# Supplementary material for: Evidence for an Electronically Driven Charge Density Wave in a 1D Metallic MOF
Source: ACS Cent Sci. 2026 May 5;12(5):704–11. doi: 10.1021/acscentsci.6c00405 (PMC13220207; doi:10.1021/acscentsci.6c00405)
Supplement: Supplementary file 5 [file oc6c00405_si_005.cif]

####################################################################### 
# 
# This file contains crystal structure data downloaded from the 
# Cambridge Structural Database (CSD) hosted by the Cambridge 
# Crystallographic Data Centre (CCDC).
# 
# Full information about CCDC data access policies and citation 
# guidelines are available at http://www.ccdc.cam.ac.uk/access/V1 
# 
# Audit and citation data items may have been added by the CCDC. 
# Please retain this information to preserve the provenance of 
# this file and to allow appropriate attribution of the data. 
# 
#######################################################################

data_merged_outputfile1
_database_code_depnum_ccdc_archive 'CCDC 2500708'
loop_
_audit_author_name
_audit_author_address
'Julius Oppenheim'
;Princeton University
United States of America
;
_audit_update_record             
;
2025-11-05 deposited with the CCDC.	2026-03-06 downloaded from the CCDC.
;

# start Validation Reply Form
_vrf_PLAT213_merged_outputfile1  
;
PROBLEM: Atom O3              has ADP max/min Ratio .....       11.1 prolat
RESPONSE: The oxygen of the HOTP molecule are elongated due to unresolved disorder.
This disorder has been refined as two disordered oxygen in related crystal 
structures. For this structure, the refinement was more stable without refining
as two separate oxygen.
;
_vrf_PLAT602_merged_outputfile1  
;
PROBLEM: Solvent Accessible VOID(S) in the Unit Cell ....          ! Check 
RESPONSE: This is a porous material with disordered solvent in the pores.
;
_vrf_PLAT029_merged_outputfile1  
;
PROBLEM: _diffrn_measured_fraction_theta_full value Low .      0.957 Why?  
RESPONSE: The fraction is close to 1.0.
;
_vrf_PLAT084_merged_outputfile1  
;
PROBLEM: High wR2 Value (i.e. > 0.25) ...................       0.40 Report
RESPONSE: This alert is worth consideration. The Bragg and diffuse scattering is consistent
with a local monoclinic (C2/C) symmetry, but the crystals are twinned to an
apparent Laue group of 6/mmm. The refinement includes the most important twin law
of a 2-fold rotation about the c-axis, however it does not include other twin laws
such as 3-fold rotation about the c-axis. 
;
_vrf_PLAT201_merged_outputfile1  
;
PROBLEM: Isotropic non-H Atoms in Main Residue(s) .......          3 Report
RESPONSE: There is unresolved disorder of the oxygen bound to the samarium
due to the disorder of the samarium.
;
_vrf_PLAT241_merged_outputfile1  
;
PROBLEM: High   'MainMol' Ueq as Compared to Neighbors of         O4 Check 
RESPONSE: There is unresolved disorder of the oxygen bound to the samarium
due to the disorder of the samarium.
;
_vrf_PLAT430_merged_outputfile1  
;
PROBLEM: Short Inter D...A Contact  O2       ..O2       .       2.60 Ang.  
RESPONSE: This appears to be a close contact. There is nothing unusual
about the refinement of the O2.
;
_vrf_PLAT910_merged_outputfile1  
;
PROBLEM: Missing # of FCF Reflection(s) Below Theta(Min).         16 Note  
RESPONSE: The beamstop used is large relative given the high energy 
X-ray radiation used and the large unit cell.
;
# end Validation Reply Form

_audit_creation_method           SHELXL-2018/3
_shelx_SHELXL_version_number     2018/3
_chemical_name_systematic        Sm3(C18O6H6)2.nH2O
_chemical_name_common            'hex-SmHOTP; (SmOH)3(HOTP)2'
_chemical_melting_point          ?
_chemical_formula_moiety         ?
_chemical_formula_sum            'C18 H6 O9 Sm1.50'
_chemical_formula_weight         591.75

loop_
_atom_type_symbol
_atom_type_description
_atom_type_scat_dispersion_real
_atom_type_scat_dispersion_imag
_atom_type_scat_source
C C -0.0010 0.0002 'International Tables Vol C Tables 4.2.6.8 and 6.1.1.4'
H H 0.0000 0.0000 'International Tables Vol C Tables 4.2.6.8 and 6.1.1.4'
O O -0.0010 0.0008 'International Tables Vol C Tables 4.2.6.8 and 6.1.1.4'
Sm Sm -2.0228 0.7125 'International Tables Vol C Tables 4.2.6.8 and 6.1.1.4'

_space_group_crystal_system      monoclinic
_space_group_IT_number           15
_space_group_name_H-M_alt        'C 2/c'
_space_group_name_Hall           '-C 2yc'

_shelx_space_group_comment       
;
The symmetry employed for this shelxl refinement is uniquely defined
by the following loop, which should always be used as a source of
symmetry information in preference to the above space-group names.
They are only intended as comments.
;

loop_
_space_group_symop_operation_xyz
'x, y, z'
'-x, y, -z+1/2'
'x+1/2, y+1/2, z'
'-x+1/2, y+1/2, -z+1/2'
'-x, -y, -z'
'x, -y, z-1/2'
'-x+1/2, -y+1/2, -z'
'x+1/2, -y+1/2, z-1/2'

_cell_length_a                   21.9654(12)
_cell_length_b                   38.0331(13)
_cell_length_c                   6.09294(16)
_cell_angle_alpha                90
_cell_angle_beta                 89.934(4)
_cell_angle_gamma                90
_cell_volume                     5090.1(3)
_cell_formula_units_Z            8
_cell_measurement_temperature    293(2)
_cell_measurement_reflns_used    3956
_cell_measurement_theta_min      1.5520
_cell_measurement_theta_max      11.9640
_cell_oxdiff_length_a            21.9328(15)
_cell_oxdiff_length_b            38.082(2)
_cell_oxdiff_length_c            6.0941(3)
_cell_oxdiff_angle_alpha         89.969(4)
_cell_oxdiff_angle_beta          90.027(4)
_cell_oxdiff_angle_gamma         90.027(5)
_cell_oxdiff_volume              5090.1(5)
_cell_oxdiff_measurement_reflns_used 4278

_exptl_crystal_description       needle
_exptl_crystal_colour            black
_exptl_crystal_density_meas      ?
_exptl_crystal_density_method    ?
_exptl_crystal_density_diffrn    1.544
_exptl_crystal_F_000             2232
_exptl_transmission_factor_min   ?
_exptl_transmission_factor_max   ?
_exptl_crystal_size_max          ?
_exptl_crystal_size_mid          ?
_exptl_crystal_size_min          ?
_exptl_absorpt_coefficient_mu    0.332
_shelx_estimated_absorpt_T_min   ?
_shelx_estimated_absorpt_T_max   ?
_exptl_absorpt_correction_T_min  0.35839
_exptl_absorpt_correction_T_max  1.00000
_exptl_absorpt_correction_type   multi-scan
_exptl_absorpt_process_details   
;
CrysAlisPro 1.171.44.104a (Rigaku Oxford Diffraction, 2025)
Empirical absorption correction using spherical harmonics,
implemented in SCALE3 ABSPACK scaling algorithm.
;
_exptl_absorpt_special_details   ?
_oxdiff_exptl_absorpt_empirical_full_min 0.402
_oxdiff_exptl_absorpt_empirical_full_max 4.051
_oxdiff_exptl_absorpt_empirical_details 
;
Empirical correction (ABSPACK) includes:
- Absorption correction using spherical harmonics
- Frame scaling
- Detector area scaling
;
_diffrn_ambient_temperature      293(2)
_diffrn_radiation_wavelength     0.290
_diffrn_radiation_type           synchrotron
_diffrn_source                   synchrotron
_diffrn_measurement_device_type  
'esperanto-CrysAlisPro-abstract goniometer imported esperanto images'
_diffrn_measurement_method       '\f scans'
_diffrn_detector                 'Hybrid Pixel Array Detector'
_diffrn_detector_area_resol_mean 5.0000
_diffrn_reflns_number            20894
_diffrn_reflns_av_unetI/netI     0.0476
_diffrn_reflns_av_R_equivalents  0.0650
_diffrn_reflns_limit_h_min       -28
_diffrn_reflns_limit_h_max       29
_diffrn_reflns_limit_k_min       -52
_diffrn_reflns_limit_k_max       54
_diffrn_reflns_limit_l_min       -8
_diffrn_reflns_limit_l_max       8
_diffrn_reflns_theta_min         1.559
_diffrn_reflns_theta_max         11.969
_diffrn_reflns_theta_full        10.020
_diffrn_measured_fraction_theta_max 0.935
_diffrn_measured_fraction_theta_full 0.957
_diffrn_reflns_Laue_measured_fraction_max 0.935
_diffrn_reflns_Laue_measured_fraction_full 0.957
_diffrn_reflns_point_group_measured_fraction_max 0.935
_diffrn_reflns_point_group_measured_fraction_full 0.957
_diffrn_measurement_details      
;
List of Runs (angles in degrees, time in seconds):

  # Type    Start    End  Width  t~exp~   \w     \q     \k     \f   Frames
#--------------------------------------------------------------------------
  1  \f    -40.00  40.00   0.50    1.00   0.00   0.00   0.00    --   160
  2  \f    -40.00  40.00   0.50    1.00   0.00   0.00   0.00    --   160
;
_reflns_number_total             7317
_reflns_number_gt                5844
_reflns_threshold_expression     'I > 2\s(I)'
_reflns_Friedel_coverage         0.000
_reflns_Friedel_fraction_max     .
_reflns_Friedel_fraction_full    .

_reflns_special_details          
;
 Reflections were merged by SHELXL according to the crystal
 class for the calculation of statistics and refinement.
 
 _reflns_Friedel_fraction is defined as the number of unique
 Friedel pairs measured divided by the number that would be
 possible theoretically, ignoring centric projections and
 systematic absences. Completness statistics refer to single and
 composite reflections containing twin component 1 only.
;

_computing_data_collection       ?
_computing_cell_refinement       ?
_computing_data_reduction        ?
_computing_structure_solution    ?
_computing_structure_refinement  'SHELXL-2018/3 (Sheldrick, 2018)'
_computing_molecular_graphics    ?
_computing_publication_material  ?
_refine_special_details          
;
 Refined as a 2-component twin.
;
_refine_ls_structure_factor_coef Fsqd
_refine_ls_matrix_type           full
_refine_ls_weighting_scheme      calc
_refine_ls_weighting_details     
'w=1/[\s^2^(Fo^2^)+(0.1000P)^2^] where P=(Fo^2^+2Fc^2^)/3'
_atom_sites_solution_primary     ?
_atom_sites_solution_secondary   ?
_atom_sites_solution_hydrogens   geom
_refine_ls_hydrogen_treatment    constr
_refine_ls_extinction_method     none
_refine_ls_extinction_coef       .
_refine_ls_number_reflns         7317
_refine_ls_number_parameters     252
_refine_ls_number_restraints     388
_refine_ls_R_factor_all          0.1523
_refine_ls_R_factor_gt           0.1384
_refine_ls_wR_factor_ref         0.3990
_refine_ls_wR_factor_gt          0.3941
_refine_ls_goodness_of_fit_ref   2.720
_refine_ls_restrained_S_all      2.670
_refine_ls_shift/su_max          0.014
_refine_ls_shift/su_mean         0.001

loop_
_atom_site_label
_atom_site_type_symbol
_atom_site_fract_x
_atom_site_fract_y
_atom_site_fract_z
_atom_site_U_iso_or_equiv
_atom_site_adp_type
_atom_site_occupancy
_atom_site_site_symmetry_order
_atom_site_calc_flag
_atom_site_refinement_flags_posn
_atom_site_refinement_flags_adp
_atom_site_refinement_flags_occupancy
_atom_site_disorder_assembly
_atom_site_disorder_group
Sm2 Sm 0.06231(6) -0.00001(3) 0.2500(5) 0.0417(3) Uani 0.5 1 d . . P . .
Sm1 Sm 0.28121(4) 0.21877(2) 0.2500(3) 0.0421(3) Uani 0.6531(13) 1 d . . P A 1
Sm3 Sm 0.28094(8) 0.21880(5) 0.7470(6) 0.0421(3) Uani 0.3469(13) 1 d . . P A 2
O1 O 0.1255(6) 0.2763(3) 0.552(3) 0.077(4) Uani 1 1 d . U . . .
C2 C 0.1273(4) 0.1837(3) 0.5005(17) 0.0301(16) Uani 1 1 d . U . . .
H2 H 0.156119 0.165771 0.506624 0.036 Uiso 1 1 calc R U . . .
C3 C -0.0379(5) 0.0946(2) 0.4994(17) 0.0309(16) Uani 1 1 d . U . . .
H3 H -0.079409 0.089950 0.501396 0.037 Uiso 1 1 calc R U . . .
C4 C -0.0417(4) 0.1948(2) 0.4887(12) 0.0207(12) Uani 1 1 d . U . . .
C5 C -0.0199(4) 0.1309(2) 0.5005(17) 0.0252(14) Uani 1 1 d . U . . .
C6 C 0.0451(4) 0.1381(2) 0.498(2) 0.0317(17) Uani 1 1 d . U . . .
C7 C 0.0640(4) 0.1749(3) 0.496(3) 0.038(2) Uani 1 1 d . U . . .
C8 C -0.0017(7) 0.0678(3) 0.496(2) 0.044(2) Uani 1 1 d . U . . .
C9 C -0.0883(5) 0.2218(3) 0.4924(19) 0.0359(19) Uani 1 1 d . U . . .
H9 H -0.076680 0.245236 0.481231 0.043 Uiso 1 1 calc R U . . .
C10 C 0.0863(5) 0.1113(3) 0.503(2) 0.0361(19) Uani 1 1 d . U . . .
H10 H 0.127528 0.116150 0.520842 0.043 Uiso 1 1 calc R U . . .
C11 C -0.1263(5) 0.1521(3) 0.495(2) 0.0342(18) Uani 1 1 d . U . . .
H11 H -0.139289 0.128927 0.506472 0.041 Uiso 1 1 calc R U . . .
C12 C -0.1496(6) 0.2138(4) 0.512(4) 0.055(3) Uani 1 1 d . U . . .
C13 C 0.0180(5) 0.2028(3) 0.496(3) 0.040(2) Uani 1 1 d . U . . .
C14 C -0.0636(4) 0.1597(2) 0.4968(15) 0.0249(14) Uani 1 1 d . U . . .
C15 C 0.0388(5) 0.2389(3) 0.5237(13) 0.0310(17) Uani 1 1 d . U . . .
H15 H 0.011199 0.257256 0.538256 0.037 Uiso 1 1 calc R U . . .
C16 C 0.1463(5) 0.2184(3) 0.496(3) 0.0336(17) Uani 1 1 d . U . . .
O17 O -0.0122(4) 0.0347(2) 0.497(2) 0.052(2) Uani 1 1 d . U . . .
O18 O 0.2033(5) 0.2260(2) 0.524(2) 0.056(3) Uani 1 1 d . U . . .
C22 C 0.0663(6) 0.0760(3) 0.483(4) 0.060(4) Uani 1 1 d . U . . .
C23 C -0.1684(5) 0.1785(4) 0.475(3) 0.056(3) Uani 1 1 d . U . . .
C24 C 0.1016(6) 0.2451(3) 0.527(2) 0.046(2) Uani 1 1 d . U . . .
O26 O 0.1065(6) 0.0499(3) 0.482(4) 0.120(7) Uani 1 1 d . U . . .
O2 O -0.1939(4) 0.2393(2) 0.4954(19) 0.0448(18) Uani 1 1 d . U . . .
O3 O -0.2263(4) 0.1712(3) 0.441(3) 0.096(5) Uani 1 1 d . U . . .
O4 O 0.2909(13) 0.1695(6) 0.544(4) 0.130(7) Uiso 1 1 d . . . . .
O5 O 0.1436(12) -0.0222(6) 0.457(4) 0.120(6) Uiso 1 1 d . . . . .
O6 O 0.3515(18) 0.1785(9) 0.015(6) 0.172(10) Uiso 1 1 d . . . . .

loop_
_atom_site_aniso_label
_atom_site_aniso_U_11
_atom_site_aniso_U_22
_atom_site_aniso_U_33
_atom_site_aniso_U_23
_atom_site_aniso_U_13
_atom_site_aniso_U_12
Sm2 0.0424(7) 0.0323(5) 0.0505(6) -0.0059(5) 0.0003(19) 0.0016(4)
Sm1 0.0239(4) 0.0529(5) 0.0497(4) -0.0026(8) -0.0014(13) -0.0102(3)
Sm3 0.0239(4) 0.0529(5) 0.0497(4) -0.0026(8) -0.0014(13) -0.0102(3)
O1 0.044(6) 0.037(4) 0.151(12) -0.018(6) -0.036(7) -0.007(3)
C2 0.023(4) 0.040(4) 0.027(3) 0.012(4) -0.006(4) -0.005(3)
C3 0.031(4) 0.030(3) 0.032(3) 0.003(4) 0.005(4) -0.001(3)
C4 0.021(3) 0.036(3) 0.005(2) 0.003(3) -0.001(3) 0.009(2)
C5 0.015(3) 0.037(3) 0.023(3) -0.001(4) -0.006(3) -0.006(2)
C6 0.012(3) 0.032(3) 0.050(4) 0.005(5) -0.001(5) 0.002(2)
C7 0.017(4) 0.030(3) 0.066(6) 0.007(6) -0.012(5) 0.002(3)
C8 0.033(4) 0.033(3) 0.064(5) -0.011(4) -0.006(9) 0.001(3)
C9 0.027(4) 0.036(4) 0.044(5) -0.016(5) -0.003(4) 0.004(3)
C10 0.018(4) 0.034(4) 0.057(5) 0.006(5) 0.002(5) 0.006(3)
C11 0.022(4) 0.034(4) 0.047(4) -0.010(5) -0.014(4) -0.004(3)
C12 0.028(5) 0.044(5) 0.091(9) 0.029(7) 0.013(7) 0.009(3)
C13 0.018(3) 0.033(4) 0.069(6) 0.015(5) -0.025(4) 0.002(3)
C14 0.020(3) 0.041(3) 0.013(2) 0.004(4) -0.001(3) -0.005(2)
C15 0.033(4) 0.043(4) 0.017(3) 0.015(3) -0.007(3) -0.006(3)
C16 0.026(4) 0.042(4) 0.033(4) 0.004(5) 0.001(4) -0.009(3)
O17 0.048(6) 0.027(3) 0.081(5) 0.003(4) -0.008(6) -0.003(3)
O18 0.035(4) 0.038(4) 0.096(7) 0.022(5) -0.022(5) -0.018(3)
C22 0.027(5) 0.027(4) 0.125(12) -0.001(7) -0.009(7) 0.006(3)
C23 0.006(4) 0.057(5) 0.105(10) 0.012(7) -0.017(6) 0.003(3)
C24 0.034(5) 0.043(4) 0.061(7) 0.011(5) -0.002(5) -0.010(3)
O26 0.032(5) 0.033(4) 0.30(2) -0.002(10) -0.020(10) 0.014(4)
O2 0.039(4) 0.045(4) 0.051(4) -0.005(5) -0.003(5) 0.019(3)
O3 0.002(4) 0.079(7) 0.207(16) 0.043(9) -0.003(6) -0.004(4)

_geom_special_details            
;
 All esds (except the esd in the dihedral angle between two l.s. planes)
 are estimated using the full covariance matrix.  The cell esds are taken
 into account individually in the estimation of esds in distances, angles
 and torsion angles; correlations between esds in cell parameters are only
 used when they are defined by crystal symmetry.  An approximate (isotropic)
 treatment of cell esds is used for estimating esds involving l.s. planes.
;

loop_
_geom_bond_atom_site_label_1
_geom_bond_atom_site_label_2
_geom_bond_distance
_geom_bond_site_symmetry_2
_geom_bond_publ_flag
Sm2 O17 2.285(10) 2 ?
Sm2 O17 2.306(10) 5_556 ?
Sm2 O5 2.35(2) . ?
Sm2 O26 2.559(17) . ?
Sm2 O17 2.585(11) . ?
Sm2 O17 2.607(10) 6 ?
Sm2 O5 2.66(2) 6 ?
Sm2 O26 2.685(19) 6 ?
Sm2 Sm2 2.737(2) 2 ?
Sm2 Sm2 3.04646(8) 6 ?
Sm2 Sm2 3.04648(9) 6_556 ?
Sm2 Sm2 4.094(5) 5_556 ?
Sm1 O2 2.289(10) 8 ?
Sm1 O1 2.386(11) 7_556 ?
Sm1 O18 2.405(15) . ?
Sm1 O3 2.466(13) 2 ?
Sm1 O18 2.535(12) 7_556 ?
Sm1 O2 2.555(10) 2 ?
Sm1 O4 2.60(2) . ?
Sm1 O6 2.60(4) . ?
Sm1 Sm1 4.099(3) 7_556 ?
Sm3 O18 2.199(10) . ?
Sm3 O4 2.26(2) . ?
Sm3 O2 2.265(10) 8_556 ?
Sm3 O2 2.592(11) 2_556 ?
Sm3 O18 2.692(10) 7_556 ?
Sm3 O6 2.73(4) 1_556 ?
Sm3 O1 2.752(17) 7_556 ?
Sm3 O3 2.885(19) 2_556 ?
Sm3 Sm3 4.068(6) 7_556 ?
O1 C24 1.306(15) . ?
C2 C16 1.386(13) . ?
C2 C7 1.431(13) . ?
C3 C8 1.293(15) . ?
C3 C5 1.435(13) . ?
C4 C13 1.347(15) . ?
C4 C14 1.422(13) . ?
C4 C9 1.449(13) . ?
C5 C6 1.455(14) . ?
C5 C14 1.456(13) . ?
C6 C10 1.363(13) . ?
C6 C7 1.462(14) . ?
C7 C13 1.465(14) . ?
C8 O17 1.281(13) . ?
C8 C22 1.528(19) . ?
C9 C12 1.386(18) . ?
C10 C22 1.418(16) . ?
C11 C23 1.370(15) . ?
C11 C14 1.406(13) . ?
C12 O2 1.380(14) . ?
C12 C23 1.42(2) . ?
C13 C15 1.454(15) . ?
C15 C24 1.399(17) . ?
C16 O18 1.296(14) . ?
C16 C24 1.427(18) . ?
C22 O26 1.327(14) . ?
C23 O3 1.319(14) . ?

loop_
_geom_angle_atom_site_label_1
_geom_angle_atom_site_label_2
_geom_angle_atom_site_label_3
_geom_angle
_geom_angle_site_symmetry_1
_geom_angle_site_symmetry_3
_geom_angle_publ_flag
O17 Sm2 O17 122.7(4) 2 5_556 ?
O17 Sm2 O5 158.5(6) 2 . ?
O17 Sm2 O5 78.3(6) 5_556 . ?
O17 Sm2 O26 96.8(4) 2 . ?
O17 Sm2 O26 103.7(6) 5_556 . ?
O5 Sm2 O26 71.4(6) . . ?
O17 Sm2 O17 77.5(5) 2 . ?
O17 Sm2 O17 66.5(3) 5_556 . ?
O5 Sm2 O17 110.6(6) . . ?
O26 Sm2 O17 62.6(4) . . ?
O17 Sm2 O17 66.4(3) 2 6 ?
O17 Sm2 O17 78.8(5) 5_556 6 ?
O5 Sm2 O17 127.9(6) . 6 ?
O26 Sm2 O17 160.1(3) . 6 ?
O17 Sm2 O17 101.8(4) . 6 ?
O17 Sm2 O5 72.4(6) 2 6 ?
O17 Sm2 O5 161.6(5) 5_556 6 ?
O5 Sm2 O5 88.0(9) . 6 ?
O26 Sm2 O5 83.1(7) . 6 ?
O17 Sm2 O5 130.7(5) . 6 ?
O17 Sm2 O5 100.7(5) 6 6 ?
O17 Sm2 O26 100.4(5) 2 6 ?
O17 Sm2 O26 100.0(4) 5_556 6 ?
O5 Sm2 O26 78.4(7) . 6 ?
O26 Sm2 O26 136.4(5) . 6 ?
O17 Sm2 O26 160.6(3) . 6 ?
O17 Sm2 O26 60.6(4) 6 6 ?
O5 Sm2 O26 64.9(6) 6 6 ?
O17 Sm2 Sm2 61.2(3) 2 2 ?
O17 Sm2 Sm2 61.5(3) 5_556 2 ?
O5 Sm2 Sm2 139.6(6) . 2 ?
O26 Sm2 Sm2 112.3(3) . 2 ?
O17 Sm2 Sm2 50.8(2) . 2 ?
O17 Sm2 Sm2 51.1(2) 6 2 ?
O5 Sm2 Sm2 132.1(5) 6 2 ?
O26 Sm2 Sm2 111.2(3) 6 2 ?
O17 Sm2 Sm2 48.7(3) 2 6 ?
O17 Sm2 Sm2 131.9(3) 5_556 6 ?
O5 Sm2 Sm2 122.7(6) . 6 ?
O26 Sm2 Sm2 123.5(5) . 6 ?
O17 Sm2 Sm2 125.6(2) . 6 ?
O17 Sm2 Sm2 53.7(3) 6 6 ?
O5 Sm2 Sm2 48.0(5) 6 6 ?
O26 Sm2 Sm2 52.6(5) 6 6 ?
Sm2 Sm2 Sm2 89.94(12) 2 6 ?
O17 Sm2 Sm2 131.3(3) 2 6_556 ?
O17 Sm2 Sm2 48.1(3) 5_556 6_556 ?
O5 Sm2 Sm2 57.3(6) . 6_556 ?
O26 Sm2 Sm2 56.4(5) . 6_556 ?
O17 Sm2 Sm2 54.4(2) . 6_556 ?
O17 Sm2 Sm2 126.3(3) 6 6_556 ?
O5 Sm2 Sm2 132.0(5) 6 6_556 ?
O26 Sm2 Sm2 127.4(5) 6 6_556 ?
Sm2 Sm2 Sm2 90.06(12) 2 6_556 ?
Sm2 Sm2 Sm2 179.98(8) 6 6_556 ?
O17 Sm2 Sm2 99.7(3) 2 5_556 ?
O17 Sm2 Sm2 35.4(2) 5_556 5_556 ?
O5 Sm2 Sm2 96.2(6) . 5_556 ?
O26 Sm2 Sm2 80.9(5) . 5_556 ?
O17 Sm2 Sm2 31.1(2) . 5_556 ?
O17 Sm2 Sm2 91.2(3) 6 5_556 ?
O5 Sm2 Sm2 161.2(5) 6 5_556 ?
O26 Sm2 Sm2 133.9(3) 6 5_556 ?
Sm2 Sm2 Sm2 48.09(7) 2 5_556 ?
Sm2 Sm2 Sm2 138.03(6) 6 5_556 ?
Sm2 Sm2 Sm2 41.97(6) 6_556 5_556 ?
O2 Sm1 O1 94.8(4) 8 7_556 ?
O2 Sm1 O18 124.0(3) 8 . ?
O1 Sm1 O18 104.6(5) 7_556 . ?
O2 Sm1 O3 107.9(5) 8 2 ?
O1 Sm1 O3 135.7(4) 7_556 2 ?
O18 Sm1 O3 93.7(4) . 2 ?
O2 Sm1 O18 76.1(4) 8 7_556 ?
O1 Sm1 O18 62.9(4) 7_556 7_556 ?
O18 Sm1 O18 67.9(3) . 7_556 ?
O3 Sm1 O18 158.4(4) 2 7_556 ?
O2 Sm1 O2 64.5(3) 8 2 ?
O1 Sm1 O2 156.5(3) 7_556 2 ?
O18 Sm1 O2 80.6(3) . 2 ?
O3 Sm1 O2 65.2(4) 2 2 ?
O18 Sm1 O2 99.5(3) 7_556 2 ?
O2 Sm1 O4 161.5(7) 8 . ?
O1 Sm1 O4 68.7(7) 7_556 . ?
O18 Sm1 O4 70.3(6) . . ?
O3 Sm1 O4 80.6(7) 2 . ?
O18 Sm1 O4 102.2(6) 7_556 . ?
O2 Sm1 O4 133.3(7) 2 . ?
O2 Sm1 O6 84.1(8) 8 . ?
O1 Sm1 O6 79.3(9) 7_556 . ?
O18 Sm1 O6 150.5(8) . . ?
O3 Sm1 O6 66.4(8) 2 . ?
O18 Sm1 O6 135.0(8) 7_556 . ?
O2 Sm1 O6 107.7(8) 2 . ?
O4 Sm1 O6 84.5(9) . . ?
O2 Sm1 Sm1 100.3(3) 8 7_556 ?
O1 Sm1 Sm1 82.3(4) 7_556 7_556 ?
O18 Sm1 Sm1 35.0(2) . 7_556 ?
O3 Sm1 Sm1 127.8(3) 2 7_556 ?
O18 Sm1 Sm1 32.9(3) 7_556 7_556 ?
O2 Sm1 Sm1 90.4(2) 2 7_556 ?
O4 Sm1 Sm1 86.2(5) . 7_556 ?
O6 Sm1 Sm1 161.3(8) . 7_556 ?
O18 Sm3 O4 80.7(8) . . ?
O18 Sm3 O2 121.0(4) . 8_556 ?
O4 Sm3 O2 157.9(8) . 8_556 ?
O18 Sm3 O2 76.4(4) . 2_556 ?
O4 Sm3 O2 130.8(7) . 2_556 ?
O2 Sm3 O2 64.1(3) 8_556 2_556 ?
O18 Sm3 O18 67.8(3) . 7_556 ?
O4 Sm3 O18 107.4(7) . 7_556 ?
O2 Sm3 O18 80.2(3) 8_556 7_556 ?
O2 Sm3 O18 103.3(4) 2_556 7_556 ?
O18 Sm3 O6 152.0(8) . 1_556 ?
O4 Sm3 O6 78.9(9) . 1_556 ?
O2 Sm3 O6 81.7(8) 8_556 1_556 ?
O2 Sm3 O6 103.0(8) 2_556 1_556 ?
O18 Sm3 O6 137.2(8) 7_556 1_556 ?
O18 Sm3 O1 99.3(5) . 7_556 ?
O4 Sm3 O1 67.7(7) . 7_556 ?
O2 Sm3 O1 102.3(3) 8_556 7_556 ?
O2 Sm3 O1 158.5(3) 2_556 7_556 ?
O18 Sm3 O1 56.4(4) 7_556 7_556 ?
O6 Sm3 O1 90.6(8) 1_556 7_556 ?
O18 Sm3 O3 99.4(4) . 2_556 ?
O4 Sm3 O3 83.1(6) . 2_556 ?
O2 Sm3 O3 95.9(4) 8_556 2_556 ?
O2 Sm3 O3 59.0(3) 2_556 2_556 ?
O18 Sm3 O3 161.1(3) 7_556 2_556 ?
O6 Sm3 O3 59.2(8) 1_556 2_556 ?
O1 Sm3 O3 142.0(3) 7_556 2_556 ?
O18 Sm3 Sm3 37.8(2) . 7_556 ?
O4 Sm3 Sm3 96.4(6) . 7_556 ?
O2 Sm3 Sm3 99.6(3) 8_556 7_556 ?
O2 Sm3 Sm3 91.5(2) 2_556 7_556 ?
O18 Sm3 Sm3 30.0(2) 7_556 7_556 ?
O6 Sm3 Sm3 164.3(8) 1_556 7_556 ?
O1 Sm3 Sm3 73.8(3) 7_556 7_556 ?
O3 Sm3 Sm3 135.6(3) 2_556 7_556 ?
C24 O1 Sm1 118.3(10) . 7_556 ?
C24 O1 Sm3 106.5(10) . 7_556 ?
Sm1 O1 Sm3 71.8(4) 7_556 7_556 ?
C16 C2 C7 120.9(10) . . ?
C8 C3 C5 126.2(11) . . ?
C13 C4 C14 122.8(8) . . ?
C13 C4 C9 121.8(9) . . ?
C14 C4 C9 115.1(9) . . ?
C3 C5 C6 116.7(8) . . ?
C3 C5 C14 122.8(8) . . ?
C6 C5 C14 120.4(8) . . ?
C10 C6 C5 120.8(9) . . ?
C10 C6 C7 121.9(9) . . ?
C5 C6 C7 117.2(8) . . ?
C2 C7 C6 119.8(9) . . ?
C2 C7 C13 120.1(9) . . ?
C6 C7 C13 120.0(9) . . ?
O17 C8 C3 131.7(13) . . ?
O17 C8 C22 112.2(10) . . ?
C3 C8 C22 116.2(10) . . ?
C12 C9 C4 122.2(10) . . ?
C6 C10 C22 120.0(10) . . ?
C23 C11 C14 120.7(10) . . ?
O2 C12 C9 121.7(11) . . ?
O2 C12 C23 116.6(13) . . ?
C9 C12 C23 118.4(12) . . ?
C4 C13 C15 121.5(10) . . ?
C4 C13 C7 120.5(9) . . ?
C15 C13 C7 117.8(9) . . ?
C11 C14 C4 121.6(8) . . ?
C11 C14 C5 119.4(8) . . ?
C4 C14 C5 118.9(8) . . ?
C24 C15 C13 118.2(11) . . ?
O18 C16 C2 120.1(10) . . ?
O18 C16 C24 119.1(10) . . ?
C2 C16 C24 118.0(10) . . ?
C8 O17 Sm2 130.6(9) . 2 ?
C8 O17 Sm2 130.7(9) . 5_556 ?
Sm2 O17 Sm2 83.1(3) 2 5_556 ?
C8 O17 Sm2 112.6(9) . . ?
Sm2 O17 Sm2 68.1(3) 2 . ?
Sm2 O17 Sm2 113.5(3) 5_556 . ?
C8 O17 Sm2 112.8(8) . 6_556 ?
Sm2 O17 Sm2 113.6(3) 2 6_556 ?
Sm2 O17 Sm2 67.4(3) 5_556 6_556 ?
Sm2 O17 Sm2 71.9(2) . 6_556 ?
C16 O18 Sm3 143.5(10) . . ?
C16 O18 Sm1 124.6(11) . . ?
C16 O18 Sm1 112.8(10) . 7_556 ?
Sm1 O18 Sm1 112.1(3) . 7_556 ?
C16 O18 Sm3 102.5(8) . 7_556 ?
Sm1 O18 Sm3 64.7(3) . 7_556 ?
Sm1 O18 Sm3 70.7(2) 7_556 7_556 ?
O26 C22 C10 120.1(12) . . ?
O26 C22 C8 119.9(11) . . ?
C10 C22 C8 119.4(10) . . ?
O3 C23 C11 120.7(12) . . ?
O3 C23 C12 120.3(12) . . ?
C11 C23 C12 118.8(11) . . ?
O1 C24 C15 123.5(13) . . ?
O1 C24 C16 112.8(12) . . ?
C15 C24 C16 123.7(11) . . ?
C22 O26 Sm2 107.7(12) . . ?
C22 O26 Sm2 106.6(13) . 6_556 ?
Sm2 O26 Sm2 71.0(3) . 6_556 ?
C12 O2 Sm3 135.8(11) . 8_455 ?
C12 O2 Sm1 127.5(12) . 8_456 ?
C12 O2 Sm1 110.9(11) . 2 ?
Sm1 O2 Sm1 115.5(3) 8_456 2 ?
C12 O2 Sm3 105.3(9) . 2_556 ?
Sm1 O2 Sm3 67.9(3) 8_456 2_556 ?
Sm1 O2 Sm3 73.1(3) 2 2_556 ?
C23 O3 Sm1 113.1(9) . 2 ?
C23 O3 Sm3 99.4(12) . 2_556 ?
Sm1 O3 Sm3 69.4(3) 2 2_556 ?
Sm2 O5 Sm2 74.7(7) . 6_556 ?
Sm1 O6 Sm3 70.1(9) . 1_554 ?

loop_
_geom_torsion_atom_site_label_1
_geom_torsion_atom_site_label_2
_geom_torsion_atom_site_label_3
_geom_torsion_atom_site_label_4
_geom_torsion
_geom_torsion_site_symmetry_1
_geom_torsion_site_symmetry_2
_geom_torsion_site_symmetry_3
_geom_torsion_site_symmetry_4
_geom_torsion_publ_flag
C8 C3 C5 C6 -0.1(18) . . . . ?
C8 C3 C5 C14 177.8(11) . . . . ?
C3 C5 C6 C10 -2.7(19) . . . . ?
C14 C5 C6 C10 179.4(11) . . . . ?
C3 C5 C6 C7 179.3(11) . . . . ?
C14 C5 C6 C7 1.4(19) . . . . ?
C16 C2 C7 C6 178.9(13) . . . . ?
C16 C2 C7 C13 -3(2) . . . . ?
C10 C6 C7 C2 0(2) . . . . ?
C5 C6 C7 C2 178.1(13) . . . . ?
C10 C6 C7 C13 -178.3(15) . . . . ?
C5 C6 C7 C13 0(2) . . . . ?
C5 C3 C8 O17 179.1(13) . . . . ?
C5 C3 C8 C22 -3(2) . . . . ?
C13 C4 C9 C12 -171.8(17) . . . . ?
C14 C4 C9 C12 3(2) . . . . ?
C5 C6 C10 C22 8(2) . . . . ?
C7 C6 C10 C22 -173.7(15) . . . . ?
C4 C9 C12 O2 -174.0(15) . . . . ?
C4 C9 C12 C23 -15(3) . . . . ?
C14 C4 C13 C15 -169.9(10) . . . . ?
C9 C4 C13 C15 4(2) . . . . ?
C14 C4 C13 C7 5(2) . . . . ?
C9 C4 C13 C7 179.0(12) . . . . ?
C2 C7 C13 C4 178.9(13) . . . . ?
C6 C7 C13 C4 -3(2) . . . . ?
C2 C7 C13 C15 -6(2) . . . . ?
C6 C7 C13 C15 172.2(13) . . . . ?
C23 C11 C14 C4 2.8(19) . . . . ?
C23 C11 C14 C5 -175.3(13) . . . . ?
C13 C4 C14 C11 178.2(12) . . . . ?
C9 C4 C14 C11 3.7(14) . . . . ?
C13 C4 C14 C5 -3.7(15) . . . . ?
C9 C4 C14 C5 -178.2(9) . . . . ?
C3 C5 C14 C11 0.8(15) . . . . ?
C6 C5 C14 C11 178.6(12) . . . . ?
C3 C5 C14 C4 -177.4(9) . . . . ?
C6 C5 C14 C4 0.5(15) . . . . ?
C4 C13 C15 C24 -179.2(12) . . . . ?
C7 C13 C15 C24 5.9(19) . . . . ?
C7 C2 C16 O18 172.3(14) . . . . ?
C7 C2 C16 C24 11(2) . . . . ?
C3 C8 O17 Sm2 62(2) . . . 2 ?
C22 C8 O17 Sm2 -116.0(13) . . . 2 ?
C3 C8 O17 Sm2 -59.7(19) . . . 5_556 ?
C22 C8 O17 Sm2 122.0(13) . . . 5_556 ?
C3 C8 O17 Sm2 142.2(13) . . . . ?
C22 C8 O17 Sm2 -36.1(15) . . . . ?
C3 C8 O17 Sm2 -138.8(13) . . . 6_556 ?
C22 C8 O17 Sm2 42.9(15) . . . 6_556 ?
C2 C16 O18 Sm3 -54(3) . . . . ?
C24 C16 O18 Sm3 106.5(16) . . . . ?
C2 C16 O18 Sm1 76.6(16) . . . . ?
C24 C16 O18 Sm1 -122.7(12) . . . . ?
C2 C16 O18 Sm1 -141.5(11) . . . 7_556 ?
C24 C16 O18 Sm1 19.2(17) . . . 7_556 ?
C2 C16 O18 Sm3 144.4(12) . . . 7_556 ?
C24 C16 O18 Sm3 -55.0(16) . . . 7_556 ?
C6 C10 C22 O26 178(2) . . . . ?
C6 C10 C22 C8 -11(3) . . . . ?
O17 C8 C22 O26 -2(3) . . . . ?
C3 C8 C22 O26 178.9(19) . . . . ?
O17 C8 C22 C10 -173.3(15) . . . . ?
C3 C8 C22 C10 8(2) . . . . ?
C14 C11 C23 O3 170.0(16) . . . . ?
C14 C11 C23 C12 -15(3) . . . . ?
O2 C12 C23 O3 -4(3) . . . . ?
C9 C12 C23 O3 -164(2) . . . . ?
O2 C12 C23 C11 -178.6(16) . . . . ?
C9 C12 C23 C11 21(3) . . . . ?
Sm1 O1 C24 C15 145.7(11) 7_556 . . . ?
Sm3 O1 C24 C15 -136.5(11) 7_556 . . . ?
Sm1 O1 C24 C16 -36.6(18) 7_556 . . . ?
Sm3 O1 C24 C16 41.2(14) 7_556 . . . ?
C13 C15 C24 O1 -179.5(14) . . . . ?
C13 C15 C24 C16 3.0(19) . . . . ?
O18 C16 C24 O1 9(2) . . . . ?
C2 C16 C24 O1 170.4(14) . . . . ?
O18 C16 C24 C15 -173.0(13) . . . . ?
C2 C16 C24 C15 -12(2) . . . . ?
C10 C22 O26 Sm2 -150.5(15) . . . . ?
C8 C22 O26 Sm2 39(2) . . . . ?
C10 C22 O26 Sm2 134.7(16) . . . 6_556 ?
C8 C22 O26 Sm2 -36(2) . . . 6_556 ?
C9 C12 O2 Sm3 54(3) . . . 8_455 ?
C23 C12 O2 Sm3 -105.5(17) . . . 8_455 ?
C9 C12 O2 Sm1 -74(2) . . . 8_456 ?
C23 C12 O2 Sm1 126.4(18) . . . 8_456 ?
C9 C12 O2 Sm1 134.7(19) . . . 2 ?
C23 C12 O2 Sm1 -25(2) . . . 2 ?
C9 C12 O2 Sm3 -147.9(19) . . . 2_556 ?
C23 C12 O2 Sm3 53(2) . . . 2_556 ?
C11 C23 O3 Sm1 -153.5(13) . . . 2 ?
C12 C23 O3 Sm1 32(3) . . . 2 ?
C11 C23 O3 Sm3 135.0(15) . . . 2_556 ?
C12 C23 O3 Sm3 -40(2) . . . 2_556 ?

_refine_diff_density_max         3.111
_refine_diff_density_min         -3.181
_refine_diff_density_rms         0.326

_shelx_res_file                  
;
TITL merged_outputfile1 in C2/c #15
    merged_outputfile1.res
    created by SHELXL-2018/3 at 15:52:31 on 29-Apr-2025
CELL 0.29 21.965421 38.03314 6.092944 90 89.9343 90
ZERR 8 0.001175 0.001287 0.00016 0 0.0037 0
LATT 7
SYMM -X,+Y,0.5-Z
SFAC C H O Sm
DISP $C -0.00101  0.00021  4.06420!source kissel
DISP $H -0.00003  0.00000  0.60578!source kissel
DISP $O -0.00095  0.00082  6.64821!source kissel
DISP $Sm -2.02279  0.71253 1315.56548!source kissel
UNIT 144 48 72 12
OMIT 13 9 3
OMIT 3 17 0
OMIT 6 16 5
OMIT 8 2 1
OMIT 10 14 3
TWIN -1 0 0   0 -1 0   0 0 1
LIST 6 ! automatically inserted. Change 6 to 4 for CHECKCIF!!
L.S. 15
PLAN  27
ACTA
CONF
SIMU
RIGU
BOND
FMAP 2
MORE -1
REM <olex2.extras>
REM <HklSrc "%.\\merged_outputfile1.hkl">
REM </olex2.extras>
EADP Sm1 Sm3

WGHT    0.100000
BASF   0.50327
FVAR       1.66138   0.65313
SM2   4    0.062311   -0.000008    0.249966    10.50000    0.04238    0.03228 =
         0.05054   -0.00591    0.00031    0.00164
PART 1
SM1   4    0.281209    0.218767    0.249957    21.00000    0.02389    0.05285 =
         0.04968   -0.00263   -0.00139   -0.01023
PART 2
SM3   4    0.280941    0.218802    0.747010   -21.00000    0.02389    0.05285 =
         0.04968   -0.00263   -0.00139   -0.01023
PART 0
O1    3    0.125469    0.276344    0.552240    11.00000    0.04380    0.03652 =
         0.15052   -0.01766   -0.03642   -0.00723
C2    1    0.127306    0.183660    0.500487    11.00000    0.02328    0.03959 =
         0.02746    0.01234   -0.00575   -0.00481
AFIX  43
H2    2    0.156119    0.165771    0.506624    11.00000   -1.20000
AFIX   0
C3    1   -0.037851    0.094619    0.499424    11.00000    0.03128    0.02977 =
         0.03163    0.00319    0.00486   -0.00094
AFIX  43
H3    2   -0.079409    0.089950    0.501396    11.00000   -1.20000
AFIX   0
C4    1   -0.041689    0.194842    0.488724    11.00000    0.02101    0.03591 =
         0.00533    0.00332   -0.00132    0.00885
C5    1   -0.019940    0.130907    0.500497    11.00000    0.01513    0.03722 =
         0.02329   -0.00113   -0.00593   -0.00605
C6    1    0.045126    0.138068    0.497783    11.00000    0.01246    0.03235 =
         0.05035    0.00485   -0.00102    0.00224
C7    1    0.063968    0.174934    0.496286    11.00000    0.01726    0.02967 =
         0.06648    0.00686   -0.01212    0.00208
C8    1   -0.001673    0.067791    0.495976    11.00000    0.03345    0.03294 =
         0.06424   -0.01092   -0.00601    0.00059
C9    1   -0.088295    0.221789    0.492380    11.00000    0.02716    0.03644 =
         0.04406   -0.01550   -0.00267    0.00437
AFIX  43
H9    2   -0.076680    0.245236    0.481231    11.00000   -1.20000
AFIX   0
C10   1    0.086326    0.111279    0.503394    11.00000    0.01776    0.03380 =
         0.05668    0.00564    0.00202    0.00615
AFIX  43
H10   2    0.127528    0.116150    0.520842    11.00000   -1.20000
AFIX   0
C11   1   -0.126283    0.152121    0.494647    11.00000    0.02185    0.03371 =
         0.04701   -0.00954   -0.01385   -0.00414
AFIX  43
H11   2   -0.139289    0.128927    0.506472    11.00000   -1.20000
AFIX   0
C12   1   -0.149605    0.213786    0.511937    11.00000    0.02793    0.04427 =
         0.09140    0.02883    0.01281    0.00881
C13   1    0.018020    0.202843    0.496484    11.00000    0.01774    0.03308 =
         0.06869    0.01530   -0.02516    0.00247
C14   1   -0.063637    0.159702    0.496761    11.00000    0.02038    0.04097 =
         0.01345    0.00420   -0.00066   -0.00509
C15   1    0.038841    0.238880    0.523671    11.00000    0.03332    0.04253 =
         0.01720    0.01497   -0.00665   -0.00615
AFIX  43
H15   2    0.011199    0.257256    0.538256    11.00000   -1.20000
AFIX   0
C16   1    0.146341    0.218394    0.495542    11.00000    0.02593    0.04180 =
         0.03303    0.00355    0.00061   -0.00911
O17   3   -0.012204    0.034660    0.497146    11.00000    0.04846    0.02726 =
         0.08114    0.00268   -0.00836   -0.00292
O18   3    0.203304    0.226017    0.523916    11.00000    0.03512    0.03758 =
         0.09597    0.02185   -0.02224   -0.01789
C22   1    0.066337    0.075977    0.482616    11.00000    0.02738    0.02690 =
         0.12504   -0.00069   -0.00878    0.00601
C23   1   -0.168400    0.178524    0.475360    11.00000    0.00637    0.05695 =
         0.10522    0.01208   -0.01728    0.00340
C24   1    0.101602    0.245142    0.527280    11.00000    0.03401    0.04327 =
         0.06106    0.01102   -0.00157   -0.00968
O26   3    0.106490    0.049925    0.481978    11.00000    0.03176    0.03261 =
         0.29627   -0.00231   -0.02039    0.01361
O2    3   -0.193947    0.239342    0.495377    11.00000    0.03850    0.04515 =
         0.05076   -0.00489   -0.00269    0.01949
O3    3   -0.226324    0.171211    0.440998    11.00000    0.00235    0.07934 =
         0.20674    0.04295   -0.00268   -0.00375
O4    3    0.290898    0.169549    0.543860    11.00000    0.13050
O5    3    0.143583   -0.022240    0.457414    11.00000    0.12015
O6    3    0.351527    0.178459    0.015473    11.00000    0.17196

REM <hkl>
REM merged_outputfile1.hkl
REM </hkl>
HKLF 4


REM  merged_outputfile1 in C2/c #15
REM wR2 = 0.3990, GooF = S = 2.720, Restrained GooF = 2.670 for all data
REM R1 = 0.1384 for 5844 Fo > 4sig(Fo) and 0.1523 for all 7317 data
REM 252 parameters refined using 388 restraints

END

WGHT      0.2000      0.0000

REM Highest difference peak  3.111,  deepest hole -3.181,  1-sigma level  0.326
Q1    1   0.2903  0.2177  0.1284  11.00000  0.05    3.11
Q2    1   0.2809  0.1967  0.2294  11.00000  0.05    2.83
Q3    1   0.2808  0.2416  0.2364  11.00000  0.05    2.82
Q4    1   0.2728  0.2180  0.3754  11.00000  0.05    2.69
Q5    1   0.0709  0.0003  0.1315  11.00000  0.05    2.68
Q6    1   0.2808  0.2094  0.6481  11.00000  0.05    2.66
Q7    1  -0.1539  0.2188  0.7467  11.00000  0.05    1.93
Q8    1   0.0536 -0.0001  0.3734  11.00000  0.05    1.69
Q9    1   0.0000  0.0633  0.7500  10.50000  0.05    1.67
Q10   1  -0.2073  0.2381  0.5894  11.00000  0.05    1.59
Q11   1   0.0612 -0.0170  0.1639  11.00000  0.05    1.55
Q12   1   0.0629 -0.0231  0.2756  11.00000  0.05    1.52
Q13   1   0.2794  0.2137  0.8578  11.00000  0.05    1.46
Q14   1   0.0593  0.0169  0.1778  11.00000  0.05    1.45
Q15   1   0.3541  0.1920  0.0332  11.00000  0.05    1.25
Q16   1   0.2102  0.2331  0.4497  11.00000  0.05    1.25
Q17   1   0.2126  0.2366  0.5990  11.00000  0.05    1.21
Q18   1   0.1240  0.2799  0.3924  11.00000  0.05    1.19
Q19   1   0.2125  0.2099  0.5161  11.00000  0.05    1.18
Q20   1   0.1981  0.2220  0.6266  11.00000  0.05    1.13
Q21   1   0.0614  0.1541  0.4176  11.00000  0.05    1.05
Q22   1   0.2118  0.2229  0.7353  11.00000  0.05    1.03
Q23   1   0.0616  0.0603  0.5162  11.00000  0.05    1.00
Q24   1   0.0353  0.2333  0.5754  11.00000  0.05    0.98
Q25   1   0.2821  0.2391  0.6550  11.00000  0.05    0.98
Q26   1   0.3748  0.2159 -0.1140  11.00000  0.05    0.97
Q27   1  -0.0688  0.1582  0.5720  11.00000  0.05    0.96
;
_shelx_res_checksum              84287

_shelx_hkl_file                  
;
   0   0  -2 329726. 8052.74   1
   0   0   2 314815. 8050.96   1
   0   0  -2 330172. 8050.08   1
   0   0   2 319591. 8049.77   1
   0   0  -3 54.9250 159.877   1
   0   0   3-128.048 157.558   1
   0   0  -3-64.9756 178.494   1
   0   0   3 66.9100 169.052   1
   0   0  -4 837975. 20436.4   1
   0   0  -4 795243. 20428.5   1
   0   0   4 835002. 20429.5   1
   0   0   5 245.272 192.553   1
   0   0  -5 266.746 283.446   1
   0   0   5 20.1728 302.152   1
   0   0  -5 151.884 261.999   1
   0   0   6 9947.62 358.332   1
   0   0  -6 11164.0 396.637   1
   0   0   6 10413.8 447.860   1
   0   0  -7-50.9396 395.019   1
   0   0   7-197.046 222.010   1
   0   0  -7-167.207 288.350   1
   0   0   7-59.1111 331.873   1
   0   0  -8 23138.5 810.476   1
   0   0   8 27451.4 833.404   1
   0   2   2 74494.0 1713.55   1
   0  -2  -2 73919.1 1715.58   1
   0   2  -2 70670.2 1711.97   1
   0  -2   2 71055.0 1713.80   1
   0   2   3 348.612 164.580   1
   0  -2   3 518.591 126.400   1
   0   2  -3 579.979 146.621   1
   0  -2  -3 516.717 233.232   1
   0  -2   3 266.151 198.219   1
   0   2   3 274.656 209.972   1
   0  -2  -3 236.851 186.496   1
   0   2  -3 212.001 168.028   1
   0  -2   4 94010.2 2283.68   1
   0   2   4 87922.1 2288.19   1
   0   2  -4 88028.3 2286.52   1
   0  -2  -4 90540.6 2285.22   1
   0  -2   4 90511.7 2294.23   1
   0   2   4 93617.9 2291.43   1
   0  -2  -5 362.897 366.350   1
   0  -2   5 944.423 203.222   1
   0   2   5 767.278 211.821   1
   0   2  -5 845.703 266.856   1
   0  -2  -5 591.113 256.603   1
   0   2  -5 617.159 270.536   1
   0   2   5 482.478 271.079   1
   0  -2   5 793.162 297.980   1
   0  -2  -6 319.161 411.825   1
   0   2  -6 294.193 290.160   1
   0   2   6 243.679 231.338   1
   0  -2   6 292.263 214.111   1
   0  -2  -6 558.754 266.747   1
   0   2   6 371.831 340.793   1
   0   2  -6 794.556 268.905   1
   0  -2   6 516.607 294.996   1
   0  -2  -7 504.065 467.887   1
   0   2  -7-31.6835 340.084   1
   0   2   7 164.127 226.453   1
   0  -2   7 219.270 217.020   1
   0   2  -7 28.7080 276.113   1
   0  -2  -7 166.930 307.732   1
   0  -2   7 222.706 328.910   1
   0   2   7 355.619 350.669   1
   0   2  -8 2865.02 483.177   1
   0  -2   8 3781.44 268.574   1
   0   2   8 3568.47 285.891   1
   0   2  -8 2615.31 327.622   1
   0  -2  -8 2613.51 381.726   1
   0   2   8 2866.00 398.307   1
   0  -2   8 3387.65 414.245   1
   0  -4   1 16848.6 373.590   1
   0   4  -1 17166.4 375.083   1
   0  -4  -1 8139.58 388.619   1
   0   4   1 8710.10 390.566   1
   0  -4  -2 343477. 8450.05   1
   0   4   2 318575. 8447.02   1
   0  -4   2 331570. 8432.64   1
   0   4  -2 329525. 8432.78   1
   0   4   2 363354. 8437.85   1
   0  -4  -2 346689. 8435.19   1
   0   4  -2 337427. 8433.81   1
   0  -4   2 340735. 8432.50   1
   0  -4   3 3896.04 172.415   1
   0  -4  -3 3554.58 342.051   1
   0   4   3 3775.08 241.263   1
   0   4   4 163789. 3994.16   1
   0  -4   4 165314. 3980.31   1
   0   4  -4 175176. 3990.73   1
   0  -4  -4 147160. 3985.40   1
   0   4   4 145969. 3990.54   1
   0   4  -4 155925. 3983.56   1
   0  -4   4 162390. 3986.71   1
   0   4  -5 2573.41 244.778   1
   0  -4  -5 1808.67 247.047   1
   0   4   5 1925.56 300.075   1
   0   4  -6 33812.9 1086.53   1
   0  -4   6 40824.0 1062.46   1
   0   4   6 45475.0 1087.52   1
   0   4  -6 36576.4 1086.56   1
   0  -4  -6 40667.8 1092.54   1
   0  -4   6 46997.7 1102.47   1
   0   4   6 45463.2 1097.93   1
   0  -4  -7 1092.52 512.105   1
   0   4   7 433.828 260.968   1
   0  -4   7 698.698 204.412   1
   0   4  -7 643.614 303.175   1
   0  -4  -7 375.836 345.118   1
   0   4  -7 767.607 264.860   1
   0   4   7 166.737 392.023   1
   0  -4   7 728.085 368.568   1
   0  -4  -8 3814.83 515.135   1
   0   4  -8 5181.58 415.646   1
   0   4   8 4399.26 303.676   1
   0   4  -8 4757.59 346.027   1
   0  -4  -8 4909.09 413.322   1
   0  -4   8 5608.58 405.289   1
   0   4   8 4746.50 450.791   1
   0   6  -1 25726.7 542.788   1
   0   6   1 11300.2 555.679   1
   0   6   2 2176.68 271.549   1
   0  -6   2 1982.92 105.399   1
   0   6  -2 1819.79 111.410   1
   0  -6  -2 3268.41 206.464   1
   0   6   2 2917.21 181.172   1
   0   6  -2 2364.43 143.791   1
   0  -6   2 2639.83 136.353   1
   0  -6  -3 10978.9 493.362   1
   0   6   3 10861.1 449.588   1
   0  -6  -4 635.664 417.575   1
   0   6  -4 753.092 174.877   1
   0  -6   4 899.355 147.030   1
   0  -6  -4 1096.88 265.100   1
   0   6  -4 943.212 230.744   1
   0  -6   4 1186.77 231.479   1
   0   6   4 1307.05 260.752   1
   0   6   5 4018.09 303.217   1
   0   6  -5 4328.60 261.175   1
   0  -6   5 4725.45 202.447   1
   0   6  -5 2637.16 265.673   1
   0  -6  -5 2571.66 335.182   1
   0  -6   5 2859.45 297.321   1
   0   6   5 3088.69 362.844   1
   0  -6  -6 753.503 477.446   1
   0  -6   6 174.917 175.843   1
   0   6  -6 311.486 224.001   1
   0   6   6 196.801 243.236   1
   0  -6  -6 376.606 319.159   1
   0   6   6 3.63789 284.816   1
   0   6  -6 560.320 275.550   1
   0  -6   6 207.203 293.688   1
   0  -6  -7 1095.05 520.370   1
   0  -6   7 1591.06 198.086   1
   0   6  -7 690.859 258.369   1
   0   6   7 1385.81 267.137   1
   0  -6  -7 709.817 360.915   1
   0   6   7 1091.64 346.553   1
   0  -6   7 1009.24 325.991   1
   0   6  -7 737.964 307.989   1
   0  -6  -8 684.606 589.558   1
   0  -6   8 792.820 217.755   1
   0   6  -8 161.904 321.291   1
   0   6   8 690.478 264.337   1
   0   6  -8 256.047 308.668   1
   0  -6  -8 69.2505 390.907   1
   0  -6   8 752.280 341.101   1
   0   6   8 273.052 427.581   1
   0  -8  -1 11861.3 342.346   1
   0   8   1 11939.2 345.002   1
   0  -8   2 98773.4 2720.69   1
   0   8  -2 107642. 2722.66   1
   0  -8  -2 123006. 2733.69   1
   0   8   2 111859. 2730.71   1
   0   8  -2 115288. 2723.27   1
   0   8  -3 18923.5 473.993   1
   0  -8   3 18825.5 469.042   1
   0  -8  -3 19617.2 685.828   1
   0  -8  -4 24831.3 809.929   1
   0   8  -4 27835.1 688.790   1
   0  -8   4 27197.7 674.524   1
   0  -8  -4 25075.7 723.571   1
   0   8   4 22205.4 710.474   1
   0  -8   4 26353.0 708.726   1
   0   8  -4 24792.7 687.722   1
   0  -8  -5 4745.83 500.733   1
   0   8  -5 4592.64 255.681   1
   0  -8   5 5551.70 217.494   1
   0  -8  -5 3340.13 354.571   1
   0   8  -5 2916.94 282.347   1
   0  -8  -6 8334.07 521.855   1
   0   8   6 6073.48 331.306   1
   0   8  -6 6381.31 313.117   1
   0  -8   6 8623.47 271.547   1
   0  -8  -6 6845.24 400.173   1
   0   8  -6 5751.07 315.777   1
   0  -8   6 6723.21 334.268   1
   0   8   6 6499.83 398.736   1
   0  -8  -7 1650.49 514.063   1
   0   8   7 1374.42 267.004   1
   0   8  -7 1426.79 271.844   1
   0  -8   7 2116.96 213.008   1
   0  -8  -7 1155.95 372.111   1
   0   8   7 1221.44 348.869   1
   0  -8   7 1265.39 312.533   1
   0   8  -7 1202.94 304.359   1
   0  -8  -8 1567.80 562.027   1
   0  -8   8 1276.45 216.815   1
   0   8   8 859.855 295.085   1
   0   8  -8 606.100 312.288   1
   0   8  -8 936.903 289.315   1
   0  -8  -8 742.508 374.504   1
   0  -8   8 509.764 362.506   1
   0   8   8 1157.52 421.024   1
   0  10   1 8494.15 289.757   1
   0 -10  -1 10384.6 300.235   1
   0  10  -2 291402. 6573.02   1
   0 -10   2 223237. 6571.76   1
   0  10  -2 235662. 6573.47   1
   0 -10  -2 325552. 6584.93   1
   0  10   2 334697. 6589.29   1
   0 -10   3 13092.9 373.698   1
   0  10  -3 21154.5 396.604   1
   0 -10   3 13897.1 386.522   1
   0 -10  -3 17428.2 732.084   1
   0  10  -3 8988.59 388.045   1
   0  10   4 51150.1 1757.68   1
   0  10  -4 66555.7 1723.10   1
   0 -10   4 76141.5 1721.03   1
   0  10   4 62993.5 1743.26   1
   0 -10  -4 59213.2 1743.58   1
   0 -10   4 81954.7 1727.23   1
   0  10  -4 63303.3 1730.77   1
   0  10  -5 3460.89 235.734   1
   0 -10   5 3855.37 188.950   1
   0  10   6 10625.1 480.260   1
   0 -10  -6 11815.2 659.115   1
   0  10  -6 13219.7 439.543   1
   0 -10   6 16988.5 414.939   1
   0  10  -6 14223.1 453.874   1
   0 -10  -6 11442.8 516.062   1
   0  10   6 13607.8 519.730   1
   0 -10   6 16577.6 521.743   1
   0 -10  -7 1998.95 575.410   1
   0  10  -7 1130.34 265.637   1
   0  10   7 477.303 272.855   1
   0 -10   7 1684.30 196.132   1
   0 -10  -7 828.317 334.047   1
   0 -10   7 1155.73 386.590   1
   0  10   7 1334.40 356.413   1
   0  10  -7 917.037 298.039   1
   0 -10  -8 2878.94 397.876   1
   0  10  -8 1905.65 342.463   1
   0 -10   8 4512.94 448.150   1
   0  10   8 4001.80 406.215   1
   0  12   1 5290.09 218.720   1
   0 -12  -1 5300.62 225.573   1
   0 -12  -2 13885.7 417.758   1
   0  12   2 13961.4 442.352   1
   0 -12   3 5082.97 162.341   1
   0  12  -3 4761.14 166.788   1
   0  12   3 2814.22 255.971   1
   0  12  -3 2773.13 226.096   1
   0 -12  -4 2885.82 705.635   1
   0  12  -4 3460.08 186.328   1
   0 -12   4 3924.20 163.040   1
   0 -12  -4 3024.57 300.435   1
   0  12   4 3477.41 306.135   1
   0  12  -4 3641.59 232.757   1
   0  12   5 1544.76 344.613   1
   0 -12  -5 2964.91 649.160   1
   0  12  -5 2471.47 208.049   1
   0 -12   5 2641.55 168.133   1
   0 -12  -5 1180.64 309.389   1
   0  12   5 1350.38 288.828   1
   0  12  -5 1630.71 232.288   1
   0 -12  -6 111.052 623.159   1
   0  12   6-78.7356 362.441   1
   0 -12   6 263.777 284.462   1
   0  12  -6-1.10757 210.413   1
   0 -12   6 467.992 165.671   1
   0 -12  -6-271.816 318.496   1
   0  12  -6 262.695 262.140   1
   0  12   6 85.8002 328.558   1
   0 -12   7 547.856 333.557   1
   0 -12  -7 957.161 673.641   1
   0 -12   7 553.112 168.072   1
   0  12  -7 627.380 292.591   1
   0  12   7 825.242 313.050   1
   0 -12  -7 490.577 342.702   1
   0  12   7 501.193 369.343   1
   0  12  -7 433.643 273.092   1
   0 -12   8 100.911 371.540   1
   0 -12  -8 275.510 384.408   1
   0  12   8 664.244 378.365   1
   0  12  -8 93.0054 315.592   1
   0 -14  -1 3214.90 184.810   1
   0  14   1 3045.42 191.177   1
   0 -14  -2 571958. 12096.5   1
   0  14   2 560793. 12098.4   1
   0  14  -3 417.380 159.197   1
   0  14   3 860.369 532.983   1
   0 -14   3 661.533 96.0392   1
   0  14  -3 851.091 120.629   1
   0 -14  -3 637.397 230.316   1
   0  14   3 380.125 226.567   1
   0 -14   4 169652. 4089.52   1
   0  14  -4 174395. 4096.56   1
   0 -14  -4 151398. 4104.62   1
   0  14   4 153826. 4109.09   1
   0  14  -4 161259. 4094.18   1
   0  14   5 698.618 457.097   1
   0 -14   5 507.644 251.342   1
   0 -14  -5 1220.25 742.005   1
   0 -14   5 819.870 136.466   1
   0  14  -5 776.130 171.871   1
   0 -14  -5 630.103 305.356   1
   0  14   5 814.636 308.295   1
   0  14  -5 738.969 255.272   1
   0 -14  -6 25282.9 1234.85   1
   0  14  -6 36232.8 1009.58   1
   0 -14   6 47934.3 997.077   1
   0 -14  -6 32383.3 1048.36   1
   0 -14   6 46608.1 1031.60   1
   0  14   6 34905.8 1041.16   1
   0  14  -6 29873.3 1010.05   1
   0 -14   7-117.118 328.705   1
   0 -14  -7-520.821 767.916   1
   0  14   7 360.623 358.232   1
   0  14  -7 350.277 241.693   1
   0 -14   7 251.377 180.268   1
   0 -14  -7 61.8310 349.235   1
   0  14  -7-35.5424 264.394   1
   0  14   7 420.686 402.212   1
   0 -14  -8 8079.39 454.506   1
   0  14  -8 7356.89 409.357   1
   0  14   8 8903.92 468.519   1
   0 -16  -1-83.5672 140.446   1
   0  16   1-69.3348 174.415   1
   0 -16  -2 14691.3 448.824   1
   0  16   2 16206.8 461.444   1
   0  16  -3 15.3847 146.040   1
   0  16  -3 92.8093 114.184   1
   0  16   3-15.2732 279.022   1
   0 -16  -3-32.5058 226.411   1
   0  16  -4 16237.5 464.822   1
   0 -16   4 17467.2 449.189   1
   0  16   4 15416.2 519.853   1
   0 -16  -4 16701.6 522.476   1
   0  16  -4 17990.4 473.828   1
   0  16   5-111.904 457.938   1
   0  16  -5-20.0769 164.711   1
   0 -16   5-98.8903 135.255   1
   0 -16  -5 145.629 280.844   1
   0  16  -5 194.069 232.130   1
   0  16   5 50.5099 315.987   1
   0 -16   6 4933.82 274.933   1
   0  16   6 597.068 384.022   1
   0 -16  -6 1318.70 905.435   1
   0 -16   6 4439.98 191.250   1
   0  16  -6 3233.61 238.718   1
   0 -16  -6 2416.29 340.218   1
   0  16   6 2705.86 340.923   1
   0  16  -6 2622.33 248.386   1
   0 -16  -7-236.536 755.147   1
   0  16   7 314.876 412.566   1
   0 -16   7-48.8067 161.315   1
   0  16  -7-108.631 243.425   1
   0 -16  -7 800.960 350.288   1
   0  16   7 23.3968 392.657   1
   0 -16   8 1145.01 369.313   1
   0 -16  -8 940.452 379.385   1
   0  16  -8 819.122 300.155   1
   0  16   8 787.259 399.122   1
   0  18   0 999999. 24868.7   1
   0  18   1 2104.40 212.705   1
   0 -18  -1 1515.37 183.703   1
   0  18   2 321700. 7995.31   1
   0 -18  -2 319644. 7996.11   1
   0  18   3 791.055 305.031   1
   0 -18  -3 800.815 258.640   1
   0  18  -4 116098. 2801.39   1
   0 -18   4 121706. 2797.87   1
   0  18   4 108073. 2818.23   1
   0 -18  -4 101749. 2814.41   1
   0  18  -4 111900. 2806.15   1
   0  18   5-444.418 446.040   1
   0  18  -5 317.271 184.221   1
   0 -18   5 479.686 141.933   1
   0 -18  -5-46.9894 288.376   1
   0  18  -5 276.247 224.713   1
   0  18   5 246.774 326.362   1
   0  18   6 22050.5 1181.97   1
   0 -18   6 54110.6 1072.37   1
   0  18  -6 45596.5 1080.76   1
   0  18   6 34931.3 1116.23   1
   0 -18  -6 39256.0 1114.56   1
   0  18  -6 33701.9 1074.79   1
   0 -18   7-111.168 296.897   1
   0 -18  -7 380.577 974.744   1
   0  18   7 324.258 470.896   1
   0 -18   7-28.6790 165.824   1
   0  18  -7 205.531 233.950   1
   0 -18  -7 180.795 353.827   1
   0  18   7-18.0465 377.571   1
   0  18  -7-103.808 297.324   1
   0  18  -8 5177.08 341.172   1
   0 -18  -8 6228.55 424.527   1
   0  18   8 5625.59 496.965   1
   0  20   0 78933.3 1981.30   1
   0 -20  -1 4519.53 233.304   1
   0  20   1 4923.24 242.147   1
   0 -20  -2 2618.33 255.539   1
   0  20   2 3025.32 255.824   1
   0  20  -3 3023.89 163.273   1
   0 -20  -3 1225.82 289.578   1
   0  20   4 2444.07 684.454   1
   0  20  -4 5836.61 207.707   1
   0 -20  -4 4242.62 314.181   1
   0  20   4 3931.21 323.886   1
   0  20  -4 4252.58 222.732   1
   0  20   5 427.255 517.713   1
   0  20  -5 1940.12 207.750   1
   0 -20   5 1659.29 140.149   1
   0 -20  -5 786.985 290.638   1
   0  20  -5 985.570 249.229   1
   0  20   5 804.437 340.322   1
   0  20   6-229.539 507.314   1
   0  20  -6 583.150 206.845   1
   0 -20   6 539.775 159.967   1
   0 -20  -6-31.0908 317.775   1
   0  20   6 252.081 353.871   1
   0  20  -6 43.3961 267.759   1
   0  20   7-352.479 419.706   1
   0 -20   7 484.003 180.050   1
   0  20  -7 280.600 231.380   1
   0 -20  -7 228.992 337.888   1
   0  20   7 204.921 378.516   1
   0  20  -7 241.569 264.091   1
   0 -20  -8-71.4957 358.626   1
   0  20   8-428.268 448.301   1
   0  20  -8 141.323 283.299   1
   0  22   0 223848. 5581.19   1
   0  22   1 6577.45 303.252   1
   0  22   2 78433.6 1975.93   1
   0 -22  -2 77330.7 1973.73   1
   0  22  -3 3426.20 169.346   1
   0  22  -4 49839.7 1256.54   1
   0 -22  -4 47006.5 1287.14   1
   0  22   5 343.472 571.374   1
   0 -22   5 2182.94 151.419   1
   0  22  -5 1888.15 183.293   1
   0 -22  -5 1020.17 320.137   1
   0  22   5 740.174 332.819   1
   0  22  -5 1387.84 213.839   1
   0  22   6 1908.03 562.412   1
   0  22  -6 12540.9 365.752   1
   0 -22   6 15305.4 346.121   1
   0 -22  -6 8636.30 437.050   1
   0  22   6 7485.24 477.748   1
   0  22  -6 8871.37 392.117   1
   0  22   7 596.422 546.600   1
   0 -22   7 758.605 161.842   1
   0  22  -7 704.064 239.790   1
   0 -22  -7 220.375 342.278   1
   0  22   7 151.777 377.855   1
   0  22  -7 430.529 242.087   1
   0  24   0 67499.5 1704.04   1
   0  24   1 6663.58 314.820   1
   0  24   2 37997.5 973.218   1
   0 -24  -2 35670.7 965.288   1
   0  24   3 3011.07 370.742   1
   0 -24  -3 2648.06 351.372   1
   0  24   4 7454.57 414.460   1
   0 -24  -4 7512.65 403.197   1
   0  24  -5 2240.47 183.987   1
   0 -24  -5 1803.49 328.946   1
   0  24   6 237.989 557.314   1
   0 -24   6 9169.66 242.969   1
   0  24  -6 5994.29 269.560   1
   0 -24  -6 4012.01 377.973   1
   0  24   6 3989.78 421.440   1
   0  24  -6 4904.05 301.076   1
   0  24   7 82.3619 563.052   1
   0  24  -7 806.155 228.225   1
   0 -24   7 886.430 170.436   1
   0 -24  -7 717.314 367.882   1
   0  24   7-6.38958 365.162   1
   0  24  -7 548.377 257.232   1
   0  26   0 3926.64 238.727   1
   0  26   1 4033.14 287.515   1
   0 -26  -2 2437.56 246.849   1
   0  26   2 2609.64 275.598   1
   0  26   3 2210.36 349.666   1
   0 -26  -3 2028.52 326.335   1
   0  26  -4 2383.91 166.969   1
   0  26   4 2276.39 359.961   1
   0 -26  -4 2149.35 320.837   1
   0  26  -5 1776.50 186.590   1
   0  26   5 1236.24 340.876   1
   0 -26  -5 1053.42 343.334   1
   0  26  -5 962.653 252.017   1
   0  26  -6 827.071 225.219   1
   0 -26  -6 656.567 353.472   1
   0  26  -6 245.294 254.200   1
   0  26   6 374.968 377.403   1
   0  26   7 124.689 597.141   1
   0 -26  -7 175.556 363.473   1
   0  26   7-65.5993 405.670   1
   0  26  -7 645.037 293.606   1
   0  28   0 223041. 5564.71   1
   0  28   1 2400.51 286.524   1
   0 -28  -2 78990.1 2038.30   1
   0  28   2 82029.1 2044.13   1
   0  28   3 1022.04 312.116   1
   0 -28  -3 1311.89 301.910   1
   0  28   4 60061.5 1731.47   1
   0 -28  -4 51473.9 1719.47   1
   0  28   5 142.840 759.682   1
   0  28  -5 246.708 212.733   1
   0  28  -5 981.945 176.358   1
   0  28   5 651.856 336.596   1
   0 -28  -5 633.239 336.079   1
   0 -28  -6 10549.1 505.359   1
   0  28   6 9726.32 539.467   1
   0 -28  -7 86.9417 382.118   1
   0  28  -7 465.859 284.450   1
   0  28   7 367.813 421.014   1
   0  30   0 2995.10 234.611   1
   0  30   1 345.172 288.590   1
   0 -30  -2 6573.30 324.512   1
   0  30   2 7833.96 350.059   1
   0  30   3 109.955 319.231   1
   0 -30  -3 290.993 288.294   1
   0 -30  -4 459.590 334.511   1
   0  30   4 374.359 365.451   1
   0  30  -4 833.542 142.968   1
   0  30  -5 190.475 223.750   1
   0  30  -5 137.242 160.830   1
   0  30   5-163.337 340.106   1
   0 -30  -5-45.8153 353.144   1
   0  30   6 1079.82 706.726   1
   0  30  -6 2027.73 190.058   1
   0 -30  -6 1255.29 376.196   1
   0  30   6 1163.12 426.126   1
   0  30  -6 1642.41 237.877   1
   0 -30  -7 247.709 383.243   1
   0  30  -7-122.102 265.937   1
   0  30   7-216.678 423.667   1
   0  32   0 162945. 4076.43   1
   0  32   1 151.114 286.365   1
   0  32   2 112247. 2750.66   1
   0 -32  -2 106021. 2743.44   1
   0  32   3-234.779 337.215   1
   0 -32  -3 40.8774 252.322   1
   0  32   4 54833.1 1662.80   1
   0 -32  -4 49565.2 1645.64   1
   0  32  -5-73.3526 190.315   1
   0  32  -5 79.3121 168.199   1
   0  32   5-128.769 344.384   1
   0 -32  -5 122.022 367.212   1
   0  32   6 11396.5 538.119   1
   0 -32  -6 11983.9 543.136   1
   0  32  -6 11792.7 433.134   1
   0 -32  -7-516.834 396.268   1
   0  32  -7 37.5260 260.716   1
   0  32   7 347.164 431.441   1
   0  34   0 9034.73 348.537   1
   0  34   1 229.061 282.754   1
   0  34   2 413.338 288.099   1
   0 -34  -3 216.049 274.609   1
   0  34   3 252.611 332.485   1
   0  34  -4 2242.66 162.076   1
   0  34   4 1072.65 395.006   1
   0 -34  -4 1178.10 333.185   1
   0  34  -5 208.831 166.547   1
   0  34   5 102.346 352.711   1
   0 -34  -5 118.980 361.675   1
   0  34   6-286.230 843.581   1
   0  34  -6 340.081 204.358   1
   0 -34  -6 117.996 399.207   1
   0  34  -6 273.565 277.924   1
   0  34   6 21.9825 407.130   1
   0  36   0 74887.6 1907.33   1
   0  36   1 838.720 299.195   1
   0  36   2 52280.2 1366.17   1
   0 -36  -3 919.126 311.285   1
   0  36   3 61.5530 340.845   1
   0  36   4 16401.2 682.476   1
   0 -36  -4 14957.7 614.412   1
   0  36  -5 164.409 179.272   1
   0  36   5-116.734 343.724   1
   0 -36  -5 489.240 379.322   1
   0  36   6 8080.53 474.956   1
   0 -36  -6 8188.86 488.816   1
   0  38   0 2446.20 301.224   1
   0  38   1 1343.77 321.243   1
   0  38   2 4046.49 339.997   1
   0 -38  -3 845.994 301.334   1
   0  38   3 760.919 368.273   1
   0 -38  -4 998.030 297.629   1
   0  38   4 1102.99 408.910   1
   0  38  -4 2042.96 192.537   1
   0  38   5 294.243 387.172   1
   0 -38  -5-81.5079 360.097   1
   0  38  -5 493.835 180.410   1
   0  38  -6 406.124 250.440   1
   0 -38  -6-184.256 396.396   1
   0  38   6 216.934 431.514   1
   0  40   0 16630.6 540.844   1
   0  40   1 1030.79 333.113   1
   0  40  -1 1262.00 261.863   1
   0  40   2 6779.99 380.563   1
   0  40   3 367.199 387.136   1
   0 -40  -3 791.947 298.959   1
   0 -40  -4 2752.29 346.872   1
   0  40   4 3524.58 459.964   1
   0  40  -5 505.940 204.763   1
   0  40   5 650.801 394.496   1
   0  42   0 17965.8 570.785   1
   0  42  -1 1232.60 281.883   1
   0  42   1 1314.49 334.191   1
   0  42   2 20850.3 647.296   1
   0  42   3 559.821 391.022   1
   0 -42  -4 5349.62 389.029   1
   0  42   4 5750.88 502.510   1
   0 -42  -5 889.636 341.080   1
   0  42   5 368.572 405.179   1
   0  44   0 519.053 329.842   1
   0  44   1 160.140 332.172   1
   0  44  -1 506.180 270.244   1
   0  44   2-103.923 326.599   1
   0  44   3-378.501 406.958   1
   0 -44  -4 991.581 354.118   1
   0  44   4 1657.42 496.051   1
   0  44   5-83.8389 450.007   1
   0 -44  -5 125.754 355.754   1
   0  46   0 39000.6 1063.24   1
   0  46  -1 142.032 253.681   1
   0  46   1 184.371 338.374   1
   0  46   2 16301.3 568.080   1
   0  46   3-117.877 406.902   1
   0  46   4 16211.2 633.736   1
   0 -46  -4 9965.69 492.210   1
   0  48   0 7029.34 420.333   1
   0  48   1 78.4282 357.629   1
   0  48  -1-10.4847 286.941   1
   0  48   2 2776.11 376.298   1
   0  48   3-180.768 410.041   1
   0  48   4 2553.01 515.911   1
   0  50   0 19601.7 654.013   1
   0  50   1-326.477 364.443   1
   0  50  -1-55.5702 326.933   1
   0  50  -2 11331.6 428.136   1
   0  50   2 11609.4 519.285   1
   0  50   3 347.930 427.101   1
   0  52   0-193.378 371.767   1
   0  52  -1 507.622 352.278   1
   0  52   1 500.435 369.602   1
   0  52   2-519.603 388.974   1
   0  52  -2 293.278 309.427   1
   0  54   0 7372.82 432.484   1
   0  54  -1-152.146 365.337   1
   0  54   1 84.9875 353.397   1
   1   1  -8 2595.16 458.882   1
   1  -1  -8 4143.45 523.377   1
  -1  -1   8 4237.71 263.657   1
  -1   1   8 4142.09 289.972   1
   1   1  -8 3047.81 344.357   1
   1  -1  -8 3128.94 347.782   1
  -1   1   8 2848.32 407.573   1
  -1  -1   8 3304.36 436.681   1
   1   1  -7 531.524 351.331   1
   1  -1  -7 269.377 400.882   1
  -1  -1   7 67.4454 215.410   1
  -1   1   7 186.962 218.429   1
   1  -1  -7 135.857 312.105   1
  -1   1   7-204.322 335.718   1
  -1  -1   7-270.584 349.427   1
   1   1  -7-25.7489 293.639   1
  -1  -1   6 454.126 215.114   1
  -1   1   6 402.344 212.570   1
   1   1  -6 969.987 322.635   1
   1  -1  -6 1300.83 384.509   1
   1   1  -6 853.343 296.160   1
  -1   1   6 395.011 331.956   1
   1  -1  -6 637.100 308.902   1
  -1  -1   6 416.669 313.333   1
  -1  -1   5 1026.29 196.923   1
   1   1  -5 1180.49 250.935   1
   1  -1  -5 1079.78 312.719   1
   1  -1  -5 722.052 289.588   1
   1   1  -5 676.666 276.796   1
  -1   1   5 748.222 318.103   1
  -1  -1   5 629.333 287.748   1
   1   1  -4 83328.7 2339.88   1
  -1  -1   4 100287. 2335.61   1
  -1   1   4 95588.7 2334.04   1
   1  -1  -4 88107.6 2338.84   1
  -1   1   4 91521.0 2348.15   1
   1   1  -4 95373.8 2339.18   1
  -1  -1   4 93524.9 2340.66   1
   1  -1  -3 669.109 167.966   1
  -1  -1   3 414.889 130.204   1
  -1   1   3 717.364 133.928   1
  -1   1   3 219.007 213.285   1
   1  -1  -3 324.046 189.857   1
  -1  -1   3 222.377 181.622   1
   1   1  -3 285.700 183.678   1
  -1   1   2 68586.4 1701.45   1
  -1  -1   2 65367.5 1699.81   1
   1  -1  -2 72557.8 1705.70   1
  -1  -1   2 69278.4 1705.23   1
  -1   1   2 72772.6 1711.47   1
   1   1  -2 70893.6 1709.13   1
   1  -1  -2 71106.2 1708.20   1
  -1   1  -2 60753.0 1794.26   1
   1   1   2 70257.8 1796.03   1
   1  -1   2 63002.3 1790.89   1
   1  -1   2 73744.0 1789.96   1
  -1   1  -2 74592.8 1790.17   1
   1   1   2 80507.8 1795.58   1
  -1  -1  -2 77867.1 1794.38   1
  -1  -1  -3 794.130 234.259   1
   1  -1   3 617.493 135.548   1
   1   1   3 384.379 155.629   1
  -1   1  -3 483.663 179.607   1
  -1   1  -3 198.624 154.835   1
  -1  -1  -3 201.257 165.948   1
   1  -1   3 366.990 190.601   1
   1   1   3 215.928 172.871   1
  -1   1  -4 97467.8 2393.40   1
   1  -1   4 98800.7 2383.84   1
   1   1   4 96440.9 2385.01   1
  -1  -1  -4 89187.8 2380.97   1
  -1   1  -4 91833.8 2380.62   1
   1  -1   4 94747.8 2382.22   1
   1   1   4 96020.2 2389.50   1
  -1   1  -5 1413.48 315.226   1
  -1  -1  -5 1598.57 362.025   1
   1   1   5 1005.12 215.511   1
   1  -1   5 1408.68 206.525   1
  -1   1  -5 456.156 246.265   1
  -1  -1  -5 588.210 278.512   1
   1   1   5 769.936 259.438   1
   1  -1   5 590.389 260.567   1
  -1  -1  -6 719.632 391.767   1
  -1   1  -6 826.752 340.389   1
   1  -1   6 540.698 217.755   1
   1   1   6 498.005 229.423   1
  -1  -1  -6 1026.30 308.573   1
  -1   1  -6 295.121 265.078   1
   1  -1   6 304.221 340.804   1
   1   1   6 268.736 287.754   1
  -1  -1  -7 1162.55 451.315   1
   1   1   7 77.3318 229.971   1
   1  -1   7 55.5888 230.158   1
  -1   1  -7 298.264 320.027   1
  -1  -1  -7-307.406 333.554   1
   1   1   7 225.123 374.641   1
   1  -1   7 138.103 356.458   1
  -1   1  -8 2413.94 488.092   1
  -1  -1  -8 2650.73 500.414   1
   1  -1   8 4201.53 278.809   1
   1   1   8 3395.20 303.193   1
  -1  -1  -8 3203.29 406.062   1
  -1   1  -8 3059.92 391.095   1
   1   1   8 3265.55 428.161   1
   1  -1   8 3238.36 379.147   1
   1  -3  -8 824.253 465.135   1
   1   3  -8 465.807 380.693   1
  -1   3   8 252.617 255.512   1
  -1  -3   8 395.549 230.450   1
   1  -3  -8 114.059 352.175   1
   1   3  -8 277.958 332.137   1
  -1   3   8 519.268 386.258   1
  -1  -3   8 355.719 372.160   1
   1  -3  -7-85.8344 419.270   1
  -1   3   7 154.101 224.328   1
   1   3  -7 171.597 295.455   1
  -1  -3   7 507.610 198.354   1
   1  -3  -7 254.787 300.342   1
   1   3  -7 301.705 313.824   1
  -1  -3   7 332.778 361.469   1
  -1   3   7 348.179 371.166   1
  -1  -3   6 30080.4 802.258   1
  -1   3   6 31637.2 819.820   1
   1  -3  -6 31725.7 841.422   1
  -1   3   6 29886.9 869.794   1
  -1  -3   6 33201.0 866.495   1
   1   3  -5 1110.74 232.569   1
   1  -3  -5 1370.90 395.096   1
   1  -3  -5 436.548 308.210   1
   1   3  -5 784.537 269.008   1
  -1  -3   5 842.480 321.427   1
  -1   3   5 813.880 331.156   1
   1   3  -4 2990.42 202.573   1
  -1  -3   4 3243.43 164.956   1
  -1   3   4 1843.01 193.020   1
  -1   3   4 1829.18 258.953   1
  -1  -3   4 1782.77 280.460   1
  -1   3   3 465.219 153.599   1
   1   3  -3 327.473 168.238   1
  -1  -3   3 382.521 185.301   1
  -1   3   3 200.714 177.516   1
   1  -3  -3 284.306 192.166   1
   1   3  -2 420899. 10366.2   1
   1  -3  -2 443443. 10368.6   1
  -1   3   2 437421. 10369.8   1
  -1  -3   2 431134. 10368.8   1
   1   3  -2 423867. 10367.6   1
   1  -3   1 3266.90 107.222   1
  -1   3  -1 3214.46 108.342   1
  -1  -3  -2 431640. 10624.3   1
   1   3   2 388931. 10620.4   1
   1  -3   2 405607. 10606.3   1
  -1   3  -2 412422. 10607.9   1
  -1   3  -2 431826. 10604.9   1
   1   3   2 436188. 10606.9   1
  -1  -3  -2 447658. 10608.6   1
   1  -3   2 436604. 10604.2   1
  -1  -3  -3 808.741 292.862   1
   1   3   3 948.957 216.900   1
  -1  -3  -3 579.618 212.630   1
  -1   3  -3 437.824 171.524   1
   1   3   3 322.375 199.875   1
   1  -3   3 568.027 162.495   1
  -1   3  -4 2490.47 213.786   1
  -1  -3  -4 1444.10 317.102   1
   1   3   4 2034.51 209.748   1
   1  -3   4 2498.40 187.792   1
  -1  -3  -4 1345.72 264.365   1
   1  -3   4 1903.48 261.324   1
  -1   3  -4 1207.83 233.248   1
   1   3   4 1634.47 250.820   1
   1   3   5 1101.12 226.685   1
  -1  -3  -5 1398.02 357.090   1
  -1   3  -5 1334.87 254.551   1
  -1   3  -5 753.251 231.037   1
  -1  -3  -5 579.157 289.480   1
   1  -3   5 957.190 310.612   1
   1   3   5 1127.02 323.357   1
   1  -3   6 30398.0 805.970   1
   1   3   6 30940.1 824.368   1
  -1   3  -6 30732.1 817.680   1
  -1  -3  -6 31275.4 848.032   1
   1  -3   6 32036.2 841.466   1
   1   3   6 29828.5 825.919   1
  -1  -3  -7 398.490 413.414   1
  -1   3  -7 122.547 337.527   1
   1   3   7 426.777 240.849   1
   1  -3   7 537.463 223.113   1
  -1  -3  -7 401.192 353.986   1
  -1   3  -7 284.281 272.890   1
   1  -3   7 229.049 327.773   1
   1   3   7 103.009 337.281   1
  -1   3  -8-269.158 435.185   1
  -1  -3  -8 427.641 578.315   1
   1  -3   8 214.845 242.397   1
   1   3   8 224.192 258.200   1
  -1   3  -8 400.447 351.440   1
  -1  -3  -8 191.270 385.671   1
   1  -3   8 87.5266 369.037   1
   1   3   8 63.9800 412.677   1
   1  -5  -8 2180.53 581.364   1
   1   5  -8 851.411 333.814   1
  -1   5   8 1160.28 254.658   1
  -1  -5   8 1713.71 218.712   1
   1  -5  -8 1173.61 380.334   1
  -1  -5   8 1160.13 362.589   1
  -1   5   8 1320.33 403.676   1
   1   5  -8 864.359 324.693   1
   1  -5  -7 1335.42 445.871   1
  -1   5   7 1171.14 238.105   1
  -1  -5   7 1400.72 195.619   1
   1   5  -7 678.166 283.014   1
   1  -5  -7 727.907 299.057   1
   1   5  -7 1064.68 320.451   1
  -1   5   7 1084.50 392.411   1
  -1  -5   7 815.450 310.444   1
   1  -5  -6 1245.24 477.864   1
   1   5  -6 396.758 239.900   1
  -1   5   6 635.502 230.733   1
  -1  -5   6 250.889 172.632   1
   1  -5  -6 392.573 287.891   1
  -1  -5   6 571.666 282.413   1
   1   5  -6 165.276 258.524   1
  -1   5   6 514.531 354.014   1
   1   5  -5 3301.99 249.679   1
  -1  -5   5 3671.73 188.471   1
  -1   5   5 3077.92 260.470   1
   1   5  -5 2229.29 287.103   1
  -1  -5   5 2775.75 283.493   1
   1  -5  -4 22565.6 777.971   1
  -1   5   4 25340.3 734.914   1
   1   5  -4 30720.9 719.006   1
  -1  -5   4 28172.2 708.803   1
   1  -5  -4 26288.5 736.790   1
  -1  -5   4 29608.9 730.163   1
   1   5  -4 26024.6 727.002   1
  -1   5   4 24410.9 742.221   1
   1   5  -3 8797.85 278.049   1
   1  -5  -3 9497.53 400.762   1
   1  -5  -2 2753.33 267.902   1
   1   5  -2 2389.90 119.526   1
  -1  -5   2 2527.23 110.224   1
   1  -5  -2 2557.93 191.921   1
  -1   5   2 2471.14 184.148   1
  -1  -5   2 2112.57 170.069   1
   1  -5  -1 41181.5 791.047   1
  -1   5   1 42696.4 794.855   1
   1   5   1 47205.3 721.947   1
  -1  -5  -1 48257.5 721.435   1
  -1   5  -2 2169.36 124.263   1
   1  -5   2 1975.64 120.784   1
   1   5   2 2737.96 196.560   1
  -1  -5  -2 2706.71 174.424   1
   1  -5   2 2129.93 144.911   1
  -1   5  -2 1891.48 139.616   1
   1   5   3 8421.05 366.932   1
  -1  -5  -3 5217.94 381.408   1
   1  -5   3 9685.93 247.425   1
  -1   5  -3 10651.7 255.252   1
  -1   5  -3 5311.06 250.510   1
   1  -5   3 4710.03 268.407   1
  -1  -5  -4 25741.0 810.003   1
   1  -5   4 27241.6 697.483   1
  -1   5  -4 28729.3 713.540   1
  -1  -5  -4 24818.7 737.392   1
  -1   5  -4 24440.2 709.758   1
   1   5   4 25538.8 730.514   1
   1  -5   4 28988.1 722.472   1
   1   5   5 3248.74 277.201   1
  -1   5  -5 3235.64 245.038   1
   1  -5   5 2424.14 285.664   1
  -1  -5  -6 880.800 478.845   1
   1   5   6 397.201 232.311   1
   1  -5   6 300.792 179.294   1
  -1   5  -6 376.331 231.978   1
  -1   5  -6 559.978 240.124   1
  -1  -5  -6 450.536 321.416   1
   1   5   6 618.721 331.393   1
   1  -5   6 483.733 300.324   1
  -1  -5  -7 1571.40 518.415   1
  -1   5  -7 513.620 293.904   1
   1   5   7 1287.31 276.144   1
   1  -5   7 1232.27 212.704   1
  -1  -5  -7 633.250 364.772   1
  -1   5  -7 957.557 275.913   1
   1   5   7 1032.54 340.438   1
   1  -5   7 876.501 340.877   1
  -1  -5  -8 1245.20 570.666   1
  -1   5  -8 771.643 368.544   1
   1   5   8 963.106 269.658   1
   1  -5   8 1500.55 245.437   1
  -1   5  -8 1312.19 330.019   1
  -1  -5  -8 908.384 366.272   1
   1   5   8 432.660 417.865   1
   1  -5   8 1251.64 401.228   1
   1  -7  -8 1482.82 599.576   1
   1   7  -8 781.900 314.773   1
  -1  -7   8 2657.08 224.051   1
  -1   7   8 1238.15 267.692   1
   1  -7  -8 1781.49 398.245   1
   1   7  -8 1403.96 342.486   1
  -1   7   8 1646.87 427.405   1
  -1  -7   8 2195.92 407.602   1
   1  -7  -7 1496.43 539.089   1
  -1   7   7 877.895 260.621   1
   1   7  -7 721.114 268.770   1
  -1  -7   7 1001.37 203.675   1
   1  -7  -7 924.645 362.389   1
   1   7  -7 613.704 302.353   1
  -1  -7   7 591.921 359.294   1
  -1   7   7 871.329 394.910   1
  -1   7   6 13175.9 449.551   1
  -1  -7   6 16910.8 417.547   1
   1   7  -6 12000.9 440.757   1
   1  -7  -6 11591.2 467.559   1
  -1   7   6 14240.0 483.045   1
  -1  -7   6 15786.9 498.064   1
   1   7  -6 13315.5 462.150   1
   1  -7  -5 1647.79 472.918   1
  -1   7   5 1187.97 299.402   1
   1   7  -5 1481.16 255.268   1
   1  -7  -4 20784.0 739.388   1
  -1  -7   4 25615.6 626.546   1
   1   7  -4 25098.9 640.510   1
   1  -7  -4 21855.7 663.573   1
   1   7  -4 22643.1 663.241   1
  -1   7   4 21977.7 683.823   1
  -1  -7   4 24896.5 672.391   1
  -1  -7   3 8142.26 226.832   1
  -1  -7   3 8442.29 266.995   1
   1  -7  -2 263899. 5825.52   1
   1   7  -2 240070. 5779.29   1
  -1   7   2 255103. 5787.50   1
   1  -7  -2 262794. 5785.73   1
   1   7  -2 248388. 5781.15   1
   1  -7  -1 17817.8 500.281   1
  -1   7   1 19377.8 493.968   1
  -1  -7  -1 19079.7 409.009   1
   1   7   1 19040.8 414.852   1
  -1   7  -1 14610.9 384.191   1
   1  -7   1 13124.1 381.382   1
   1   7   2 248889. 6035.89   1
  -1   7  -2 240529. 5999.41   1
   1   7   2 260914. 6006.90   1
  -1  -7  -2 252483. 6003.38   1
  -1   7  -3 7055.03 226.846   1
   1  -7   3 8571.51 227.733   1
  -1   7  -3 4158.08 231.207   1
   1  -7   3 4505.45 235.861   1
  -1  -7  -4 20589.7 735.313   1
  -1   7  -4 24283.1 617.390   1
   1  -7   4 24604.1 607.720   1
  -1   7  -4 21839.1 615.147   1
  -1  -7  -4 19985.7 645.338   1
   1   7   4 21033.1 648.737   1
   1  -7   4 24986.2 639.417   1
  -1  -7  -5 3613.51 473.433   1
   1   7   5 2025.90 328.837   1
   1  -7   5 2710.95 187.247   1
  -1  -7  -5 1299.62 302.718   1
  -1  -7  -6 15828.3 652.021   1
  -1   7  -6 11818.1 422.436   1
   1   7   6 12139.6 447.626   1
   1  -7   6 15501.0 397.713   1
  -1   7  -6 10733.5 441.553   1
  -1  -7  -6 11522.8 458.411   1
   1  -7   6 14732.4 480.719   1
   1   7   6 13360.3 482.379   1
  -1  -7  -7 1141.91 569.153   1
  -1   7  -7 327.220 259.471   1
   1   7   7 507.285 260.428   1
   1  -7   7 1061.41 199.472   1
  -1  -7  -7 271.374 329.215   1
  -1   7  -7 784.995 285.090   1
   1  -7   7 1069.48 324.650   1
   1   7   7 921.547 341.107   1
  -1  -7  -8 1575.73 597.504   1
   1   7   8 1292.46 298.574   1
  -1   7  -8 934.530 317.780   1
   1  -7   8 2193.98 226.956   1
  -1   7  -8 1532.68 280.461   1
  -1  -7  -8 1320.67 366.627   1
   1   7   8 1813.55 384.370   1
   1  -7   8 2094.10 360.941   1
   1  -9  -8 149.344 566.052   1
  -1   9   8 369.081 281.709   1
   1  -9  -8 946.793 416.487   1
  -1   9   8 496.188 457.136   1
  -1  -9   8 809.953 422.031   1
   1   9  -8 468.019 335.754   1
   1  -9  -7 1512.09 534.300   1
  -1   9   7 785.571 266.308   1
  -1  -9   7 1409.37 192.117   1
   1   9  -7 1069.66 260.628   1
   1  -9  -7 622.321 367.315   1
  -1   9   7 674.643 338.234   1
   1   9  -7 886.863 271.865   1
  -1  -9   7 951.994 375.564   1
   1  -9  -6 1017.29 483.114   1
   1   9  -6 223.432 213.127   1
  -1   9   6 665.619 286.419   1
  -1  -9   6 798.436 160.941   1
   1  -9  -6 795.162 322.969   1
   1   9  -6 985.525 278.814   1
  -1   9   6 1068.39 297.000   1
  -1  -9   6 636.323 340.272   1
  -1  -9   5 3557.11 173.283   1
   1   9  -5 3786.38 231.432   1
   1  -9  -5 3068.26 513.629   1
   1   9  -5 2795.98 268.793   1
   1   9  -4 14746.7 420.865   1
  -1  -9   4 16055.7 414.479   1
   1  -9  -4 12192.0 480.002   1
  -1   9   4 14232.8 480.174   1
   1   9  -4 13830.2 453.539   1
   1  -9  -3 13880.5 591.699   1
  -1  -9   3 12670.4 347.093   1
   1   9  -3 14217.0 346.271   1
  -1   9   2 14778.5 371.880   1
   1  -9  -2 14617.8 369.833   1
   1   9  -2 12258.6 322.036   1
  -1  -9   2 11139.3 319.768   1
  -1   9   1 8426.38 283.791   1
   1  -9  -1 8105.30 282.406   1
   1   9   1 8403.07 300.792   1
  -1  -9  -1 9372.87 273.339   1
   1   9   2 14453.6 581.889   1
   1  -9   2 12875.0 354.048   1
  -1   9  -2 12872.3 355.741   1
   1   9   2 15653.8 400.838   1
  -1  -9  -2 15852.5 388.066   1
   1  -9   3 9649.44 304.583   1
   1  -9   3 10012.8 331.292   1
   1   9   4 12121.7 547.587   1
  -1   9  -4 14046.1 416.531   1
   1  -9   4 14791.8 398.274   1
   1   9   4 14245.4 473.675   1
  -1  -9  -4 13543.0 460.371   1
  -1   9  -4 13546.2 429.677   1
   1  -9   4 15597.8 426.577   1
   1  -9   5 4886.64 208.672   1
  -1   9  -5 4102.98 248.156   1
  -1  -9  -5 2117.47 323.812   1
  -1   9  -5 2675.39 246.422   1
   1  -9   5 3116.46 266.150   1
  -1  -9  -6 1029.25 504.791   1
   1   9   6 216.062 291.322   1
  -1   9  -6 345.940 237.673   1
   1  -9   6 880.149 186.348   1
  -1  -9  -6 647.133 308.064   1
   1  -9   6 969.954 268.042   1
  -1   9  -6 788.689 267.537   1
   1   9   6 464.701 305.259   1
  -1  -9  -7 1002.68 538.623   1
   1  -9   7 1198.11 209.490   1
  -1   9  -7 870.946 273.919   1
   1   9   7 1319.22 324.264   1
  -1  -9  -7 869.989 355.536   1
  -1   9  -7 1049.68 279.391   1
   1  -9   7 1112.15 301.592   1
   1   9   7 1101.27 368.410   1
  -1  -9  -8-171.749 573.244   1
   1   9   8 6.72721 303.551   1
  -1  -9  -8 393.831 367.957   1
  -1   9  -8 634.891 297.762   1
   1  -9   8 672.015 339.954   1
   1   9   8 668.915 366.022   1
  -1 -11   8 1712.70 358.703   1
   1 -11  -8 999.617 411.189   1
  -1  11   8 1603.52 438.767   1
   1  11  -8 1238.43 323.777   1
   1 -11  -7 116.001 571.687   1
  -1 -11   7 326.633 315.445   1
  -1 -11   7 362.609 166.418   1
  -1  11   7 413.347 291.985   1
   1  11  -7 624.409 294.072   1
   1 -11  -7 444.895 397.143   1
   1  11  -7 439.333 285.598   1
  -1  11   7 97.0179 348.362   1
  -1 -11   6 12377.5 343.862   1
   1  11  -6 10400.6 369.639   1
   1 -11  -6 10317.7 464.376   1
  -1 -11   6 13362.5 401.783   1
   1  11  -6 9145.92 389.128   1
  -1  11   6 9662.13 442.284   1
   1 -11  -5 1090.30 600.267   1
  -1  11   5 1421.35 372.527   1
  -1 -11   5 1749.48 171.394   1
   1 -11  -5 1034.82 323.135   1
  -1  11   5 1028.96 322.340   1
   1  11  -5 899.144 281.495   1
   1  11  -4 21814.9 604.532   1
  -1 -11   4 23030.7 595.632   1
  -1  11   4 20577.6 647.281   1
   1 -11  -4 20823.5 664.048   1
   1  11  -4 21715.9 630.414   1
   1 -11  -2 177941. 4168.82   1
  -1  11   2 190408. 4166.80   1
  -1  11   1 10381.4 321.022   1
   1 -11  -1 9701.46 304.203   1
  -1  11   0 39328.2 948.411   1
   1 -11   0 36087.3 944.138   1
  -1 -11  -1 9851.84 309.940   1
   1  11   1 10836.5 323.225   1
  -1  11  -2 156951. 4168.21   1
   1 -11   2 158591. 4167.91   1
   1  11   2 196466. 4181.46   1
  -1 -11  -2 183014. 4179.16   1
   1 -11   3 3540.53 176.824   1
  -1  11  -3 2440.15 175.015   1
  -1  11  -4 22331.1 589.921   1
   1 -11   4 24454.4 584.967   1
   1  11   4 18937.0 622.525   1
  -1 -11  -4 20849.8 629.235   1
   1 -11   4 23702.8 605.044   1
  -1  11  -4 20283.1 593.167   1
   1  11   5 1456.00 437.602   1
  -1 -11  -5 1588.77 641.307   1
  -1  11  -5 900.939 210.187   1
  -1 -11  -5 644.102 287.721   1
  -1  11  -5 1081.04 225.655   1
   1 -11   5 1042.03 308.512   1
   1  11   5 699.721 317.448   1
  -1 -11  -6 9866.10 696.180   1
  -1  11  -6 10159.4 371.679   1
   1  11   6 10224.0 428.482   1
  -1 -11  -6 10047.7 429.870   1
  -1  11  -6 9253.75 383.713   1
  -1 -11  -7 44.4125 618.295   1
   1 -11   7 521.925 187.535   1
   1  11   7 823.163 315.988   1
  -1  11  -7 518.819 262.029   1
  -1 -11  -7 869.422 326.655   1
   1  11   7-74.4863 367.554   1
   1 -11   7 175.291 351.195   1
  -1  11  -7 351.672 298.336   1
  -1 -11  -8 1284.65 365.066   1
  -1  11  -8 1428.74 303.532   1
   1 -11   8 1812.85 419.160   1
   1  11   8 1347.07 390.091   1
  -1 -13   8 508.468 377.952   1
   1 -13  -8 899.586 391.878   1
   1  13  -8 381.717 306.709   1
  -1  13   8 544.504 393.524   1
  -1 -13   7 772.375 343.900   1
   1 -13  -7 180.545 709.521   1
   1  13  -7 584.051 244.252   1
  -1 -13   7 788.124 196.914   1
   1 -13  -7 677.703 373.150   1
   1  13  -7 649.037 297.628   1
  -1  13   7 366.111 343.862   1
  -1  13   6 954.542 383.872   1
   1 -13  -6 1956.69 695.624   1
  -1 -13   6 3435.00 180.654   1
   1  13  -6 2416.67 232.761   1
   1 -13  -6 1869.90 372.739   1
  -1  13   6 2262.93 374.105   1
  -1 -13   6 3121.71 317.823   1
   1  13  -6 2216.08 257.277   1
  -1 -13   5 1515.69 257.509   1
  -1  13   5 1649.65 346.968   1
   1  13  -5 988.612 174.391   1
  -1 -13   5 1042.44 138.735   1
   1 -13  -5 914.749 331.379   1
   1  13  -5 966.573 261.932   1
  -1  13   5 1181.48 311.238   1
   1 -13  -4 13176.7 830.306   1
   1  13  -4 15982.8 435.143   1
  -1 -13   4 16560.0 424.789   1
   1 -13  -4 13394.4 518.792   1
  -1  13   4 13784.8 500.938   1
   1  13  -4 15656.1 456.529   1
   1  13  -3 2545.36 130.322   1
  -1 -13   3 2542.81 128.887   1
   1  13  -2 27138.0 712.226   1
  -1  13   2 28011.5 736.054   1
  -1  13   1 32028.3 824.462   1
   1 -13  -1 31677.7 819.411   1
  -1  13   0 88516.9 2213.30   1
  -1 -13  -1 29448.9 793.363   1
   1  13   1 32771.2 802.463   1
   1  13   2 31430.4 717.487   1
  -1 -13  -2 31083.7 723.619   1
  -1  13  -3 2161.43 131.578   1
   1 -13   3 2177.96 127.152   1
  -1  13  -3 2409.02 153.765   1
  -1 -13  -4 14233.9 898.775   1
   1 -13   4 16621.1 434.689   1
  -1  13  -4 15301.5 448.516   1
  -1 -13  -4 15379.0 495.751   1
   1  13   4 15087.1 497.686   1
  -1  13  -4 14085.1 466.824   1
  -1 -13  -5 1573.17 651.583   1
   1  13   5 1711.03 393.401   1
  -1  13  -5 1091.09 194.744   1
   1 -13   5 1506.13 160.541   1
  -1 -13  -5 874.053 296.315   1
   1 -13   5 1288.62 233.226   1
   1  13   5 912.874 316.022   1
  -1  13  -5 914.287 237.792   1
   1  13   6 787.102 413.794   1
  -1 -13  -6 1334.99 667.886   1
   1 -13   6 2660.54 190.885   1
  -1  13  -6 1910.02 227.095   1
  -1 -13  -6 2176.89 320.962   1
  -1  13  -6 2140.51 242.023   1
   1  13   6 2348.05 317.327   1
   1 -13   6 3158.09 304.761   1
   1  13   7 196.122 373.567   1
  -1 -13  -7-171.668 723.648   1
   1 -13   7 629.684 169.832   1
  -1  13  -7 644.383 295.772   1
  -1 -13  -7 287.629 330.314   1
   1 -13   7 416.450 358.401   1
   1  13   7 88.4173 353.880   1
  -1  13  -7 54.4931 282.574   1
  -1 -13  -8-44.2609 353.515   1
  -1  13  -8 443.231 288.449   1
   1 -13   8 661.821 402.352   1
   1  13   8 782.514 426.620   1
  -1 -15   8 1938.63 379.096   1
   1 -15  -8 1045.83 395.230   1
   1  15  -8 1537.10 301.489   1
  -1  15   8 872.868 400.553   1
  -1 -15   7 391.203 333.614   1
   1 -15  -7-241.434 775.418   1
  -1  15   7 346.840 362.787   1
   1  15  -7 216.417 244.588   1
  -1 -15   7 200.207 161.489   1
   1 -15  -7 69.5992 354.004   1
  -1  15   7 83.7943 362.097   1
   1  15  -7-26.8169 308.749   1
  -1  15   6 1987.69 447.501   1
  -1 -15   6 7494.11 301.714   1
   1 -15  -6 2976.15 730.278   1
  -1 -15   6 5771.27 214.968   1
   1  15  -6 4866.96 260.141   1
   1 -15  -6 3836.19 355.810   1
   1  15  -6 3947.79 293.299   1
  -1  15   6 4361.14 387.258   1
   1 -15  -5 338.219 790.851   1
  -1  15   5 385.718 431.968   1
  -1 -15   5 657.706 140.859   1
   1  15  -5 486.697 166.615   1
   1 -15  -5 254.974 296.251   1
  -1  15   5 730.685 293.615   1
   1  15  -5 424.158 239.719   1
  -1 -15   4 16286.6 412.846   1
   1  15  -4 14664.6 425.956   1
  -1  15   4 14576.6 506.014   1
   1 -15  -4 13934.6 507.157   1
   1  15  -4 15995.5 467.884   1
   1  15  -3 703.530 182.461   1
  -1  15   3 119.983 551.657   1
   1  15  -3 673.006 113.886   1
  -1  15   3 488.087 229.889   1
   1 -15  -3 562.551 258.297   1
   1 -15  -2 72844.9 1920.75   1
  -1  15   2 80733.3 1928.79   1
   1 -15  -1 1883.57 174.394   1
  -1  15   1 1751.23 180.058   1
  -1  15   0 107000. 2673.05   1
   1  15   1 2110.63 195.707   1
  -1  15  -2 77419.9 1938.88   1
   1  15   2 79487.2 1953.61   1
  -1 -15  -2 75466.3 1956.27   1
   1 -15   3 549.801 98.8742   1
  -1  15  -3 562.335 136.834   1
  -1 -15  -3 497.580 247.987   1
   1  15   3 741.965 279.146   1
  -1  15  -3 514.279 155.494   1
   1 -15   4 14853.2 411.465   1
   1  15   4 14321.4 484.531   1
  -1 -15  -4 13961.6 471.550   1
  -1  15  -4 14355.6 429.708   1
   1 -15   5 926.497 243.224   1
  -1 -15  -5 878.590 783.168   1
   1  15   5 446.531 448.252   1
   1 -15   5 885.836 136.719   1
  -1  15  -5 744.089 178.644   1
  -1 -15  -5 637.607 276.252   1
   1  15   5 603.235 327.138   1
  -1  15  -5 501.858 202.899   1
  -1 -15  -6 2068.04 800.298   1
   1  15   6 2355.65 445.951   1
   1 -15   6 7021.06 230.483   1
  -1  15  -6 5005.77 280.918   1
   1  15   6 4026.07 378.083   1
  -1 -15  -6 4090.49 334.579   1
  -1  15  -6 3670.27 275.764   1
   1 -15   6 6302.76 331.683   1
  -1 -15  -7-159.236 738.786   1
   1  15   7-371.715 423.084   1
   1 -15   7 220.133 182.484   1
  -1  15  -7 270.505 244.557   1
  -1 -15  -7 179.984 333.688   1
  -1  15  -7 504.425 268.387   1
   1  15   7 654.185 372.898   1
  -1 -15  -8 1617.98 351.007   1
   1  15   8 1189.03 449.982   1
  -1 -17   8 1205.14 311.368   1
   1 -17  -8 852.807 399.392   1
  -1  17   8 851.973 404.853   1
   1  17  -8 464.866 306.079   1
  -1 -17   7 300.322 332.803   1
   1  17  -7 269.224 230.581   1
  -1 -17   7 219.736 163.429   1
   1 -17  -7 377.464 378.479   1
  -1  17   7 24.5938 414.711   1
   1 -17  -6 3633.35 856.244   1
  -1  17   6 3045.89 433.150   1
  -1 -17   6 8011.20 239.111   1
   1  17  -6 5961.83 262.309   1
   1 -17  -6 5082.36 402.431   1
  -1  17   6 5090.28 390.445   1
   1  17  -6 5128.92 333.354   1
  -1  17   5 271.304 460.752   1
  -1 -17   5 270.365 122.249   1
   1  17  -5 314.861 172.867   1
   1 -17  -5 172.145 320.617   1
  -1  17   5 319.260 312.111   1
   1  17  -5 123.892 256.003   1
   1  17  -4 15489.7 432.043   1
  -1 -17   4 16644.0 423.081   1
   1 -17  -4 13238.3 511.542   1
  -1  17   4 12874.0 518.365   1
   1  17  -4 15980.1 462.341   1
  -1  17   3 372.183 251.906   1
   1 -17  -3 520.685 251.825   1
   1  17  -3 506.778 119.612   1
  -1  17   2 68958.6 1584.38   1
   1 -17  -2 57524.2 1569.79   1
   1 -17  -1 19002.4 541.966   1
  -1  17   1 20847.5 542.078   1
  -1  17   0 67895.2 1706.13   1
   1  17   1 19549.6 541.817   1
   1  17   2 61028.8 1532.91   1
  -1  17  -2 58245.1 1516.35   1
  -1  17  -3 679.350 157.007   1
  -1  17  -3 654.165 117.032   1
  -1 -17  -3 639.677 257.139   1
   1  17   3 383.603 261.317   1
   1 -17   4 15816.1 404.875   1
  -1  17  -4 15209.0 423.028   1
   1  17   4 13698.0 497.954   1
  -1 -17  -4 13321.3 487.146   1
  -1  17  -4 14314.6 433.194   1
   1  17   5-343.592 444.742   1
   1 -17   5 363.059 141.444   1
  -1 -17  -5 293.895 273.603   1
  -1  17  -5 94.0870 225.180   1
   1  17   5 612.199 298.861   1
   1  17   6 3087.06 466.933   1
  -1 -17  -6 3999.22 878.034   1
   1 -17   6 7031.90 238.043   1
  -1  17  -6 5905.72 285.438   1
  -1 -17  -6 5326.56 352.918   1
   1  17   6 4808.51 403.575   1
  -1  17  -6 4908.40 315.231   1
   1 -17   7 162.074 323.382   1
   1  17   7 555.959 454.395   1
  -1 -17  -7 153.529 905.698   1
   1 -17   7 21.1783 168.669   1
  -1  17  -7 47.8964 248.197   1
  -1 -17  -7 204.526 334.770   1
   1  17   7 339.183 356.376   1
  -1  17  -7 58.5217 247.428   1
   1 -17   8 962.944 357.163   1
  -1 -17  -8 590.301 345.308   1
   1  17   8 879.465 437.749   1
  -1  17  -8 456.710 301.299   1
   1 -19  -8 4.85315 376.562   1
   1  19  -8 546.629 314.436   1
  -1  19   8 609.165 420.784   1
  -1  19   7-290.974 471.245   1
   1 -19  -7 735.710 1004.82   1
  -1 -19   7 511.669 164.036   1
   1  19  -7 150.190 227.899   1
   1 -19  -7 244.752 368.551   1
  -1  19   7-136.443 409.556   1
  -1  19   6 1757.50 502.680   1
   1  19  -6 4332.37 244.882   1
  -1 -19   6 5315.19 203.757   1
  -1  19   6 3412.22 354.502   1
   1 -19  -6 2704.65 356.903   1
   1  19  -6 3103.86 292.337   1
  -1  19   5 688.861 469.240   1
   1  19  -5 830.012 168.498   1
  -1 -19   5 770.414 129.431   1
   1 -19  -5 750.084 305.672   1
   1  19  -5 588.858 218.096   1
  -1  19   5 897.972 324.955   1
   1  19  -4 4143.31 183.903   1
   1 -19  -4 3444.16 315.983   1
  -1  19   4 3415.93 334.640   1
   1  19  -4 3569.62 250.666   1
  -1  19   3 2786.23 284.986   1
   1 -19  -3 2607.68 276.526   1
   1 -19  -2 49757.8 1343.09   1
  -1  19   2 56096.0 1355.35   1
  -1  19   1 8290.68 283.135   1
   1 -19  -1 7147.67 279.942   1
  -1  19   0 9020.35 290.653   1
   1  19   1 7317.43 290.522   1
  -1 -19  -2 51423.9 1301.23   1
   1  19   2 50280.7 1300.87   1
  -1 -19  -3 3168.63 310.807   1
   1  19   3 3170.71 309.861   1
   1 -19   4 3409.24 163.432   1
  -1  19  -4 3208.60 168.904   1
   1  19   4 3244.74 350.200   1
  -1 -19  -4 3450.24 315.039   1
  -1  19  -4 3337.30 198.733   1
   1  19   5 628.386 483.565   1
   1 -19   5 1209.56 153.394   1
  -1  19  -5 896.350 180.629   1
   1  19   5 672.719 315.129   1
  -1 -19  -5 752.093 300.505   1
  -1  19  -5 678.846 228.551   1
  -1  19  -6 3614.50 226.390   1
   1  19   6 2687.84 380.711   1
  -1 -19  -6 3011.81 321.655   1
  -1  19  -6 2896.13 252.406   1
   1  19   7 207.865 462.756   1
   1 -19   7 643.071 288.070   1
   1 -19   7 691.934 175.438   1
  -1  19  -7 420.104 242.207   1
  -1 -19  -7 279.859 327.538   1
   1  19   7 159.648 350.853   1
  -1  19  -7 270.941 260.337   1
   1 -19   8 571.087 300.625   1
  -1 -19  -8 512.280 353.652   1
  -1  19  -8 217.824 294.062   1
   1  19   8 222.661 432.550   1
   1 -21  -8 1496.88 397.260   1
  -1  21   8 1218.33 446.958   1
   1  21  -8 1289.69 323.768   1
  -1  21   7 520.770 422.712   1
   1  21  -7 250.939 232.290   1
  -1 -21   7 316.012 155.004   1
   1 -21  -7 454.314 365.200   1
  -1  21   7 204.420 390.542   1
   1  21  -7 42.6646 276.460   1
   1  21  -6 5782.39 257.101   1
   1  21  -6 4624.94 308.980   1
  -1  21   5 281.315 551.381   1
   1  21  -5 521.569 163.698   1
  -1 -21   5 731.980 140.953   1
   1 -21  -5 742.592 318.013   1
   1  21  -5 713.763 252.594   1
  -1  21   5 660.439 342.386   1
   1 -21  -4 21861.0 705.270   1
  -1  21   4 21742.2 705.372   1
   1  21  -3 1801.07 132.607   1
   1 -21  -3 1519.65 275.789   1
  -1  21   3 1655.02 304.404   1
  -1  21   2 47594.5 1212.91   1
   1 -21  -2 45825.1 1204.35   1
   1 -21  -1 2586.72 209.018   1
  -1  21   1 2824.54 220.669   1
  -1  21   0 149209. 3727.68   1
   1  21   1 3008.46 246.133   1
   1  21   2 48704.8 1208.66   1
  -1 -21  -2 45197.8 1198.99   1
  -1  21  -3 2323.95 151.928   1
   1  21   3 1661.61 320.837   1
  -1 -21  -3 1322.85 297.003   1
  -1  21  -4 27170.9 664.365   1
  -1 -21  -4 22306.5 714.851   1
   1  21   4 22349.8 732.671   1
  -1  21  -4 25273.8 671.351   1
   1  21   5 204.406 577.128   1
  -1  21  -5 771.952 210.359   1
   1  21   5 729.210 313.663   1
  -1 -21  -5 859.389 309.474   1
  -1  21  -5 694.601 212.616   1
  -1 -21  -6 4407.02 373.430   1
   1  21   6 4721.34 412.608   1
  -1  21  -6 4795.18 277.126   1
   1  21   7 193.613 550.874   1
   1 -21   7 434.114 183.394   1
  -1  21  -7 106.087 235.848   1
  -1 -21  -7-32.5556 362.227   1
  -1  21  -7 289.778 264.186   1
   1  21   7 525.431 404.112   1
  -1 -21  -8 1270.61 389.730   1
  -1  21  -8 1496.48 287.414   1
   1  21   8 1350.90 433.520   1
  -1  23   7 122.624 465.224   1
  -1 -23   7 868.167 168.953   1
   1  23  -7 628.259 225.081   1
   1 -23  -7 354.960 350.771   1
  -1  23   7 451.437 401.712   1
   1  23  -7 272.463 307.722   1
  -1  23   6 519.553 482.564   1
  -1 -23   6 1970.15 171.699   1
   1  23  -6 1887.65 208.955   1
   1 -23  -6 1171.08 323.677   1
  -1  23   6 933.911 360.142   1
   1  23  -6 1584.37 269.874   1
  -1  23   5 526.128 615.195   1
   1 -23  -5 749.439 308.207   1
  -1  23   5 882.670 353.666   1
   1  23  -5 1058.25 269.595   1
   1  23  -4 4188.28 181.622   1
   1 -23  -4 3391.45 292.631   1
  -1  23   4 3427.30 327.841   1
   1 -23  -3 1523.80 296.884   1
  -1  23   3 2081.61 337.460   1
  -1  23   2 14784.8 481.195   1
   1 -23  -2 14621.3 476.635   1
   1 -23  -1 4035.00 235.987   1
  -1  23   1 3046.32 233.979   1
  -1  23   0 8003.40 293.541   1
   1  23   1 4633.75 298.000   1
   1  23   2 16171.6 477.348   1
  -1 -23  -2 14115.9 457.377   1
  -1 -23  -3 2127.31 317.319   1
   1  23   3 1533.76 320.768   1
  -1  23  -4 3981.23 176.889   1
  -1 -23  -4 3723.13 342.811   1
   1  23   4 3626.62 364.157   1
  -1  23  -4 3893.34 218.284   1
   1  23   5 673.618 635.159   1
   1 -23   5 1715.82 165.214   1
  -1  23  -5 1318.84 188.806   1
   1  23   5 983.320 328.461   1
  -1 -23  -5 1088.97 322.515   1
  -1  23  -5 1149.62 224.799   1
   1  23   6 86.0577 522.149   1
   1 -23   6 2099.11 167.027   1
  -1  23  -6 1353.93 194.971   1
  -1 -23  -6 883.812 341.906   1
   1  23   6 998.661 379.633   1
  -1  23  -6 1354.58 258.881   1
   1  23   7 44.5325 567.332   1
  -1  23  -7 853.223 250.677   1
   1 -23   7 874.567 191.078   1
  -1 -23  -7 736.942 368.390   1
  -1  23  -7 735.080 271.319   1
   1  23   7 511.747 406.080   1
  -1  25   7 388.964 547.906   1
  -1 -25   7 114.628 184.401   1
   1  25  -7-68.4505 214.400   1
   1 -25  -7 46.4672 353.195   1
  -1  25   7-149.470 404.948   1
   1  25  -7 820.999 304.651   1
  -1  25   6 5152.95 421.049   1
   1 -25  -6 5396.36 372.508   1
   1  25  -6 5742.30 308.771   1
   1  25  -5 406.129 208.967   1
  -1  25   5 288.922 614.109   1
   1  25  -5 637.609 191.018   1
   1 -25  -5 476.037 294.626   1
  -1  25   5 348.969 367.236   1
   1 -25  -4 16803.4 610.247   1
  -1  25   4 17681.9 611.649   1
   1 -25  -3 827.147 294.957   1
  -1  25   3 1054.26 327.138   1
  -1  25   2 37585.6 989.204   1
   1 -25  -2 36653.6 986.397   1
  -1  25   1 1039.98 244.167   1
   1 -25  -1 1504.14 240.751   1
  -1  25   0 94070.9 2366.15   1
   1  25   1 1627.43 269.033   1
  -1 -25  -2 38721.8 1034.81   1
   1  25   2 40646.9 1045.62   1
   1  25   3 539.619 305.066   1
  -1 -25  -3 688.654 289.967   1
  -1  25  -3 705.852 141.173   1
  -1  25  -4 22567.3 564.682   1
  -1  25  -4 21810.2 566.915   1
  -1 -25  -4 17688.4 634.506   1
   1  25   4 18225.0 657.716   1
   1  25   5 144.954 644.039   1
  -1  25  -5 377.485 160.819   1
   1  25   5 268.376 325.219   1
  -1 -25  -5 282.132 334.246   1
  -1  25  -5 570.363 192.159   1
  -1  25  -6 9133.08 307.368   1
   1 -25   6 9657.30 265.674   1
  -1 -25  -6 4820.01 398.292   1
   1  25   6 5546.71 413.438   1
  -1  25  -6 5412.02 317.414   1
   1  25   7 122.714 604.752   1
  -1  25  -7 425.841 221.713   1
   1 -25   7 485.235 181.540   1
  -1 -25  -7 308.209 390.262   1
   1  25   7-148.601 428.960   1
  -1  25  -7 356.762 245.233   1
   1 -27  -7 387.839 349.074   1
   1  27  -7 396.049 274.100   1
  -1  27   7 735.238 397.866   1
   1  27  -6 1758.26 198.064   1
   1 -27  -6 967.394 347.073   1
  -1  27   6 1055.31 403.192   1
   1  27  -6 1472.42 237.061   1
   1  27  -5 982.747 246.961   1
  -1  27   5 103.057 718.362   1
   1  27  -5 1844.37 162.722   1
   1 -27  -5 1013.44 329.911   1
  -1  27   5 940.168 366.360   1
  -1  27   4 5460.41 369.711   1
   1 -27  -4 5407.12 378.743   1
   1 -27  -3 758.211 313.940   1
  -1  27   3 1125.12 346.891   1
   1 -27  -2 9315.45 380.784   1
  -1  27   2 10792.8 408.785   1
   1 -27  -1 2629.20 245.491   1
  -1  27   1 2121.48 247.394   1
  -1  27   0 15042.3 458.391   1
   1  27   1 2570.48 300.692   1
   1  27   2 10816.5 406.364   1
  -1 -27  -2 10463.8 386.828   1
   1  27   3 1175.70 318.399   1
  -1 -27  -3 1432.59 268.037   1
  -1 -27  -4 4828.38 365.175   1
   1  27   4 5618.29 414.075   1
   1  27   5-105.209 812.889   1
  -1  27  -5 1871.27 189.417   1
   1  27   5 948.493 334.832   1
  -1 -27  -5 602.731 362.842   1
  -1  27  -5 1069.41 243.088   1
  -1  27  -6 2073.35 235.919   1
  -1 -27  -6 881.347 360.578   1
   1  27   6 1179.32 346.339   1
  -1  27  -6 1167.81 223.294   1
  -1 -27  -7 235.408 390.888   1
  -1  27  -7 609.129 244.156   1
   1  27   7 216.814 431.109   1
   1 -29  -7 64.3442 378.651   1
   1  29  -7-169.441 274.281   1
  -1  29   7 337.791 383.412   1
  -1  29   6 635.355 696.169   1
   1  29  -6 2175.10 190.602   1
   1 -29  -6 1395.62 362.011   1
  -1  29   6 1233.50 396.341   1
   1  29  -6 2207.16 282.582   1
  -1  29   5-183.372 734.963   1
   1  29  -5-39.6924 224.231   1
   1  29  -5 152.975 157.742   1
   1 -29  -5 169.837 340.855   1
  -1  29   5 579.191 343.011   1
   1 -29  -4 17488.2 634.734   1
  -1  29   4 17083.4 635.355   1
  -1  29   3 829.935 342.115   1
   1 -29  -3 472.130 302.819   1
  -1  29   2 8626.33 392.836   1
   1 -29  -2 8372.81 344.788   1
  -1  29   1 491.595 259.882   1
  -1  29   0 71576.5 1818.63   1
   1  29   1 425.206 280.592   1
   1  29   2 9222.08 388.877   1
  -1  29  -3 448.809 143.005   1
  -1 -29  -3 496.926 262.701   1
   1  29   3 423.872 309.182   1
   1  29   4 18026.5 690.408   1
  -1 -29  -4 18066.7 658.042   1
   1  29   5 246.052 839.024   1
  -1  29  -5 269.521 190.390   1
  -1 -29  -5 91.4346 344.794   1
   1  29   5 425.095 367.624   1
  -1  29  -5 219.581 197.396   1
  -1  29  -6 2433.70 207.919   1
  -1 -29  -6 1693.96 400.892   1
   1  29   6 2002.03 383.556   1
  -1  29  -6 1651.89 243.461   1
  -1 -29  -7 380.990 383.496   1
   1  29   7 105.802 435.613   1
  -1  29  -7 87.4970 243.536   1
   1 -31  -7-145.403 384.621   1
  -1  31   7 233.433 411.766   1
   1  31  -7 171.611 284.613   1
  -1  31   6-69.6251 684.589   1
   1  31  -6 589.974 194.577   1
   1 -31  -6 232.962 373.879   1
   1  31  -6 837.384 291.519   1
  -1  31   6 212.765 417.597   1
   1  31  -5 531.415 236.444   1
  -1  31   5 326.231 331.435   1
   1 -31  -5 158.623 330.565   1
   1  31  -5 276.255 163.877   1
   1 -31  -4 9722.50 481.391   1
  -1  31   4 9296.68 467.107   1
  -1  31   3 1203.09 354.616   1
   1 -31  -3 1030.75 309.602   1
  -1  31   2 15048.7 487.580   1
   1 -31  -2 12945.4 445.172   1
  -1  31   1 917.306 273.911   1
  -1  31   0 18891.0 558.154   1
   1  31   0 18703.3 548.291   1
   1  31   1 527.485 310.200   1
   1  31   2 16090.9 520.422   1
   1  31   3 823.664 315.792   1
  -1 -31  -3 914.464 273.586   1
  -1 -31  -4 8587.25 453.672   1
   1  31   4 9311.58 506.327   1
  -1  31  -5 261.254 213.336   1
  -1  31  -5 323.489 159.594   1
  -1 -31  -5 229.531 347.945   1
   1  31   5 671.706 393.943   1
   1  31   6 178.211 719.023   1
  -1  31  -6 612.997 192.427   1
   1  31   6 274.318 383.354   1
  -1 -31  -6 40.2950 387.001   1
  -1  31  -6 359.624 231.452   1
  -1 -31  -7-303.927 422.233   1
  -1  31  -7-5.47899 264.996   1
   1  31   7-37.1981 453.397   1
   1  33  -6 2468.31 214.873   1
   1 -33  -6 1641.15 390.720   1
   1  33  -6 1590.96 255.623   1
  -1  33   6 1096.86 425.068   1
   1 -33  -5 415.016 356.772   1
  -1  33   5 450.154 370.800   1
   1  33  -5 478.234 176.148   1
   1 -33  -4 4121.34 382.810   1
  -1  33   4 4330.56 376.725   1
   1 -33  -3 36.3124 297.508   1
  -1  33   3 351.486 376.469   1
  -1  33   2 7672.46 380.202   1
   1 -33  -2 8398.86 346.412   1
  -1  33   1 351.051 282.302   1
   1  33   0 21599.7 607.182   1
  -1  33   0 21044.9 614.374   1
   1  33   1 339.076 301.760   1
  -1  33  -1 283.491 222.521   1
   1  33   2 8695.34 388.916   1
  -1 -33  -3 367.481 281.896   1
   1  33   3 360.576 319.536   1
   1  33   4 4596.46 440.215   1
  -1 -33  -4 4440.58 320.252   1
  -1  33  -5 585.173 208.175   1
  -1  33  -5 691.220 166.527   1
  -1 -33  -5 219.162 344.993   1
   1  33   5 261.402 395.076   1
  -1  33  -6 2130.00 195.492   1
   1  33   6 1285.62 390.984   1
  -1 -33  -6 1527.85 388.327   1
  -1  33  -6 1389.73 217.519   1
  -1  35   6 3129.87 463.486   1
   1 -35  -6 2773.44 412.748   1
   1  35  -6 4089.38 275.569   1
  -1  35   5 253.129 369.157   1
   1 -35  -5 161.647 375.030   1
   1  35  -5 120.133 184.448   1
  -1  35   4 3382.42 397.396   1
   1 -35  -4 3247.25 375.069   1
   1 -35  -3 574.605 280.988   1
  -1  35   2 25240.6 707.164   1
   1 -35  -2 23553.3 684.952   1
  -1  35   1 3443.74 291.289   1
  -1  35   0 14211.5 478.342   1
   1  35   0 14756.3 458.899   1
  -1  35  -1 3699.79 250.754   1
   1  35   1 3295.24 326.078   1
   1  35   2 26315.0 752.983   1
  -1 -35  -3 983.039 292.615   1
   1  35   3 845.487 323.928   1
   1  35   4 3743.09 417.724   1
  -1 -35  -4 3386.98 336.130   1
  -1  35  -5-16.2055 212.447   1
  -1  35  -5 92.7747 172.583   1
   1  35   5 233.263 409.186   1
  -1 -35  -5-178.470 348.579   1
  -1 -35  -6 2738.52 412.128   1
   1  35   6 3114.28 408.079   1
  -1  35  -6 3029.90 266.109   1
   1  37  -6 865.334 270.895   1
  -1  37   6 1372.71 448.692   1
   1  37  -5 202.277 183.112   1
  -1  37   5-24.7908 379.938   1
   1 -37  -5 340.821 382.233   1
   1  37  -4 3023.56 183.779   1
  -1  37   4 1713.15 400.867   1
   1 -37  -4 2007.08 349.804   1
  -1  37   3 984.389 383.277   1
   1 -37  -3 759.079 276.782   1
   1 -37  -2 4204.00 294.958   1
  -1  37   2 4876.55 357.386   1
  -1  37   1 1095.62 277.582   1
   1  37   0 7233.32 333.945   1
  -1  37   0 7568.08 363.155   1
   1  37   1 1334.72 341.125   1
  -1  37  -1 1272.52 237.261   1
   1  37   2 4750.62 345.443   1
   1  37   3 976.265 337.125   1
  -1  37  -4 2853.56 174.504   1
  -1 -37  -4 1679.37 320.679   1
   1  37   4 2002.16 403.567   1
  -1  37  -5 213.474 182.931   1
   1  37   5-372.153 428.292   1
  -1 -37  -5 269.540 330.315   1
   1  37   6 850.657 405.782   1
  -1 -37  -6 788.324 386.485   1
  -1  37  -6 695.358 255.098   1
   1  39  -6 3428.36 277.453   1
   1 -39  -6 2300.30 418.203   1
  -1  39   6 2150.09 474.063   1
   1  39  -5-51.5000 189.243   1
  -1  39   5 53.0820 387.747   1
   1 -39  -5-184.418 388.960   1
  -1  39   4 4439.42 430.804   1
   1 -39  -4 3766.32 347.788   1
  -1  39   3-162.164 394.245   1
   1 -39  -3 200.731 304.337   1
  -1  39   2 14015.5 509.085   1
  -1  39   1 730.488 278.135   1
   1  39   0 19934.6 564.206   1
  -1  39   0 18161.3 588.879   1
   1  39   1 401.183 351.682   1
  -1  39  -1 512.969 228.689   1
   1  39   2 14815.9 520.737   1
   1  39   3 215.287 342.815   1
  -1 -39  -4 3461.88 368.713   1
   1  39   4 4015.64 453.893   1
  -1  39  -5 220.255 191.843   1
  -1 -39  -5 170.886 326.023   1
   1  39   5-51.7429 449.704   1
   1  39   6 2118.08 419.400   1
  -1 -39  -6 1709.52 373.961   1
  -1  39  -6 2752.69 231.754   1
   1 -41  -5 514.452 373.926   1
  -1  41   5 448.246 409.544   1
  -1  41   4 1697.35 431.603   1
   1 -41  -4 1388.89 304.819   1
  -1  41   3 259.894 406.865   1
   1 -41  -3 318.376 307.425   1
  -1  41   2 3389.37 362.112   1
  -1  41   1 394.896 293.730   1
  -1  41   0 4902.57 334.709   1
   1  41   0 5008.97 313.742   1
   1  41   1 604.418 358.429   1
  -1  41  -1 853.924 247.654   1
   1  41   2 3126.97 354.776   1
   1  41   3 498.910 360.673   1
  -1  41  -4 2420.54 196.247   1
  -1 -41  -4 2049.37 347.447   1
   1  41   5 591.945 455.147   1
  -1 -41  -5 72.6867 351.853   1
   1 -43  -5-111.574 362.937   1
  -1  43   5 95.1313 410.846   1
   1 -43  -4 1851.15 348.783   1
  -1  43   4 2565.59 446.955   1
  -1  43   3 132.278 415.906   1
   1 -43  -3 426.468 316.631   1
  -1  43   2 9738.76 452.399   1
  -1  43   1 346.189 305.760   1
  -1  43   0 7262.40 371.914   1
   1  43   0 7589.66 366.438   1
   1  43   1 648.331 356.596   1
  -1  43  -1 377.150 282.112   1
   1  43   2 10735.8 464.127   1
   1  43   3 89.3098 384.681   1
   1  43   4 1729.11 417.218   1
  -1 -43  -5-207.206 377.336   1
   1  43   5 166.628 465.704   1
  -1  45   4 3852.18 473.011   1
   1 -45  -4 3761.82 379.935   1
  -1  45   3-36.5301 432.812   1
  -1  45   2 950.133 356.510   1
   1  45  -1 1487.24 292.302   1
  -1  45   1 1124.87 313.158   1
  -1  45   0 9755.72 423.582   1
   1  45   0 10875.4 436.093   1
   1  45   1 1004.39 354.613   1
  -1  45  -1 641.935 302.342   1
   1  45   2 921.416 339.984   1
  -1  45  -2 1290.28 261.645   1
   1  45   3 46.7772 395.133   1
   1  45   4 3510.40 442.725   1
  -1  47   4 905.508 458.214   1
   1 -47  -4-51.6934 360.068   1
  -1  47   3-41.5101 437.852   1
  -1  47   2 7926.98 446.928   1
   1  47  -1 97.8108 298.616   1
  -1  47   1 263.814 320.744   1
  -1  47   0 1277.16 341.223   1
   1  47   0 1087.81 350.480   1
   1  47   1 61.3463 367.988   1
  -1  47  -1 706.821 321.152   1
   1  47   2 7438.72 426.229   1
  -1  47  -2 8820.13 358.312   1
   1  47   3-345.098 399.114   1
   1  47   4 527.980 473.441   1
  -1  49   3-218.803 447.679   1
  -1  49   2 6873.93 463.289   1
   1  49  -1 9.37171 306.723   1
  -1  49   1 456.246 338.897   1
  -1  49   0 937.737 353.182   1
   1  49   0 1088.28 376.357   1
  -1  49  -1 387.324 329.023   1
   1  49   1 55.1698 376.377   1
  -1  49  -2 8210.23 349.690   1
   1  49   2 7108.44 432.363   1
   1  49   3 357.491 404.921   1
  -1  51   3-449.988 468.999   1
  -1  51   2 1193.52 413.838   1
  -1  51   1-4.51682 352.068   1
   1  51  -1 220.086 305.259   1
   1  51   0 4711.98 409.775   1
  -1  51   0 3385.73 390.681   1
   1  51   1-91.8954 382.326   1
  -1  51  -1 283.645 352.767   1
  -1  51  -2 1210.17 268.293   1
   1  51   2 500.152 379.789   1
   1  51   3 116.436 427.202   1
   1  53  -1 438.231 314.887   1
  -1  53   1 128.750 356.997   1
  -1  53   0 2304.26 383.192   1
   1  53   0 3572.13 420.281   1
   1  53   1-150.008 400.739   1
  -1  53  -1 143.297 359.233   1
   2   0  -8 1106.20 445.743   1
  -2   0   8 294.014 227.537   1
   2   0  -8 114.751 303.056   1
  -2   0   8-39.8191 381.229   1
  -2   0   7 284.103 212.204   1
   2   0  -7 328.930 372.507   1
   2   0  -7 608.516 326.497   1
  -2   0   7-391.113 388.242   1
  -2   0   6 34937.7 861.744   1
  -2   0   6 33210.7 906.875   1
   2   0  -5 1538.76 253.912   1
  -2   0   5 816.228 312.142   1
   2   0  -5 848.853 279.269   1
  -2   0   4 2414.63 185.125   1
   2   0  -4 2442.52 224.759   1
   2   0  -4 1320.56 269.028   1
  -2   0   4 1341.54 258.823   1
  -2   0   3 220.565 216.749   1
   2   0  -3 326.764 191.251   1
  -2   0   2 423734. 10833.4   1
   2   0  -2 452569. 10835.1   1
   2   0  -2 443657. 10838.3   1
  -2   0   2 424045. 10837.4   1
  -2   0  -1 4973.60 202.883   1
   2   0   1 4860.30 194.144   1
   2   0   2 473796. 11969.0   1
  -2   0  -2 483801. 11963.0   1
   2   0   2 482515. 11964.3   1
   2   0   3 722.570 154.207   1
   2   0   3 448.015 183.389   1
  -2   0  -3 299.969 192.431   1
   2   0   4 2300.20 212.985   1
   2   0   4 1510.60 237.960   1
  -2   0  -5 910.229 285.537   1
   2   0   5 741.902 296.889   1
   2   0   6 34588.0 827.398   1
  -2   0  -6 32988.8 853.035   1
  -2   0  -7 398.725 444.448   1
   2   0   7 532.851 247.393   1
  -2   0  -7 137.699 326.955   1
   2   0   7 165.469 353.802   1
  -2   0  -8 554.261 536.401   1
   2   0   8 243.044 278.845   1
  -2   0  -8 292.517 333.668   1
   2   0   8 180.939 416.970   1
   2  -2  -8 4921.52 546.254   1
   2   2  -8 4101.43 438.656   1
  -2  -2   8 7816.09 296.722   1
  -2   2   8 7136.14 320.298   1
   2   2  -8 4720.09 405.563   1
   2  -2  -8 4368.33 375.955   1
  -2   2   8 5411.21 463.593   1
  -2  -2   8 6105.36 414.073   1
  -2   2   7 724.240 234.338   1
  -2  -2   7 1091.25 200.025   1
   2   2  -7 563.781 304.427   1
   2  -2  -7 845.766 436.141   1
  -2   2   7 213.834 356.638   1
  -2  -2   7 158.205 341.515   1
   2   2  -7 73.3418 318.656   1
   2  -2  -7 433.506 318.604   1
   2   2  -6 37576.4 1124.21   1
  -2  -2   6 42753.1 1089.45   1
  -2   2   6 43875.9 1104.44   1
   2   2  -6 41002.9 1110.56   1
   2  -2  -6 40604.9 1123.30   1
  -2   2   6 43284.1 1129.26   1
  -2  -2   6 46618.4 1131.27   1
   2   2  -5 3069.05 261.144   1
  -2  -2   5 1936.90 295.644   1
  -2  -2   4 175769. 4068.09   1
   2   2  -4 167254. 4074.28   1
  -2  -2   4 166397. 4077.07   1
   2  -2  -4 157559. 4076.68   1
  -2   2   4 157041. 4079.79   1
   2   2  -4 149860. 4070.93   1
  -2  -2   3 3354.35 153.905   1
   2  -2  -3 3658.37 217.396   1
   2   2  -2 358937. 8717.19   1
  -2  -2   2 337216. 8715.30   1
  -2   2   2 358714. 8717.45   1
  -2  -2   2 352438. 8722.28   1
  -2   2   2 347867. 8721.41   1
   2  -2  -2 355886. 8721.43   1
   2   2  -2 344794. 8720.51   1
  -2   2   1 7329.35 223.260   1
   2  -2  -1 7270.14 225.556   1
   2   2   1 34883.6 657.311   1
  -2  -2  -1 33631.6 669.034   1
   2  -2   1 21647.6 616.783   1
  -2   2  -1 23247.6 618.506   1
  -2   2  -2 332783. 8491.59   1
  -2   2  -2 335850. 8486.66   1
   2  -2   2 346226. 8486.21   1
   2   2   2 346554. 8489.35   1
  -2  -2  -2 358613. 8488.45   1
   2  -2   3 4628.98 194.115   1
   2   2   3 4665.43 231.005   1
  -2   2  -4 162623. 3855.12   1
   2  -2   4 179174. 3849.09   1
  -2  -2  -4 131463. 3843.81   1
   2   2   4 152058. 3848.07   1
  -2   2  -4 148388. 3844.48   1
   2  -2   4 155657. 3848.77   1
   2  -2   5 4043.15 235.851   1
  -2   2  -5 3182.42 295.544   1
  -2  -2  -6 37139.0 1151.44   1
  -2   2  -6 34879.1 1108.40   1
   2   2   6 45680.4 1086.97   1
   2  -2   6 44819.9 1077.56   1
  -2  -2  -6 38652.1 1092.39   1
  -2   2  -6 42912.8 1095.60   1
   2  -2   6 38940.1 1088.86   1
   2   2   6 41173.7 1094.05   1
  -2  -2  -7 467.141 393.815   1
  -2   2  -7 977.222 406.299   1
   2   2   7 818.060 267.087   1
   2  -2   7 1340.08 246.342   1
  -2  -2  -7 289.444 310.187   1
  -2   2  -7 740.084 332.709   1
   2  -2   7 597.645 365.479   1
   2   2   7 503.314 312.966   1
  -2   2  -8 4316.52 486.237   1
  -2  -2  -8 3948.35 581.417   1
   2  -2   8 6097.42 305.833   1
   2   2   8 4926.85 308.802   1
  -2   2  -8 4761.30 392.233   1
  -2  -2  -8 4627.99 367.754   1
   2  -2   8 5533.24 408.220   1
   2   2   8 5010.81 439.861   1
   2  -4  -8 2223.51 549.821   1
   2   4  -8 508.846 342.416   1
  -2   4   8 1712.74 260.219   1
  -2  -4   8 1489.06 211.096   1
   2  -4  -8 1345.88 333.952   1
   2   4  -8 580.521 349.049   1
  -2  -4   8 678.790 364.833   1
  -2   4   8 1349.41 398.239   1
   2  -4  -7 1098.17 393.938   1
   2   4  -7 880.071 304.821   1
  -2   4   7 1067.58 226.363   1
   2  -4  -7 589.380 318.275   1
  -2  -4   7 986.548 325.314   1
   2   4  -7 1075.80 313.514   1
  -2   4   7 790.173 349.223   1
  -2  -4   6 745.495 173.169   1
   2   4  -6 161.586 240.036   1
  -2   4   6 322.989 207.975   1
   2  -4  -6 891.203 396.341   1
  -2  -4   6 630.102 288.840   1
   2   4  -6 429.258 285.324   1
   2  -4  -6 216.108 315.121   1
  -2   4   6 362.696 342.763   1
  -2   4   5 3224.35 248.223   1
   2   4  -5 3516.61 243.922   1
  -2  -4   5 4311.62 190.686   1
   2  -4  -5 4208.08 439.595   1
  -2  -4   5 2845.72 294.444   1
   2   4  -5 2254.08 286.240   1
  -2  -4   4 28029.6 684.977   1
   2   4  -4 27455.9 698.857   1
   2  -4  -4 25451.1 719.930   1
  -2   4   4 26932.2 740.725   1
   2   4  -4 27416.7 723.018   1
  -2  -4   4 27666.7 722.038   1
   2  -4  -3 8129.37 358.615   1
  -2   4   3 7354.93 320.062   1
   2   4  -2 2765.66 117.586   1
  -2  -4   2 2145.05 98.9330   1
  -2  -4   2 2418.31 180.070   1
   2  -4  -2 2509.11 237.463   1
   2  -4  -2 2090.16 198.269   1
  -2   4   2 2285.69 203.495   1
   2   4  -2 2416.79 196.314   1
  -2   4   1 40000.1 976.710   1
   2  -4  -1 37317.3 972.072   1
  -2   4  -1 36483.8 974.648   1
   2  -4   1 38284.1 974.660   1
   2   4   2 663.349 295.501   1
  -2  -4  -2 1018.58 304.525   1
  -2  -4  -2 2569.70 176.991   1
  -2   4  -2 2434.24 137.063   1
   2   4   2 2400.28 180.494   1
   2  -4   2 2132.60 132.679   1
   2  -4   2 3576.62 135.416   1
  -2   4  -2 2850.33 137.835   1
  -2   4  -3 8461.80 277.821   1
   2  -4   3 9488.61 274.535   1
  -2   4  -4 26443.5 726.228   1
   2  -4   4 27931.1 719.075   1
   2   4   4 26692.6 741.087   1
  -2   4  -4 26122.9 714.017   1
  -2  -4  -4 25690.7 737.130   1
   2  -4   4 27560.2 721.592   1
   2   4   5 2898.36 255.990   1
  -2   4  -5 2028.50 225.661   1
  -2  -4  -6 759.465 423.191   1
   2   4   6 310.095 235.734   1
   2  -4   6 633.677 210.668   1
  -2   4  -6 450.576 272.295   1
  -2   4  -6 404.256 283.337   1
  -2  -4  -6 339.782 301.745   1
   2  -4   6 655.084 320.205   1
   2   4   6 206.289 323.262   1
  -2   4  -7 1291.54 348.068   1
  -2  -4  -7 521.612 541.574   1
   2   4   7 641.782 279.209   1
   2  -4   7 1274.96 233.262   1
  -2   4  -7 787.256 308.927   1
  -2  -4  -7 1172.97 332.106   1
   2  -4   7 1130.85 335.280   1
   2   4   7 933.831 330.807   1
  -2   4  -8 908.086 421.503   1
  -2  -4  -8 2552.94 581.495   1
   2   4   8 1041.02 279.305   1
   2  -4   8 1129.09 252.768   1
  -2   4  -8 1245.54 366.655   1
  -2  -4  -8 1343.68 361.860   1
   2  -4   8 1465.99 376.188   1
   2   4   8 959.064 351.192   1
   2   6  -8 1764.05 357.150   1
  -2   6   8 3318.89 271.768   1
  -2  -6   8 4797.09 237.607   1
   2   6  -8 2267.64 352.738   1
   2  -6  -8 2892.11 351.255   1
  -2  -6   8 3625.93 441.251   1
   2  -6  -7 1638.26 537.306   1
  -2   6   7 1568.13 237.272   1
  -2  -6   7 1711.78 207.067   1
   2   6  -7 1003.71 268.963   1
   2  -6  -7 959.786 315.154   1
  -2   6   7 1030.87 380.276   1
  -2  -6   7 1413.17 378.871   1
   2   6  -7 1084.05 293.462   1
   2  -6  -6 10032.1 568.496   1
  -2   6   6 8748.85 336.039   1
   2   6  -6 6927.02 336.704   1
  -2  -6   6 11653.9 304.642   1
   2  -6  -6 7951.74 374.678   1
  -2  -6   6 8922.14 419.449   1
  -2   6   6 7917.05 432.938   1
   2   6  -6 7474.24 380.278   1
   2   6  -5 4862.37 269.583   1
  -2   6   5 4724.48 276.822   1
  -2  -6   5 3964.02 374.802   1
  -2   6   4 57785.1 1608.30   1
   2  -6  -4 64148.9 1658.69   1
  -2  -6   4 63558.1 1592.72   1
   2   6  -4 68761.7 1602.30   1
   2  -6  -4 56778.3 1616.41   1
  -2  -6   4 71102.4 1622.24   1
   2   6  -4 63174.4 1612.88   1
  -2   6   4 60561.2 1614.00   1
   2   6  -3 16912.9 488.023   1
  -2   6   3 16334.1 543.048   1
  -2  -6   3 17943.0 519.283   1
   2  -6  -2 225201. 5192.58   1
  -2  -6   2 198329. 5163.64   1
   2   6  -2 204037. 5164.53   1
   2  -6  -2 215057. 5172.50   1
  -2   6   2 221727. 5173.66   1
   2   6  -2 205884. 5169.62   1
   2  -6  -1 12615.6 347.271   1
  -2   6   1 11912.2 353.146   1
   2  -6   1 26697.4 626.544   1
  -2   6  -1 25698.3 627.301   1
   2   6   2 263964. 6280.69   1
   2  -6   2 242085. 6247.82   1
  -2   6  -2 249301. 6248.72   1
   2   6   2 256125. 6250.14   1
  -2  -6  -2 254085. 6250.95   1
  -2   6  -3 20466.6 464.698   1
   2  -6   3 21021.0 461.580   1
  -2  -6  -4 65098.4 1668.52   1
  -2   6  -4 67935.3 1605.95   1
   2  -6   4 64804.7 1594.31   1
  -2  -6  -4 61410.5 1606.21   1
   2   6   4 62507.7 1609.73   1
  -2   6  -4 60363.4 1594.53   1
   2  -6   4 61369.7 1601.78   1
   2   6   5 5735.60 331.220   1
   2  -6   5 5616.96 233.825   1
   2   6   6 7686.01 337.975   1
  -2   6  -6 7393.82 308.534   1
  -2  -6  -6 8304.98 381.082   1
   2   6   6 8064.67 389.164   1
  -2  -6  -7 1481.36 556.591   1
   2   6   7 1075.62 266.429   1
   2  -6   7 1973.76 232.816   1
  -2   6  -7 1134.85 299.840   1
  -2  -6  -7 1282.24 340.819   1
  -2   6  -7 1182.61 310.604   1
   2  -6   7 1444.15 330.358   1
   2   6   7 1198.32 372.982   1
  -2   6  -8 2506.21 405.378   1
  -2  -6  -8 3783.00 617.926   1
   2  -6   8 4548.05 273.017   1
   2   6   8 2966.84 321.666   1
  -2  -6  -8 3245.24 360.238   1
  -2   6  -8 3013.82 366.579   1
   2   6   8 3257.59 375.216   1
   2  -6   8 3480.24 399.198   1
   2  -8  -8-416.815 600.089   1
  -2  -8   8 528.336 199.976   1
  -2   8   8 222.317 252.115   1
   2   8  -8 731.205 301.805   1
   2  -8  -8 293.143 383.162   1
  -2   8   8 321.469 435.326   1
   2   8  -8 525.926 331.726   1
  -2  -8   8 623.424 413.857   1
   2  -8  -7 1448.48 574.971   1
   2   8  -7 1318.24 267.558   1
  -2  -8   7 2269.55 195.714   1
  -2   8   7 1276.60 263.020   1
   2  -8  -7 1029.32 292.987   1
  -2   8   7 994.763 415.550   1
  -2  -8   7 1287.49 381.020   1
   2   8  -7 1466.55 299.488   1
   2  -8  -6 3172.70 540.871   1
  -2  -8   6 4453.66 198.905   1
   2  -8  -6 3466.18 320.362   1
   2   8  -6 3625.31 292.351   1
  -2   8   6 4150.32 375.040   1
  -2  -8   6 4528.86 367.652   1
  -2   8   5 4311.05 292.924   1
  -2  -8   5 5982.25 198.975   1
   2   8  -5 5615.26 256.618   1
   2  -8  -5 3087.20 327.325   1
  -2   8   5 3519.08 334.924   1
  -2  -8   5 3777.85 310.612   1
   2  -8  -4 4837.52 440.822   1
   2   8  -4 6689.63 236.043   1
  -2  -8   4 7197.23 224.239   1
   2  -8  -4 6106.47 317.884   1
   2   8  -4 6674.74 299.730   1
  -2  -8   4 8575.07 322.520   1
  -2   8   4 6053.46 320.640   1
  -2  -8   3 20874.1 522.535   1
  -2   8   3 20140.6 575.622   1
  -2  -8   2 35659.2 932.606   1
   2   8  -2 35432.9 933.414   1
   2  -8  -2 42063.0 959.738   1
  -2   8   2 43806.4 956.507   1
   2  -8  -1 28365.7 702.847   1
  -2   8   1 25906.2 702.783   1
   2  -8   1 27654.1 668.104   1
   2   8   1 28118.9 689.086   1
   2   8   2 44277.7 1018.29   1
  -2  -8  -2 45979.3 1022.51   1
   2   8   3 19111.2 577.859   1
   2  -8   3 23538.9 447.277   1
  -2   8  -3 21966.0 443.699   1
   2   8   3 11459.3 488.194   1
  -2   8  -3 11555.6 425.122   1
   2  -8   3 11961.1 439.735   1
  -2  -8  -4 5210.59 546.969   1
   2  -8   4 6828.43 234.370   1
  -2   8  -4 6025.78 251.883   1
   2   8   4 7240.24 306.384   1
  -2   8  -4 6049.84 268.415   1
  -2  -8  -4 6690.92 297.424   1
   2  -8   4 6870.59 280.490   1
  -2  -8  -5 5763.48 534.930   1
   2  -8   5 4733.06 215.023   1
  -2   8  -5 4926.50 268.247   1
  -2   8  -5 3535.38 255.985   1
   2   8   5 3129.52 332.162   1
   2  -8   5 4022.91 286.999   1
   2   8   6 1950.35 303.882   1
  -2   8  -6 2991.32 254.436   1
  -2  -8  -6 2658.83 499.031   1
   2  -8   6 4128.05 210.323   1
  -2   8  -6 4385.60 260.196   1
  -2  -8  -6 3624.22 313.368   1
   2   8   6 3583.92 326.639   1
   2  -8   6 4032.95 309.952   1
  -2  -8  -7 1151.48 533.695   1
   2   8   7 1088.99 329.353   1
   2  -8   7 1624.48 206.855   1
  -2   8  -7 1360.57 300.700   1
  -2  -8  -7 937.910 316.227   1
  -2   8  -7 814.045 263.314   1
   2  -8   7 1115.98 350.748   1
   2   8   7 1196.82 376.799   1
  -2  -8  -8 263.571 575.794   1
  -2   8  -8 329.857 317.545   1
   2   8   8 424.759 305.051   1
   2  -8   8 348.011 216.068   1
  -2   8  -8 295.048 325.172   1
  -2  -8  -8 632.384 352.361   1
   2  -8   8 457.629 353.084   1
   2   8   8 313.246 376.664   1
  -2 -10   8-67.0838 335.467   1
   2 -10  -8 194.917 399.172   1
   2  10  -8 545.591 297.825   1
  -2  10   8 184.123 444.429   1
   2 -10  -7 789.704 527.847   1
  -2 -10   7 946.984 299.854   1
   2  10  -7 926.319 253.392   1
  -2  10   7 1311.49 276.624   1
  -2 -10   7 1250.84 180.768   1
   2 -10  -7 823.987 367.046   1
   2  10  -7 1618.40 315.632   1
  -2  10   7 607.038 406.644   1
   2 -10  -6 25.1595 512.094   1
  -2 -10   6-25.7935 282.317   1
  -2 -10   6-6.22803 154.838   1
  -2  10   6-112.657 274.124   1
   2  10  -6 11.6089 201.017   1
   2 -10  -6-200.970 278.336   1
   2  10  -6 199.868 255.690   1
  -2  10   6 137.022 311.318   1
   2 -10  -5 4504.74 529.763   1
  -2 -10   5 4099.93 198.693   1
   2  10  -5 3517.94 219.592   1
   2 -10  -5 2967.23 308.361   1
  -2 -10   5 3264.69 313.608   1
  -2  10   4 338.813 279.514   1
   2 -10  -4 479.260 507.061   1
  -2 -10   4 172.914 217.128   1
  -2 -10   4 201.230 119.989   1
   2  10  -4 248.474 142.624   1
   2 -10  -4-91.5798 256.348   1
   2  10  -4-117.739 228.054   1
  -2  10   4 270.554 298.927   1
  -2 -10   3 13198.1 356.884   1
   2  10  -3 13048.0 368.325   1
  -2  10   2 1252.45 408.237   1
   2  10  -2 349.538 71.7949   1
   2 -10  -2 890.814 170.090   1
  -2  10   2 796.821 179.030   1
  -2  10   1 27495.7 702.559   1
   2 -10  -1 26302.7 704.190   1
  -2  10  -1 36930.8 919.482   1
   2  10   1 35820.0 936.127   1
   2 -10   2 686.329 82.5170   1
  -2  10  -2 794.114 86.0498   1
  -2 -10  -2 946.973 181.054   1
   2  10   2 1002.15 176.107   1
   2  10   3 21274.3 590.277   1
  -2 -10  -3 23448.5 742.641   1
  -2  10  -3 17679.1 366.389   1
   2 -10   3 14984.5 354.852   1
   2  10   3 6592.12 403.536   1
  -2  10  -3 8866.40 355.037   1
   2 -10   3 10814.0 364.905   1
  -2 -10  -4 267.799 593.230   1
   2  10   4 212.695 422.861   1
   2 -10   4 154.007 144.314   1
  -2  10  -4 195.991 184.343   1
   2  10   4 257.274 235.036   1
  -2 -10  -4 214.321 235.890   1
   2 -10   4 258.918 198.336   1
  -2  10  -4 46.2999 174.235   1
  -2 -10  -5 3082.31 637.016   1
  -2  10  -5 2529.58 262.240   1
  -2 -10  -6 92.4183 557.374   1
   2  10   6-107.020 332.476   1
   2 -10   6-71.2367 187.374   1
  -2  10  -6 15.3191 240.742   1
  -2  10  -6 306.117 235.136   1
  -2 -10  -6 15.4443 289.712   1
   2  10   6-148.346 325.817   1
   2 -10   6 49.9587 278.609   1
  -2 -10  -7 1125.99 581.692   1
   2 -10   7 1569.25 218.371   1
   2  10   7 1451.78 345.539   1
  -2  10  -7 1161.10 261.953   1
  -2  10  -7 1214.66 268.482   1
  -2 -10  -7 939.973 322.937   1
   2  10   7 1104.50 344.420   1
   2 -10   7 890.466 301.714   1
  -2  10  -8 446.301 310.338   1
  -2 -10  -8 12.6045 336.844   1
   2 -10   8 234.239 323.781   1
   2  10   8-193.482 403.349   1
   2 -12  -8 3850.87 447.205   1
   2  12  -8 3085.81 337.684   1
  -2 -12   8 4283.54 404.824   1
  -2  12   8 3068.93 474.404   1
   2 -12  -7 819.332 638.121   1
  -2 -12   7 1294.51 351.089   1
   2  12  -7 1240.21 245.297   1
  -2  12   7 679.632 290.210   1
   2 -12  -7 1274.59 366.259   1
  -2  12   7 813.071 349.212   1
   2  12  -7 1058.74 314.661   1
   2 -12  -6 19753.0 928.284   1
  -2 -12   6 29260.2 728.527   1
   2  12  -6 24037.2 695.389   1
  -2 -12   6 30446.0 670.584   1
   2 -12  -6 20634.8 743.528   1
   2  12  -6 20976.4 700.747   1
  -2  12   6 21870.8 721.268   1
  -2 -12   5 2965.53 258.847   1
  -2 -12   5 2990.76 165.778   1
   2  12  -5 2942.61 193.612   1
   2 -12  -5 2010.44 315.337   1
  -2  12   5 2215.97 335.115   1
   2  12  -5 2238.29 260.015   1
   2 -12  -4 71746.4 2077.84   1
   2  12  -4 73491.1 1931.60   1
  -2  12   4 69979.7 1946.39   1
  -2  12   3 8473.88 504.199   1
   2  12  -3 6154.12 341.160   1
  -2 -12   3 13666.8 306.723   1
   2  12  -3 14029.4 308.357   1
   2 -12  -3 6360.27 363.528   1
  -2  12   3 6325.50 362.555   1
  -2  12   2 370590. 9280.08   1
   2 -12  -2 374443. 9280.02   1
   2 -12  -1 9305.78 314.601   1
  -2  12   1 10376.5 308.383   1
   2 -12   0 380854. 9462.86   1
  -2  12   0 379864. 9463.07   1
   2  12   1 13657.0 389.664   1
   2 -12   2 274119. 7814.23   1
  -2  12  -2 295121. 7816.04   1
   2  12   2 391136. 7828.81   1
  -2 -12  -2 392615. 7827.86   1
  -2  12  -3 13011.5 332.863   1
   2 -12   3 11534.6 312.222   1
  -2 -12  -3 5977.34 379.785   1
   2  12   3 6011.38 384.185   1
  -2  12  -3 10463.7 326.343   1
   2 -12   3 14913.6 328.588   1
   2 -12   4 80324.3 1900.24   1
  -2  12  -4 79476.3 1906.29   1
  -2 -12  -4 72805.5 1916.88   1
   2  12   4 70637.2 1925.37   1
   2 -12   4 82350.9 1908.68   1
  -2  12  -4 67051.1 1898.30   1
  -2 -12  -5 3070.27 684.369   1
   2  12   5 3148.95 469.015   1
   2 -12   5 2643.27 177.858   1
  -2  12  -5 2284.94 229.673   1
   2  12   5 2421.69 307.675   1
  -2 -12  -5 2290.42 280.923   1
   2 -12   6 26510.1 624.994   1
  -2  12  -6 19769.9 641.136   1
  -2  12  -6 20488.4 641.583   1
  -2 -12  -6 22977.0 666.849   1
   2  12   6 19592.4 691.288   1
   2 -12   6 26931.3 674.804   1
  -2 -12  -7 587.278 697.112   1
   2  12   7 755.140 387.410   1
   2 -12   7 1421.97 203.117   1
  -2  12  -7 1241.54 268.087   1
  -2  12  -7 1528.94 274.421   1
  -2 -12  -7 791.108 310.986   1
   2 -12   7 1284.16 350.086   1
   2  12   7 1467.42 354.232   1
  -2 -12  -8 3668.18 368.811   1
  -2  12  -8 3210.63 281.616   1
   2  12   8 3074.52 456.091   1
   2 -12   8 4349.77 393.646   1
  -2 -14   8 914.010 377.542   1
   2 -14  -8 908.447 434.313   1
  -2  14   8 649.421 445.430   1
   2  14  -8 408.578 310.554   1
  -2 -14   7 283.767 335.894   1
   2  14  -7 274.027 242.466   1
  -2 -14   7 428.898 156.732   1
   2 -14  -7-84.9895 391.662   1
   2  14  -7-5.31196 276.756   1
  -2  14   7 439.779 359.909   1
  -2  14   6 1985.68 410.473   1
  -2 -14   6 7306.70 300.259   1
   2 -14  -6 1045.26 685.851   1
  -2 -14   6 5039.59 199.625   1
   2  14  -6 4718.76 252.516   1
   2 -14  -6 3375.95 381.052   1
  -2  14   6 3460.77 357.645   1
   2  14  -6 4369.92 328.099   1
  -2  14   5 466.044 418.066   1
   2 -14  -5 1161.04 746.656   1
   2  14  -5 818.482 172.308   1
   2 -14  -5 1124.84 326.034   1
  -2  14   5 875.662 328.780   1
   2  14  -5 779.961 266.545   1
   2  14  -4 15359.6 469.730   1
   2 -14  -4 15735.7 548.712   1
   2  14  -4 16056.9 521.176   1
  -2  14   4 15505.8 533.741   1
   2  14  -3 4930.96 178.414   1
  -2  14   3 4608.90 288.369   1
   2 -14  -3 5085.95 305.907   1
  -2  14   2 77412.2 1936.67   1
   2 -14  -2 76048.0 1941.38   1
   2 -14  -1 91452.3 2320.98   1
  -2  14   1 94070.4 2324.83   1
  -2  14   0 78111.5 1935.34   1
   2 -14   0 76570.5 1935.26   1
   2  14   1 103793. 2599.03   1
  -2  14  -2 65470.3 1735.33   1
  -2 -14  -2 70622.4 1745.18   1
  -2  14  -3 4149.33 179.445   1
   2 -14   3 3721.36 161.775   1
  -2 -14  -3 4949.58 294.793   1
   2  14   3 4934.75 290.401   1
  -2  14  -3 4786.05 176.650   1
   2 -14   4 16352.8 449.676   1
  -2  14  -4 15322.0 459.920   1
   2  14   4 16653.2 535.640   1
  -2 -14  -4 16352.6 519.826   1
  -2  14  -4 14754.1 458.384   1
  -2 -14  -5 622.330 836.764   1
   2  14   5 691.887 462.815   1
  -2  14  -5 1375.89 208.507   1
  -2  14  -5 1089.04 207.592   1
   2  14   5 661.721 304.900   1
  -2 -14  -5 912.823 289.396   1
   2 -14   5 968.584 216.173   1
   2  14   6 1197.13 501.365   1
  -2 -14  -6 1787.61 706.736   1
   2 -14   6 5485.66 214.685   1
  -2  14  -6 3736.08 253.019   1
  -2  14  -6 3729.60 275.242   1
  -2 -14  -6 4257.82 316.728   1
   2  14   6 3916.96 371.480   1
   2 -14   6 4961.99 335.083   1
  -2 -14  -7 7.61802 746.044   1
   2  14   7 388.065 408.371   1
  -2  14  -7 33.8784 293.957   1
   2 -14   7 215.195 174.858   1
  -2 -14  -7 325.984 309.117   1
   2 -14   7 466.772 345.612   1
  -2  14  -7 901.114 254.401   1
   2  14   7 526.198 343.762   1
  -2  14  -8 514.719 279.785   1
  -2 -14  -8 750.470 332.749   1
   2 -14   8 766.358 390.329   1
   2  14   8 103.917 416.344   1
   2 -16  -8 5195.28 430.145   1
  -2  16   8 5762.64 450.365   1
   2  16  -8 5140.73 387.982   1
  -2 -16   7 323.310 161.596   1
   2  16  -7 270.900 232.117   1
   2 -16  -7 446.892 399.280   1
  -2  16   7 253.900 349.409   1
   2 -16  -6 24529.9 861.851   1
   2  16  -6 26281.6 820.648   1
  -2  16   6 24165.4 861.600   1
  -2  16   5 846.733 432.115   1
   2  16  -5 2570.98 189.803   1
  -2 -16   5 2471.85 137.087   1
   2 -16  -5 1134.29 351.520   1
  -2  16   5 1227.40 309.105   1
   2  16  -5 1936.79 244.475   1
  -2 -16   4 127125. 3025.72   1
   2 -16  -4 116925. 3056.84   1
   2  16  -4 124464. 3032.46   1
   2  16  -3 2513.98 145.882   1
   2 -16  -3 2204.58 297.031   1
  -2  16   3 2534.06 288.110   1
  -2  16   2 290426. 7224.47   1
   2 -16  -2 289054. 7226.36   1
   2 -16  -1 10203.9 331.453   1
  -2  16   1 12752.5 359.915   1
  -2  16   0 535821. 13306.2   1
   2 -16   0 534027. 13305.9   1
   2  16   1 12366.0 373.114   1
   2  16   2 288709. 6518.77   1
  -2 -16  -2 275583. 6513.77   1
   2 -16   3 2251.99 130.736   1
  -2  16  -3 2158.81 151.200   1
   2  16   3 2159.49 270.262   1
  -2 -16  -3 2079.34 275.677   1
  -2  16  -3 2332.64 160.372   1
  -2  16  -4 128839. 2919.78   1
   2 -16   4 125227. 2913.04   1
   2  16   4 119704. 2941.31   1
  -2 -16  -4 109693. 2930.73   1
  -2  16  -4 108900. 2910.61   1
   2  16   5 877.149 458.306   1
   2 -16   5 2075.70 238.777   1
   2 -16   5 2487.43 154.819   1
  -2  16  -5 2493.69 195.055   1
   2  16   5 942.853 297.366   1
  -2 -16  -5 1127.90 297.337   1
  -2  16  -5 1553.41 228.266   1
  -2 -16  -6 15541.7 1200.16   1
   2 -16   6 36678.8 786.324   1
  -2  16  -6 28040.2 805.820   1
   2  16   6 25755.0 848.792   1
  -2  16  -6 23145.3 784.679   1
  -2 -16  -6 26136.2 830.919   1
   2 -16   6 37720.5 815.433   1
   2  16   7 606.889 452.811   1
   2 -16   7 290.324 283.549   1
  -2 -16  -7 694.586 862.561   1
  -2  16  -7 361.895 250.726   1
   2 -16   7 749.112 191.038   1
  -2 -16  -7 205.577 334.453   1
   2  16   7 309.574 371.117   1
  -2  16  -7 299.140 273.928   1
  -2  16  -8 5739.18 343.117   1
  -2 -16  -8 5769.27 413.690   1
   2 -18  -8 896.343 391.280   1
  -2  18   8 1428.06 410.583   1
   2  18  -8 1031.83 326.801   1
   2 -18  -7 939.307 946.465   1
  -2  18   7 472.186 424.799   1
   2  18  -7 756.628 232.403   1
  -2 -18   7 1170.11 167.124   1
   2 -18  -7 590.932 381.961   1
  -2  18   7 377.532 379.796   1
   2  18  -7 68.9047 299.322   1
  -2  18   6 960.009 454.495   1
  -2 -18   6 2339.13 151.557   1
   2  18  -6 1835.95 195.951   1
   2 -18  -6 1150.00 335.017   1
  -2  18   6 1338.85 370.232   1
   2  18  -6 1655.74 272.395   1
  -2  18   5 1413.28 428.052   1
   2  18  -5 1483.48 171.994   1
  -2 -18   5 1630.83 144.550   1
   2 -18  -5 1670.86 332.377   1
   2  18  -5 1453.19 237.539   1
  -2  18   5 1850.46 320.029   1
   2  18  -4 29720.0 726.337   1
   2 -18  -4 24251.8 776.756   1
  -2  18   4 26175.5 786.749   1
   2  18  -4 28453.9 753.841   1
   2 -18  -3 6258.19 362.807   1
  -2  18   3 6938.49 372.429   1
  -2  18   2 1359.55 211.509   1
   2 -18  -2 1211.01 214.178   1
   2 -18  -1 12304.4 380.630   1
  -2  18   1 13367.0 397.838   1
  -2  18   0 253712. 6479.69   1
   2 -18   0 266637. 6479.56   1
   2  18   1 16058.8 461.280   1
  -2  18  -2 2041.03 108.482   1
  -2 -18  -2 1773.32 219.008   1
   2  18   2 1531.71 234.756   1
  -2  18  -3 6443.57 221.391   1
   2 -18   3 5902.05 213.979   1
   2  18   3 5739.15 323.568   1
  -2 -18  -3 6290.89 332.980   1
   2 -18   4 28797.3 711.786   1
  -2  18  -4 29115.2 724.496   1
   2  18   4 29198.1 799.384   1
  -2 -18  -4 29039.1 781.579   1
   2  18   5 1478.69 506.843   1
   2 -18   5 2084.54 158.524   1
   2  18   5 1454.64 300.703   1
  -2 -18  -5 1539.93 310.612   1
  -2  18  -5 1569.30 196.981   1
   2 -18   6 2972.12 266.837   1
  -2  18  -6 2153.91 227.134   1
   2 -18   6 2564.06 171.186   1
  -2 -18  -6 1832.98 340.033   1
  -2  18  -6 1740.49 231.243   1
   2  18   6 1751.63 368.262   1
  -2 -18  -7 546.982 984.570   1
   2 -18   7 1088.48 319.814   1
   2  18   7 447.371 534.260   1
  -2  18  -7 606.458 254.632   1
   2 -18   7 852.840 178.478   1
  -2 -18  -7 943.269 350.546   1
  -2  18  -7 565.589 262.372   1
   2  18   7 488.968 384.621   1
   2 -18   8 1391.87 353.373   1
  -2  18  -8 1176.02 260.320   1
   2 -20  -8 2851.17 416.158   1
  -2  20   8 2707.52 394.430   1
   2  20  -8 2628.92 314.449   1
  -2  20   7-69.8030 430.713   1
   2  20  -7 493.537 231.752   1
  -2 -20   7 757.563 153.129   1
   2 -20  -7 492.864 401.968   1
   2  20  -7 637.669 318.614   1
  -2  20   7 154.588 423.884   1
   2  20  -6 17324.6 518.551   1
  -2 -20   6 20755.7 495.276   1
  -2  20   5 378.105 463.483   1
   2  20  -5 1520.39 157.599   1
   2 -20  -5 1280.76 322.633   1
   2  20  -5 1324.99 295.927   1
  -2  20   5 1149.08 306.401   1
   2  20  -4 72053.6 1745.55   1
   2  20  -4 74209.6 1744.19   1
   2 -20  -4 62042.4 1777.12   1
  -2  20   4 58616.6 1773.91   1
  -2  20   3 3306.03 289.929   1
   2 -20  -3 3493.48 305.974   1
  -2  20   2 97964.5 2450.49   1
   2 -20  -2 96547.0 2444.08   1
   2 -20  -1 13980.1 418.160   1
  -2  20   1 14498.0 429.189   1
  -2  20   0 299260. 7347.72   1
   2 -20   0 291322. 7345.91   1
   2  20   1 16650.3 524.012   1
  -2  20  -1 19724.4 493.576   1
  -2  20  -2 97782.0 2491.31   1
  -2 -20  -2 99866.7 2506.61   1
   2  20   2 104154. 2513.41   1
  -2  20  -3 4434.75 182.116   1
   2  20   3 3145.27 302.242   1
  -2  20  -4 65788.9 1579.42   1
   2 -20   4 66151.4 1574.36   1
  -2 -20  -4 61338.9 1613.58   1
   2  20   4 61319.7 1622.53   1
  -2  20  -4 61190.7 1572.92   1
   2  20   5 1.39416 594.886   1
   2 -20   5 2571.38 172.912   1
  -2  20  -5 2374.13 198.617   1
   2  20   5 885.043 314.318   1
  -2 -20  -5 1002.75 323.601   1
  -2  20  -5 1285.35 203.285   1
   2 -20   6 21522.7 480.043   1
  -2  20  -6 18965.1 503.811   1
  -2 -20  -6 13677.5 561.179   1
   2  20   6 13989.6 570.591   1
  -2  20  -6 12424.6 494.706   1
   2  20   7 182.389 541.263   1
   2 -20   7 929.538 281.372   1
  -2  20  -7 580.777 260.671   1
   2 -20   7 1029.29 182.225   1
  -2 -20  -7 756.747 373.723   1
  -2  20  -7 894.622 255.440   1
   2  20   7 529.840 400.175   1
   2 -20   8 5365.07 315.408   1
   2  20   8 3856.65 427.281   1
  -2  22   7-29.5557 441.089   1
   2  22  -7 647.556 231.681   1
   2 -22  -7 674.969 377.025   1
   2  22  -7 612.036 318.644   1
  -2  22   7 656.174 437.852   1
  -2  22   6 485.079 510.389   1
  -2 -22   6 209.918 144.466   1
   2  22  -6-37.1891 194.740   1
   2 -22  -6 285.056 340.230   1
   2  22  -6-65.2321 259.500   1
  -2  22   6-275.589 349.671   1
  -2  22   5 528.690 574.818   1
   2 -22  -5 1488.71 331.391   1
  -2  22   5 1314.13 341.566   1
  -2  22   4 178.446 670.616   1
   2  22  -4 407.614 140.790   1
   2 -22  -4 179.823 288.655   1
  -2  22   4 172.674 311.910   1
   2 -22  -3 2873.97 285.508   1
  -2  22   2 3673.28 292.086   1
   2 -22  -2 3163.83 264.764   1
   2 -22  -1 6397.51 299.241   1
  -2  22   1 7117.50 301.395   1
  -2  22   0 6027.07 242.496   1
   2  22   1 9039.93 329.600   1
  -2  22  -1 8995.09 278.542   1
   2  22   2 2980.20 278.314   1
  -2 -22  -3 2890.49 281.761   1
   2  22   3 3155.34 304.320   1
  -2  22  -4 556.624 155.176   1
   2  22   4 20.0644 332.844   1
  -2 -22  -4 64.9562 306.019   1
  -2  22  -4 335.274 181.081   1
   2 -22   5 2388.84 164.883   1
  -2  22  -5 2218.51 199.572   1
   2  22   5 1489.64 349.561   1
  -2 -22  -5 1488.43 356.130   1
   2  22   6 127.642 516.612   1
   2 -22   6 173.294 168.168   1
  -2  22  -6 229.889 209.333   1
   2  22   6-288.345 346.208   1
  -2 -22  -6 77.2917 336.659   1
  -2  22  -6 201.252 210.551   1
   2  22   7 384.697 570.106   1
  -2  22  -7 457.132 243.458   1
   2 -22   7 857.415 191.301   1
  -2 -22  -7 611.183 384.659   1
   2  22   7 476.876 414.581   1
  -2  22  -7 563.688 238.778   1
  -2  24   7 611.425 555.434   1
  -2 -24   7 1042.34 186.217   1
   2  24  -7 570.135 221.325   1
   2 -24  -7 734.864 377.605   1
   2  24  -7 576.664 289.568   1
  -2  24   7 34.6959 423.082   1
   2  24  -6 2175.80 200.554   1
   2 -24  -6 1052.32 345.326   1
  -2  24   6 1479.68 355.916   1
   2  24  -6 1524.78 252.602   1
  -2  24   5 598.008 589.603   1
   2  24  -5 2008.42 184.390   1
   2 -24  -5 1218.98 331.604   1
  -2  24   5 1224.03 356.272   1
   2 -24  -4 9353.53 405.262   1
  -2  24   4 8920.68 443.580   1
  -2  24   3 3927.93 316.175   1
   2 -24  -3 3401.99 298.397   1
   2 -24  -2 9508.51 362.963   1
  -2  24   2 9540.40 395.938   1
  -2  24   1 5128.85 299.246   1
   2 -24  -1 6620.39 294.223   1
  -2  24   0 35264.4 914.311   1
  -2  24  -1 7295.67 253.893   1
   2  24   1 6822.35 310.719   1
   2  24   2 9613.85 390.776   1
   2  24   3 3670.96 332.556   1
  -2 -24  -3 3503.14 307.262   1
   2  24   4 8678.27 414.808   1
  -2 -24  -4 9034.77 409.557   1
  -2  24  -4 9367.76 297.288   1
   2  24   5 148.363 673.010   1
  -2  24  -5 2118.94 190.938   1
   2 -24   5 2688.62 176.743   1
   2  24   5 1309.45 374.807   1
  -2 -24  -5 1062.73 360.116   1
  -2  24  -5 1207.59 203.493   1
   2  24   6 343.417 561.515   1
   2 -24   6 2213.05 157.838   1
  -2  24  -6 2409.47 209.893   1
  -2 -24  -6 1174.48 369.531   1
   2  24   6 1679.03 359.184   1
  -2  24  -6 1231.91 211.813   1
   2  24   7 705.770 594.699   1
  -2  24  -7 1226.64 250.720   1
   2 -24   7 1213.24 192.918   1
  -2 -24  -7 223.753 375.967   1
   2  24   7 776.631 419.830   1
  -2  24  -7 548.601 248.017   1
  -2  26   7 215.512 549.077   1
   2 -26  -7 409.123 370.457   1
   2  26  -7 668.887 290.822   1
  -2  26   7 515.770 422.882   1
   2  26  -6 7915.52 265.723   1
   2 -26  -6 5958.35 383.201   1
  -2  26   6 5245.80 403.558   1
   2  26  -6 7196.10 338.642   1
   2 -26  -5 1485.05 319.487   1
  -2  26   5 1000.03 370.170   1
   2 -26  -4 14835.4 566.207   1
  -2  26   4 16005.8 583.604   1
  -2  26   3 3246.03 308.692   1
  -2  26   2 40493.4 1035.06   1
   2 -26  -2 36802.1 1020.65   1
  -2  26   1 4934.79 298.000   1
   2 -26  -1 4257.12 257.933   1
  -2  26   0 96213.7 2418.68   1
   2  26   1 5217.61 292.482   1
  -2  26  -1 5890.18 237.811   1
   2  26   2 39289.9 1044.62   1
  -2 -26  -3 4043.91 311.205   1
   2  26   3 3725.19 329.142   1
  -2  26  -4 18326.4 485.142   1
   2  26   4 15175.2 576.431   1
  -2 -26  -4 14504.2 556.016   1
  -2  26  -4 19196.2 483.967   1
   2  26   5 649.431 778.422   1
  -2  26  -5 2146.95 178.076   1
  -2 -26  -5 1146.36 349.688   1
   2  26   5 1391.11 385.842   1
  -2  26  -5 1898.75 210.051   1
   2  26   6 20.1358 681.222   1
   2 -26   6 11784.4 280.711   1
  -2  26  -6 7329.27 303.065   1
   2  26   6 5681.00 415.472   1
  -2 -26  -6 5234.11 433.349   1
  -2  26  -6 5838.42 312.520   1
   2  26   7 295.569 565.817   1
  -2 -26  -7 184.698 402.736   1
   2  26   7 86.0799 434.925   1
  -2  26  -7 241.748 257.255   1
   2 -28  -7 63.1525 355.743   1
   2  28  -7 497.313 319.815   1
  -2  28   7 299.395 415.073   1
  -2  28   6-38.2464 628.201   1
   2  28  -6 193.385 174.116   1
   2 -28  -6-428.782 338.279   1
   2  28  -6 319.941 317.065   1
  -2  28   6 519.070 381.233   1
  -2  28   5 302.972 760.075   1
   2  28  -5 513.009 217.219   1
   2  28  -5 487.940 165.939   1
   2 -28  -5 622.071 300.999   1
  -2  28   5 301.074 371.731   1
   2  28  -4 1752.45 157.029   1
  -2  28   4 1266.07 302.632   1
   2 -28  -3 2317.79 313.007   1
  -2  28   3 1633.02 305.073   1
   2 -28  -2 3314.26 300.339   1
  -2  28   2 3609.24 355.644   1
  -2  28   1 2011.74 277.490   1
  -2  28   0 2021.63 244.794   1
  -2  28  -1 2010.16 190.564   1
   2  28   1 2457.79 258.284   1
   2  28   2 3506.04 326.063   1
  -2  28  -3 3263.12 163.573   1
   2  28   3 2294.99 306.916   1
  -2  28  -4 1266.52 157.418   1
  -2 -28  -4 1008.16 282.779   1
   2  28   4 890.926 340.552   1
   2  28   5-216.662 802.775   1
  -2  28  -5 903.729 176.627   1
  -2 -28  -5 685.782 346.876   1
   2  28   5 729.570 397.552   1
  -2  28  -5 571.144 182.948   1
   2  28   6-131.235 702.480   1
  -2  28  -6 109.156 200.665   1
   2  28   6-17.8420 360.703   1
  -2 -28  -6-4.52591 366.455   1
  -2  28  -6 218.352 237.924   1
  -2 -28  -7-34.1106 407.730   1
  -2  28  -7 117.662 248.505   1
   2  28   7 357.307 445.007   1
   2 -30  -7 259.138 354.360   1
  -2  30   7 1143.43 422.603   1
   2  30  -7 677.848 280.871   1
  -2  30   6 3776.30 433.592   1
   2 -30  -6 3975.52 369.400   1
   2  30  -6 5128.24 315.578   1
  -2  30   5 763.649 812.048   1
   2  30  -5 952.005 166.521   1
   2 -30  -5 1064.67 335.332   1
  -2  30   5 728.255 367.416   1
   2 -30  -4 58634.1 1786.05   1
  -2  30   4 59162.0 1790.92   1
   2 -30  -3 6227.77 345.634   1
  -2  30   3 5622.72 362.086   1
  -2  30   2 45034.2 1197.12   1
   2 -30  -2 44758.6 1175.89   1
  -2  30   1 8450.08 370.349   1
   2 -30  -1 9482.83 354.651   1
  -2  30   0 190013. 4749.14   1
   2  30   1 9240.13 346.112   1
  -2  30  -1 8082.29 299.999   1
   2  30   2 46699.6 1229.45   1
  -2 -30  -3 5747.49 343.223   1
   2  30   3 5582.13 357.473   1
  -2 -30  -4 58631.0 1733.93   1
   2  30   4 57619.8 1755.15   1
  -2  30  -5 1222.06 183.896   1
   2  30   5 1194.26 400.995   1
  -2 -30  -5 1001.42 337.860   1
  -2  30  -5 961.557 226.842   1
   2  30   6 4094.00 399.473   1
  -2 -30  -6 3822.77 405.619   1
  -2  30  -6 4031.86 249.817   1
  -2 -30  -7 400.457 401.807   1
  -2  30  -7 678.971 222.913   1
   2  30   7 689.027 415.173   1
   2 -32  -7 820.825 393.215   1
   2  32  -7 289.593 268.569   1
  -2  32   7 273.665 417.539   1
  -2  32   6-188.318 681.993   1
   2  32  -6 1688.78 220.382   1
   2 -32  -6 626.474 361.301   1
  -2  32   6 620.602 414.204   1
   2  32  -6 1193.04 248.773   1
   2  32  -5 406.844 179.048   1
   2 -32  -5-320.962 340.232   1
  -2  32   5-223.077 390.536   1
  -2  32   4 4107.23 369.066   1
   2 -32  -4 3973.41 359.156   1
   2 -32  -3 107.079 314.127   1
  -2  32   3 884.286 344.014   1
  -2  32   2 11692.1 466.092   1
   2 -32  -2 11420.9 411.182   1
  -2  32   1 2382.59 282.105   1
   2 -32  -1 2311.12 252.062   1
  -2  32   0 7480.38 325.476   1
   2  32   1 1923.95 281.144   1
  -2  32  -1 2504.83 235.827   1
   2  32   2 11677.0 439.411   1
   2  32   3 621.066 298.175   1
  -2  32  -3 649.419 150.523   1
   2  32   4 4669.33 409.991   1
  -2 -32  -4 3813.09 337.223   1
  -2  32  -5 74.5504 180.610   1
  -2  32  -5 164.595 172.863   1
   2  32   5-5.12157 404.800   1
  -2 -32  -5-151.647 326.081   1
   2  32   6 113.108 729.671   1
  -2  32  -6 1421.14 204.412   1
   2  32   6 901.060 351.797   1
  -2 -32  -6 562.783 383.602   1
  -2  32  -6 728.712 214.502   1
  -2 -32  -7 165.473 404.330   1
  -2  32  -7 272.034 223.842   1
   2  32   7 75.9188 419.899   1
  -2  34   6 6436.91 518.731   1
   2 -34  -6 8020.22 486.743   1
   2 -34  -5 979.167 355.107   1
  -2  34   5 581.554 404.314   1
  -2  34   4 21683.9 757.356   1
   2 -34  -4 20917.6 767.474   1
  -2  34   3 721.227 359.887   1
   2 -34  -3 948.449 322.247   1
  -2  34   2 61971.4 1577.74   1
   2 -34  -2 59950.8 1550.09   1
  -2  34   1 2616.00 297.320   1
  -2  34   0 65082.7 1659.52   1
   2  34   1 2479.21 300.376   1
  -2  34  -1 3573.36 251.700   1
   2  34   2 65104.9 1685.02   1
   2  34   3 1066.17 311.122   1
   2  34   4 21936.2 829.440   1
  -2 -34  -4 21716.5 792.489   1
  -2  34  -5 607.871 201.086   1
  -2  34  -5 1190.67 178.724   1
   2  34   5 254.944 419.939   1
  -2 -34  -5 775.368 306.552   1
   2  34   6 6919.72 436.844   1
  -2 -34  -6 7259.26 453.948   1
  -2  34  -6 7680.75 325.092   1
   2  36  -6 914.498 278.645   1
   2 -36  -6 828.720 380.137   1
  -2  36   6 342.165 433.407   1
   2  36  -5 523.576 190.829   1
   2 -36  -5 594.213 366.780   1
  -2  36   5-210.132 409.436   1
  -2  36   4 383.107 343.325   1
   2 -36  -4 379.406 355.791   1
  -2  36   3 535.227 370.009   1
   2 -36  -3 859.876 318.146   1
  -2  36   2 589.257 344.949   1
   2 -36  -2 644.401 269.200   1
  -2  36   1 1096.63 285.645   1
  -2  36   0 1582.50 268.559   1
   2  36   1 1345.80 313.854   1
  -2  36  -1 1553.13 263.839   1
   2  36   2 109.556 315.579   1
   2  36   3 762.560 318.962   1
  -2 -36  -4 214.417 310.186   1
   2  36   4 781.684 388.020   1
  -2  36  -4 703.383 145.887   1
  -2  36  -5 307.749 174.123   1
  -2  36  -5 319.300 185.423   1
   2  36   5 488.832 451.257   1
  -2 -36  -5 309.075 330.086   1
   2  36   6 17.6305 401.237   1
  -2 -36  -6-43.6663 342.476   1
  -2  36  -6 37.1108 193.696   1
   2 -38  -6 2165.88 406.663   1
  -2  38   6 2157.91 468.357   1
   2  38  -5 610.430 174.319   1
   2 -38  -5 262.905 399.701   1
  -2  38   5 499.180 395.968   1
  -2  38   4 5544.88 391.242   1
   2 -38  -4 3952.42 392.408   1
  -2  38   3 1002.40 376.265   1
   2 -38  -3 671.117 300.485   1
  -2  38   2 13270.1 516.003   1
   2 -38  -2 16132.9 501.056   1
  -2  38   1 1111.99 298.383   1
   2  38   0 19644.5 560.848   1
  -2  38   0 17432.9 554.346   1
  -2  38  -1 1497.15 272.817   1
   2  38   1 1611.08 342.619   1
   2  38   2 16194.8 551.095   1
   2  38   3 729.565 331.570   1
   2  38   4 4591.66 454.041   1
  -2 -38  -4 4380.55 358.960   1
  -2  38  -5 726.323 188.608   1
   2  38   5 1136.33 475.046   1
  -2 -38  -5 194.451 345.522   1
  -2 -38  -6 3174.57 355.303   1
  -2  38  -6 3102.97 245.778   1
   2  40  -5 843.804 174.139   1
   2 -40  -5 400.661 392.678   1
  -2  40   5 555.693 408.556   1
   2 -40  -4 1104.33 360.277   1
  -2  40   4 1308.99 358.931   1
  -2  40   3 758.974 387.886   1
   2 -40  -3 687.124 283.969   1
   2 -40  -2 3691.48 313.517   1
  -2  40   2 4006.99 341.824   1
  -2  40   1 1526.70 312.754   1
   2  40   0 5502.27 326.904   1
   2  40   1 1068.26 354.525   1
  -2  40  -1 1520.87 282.403   1
   2  40   2 3824.24 382.670   1
   2  40   3 884.686 354.921   1
  -2  40  -4 2585.43 180.662   1
   2  40   4 1157.55 427.966   1
  -2  40  -5 565.194 192.846   1
   2  40   5 741.220 482.767   1
  -2 -40  -5 414.902 355.070   1
   2 -42  -5 205.673 406.429   1
  -2  42   5 122.946 384.571   1
   2 -42  -4 631.361 362.687   1
  -2  42   4 114.137 374.933   1
   2 -42  -3 561.751 307.569   1
  -2  42   3 366.156 413.268   1
  -2  42   2 867.089 336.586   1
  -2  42   1 518.316 316.117   1
  -2  42   0 188.701 288.578   1
   2  42   0 290.510 297.968   1
  -2  42  -1 1125.33 294.744   1
   2  42   1 1140.17 355.276   1
  -2  42  -2 809.793 233.926   1
   2  42   2 942.695 363.056   1
   2  42   3 630.968 349.814   1
  -2  42  -4 213.749 175.931   1
   2  42   4 489.888 439.223   1
   2  42   5 1209.60 511.442   1
  -2 -42  -5 1428.61 371.216   1
   2 -44  -5 515.174 380.551   1
  -2  44   5 81.8677 392.697   1
  -2  44   4 5924.91 406.175   1
   2 -44  -4 6339.99 361.776   1
  -2  44   3 703.533 430.709   1
   2 -44  -3 744.294 338.902   1
  -2  44   2 8745.24 432.537   1
  -2  44   1 771.917 321.019   1
   2  44   0 22240.4 638.191   1
  -2  44   0 20486.5 633.634   1
   2  44   1 1069.73 355.651   1
  -2  44  -1 912.277 309.332   1
  -2  44  -2 10376.3 363.174   1
   2  44   2 11799.9 475.734   1
   2  44   3 105.624 368.008   1
  -2  44  -4 12854.3 371.635   1
   2  44   4 6957.69 555.679   1
   2  44   5 444.064 523.433   1
  -2  46   4-194.997 359.329   1
   2 -46  -4 307.727 331.648   1
   2 -46  -3 337.311 334.505   1
  -2  46   3 645.071 433.042   1
  -2  46   2 873.961 360.196   1
  -2  46   1-3.58595 335.436   1
   2  46   0 643.793 301.794   1
  -2  46   0 1078.74 310.050   1
   2  46   1 1043.80 379.737   1
  -2  46  -1 457.974 297.457   1
   2  46   2 409.596 384.011   1
  -2  46  -2 266.548 255.857   1
   2  46   3 437.690 389.790   1
   2  46   4 17.3778 456.184   1
  -2  48   4 2819.30 379.129   1
   2 -48  -4 2172.82 362.834   1
  -2  48   3 224.146 437.376   1
  -2  48   2 18422.3 631.517   1
  -2  48   1 38.1728 350.349   1
  -2  48   0 7676.61 374.908   1
   2  48   0 7704.46 389.297   1
   2  48   1-93.4776 392.241   1
  -2  48  -1 519.854 312.755   1
   2  48   2 19614.2 704.910   1
  -2  48  -2 23320.3 640.034   1
   2  48   3 100.053 381.307   1
   2  48   4 2639.86 471.758   1
  -2  50   3 415.557 451.256   1
  -2  50   2 7.48567 388.672   1
  -2  50   1 137.558 357.239   1
   2  50  -1 26.3030 323.164   1
   2  50   0 779.056 341.827   1
   2  50   1 354.924 415.451   1
  -2  50  -1 504.213 317.647   1
  -2  50  -2 244.879 305.312   1
   2  50   2-20.3749 391.955   1
  -2  50  -3 392.320 267.596   1
   2  50   3 186.864 396.284   1
  -2  52   1 1129.40 382.679   1
   2  52   0 7953.98 437.049   1
  -2  52  -1 133.311 331.353   1
   2  52   1 287.474 406.926   1
  -2  52  -2 4775.42 348.898   1
   2  52   2 4567.55 419.832   1
   2  54   0 231.035 401.408   1
  -2  54   0-220.282 358.691   1
  -3   1   8 1299.03 228.180   1
  -3  -1   8 2295.26 236.622   1
   3   1  -8 1301.87 417.385   1
   3  -1  -8 1119.34 466.524   1
   3   1  -8 858.428 363.977   1
  -3  -1   8 1270.97 371.074   1
   3  -1  -8 823.541 361.966   1
  -3   1   8 960.088 384.755   1
  -3   1   7 1039.72 212.286   1
  -3  -1   7 1696.23 201.639   1
   3  -1  -7 1144.29 391.691   1
   3   1  -7 863.203 350.400   1
   3  -1  -7 701.469 339.846   1
  -3  -1   7 1263.19 337.154   1
   3   1  -7 662.604 320.296   1
  -3   1   7 876.957 353.744   1
  -3  -1   6 431.575 169.841   1
   3   1  -6 316.035 255.668   1
  -3   1   6 652.817 206.183   1
   3  -1  -6 325.142 310.903   1
   3   1  -6-68.1390 299.464   1
   3  -1  -6 725.392 273.990   1
  -3  -1   6 555.098 302.109   1
  -3   1   6 240.417 358.701   1
  -3  -1   5 3730.51 194.896   1
  -3   1   5 3310.89 217.799   1
   3  -1  -5 3291.31 290.828   1
   3   1  -5 4573.74 281.424   1
   3  -1  -5 2275.69 315.277   1
  -3  -1   4 30197.2 697.743   1
   3   1  -4 26169.2 715.655   1
  -3   1   4 25150.2 703.469   1
   3  -1  -4 25460.2 725.894   1
  -3  -1   4 30155.6 734.988   1
  -3   1   4 26798.6 748.381   1
   3   1  -4 25259.9 730.196   1
   3  -1  -4 24083.9 726.320   1
  -3   1   3 6856.27 267.424   1
   3  -1  -3 7978.34 288.565   1
   3  -1  -2 3712.16 128.669   1
  -3   1   2 3434.07 115.950   1
   3   1  -2 2152.83 114.285   1
  -3  -1   2 1801.40 101.115   1
   3   1  -2 1828.10 182.879   1
   3  -1  -2 2563.04 200.107   1
  -3  -1   2 2136.75 181.955   1
  -3   1   2 2280.45 191.653   1
   3   1  -1 30708.9 886.197   1
  -3   1   1 34289.1 884.652   1
   3  -1   1 35754.1 977.534   1
  -3   1  -1 36088.7 985.734   1
   3  -1   2 1877.10 176.607   1
   3   1   2 2896.97 152.866   1
  -3  -1  -2 2755.41 167.714   1
   3  -1   2 2107.50 151.137   1
  -3   1  -2 2261.13 156.838   1
   3   1   3 8065.30 276.622   1
  -3  -1  -3 9684.09 348.076   1
   3   1   4 25891.6 721.845   1
   3   1   4 25075.4 719.228   1
  -3  -1  -4 26261.0 708.584   1
  -3   1  -4 25482.9 713.232   1
   3  -1   4 26379.0 712.889   1
  -3  -1  -5 3842.94 413.134   1
   3   1   5 3133.98 273.191   1
  -3   1  -6 196.488 380.087   1
  -3  -1  -6 454.406 450.981   1
   3  -1   6 117.602 224.972   1
   3   1   6 359.370 241.130   1
  -3  -1  -6 605.314 291.021   1
  -3   1  -6 255.390 283.173   1
   3  -1   6 573.101 282.473   1
   3   1   6 324.248 307.970   1
  -3  -1  -7 704.551 407.233   1
  -3   1  -7 1249.59 440.674   1
   3  -1   7 1246.83 255.521   1
   3   1   7 1183.31 264.422   1
  -3  -1  -7 984.359 314.531   1
  -3   1  -7 767.069 305.892   1
   3   1   7 665.592 312.290   1
   3  -1   7 603.521 303.945   1
  -3   1  -8 994.156 472.506   1
  -3  -1  -8 1257.38 469.220   1
   3  -1   8 1635.77 288.902   1
   3   1   8 821.037 270.585   1
  -3  -1  -8 992.710 324.527   1
  -3   1  -8 1242.36 335.077   1
   3   1   8 862.286 370.834   1
   3  -1   8 1463.09 398.551   1
   3   3  -8 600.359 380.463   1
  -3   3   8 603.812 251.470   1
  -3  -3   8 618.224 206.999   1
   3  -3  -8 574.239 464.160   1
  -3   3   8 196.275 444.319   1
   3  -3  -8 691.467 349.915   1
   3   3  -8 294.520 353.637   1
  -3  -3   8 620.095 407.431   1
  -3   3   7 1217.16 233.692   1
  -3  -3   7 1711.69 189.090   1
   3   3  -7 1471.53 314.252   1
   3  -3  -7 2407.98 460.464   1
  -3   3   7 1069.92 375.414   1
   3  -3  -7 425.481 333.919   1
  -3  -3   7 946.589 347.315   1
   3   3  -7 811.897 306.809   1
   3   3  -6 189.009 247.758   1
  -3  -3   6 317.114 159.476   1
  -3   3   6 31.6563 203.842   1
   3  -3  -6 252.218 382.523   1
   3  -3  -6 279.855 309.260   1
   3   3  -6 360.145 302.985   1
  -3   3   6 92.9392 312.174   1
  -3  -3   6 563.501 321.960   1
   3   3  -5 4515.39 251.311   1
  -3  -3   5 4235.61 195.973   1
  -3   3   4 485.127 159.054   1
  -3  -3   4 934.806 136.310   1
   3   3  -4 668.530 180.674   1
   3  -3  -4 132.838 272.742   1
   3   3  -4 1271.26 278.471   1
  -3  -3   4 1426.90 293.962   1
  -3   3   4 1289.63 266.687   1
   3  -3  -4 979.340 277.709   1
   3   3  -3 12632.8 364.151   1
  -3   3   3 14015.0 363.390   1
  -3  -3   3 12196.4 348.099   1
   3  -3  -3 13977.8 401.828   1
   3   3  -2 1908.85 97.5575   1
  -3  -3   2 1785.29 85.8797   1
  -3  -3   2 2834.81 170.880   1
  -3   3   2 1948.11 118.393   1
   3   3  -2 2740.96 179.400   1
  -3   3   2 3100.64 208.672   1
   3  -3  -2 2620.28 210.584   1
  -3   3   1 10006.9 309.741   1
   3  -3  -1 10754.9 303.227   1
   3  -3   1 32458.1 850.318   1
  -3   3  -1 32758.2 852.067   1
   3   3   2 1304.79 307.003   1
  -3  -3  -2 1630.24 285.769   1
  -3   3  -2 1774.30 141.559   1
   3   3   2 3009.09 168.589   1
   3  -3   2 2417.93 152.235   1
  -3  -3  -2 3000.90 163.537   1
  -3   3  -2 2562.90 138.836   1
  -3   3  -3 14620.5 384.537   1
   3  -3   3 15792.5 370.918   1
  -3  -3  -4 495.865 343.714   1
   3   3   4 637.266 248.985   1
  -3   3  -4 518.066 240.654   1
   3  -3   4 909.307 187.219   1
   3   3   4 1313.30 238.911   1
  -3  -3  -4 1172.43 223.363   1
  -3   3  -4 994.450 211.274   1
   3  -3   4 1185.45 216.671   1
   3  -3   5 6083.87 285.393   1
  -3   3  -5 5215.29 330.880   1
  -3  -3  -5 6697.62 516.435   1
   3   3   5 4957.95 332.555   1
  -3  -3  -6-81.5426 479.966   1
  -3   3  -6 364.438 314.468   1
   3  -3   6 351.263 223.836   1
   3   3   6 28.5254 259.211   1
  -3  -3  -6-56.7645 283.025   1
  -3   3  -6 408.577 282.483   1
   3   3   6 627.665 301.890   1
   3  -3   6 175.028 274.361   1
  -3  -3  -7 2229.89 459.127   1
  -3   3  -7 2299.54 403.847   1
   3   3   7 1190.74 278.307   1
   3  -3   7 2239.47 261.726   1
  -3  -3  -7 397.999 302.831   1
  -3   3  -7 811.854 294.142   1
   3   3   7 830.205 349.891   1
   3  -3   7 1230.95 356.557   1
  -3   3  -8 78.4851 447.082   1
  -3  -3  -8 562.858 578.354   1
   3  -3   8 949.787 257.000   1
   3   3   8 80.4138 299.142   1
  -3  -3  -8 324.537 335.419   1
  -3   3  -8 400.305 325.678   1
   3  -3   8 423.997 381.610   1
   3   3   8 954.380 371.617   1
   3   5  -8 1245.67 343.454   1
  -3  -5   8 2706.43 218.485   1
  -3   5   8 1169.15 253.658   1
   3  -5  -8 814.275 466.013   1
   3   5  -8 1329.85 349.436   1
  -3   5   8 1900.07 424.349   1
  -3  -5   8 2283.07 456.388   1
  -3   5   7 937.881 225.902   1
   3   5  -7 920.334 290.340   1
  -3  -5   7 1061.41 198.538   1
   3  -5  -7 2005.24 495.242   1
  -3  -5   7 495.623 412.192   1
  -3   5   7 798.161 371.363   1
   3  -5  -7 733.719 353.612   1
   3   5  -7 1212.02 318.394   1
   3  -5  -6 9736.07 520.241   1
  -3  -5   6 16337.8 400.313   1
  -3   5   6 14231.6 433.008   1
   3   5  -6 12074.9 431.445   1
   3  -5  -6 11909.7 482.020   1
  -3   5   6 13710.7 488.681   1
   3   5  -6 12172.5 459.116   1
  -3  -5   6 15491.5 532.170   1
   3  -5  -5 3388.11 353.866   1
  -3  -5   5 3018.61 196.280   1
   3   5  -5 2144.30 217.407   1
   3  -5  -5 1558.68 312.928   1
  -3  -5   5 1478.00 345.459   1
  -3   5   5 1372.53 325.788   1
  -3  -5   4 25623.9 612.385   1
   3   5  -4 24007.8 625.945   1
  -3   5   4 20392.3 628.888   1
   3  -5  -4 22203.2 660.048   1
   3   5  -4 22133.5 652.820   1
  -3  -5   4 26659.9 656.495   1
  -3   5   4 21580.6 674.543   1
  -3  -5   3 7531.25 220.030   1
   3   5  -3 6742.12 222.410   1
   3  -5  -3 8781.85 372.164   1
   3   5  -3 5531.97 274.815   1
  -3  -5   2 185294. 5316.84   1
   3   5  -2 203030. 5318.38   1
   3   5  -2 243204. 5328.17   1
   3  -5  -2 248481. 5339.62   1
  -3   5   2 253039. 5333.52   1
   3  -5  -2 258398. 5331.44   1
   3  -5  -1 16610.5 476.786   1
  -3   5   1 18302.8 470.818   1
   3  -5   1 18661.1 469.105   1
  -3   5  -1 17990.7 469.339   1
  -3  -5  -2 268226. 6573.55   1
   3  -5   2 260624. 6535.26   1
  -3   5  -2 250200. 6535.17   1
  -3  -5  -2 266156. 6534.59   1
   3   5   2 272091. 6536.86   1
   3  -5   3 7032.97 235.345   1
  -3   5  -3 4621.71 224.362   1
  -3  -5  -4 21655.3 645.018   1
  -3   5  -4 23906.8 643.363   1
   3   5   4 23064.0 647.677   1
   3  -5   4 22194.7 644.209   1
  -3   5  -5 2201.20 237.317   1
   3   5   5 1097.21 297.737   1
   3  -5   6 14149.9 421.094   1
  -3  -5  -6 14141.9 453.681   1
  -3   5  -6 14109.5 462.319   1
   3   5   6 13060.8 451.734   1
   3  -5   6 13350.9 477.104   1
  -3  -5  -7 1395.43 544.565   1
  -3   5  -7 1215.92 369.780   1
   3  -5   7 1206.95 242.560   1
   3   5   7 1246.64 293.444   1
  -3   5  -7 488.054 322.355   1
  -3  -5  -7 796.711 308.607   1
   3  -5   7 309.639 344.250   1
   3   5   7 1071.88 370.640   1
  -3   5  -8 1512.83 413.578   1
  -3  -5  -8 1224.40 607.907   1
   3  -5   8 1979.93 241.825   1
   3   5   8 1729.30 307.030   1
  -3  -5  -8 1767.12 326.468   1
  -3   5  -8 973.478 326.613   1
   3   5   8 1653.26 368.653   1
   3  -5   8 1934.39 355.007   1
   3  -7  -8 814.479 565.523   1
  -3  -7   8 1026.82 428.058   1
  -3  -7   8 454.572 196.424   1
   3   7  -8 481.222 323.781   1
  -3   7   8 89.9040 236.624   1
   3  -7  -8 250.465 354.977   1
  -3   7   8 684.530 422.949   1
   3   7  -8 559.163 313.222   1
  -3  -7   7 1363.92 397.201   1
   3  -7  -7 1855.56 524.047   1
  -3   7   7 1403.16 257.092   1
  -3  -7   7 2135.45 191.875   1
   3   7  -7 1990.43 271.651   1
   3  -7  -7 1088.29 317.046   1
  -3   7   7 1257.68 377.414   1
   3   7  -7 1424.81 332.863   1
   3  -7  -6 3353.49 478.362   1
  -3   7   6 2573.00 248.247   1
  -3  -7   6 3869.90 192.126   1
   3   7  -6 3999.46 282.644   1
   3  -7  -6 3389.11 341.407   1
  -3   7   6 4061.52 374.597   1
  -3  -7   6 5262.84 348.912   1
   3   7  -6 4024.32 299.279   1
  -3   7   5 4847.72 274.536   1
  -3  -7   5 4860.96 188.580   1
   3   7  -5 6170.15 251.583   1
   3  -7  -5 2547.41 337.308   1
   3   7  -5 3548.26 333.654   1
  -3  -7   5 4415.77 309.158   1
  -3   7   4 5312.18 275.654   1
  -3  -7   4 7762.14 226.983   1
   3   7  -4 6266.39 230.687   1
   3  -7  -4 6027.53 327.688   1
   3   7  -4 7002.35 329.260   1
  -3   7   4 6050.33 358.707   1
  -3  -7   4 7986.76 325.190   1
   3  -7  -3 12056.2 456.198   1
  -3   7   3 10739.2 473.922   1
   3   7  -2 38820.5 1004.69   1
  -3   7   2 41813.4 1025.23   1
  -3   7   1 24791.2 635.121   1
   3  -7  -1 23244.0 625.485   1
  -3   7  -1 41479.1 991.583   1
   3  -7   1 37735.3 990.311   1
  -3  -7  -2 42929.3 1238.65   1
   3   7   2 41465.1 1170.43   1
   3  -7   2 40787.2 1082.09   1
  -3   7  -2 40817.0 1084.49   1
  -3  -7  -2 45032.8 1090.09   1
   3  -7   3 19778.5 406.277   1
  -3   7  -3 17077.3 408.245   1
  -3   7  -3 11579.0 396.830   1
   3   7   3 10839.8 441.190   1
  -3  -7  -3 10331.2 443.136   1
   3  -7   3 10555.3 391.895   1
  -3  -7  -4 5651.23 491.787   1
  -3   7  -4 5241.33 257.714   1
   3  -7   4 6569.49 234.609   1
  -3   7  -4 5808.75 262.488   1
   3   7   4 6364.97 330.529   1
  -3  -7  -4 6499.22 302.166   1
   3  -7   4 6218.98 259.295   1
  -3  -7  -5 5785.35 513.411   1
   3   7   5 5576.62 384.920   1
   3  -7   5 6234.93 234.832   1
  -3   7  -5 4786.27 270.661   1
  -3   7  -5 3832.90 283.406   1
   3   7   5 2880.41 332.893   1
  -3  -7  -5 2767.54 292.035   1
   3  -7   5 3581.96 309.074   1
  -3  -7  -6 3997.45 515.787   1
   3  -7   6 4164.46 221.013   1
  -3  -7  -6 3586.30 293.072   1
   3   7   6 3501.46 336.658   1
  -3   7  -6 3763.91 293.083   1
   3  -7   6 3918.52 313.861   1
  -3  -7  -7 1984.43 526.812   1
   3   7   7 1187.87 312.989   1
   3  -7   7 2258.40 240.573   1
  -3   7  -7 1554.85 328.034   1
  -3  -7  -7 1453.75 312.866   1
  -3   7  -7 1122.45 323.391   1
   3  -7   7 868.280 312.300   1
   3   7   7 1223.79 348.779   1
  -3  -7  -8 511.063 572.909   1
  -3   7  -8 4.58845 390.883   1
   3   7   8 254.827 312.700   1
   3  -7   8 367.098 243.830   1
  -3   7  -8 445.086 343.838   1
  -3  -7  -8 717.818 324.412   1
   3   7   8 998.663 389.544   1
   3  -7   8 80.8392 349.501   1
   3  -9  -8 2349.96 368.220   1
  -3   9   8 2769.74 422.779   1
  -3  -9   8 3073.43 356.399   1
   3   9  -8 1989.31 338.724   1
   3  -9  -7 357.641 524.974   1
  -3  -9   7 671.347 317.172   1
  -3  -9   7 756.545 177.743   1
  -3   9   7 341.659 253.312   1
   3   9  -7 567.199 253.628   1
   3  -9  -7 813.367 327.871   1
  -3   9   7-75.4907 402.262   1
   3   9  -7 483.850 314.344   1
   3  -9  -6 14090.5 635.210   1
  -3  -9   6 19235.2 440.499   1
   3   9  -6 12772.1 460.521   1
   3  -9  -6 13288.6 501.771   1
  -3   9   6 13508.5 552.035   1
  -3  -9   6 19520.0 522.111   1
   3   9  -6 12712.1 493.415   1
   3   9  -5 1898.59 201.831   1
  -3   9   5 1180.27 340.934   1
   3  -9  -5 844.500 318.892   1
   3   9  -5 1363.06 278.624   1
   3  -9  -4 32835.9 976.738   1
   3   9  -4 34616.6 869.279   1
  -3  -9   4 33835.5 862.209   1
   3  -9  -4 29532.8 909.460   1
   3   9  -4 31716.9 888.190   1
  -3   9   4 31171.1 903.709   1
  -3   9   2 227130. 5476.32   1
   3  -9  -2 227523. 5464.73   1
  -3   9   2 230576. 5463.89   1
   3   9   2 265876. 5891.60   1
   3  -9   2 222962. 5824.90   1
  -3   9  -2 214858. 5826.14   1
   3   9   2 256622. 5834.45   1
  -3  -9  -2 253251. 5830.90   1
   3  -9   3 4579.30 202.667   1
  -3  -9  -4 35903.4 1072.50   1
  -3   9  -4 33622.7 870.950   1
   3  -9   4 35092.3 864.884   1
  -3  -9  -4 33433.0 890.364   1
   3   9   4 30517.4 900.731   1
  -3   9  -4 32826.3 861.094   1
   3  -9   4 33166.9 872.041   1
  -3  -9  -5 1850.98 579.762   1
   3   9   5 1788.77 437.241   1
  -3  -9  -5 1267.24 279.468   1
   3   9   5 1565.66 294.018   1
  -3   9  -5 1055.31 205.417   1
  -3  -9  -6 14542.0 678.600   1
   3   9   6 11543.4 515.976   1
   3  -9   6 15937.0 423.357   1
   3   9   6 12460.8 495.568   1
  -3   9  -6 13447.4 454.508   1
  -3  -9  -6 14316.5 465.371   1
   3  -9   6 15038.7 466.567   1
  -3  -9  -7 694.247 584.218   1
   3   9   7 186.647 344.296   1
  -3   9  -7 848.050 311.800   1
   3  -9   7 913.864 206.104   1
  -3  -9  -7 332.829 306.079   1
  -3   9  -7 1056.53 303.853   1
   3  -9   7 762.427 328.065   1
   3   9   7 431.133 333.339   1
  -3  -9  -8 2400.48 327.602   1
  -3   9  -8 2173.04 350.680   1
   3   9   8 1510.59 421.155   1
   3  -9   8 2964.44 391.464   1
  -3 -11   8 705.571 399.479   1
   3 -11  -8 798.320 400.651   1
   3  11  -8 369.939 330.729   1
  -3  11   8 106.099 427.140   1
   3 -11  -7 823.144 569.674   1
  -3  11   7 1210.56 267.110   1
   3  11  -7 1236.74 259.104   1
   3 -11  -7 1106.88 302.610   1
  -3 -11   7 1283.58 359.896   1
  -3  11   7 464.441 421.055   1
   3  11  -7 688.143 287.016   1
   3 -11  -6 548.534 511.099   1
  -3 -11   6 2257.27 325.699   1
  -3  11   6 1161.33 276.532   1
  -3 -11   6 1830.01 146.837   1
   3  11  -6 1498.20 224.274   1
   3 -11  -6 762.153 307.660   1
   3  11  -6 1467.91 307.687   1
  -3  11   6 1839.47 370.393   1
  -3 -11   5 3950.08 282.320   1
   3  11  -5 4311.95 211.168   1
  -3 -11   5 4569.31 181.180   1
   3 -11  -4 2979.25 546.426   1
   3  11  -4 4428.41 198.196   1
  -3 -11   4 3859.34 154.888   1
   3 -11  -4 3477.97 290.460   1
   3  11  -4 3491.93 285.205   1
  -3  11   4 3524.98 289.368   1
   3  11  -3 10206.4 279.559   1
  -3 -11   3 10336.9 273.680   1
   3 -11  -3 7154.10 368.816   1
  -3  11   3 7461.38 378.205   1
   3 -11  -2 29439.0 778.937   1
  -3  11   2 29814.2 779.355   1
   3 -11  -1 21604.8 602.643   1
  -3  11   1 24084.4 604.111   1
   3 -11   0 11025.0 307.500   1
  -3  11   0 11110.9 307.207   1
  -3  11  -1 25893.1 653.297   1
   3 -11   2 26658.6 687.790   1
  -3  11  -2 25252.3 689.443   1
  -3 -11  -2 29387.9 709.985   1
   3  11   2 31016.3 719.677   1
   3 -11   3 10526.0 302.184   1
  -3  11  -3 12787.1 320.366   1
  -3  11  -3 9080.32 298.040   1
   3  11   3 7836.38 363.449   1
   3 -11   3 10915.8 300.400   1
  -3 -11  -4 3120.69 681.065   1
  -3  11  -4 3866.93 217.059   1
   3 -11   4 3926.17 183.527   1
  -3 -11  -4 3428.43 290.509   1
   3  11   4 3942.44 326.623   1
  -3  11  -4 3167.33 210.943   1
   3 -11   4 3325.46 223.182   1
  -3  11  -5 4379.47 251.399   1
   3  11   5 3580.63 428.205   1
   3 -11   5 3588.41 298.659   1
   3  11   6 928.336 419.575   1
  -3 -11  -6 1274.03 655.795   1
   3 -11   6 2191.71 204.898   1
  -3  11  -6 1243.10 254.494   1
  -3  11  -6 1750.86 211.459   1
  -3 -11  -6 1594.09 298.602   1
   3 -11   6 1922.35 301.142   1
   3  11   6 1489.54 340.805   1
  -3 -11  -7 634.689 683.302   1
   3 -11   7 1712.57 222.555   1
  -3  11  -7 1028.44 261.343   1
   3  11   7 493.843 349.895   1
  -3 -11  -7 814.837 314.388   1
  -3  11  -7 1213.42 291.210   1
   3 -11   7 1771.56 314.194   1
   3  11   7 526.521 329.616   1
  -3 -11  -8 424.563 352.823   1
  -3  11  -8 72.6375 320.636   1
   3  11   8 442.048 392.709   1
   3 -11   8 397.988 317.564   1
  -3 -13   8 767.110 372.682   1
   3 -13  -8 639.301 397.233   1
   3  13  -8 151.466 354.740   1
  -3  13   8 915.728 464.121   1
   3 -13  -7 313.519 691.136   1
  -3 -13   7 775.102 333.708   1
   3  13  -7 476.928 242.117   1
  -3 -13   7 469.329 155.602   1
  -3  13   7 461.244 308.144   1
   3 -13  -7 181.730 365.322   1
  -3  13   7 490.211 420.817   1
   3  13  -7 928.439 301.375   1
   3 -13  -6 7437.40 689.352   1
   3  13  -6 8743.98 312.299   1
  -3 -13   6 8720.91 269.405   1
   3 -13  -6 5610.99 363.145   1
   3  13  -6 6706.89 372.309   1
  -3  13   6 7211.51 398.525   1
  -3  13   5 1823.63 385.824   1
   3 -13  -5 2578.97 647.070   1
  -3 -13   5 2537.60 151.395   1
   3  13  -5 2003.54 178.985   1
   3 -13  -5 2089.80 309.275   1
   3  13  -5 1670.50 267.602   1
  -3  13   5 2213.02 311.284   1
   3 -13  -4 10027.0 754.782   1
  -3 -13   4 8362.66 251.190   1
   3  13  -4 8985.77 264.540   1
   3 -13  -4 8912.20 357.478   1
  -3  13   4 7643.27 389.073   1
   3  13  -4 9070.82 358.889   1
  -3  13   3 3614.40 448.447   1
   3  13  -3 3911.17 166.449   1
   3 -13  -3 4289.74 269.847   1
  -3  13   3 4076.55 280.915   1
  -3  13   2 115722. 2917.47   1
   3 -13  -2 117073. 2916.46   1
   3 -13  -1 12693.1 360.343   1
  -3  13   1 11476.0 357.849   1
   3 -13   0 21261.7 539.527   1
  -3  13   0 20270.0 537.650   1
  -3  13  -1 8022.67 221.564   1
  -3  13  -2 113430. 2683.64   1
  -3 -13  -2 118554. 2693.69   1
  -3  13  -3 8294.24 235.390   1
   3 -13   3 7447.19 204.036   1
   3  13   3 4342.45 289.464   1
  -3 -13  -3 4914.03 298.371   1
  -3  13  -3 5222.77 202.587   1
   3 -13   3 5818.87 218.001   1
   3  13   4 8760.24 551.291   1
   3 -13   4 9805.64 289.493   1
  -3  13  -4 10665.6 310.366   1
   3  13   4 8452.71 408.996   1
  -3 -13  -4 9517.11 385.988   1
  -3  13  -4 7891.04 299.200   1
   3 -13   4 9729.84 341.451   1
   3  13   5 2290.01 495.295   1
   3 -13   5 2353.46 180.217   1
  -3  13  -5 2305.61 232.465   1
  -3 -13  -5 1474.25 309.613   1
   3  13   5 2334.12 275.227   1
  -3  13  -5 2272.23 226.489   1
   3 -13   5 2168.75 244.633   1
  -3  13  -6 7268.82 316.716   1
  -3  13  -6 7454.30 305.212   1
  -3 -13  -6 6742.17 373.534   1
   3  13   6 6900.53 418.529   1
   3 -13   6 8043.44 334.819   1
  -3 -13  -7 745.977 753.890   1
   3  13   7 200.722 404.839   1
   3 -13   7 785.561 205.183   1
  -3  13  -7 389.965 261.293   1
  -3  13  -7 496.082 252.862   1
  -3 -13  -7 638.675 334.376   1
   3 -13   7 589.695 291.387   1
   3  13   7 269.112 372.578   1
  -3 -13  -8 1267.48 366.379   1
  -3  13  -8 858.105 314.581   1
   3 -13   8 402.078 372.733   1
   3  13   8 962.983 393.920   1
  -3 -15   8 527.219 326.259   1
   3 -15  -8-66.7342 412.512   1
  -3  15   8 381.106 471.872   1
   3  15  -8 123.599 329.776   1
  -3 -15   7 1224.77 357.498   1
   3 -15  -7 1705.75 758.603   1
   3  15  -7 390.319 230.322   1
  -3 -15   7 834.269 169.258   1
   3 -15  -7 1036.00 383.194   1
  -3  15   7 1301.15 391.296   1
   3  15  -7 690.850 329.628   1
  -3  15   6-23.0371 358.582   1
   3 -15  -6 329.927 680.995   1
  -3 -15   6 122.516 140.046   1
   3  15  -6 248.649 180.794   1
   3 -15  -6-261.614 356.663   1
  -3  15   6 336.406 333.327   1
   3  15  -6 143.867 272.044   1
  -3  15   5 2961.66 465.039   1
   3 -15  -5 2562.46 827.710   1
   3  15  -5 9521.61 276.846   1
  -3 -15   5 8675.39 232.596   1
   3 -15  -5 3568.87 376.883   1
  -3  15   5 4288.88 373.128   1
   3  15  -5 5869.14 312.596   1
  -3 -15   4 6384.18 215.350   1
   3  15  -4 7397.72 233.582   1
   3 -15  -4 5745.44 333.941   1
  -3  15   4 6372.06 356.468   1
   3  15  -4 7029.81 307.468   1
   3  15  -3 11930.0 352.360   1
   3 -15  -3 12846.3 422.541   1
   3 -15  -2 2625.03 239.427   1
  -3  15   2 2904.73 224.580   1
   3 -15  -1 85915.5 2126.30   1
  -3  15   1 83228.6 2124.31   1
  -3  15   0 64982.6 1603.86   1
   3 -15   0 63074.4 1600.65   1
  -3  15  -2 3604.01 126.903   1
   3  15   2 3198.24 240.856   1
   3  15   3 16219.4 446.609   1
  -3 -15  -3 15900.0 444.135   1
  -3  15  -4 7992.09 266.273   1
   3 -15   4 7275.79 233.014   1
   3  15   4 5776.15 349.957   1
  -3 -15  -4 6106.42 360.561   1
  -3  15  -4 6459.10 249.188   1
   3 -15   4 8483.65 275.008   1
  -3 -15  -5 5771.74 868.481   1
   3  15   5 6475.54 559.313   1
  -3  15  -5 6752.71 266.010   1
  -3  15  -5 5074.91 251.155   1
  -3 -15  -5 3708.75 334.885   1
   3  15   5 3568.94 348.852   1
   3 -15   5 6257.75 273.277   1
   3  15   6-370.841 417.192   1
  -3 -15  -6-375.371 818.370   1
  -3  15  -6 185.588 212.566   1
   3 -15   6 103.944 170.680   1
  -3 -15  -6-170.581 324.762   1
  -3  15  -6 143.826 219.682   1
   3 -15   6 149.151 304.543   1
   3  15   6 133.303 332.028   1
   3  15   7 770.588 458.489   1
  -3 -15  -7 608.341 762.644   1
  -3  15  -7 309.730 301.647   1
   3 -15   7 943.491 180.413   1
  -3  15  -7 738.982 242.448   1
  -3 -15  -7 562.761 338.340   1
   3  15   7 928.092 378.502   1
   3 -15   7 923.751 348.023   1
  -3  15  -8 59.0745 307.712   1
  -3 -15  -8 795.380 364.100   1
   3  15   8-75.1198 381.857   1
   3 -15   8 330.660 383.695   1
   3 -17  -8-339.770 436.120   1
   3  17  -8-81.1178 307.489   1
  -3  17   8 64.9003 453.249   1
   3 -17  -7 440.924 837.533   1
  -3  17   7 291.096 342.513   1
  -3 -17   7 879.623 166.521   1
   3  17  -7 974.007 233.188   1
   3 -17  -7 768.029 398.313   1
   3  17  -7 902.996 336.214   1
  -3  17   7 262.966 377.307   1
  -3  17   6 17.2681 421.359   1
   3 -17  -6 812.748 868.354   1
  -3 -17   6 537.105 128.179   1
   3  17  -6 807.414 184.576   1
   3 -17  -6 481.930 375.028   1
  -3  17   6 428.724 339.154   1
   3  17  -6 652.631 292.986   1
   3  17  -5 3308.10 197.601   1
   3 -17  -5 3655.93 352.684   1
   3  17  -5 3129.46 300.090   1
  -3  17   5 3728.39 369.805   1
   3  17  -4 601.145 243.566   1
  -3  17   4 37.5219 493.924   1
   3  17  -4 252.100 133.565   1
   3 -17  -4 100.669 316.415   1
  -3  17   4 247.852 299.967   1
  -3  17   3 9452.81 402.922   1
   3 -17  -3 10085.3 420.766   1
   3 -17  -2 15027.6 441.496   1
  -3  17   2 13211.5 433.308   1
   3 -17  -1 9791.65 325.354   1
  -3  17   1 9407.95 319.672   1
  -3  17   0 58793.0 1447.66   1
   3 -17   0 56191.4 1443.12   1
  -3  17  -2 13287.8 359.885   1
   3  17   2 14388.8 427.449   1
   3 -17   3 14527.5 368.040   1
  -3  17  -3 15885.9 381.182   1
  -3 -17  -3 9609.82 419.806   1
   3  17   3 9851.88 433.882   1
   3  17   4-223.478 603.582   1
  -3  17  -4 277.367 179.643   1
   3 -17   4 448.284 136.755   1
  -3 -17  -4 162.705 314.463   1
   3  17   4 57.2153 313.039   1
  -3  17  -4 344.091 153.601   1
   3 -17   5 3598.34 180.175   1
  -3  17  -5 3789.72 226.432   1
   3  17   5 3604.79 364.887   1
  -3 -17  -5 3403.43 345.651   1
  -3  17  -5 2463.07 201.763   1
   3 -17   5 4673.70 260.005   1
   3 -17   6 633.650 256.447   1
   3  17   6 171.811 517.090   1
  -3 -17  -6 2223.83 919.587   1
  -3  17  -6 1591.31 234.794   1
   3 -17   6 1005.69 175.919   1
  -3 -17  -6 102.880 325.833   1
   3  17   6 482.003 333.629   1
  -3  17  -6 569.379 230.894   1
  -3 -17  -7 410.590 996.631   1
   3  17   7 140.441 484.333   1
  -3  17  -7 989.492 255.923   1
   3 -17   7 1434.08 200.431   1
  -3 -17  -7 618.062 351.244   1
  -3  17  -7 762.774 253.259   1
   3 -17   7 1055.61 274.637   1
   3  17   7 754.921 389.855   1
   3 -17   8 103.473 294.084   1
  -3 -17  -8 0.78151 389.412   1
  -3  17  -8 66.5322 260.525   1
   3  17   8-319.739 384.690   1
   3 -19  -8 785.663 389.259   1
   3  19  -8 658.375 310.061   1
  -3  19   8 178.876 407.478   1
  -3  19   7 113.281 404.791   1
   3 -19  -7 863.793 922.987   1
  -3 -19   7 608.080 150.453   1
   3  19  -7 476.381 224.289   1
   3 -19  -7 832.282 417.530   1
   3  19  -7 108.945 330.003   1
  -3  19   7 122.577 354.830   1
   3  19  -6 6237.96 266.044   1
   3 -19  -6 5969.39 436.002   1
   3  19  -6 5333.42 346.424   1
  -3  19   6 5929.13 427.749   1
  -3  19   5 1124.96 429.929   1
   3  19  -5 1295.97 158.398   1
   3 -19  -5 802.971 362.258   1
  -3  19   5 798.862 330.548   1
   3  19  -5 1071.10 292.184   1
   3 -19  -4 9215.11 460.439   1
  -3  19   4 9640.83 422.641   1
  -3  19   3 1481.78 300.554   1
   3 -19  -3 1499.74 318.681   1
   3 -19  -2 54945.5 1463.52   1
  -3  19   2 60039.3 1468.79   1
   3 -19  -1 7964.82 276.786   1
  -3  19   1 6870.80 261.366   1
   3 -19   0 55387.6 1336.26   1
  -3  19   0 50539.2 1333.94   1
  -3  19  -1 7408.66 230.352   1
  -3  19  -2 51497.2 1337.22   1
   3  19   2 59350.0 1371.98   1
  -3  19  -3 1875.39 152.837   1
  -3 -19  -3 1610.14 261.595   1
   3 -19   4 13299.5 324.780   1
  -3  19  -4 12632.6 355.067   1
   3  19   4 9751.06 442.021   1
  -3 -19  -4 9583.70 423.292   1
  -3  19  -4 8829.95 328.534   1
   3  19   5 938.763 558.538   1
   3 -19   5 1326.43 156.240   1
  -3  19  -5 1212.29 196.993   1
  -3 -19  -5 847.112 327.990   1
   3  19   5 878.211 347.976   1
  -3  19  -5 1195.79 186.206   1
  -3  19  -6 5472.27 280.545   1
   3  19   6 5557.34 371.209   1
  -3  19  -6 4472.64 281.447   1
  -3 -19  -6 5325.90 376.962   1
   3 -19   7 811.914 312.569   1
   3  19   7 166.190 466.945   1
  -3  19  -7 424.299 262.029   1
   3 -19   7 321.778 175.196   1
  -3  19  -7 715.434 241.606   1
  -3 -19  -7 347.856 362.498   1
   3  19   7 716.767 406.585   1
   3 -19   8 756.752 345.513   1
  -3 -19  -8-44.0535 392.114   1
  -3  19  -8 248.435 255.686   1
   3  19   8 211.984 408.386   1
  -3  21   7 153.134 432.074   1
  -3 -21   7 714.633 156.811   1
   3  21  -7 800.665 233.149   1
   3 -21  -7 714.908 380.181   1
  -3  21   7 1043.03 397.230   1
   3  21  -7 405.167 289.846   1
  -3  21   6 547.061 459.557   1
   3  21  -6 1264.85 194.109   1
   3 -21  -6 818.825 371.106   1
  -3  21   6 1298.23 399.380   1
   3  21  -6 1213.02 258.862   1
  -3  21   5 1073.40 468.254   1
   3  21  -5 2334.25 184.981   1
   3 -21  -5 1430.84 358.470   1
  -3  21   5 1370.70 337.782   1
   3  21  -5 2036.31 240.753   1
   3 -21  -4 1126.96 298.324   1
  -3  21   4 1506.55 306.110   1
  -3  21   3 3278.75 329.465   1
  -3  21   2 11269.7 389.145   1
   3 -21  -2 10846.7 378.318   1
  -3  21   1 7467.27 306.593   1
   3 -21  -1 6599.83 281.342   1
   3 -21   0 15384.7 395.435   1
  -3  21   0 12231.9 406.239   1
  -3  21  -1 8568.05 268.466   1
  -3  21  -2 12753.7 341.002   1
   3  21   2 11139.2 424.339   1
   3  21   3 3270.83 321.919   1
  -3 -21  -3 4208.52 309.711   1
   3 -21   4 2249.13 133.960   1
  -3  21  -4 1803.26 159.321   1
  -3 -21  -4 1387.01 299.752   1
   3  21   4 1365.51 316.579   1
  -3  21  -4 1560.14 156.940   1
   3  21   5 635.008 615.978   1
  -3  21  -5 2705.47 197.842   1
   3 -21   5 3539.07 184.890   1
  -3 -21  -5 1478.41 334.331   1
   3  21   5 1241.87 381.301   1
  -3  21  -5 2107.63 205.281   1
  -3  21  -6 1633.54 219.508   1
   3 -21   6 2113.23 175.977   1
  -3 -21  -6 1259.68 365.040   1
   3  21   6 1710.28 343.043   1
  -3  21  -6 1031.42 197.828   1
   3  21   7 938.870 506.607   1
   3 -21   7 930.108 271.691   1
  -3  21  -7 637.719 263.291   1
   3 -21   7 1007.55 186.728   1
  -3 -21  -7 521.195 395.595   1
   3  21   7 931.994 415.896   1
  -3  21  -7 521.490 255.855   1
  -3  23   7 185.184 518.811   1
   3  23  -7 453.680 214.070   1
  -3 -23   7 329.636 163.740   1
   3 -23  -7 280.126 392.109   1
  -3  23   7 54.2203 392.784   1
   3  23  -7 225.492 305.657   1
  -3  23   6 6827.32 442.585   1
   3  23  -6 7417.62 342.571   1
  -3  23   5 97.0473 529.231   1
   3  23  -5 375.265 270.917   1
   3  23  -5 531.210 166.247   1
   3 -23  -5 455.582 340.852   1
  -3  23   5 541.922 322.157   1
  -3  23   4 16941.6 642.699   1
   3 -23  -4 16574.7 652.361   1
  -3  23   3 1088.39 331.141   1
   3 -23  -3 879.931 297.391   1
  -3  23   2 67256.0 1677.86   1
   3 -23  -2 64472.1 1674.49   1
  -3  23   1 1448.95 266.712   1
  -3  23   0 76634.3 1833.96   1
   3 -23   0 69726.5 1828.89   1
   3  23   2 70201.5 1793.58   1
  -3 -23  -3 1425.61 282.750   1
   3  23   3 1196.80 307.301   1
  -3  23  -4 19500.7 525.896   1
   3 -23   4 22440.9 517.548   1
  -3 -23  -4 15102.7 567.408   1
   3  23   4 17910.8 595.311   1
  -3  23  -4 18537.1 512.508   1
   3  23   5 37.6202 662.585   1
   3 -23   5 697.775 156.115   1
  -3  23  -5 650.199 194.993   1
  -3 -23  -5 336.274 339.365   1
   3  23   5 685.970 377.070   1
  -3  23  -5 701.766 172.035   1
   3  23   6 695.761 602.708   1
   3 -23   6 11933.0 291.072   1
  -3  23  -6 8538.95 309.705   1
   3  23   6 6494.86 403.155   1
  -3 -23  -6 6092.82 421.891   1
  -3  23  -6 5843.28 295.608   1
   3  23   7 308.147 597.527   1
  -3  23  -7 33.7602 264.360   1
   3 -23   7 354.687 191.616   1
  -3 -23  -7 115.706 392.732   1
  -3  23  -7 225.611 250.293   1
   3  23   7 294.533 416.857   1
  -3  25   7-47.2377 538.437   1
   3  25  -7 1005.87 222.832   1
   3 -25  -7 584.142 380.101   1
   3  25  -7 316.892 333.998   1
  -3  25   7 493.366 443.818   1
   3  25  -6 2079.45 190.735   1
   3 -25  -6 2128.94 373.023   1
   3  25  -6 2072.88 331.469   1
  -3  25   6 1437.79 366.772   1
   3  25  -5 1883.08 165.868   1
   3 -25  -5 1288.97 336.991   1
  -3  25   5 1533.02 339.373   1
   3  25  -4 979.895 129.402   1
   3 -25  -4 556.438 303.878   1
  -3  25   4 499.722 317.308   1
  -3  25   3 3282.29 345.731   1
   3 -25  -3 3159.15 311.107   1
   3 -25  -2 20423.8 600.869   1
  -3  25   2 21800.2 604.644   1
   3 -25  -1 5634.40 321.249   1
  -3  25   1 7357.29 340.231   1
   3 -25   0 663.605 189.953   1
  -3  25   0 934.837 201.457   1
   3  25   1 7706.17 300.861   1
  -3  25  -1 4979.36 252.251   1
   3  25   2 21106.5 626.425   1
  -3 -25  -3 4356.14 318.236   1
   3  25   3 3592.37 339.251   1
  -3  25  -4 968.932 169.931   1
   3  25   4 786.170 317.390   1
  -3 -25  -4 777.262 267.060   1
  -3  25  -4 621.368 175.559   1
   3  25   5 671.073 686.119   1
  -3  25  -5 2537.42 199.498   1
   3 -25   5 2431.71 171.595   1
   3  25   5 1763.71 404.666   1
  -3 -25  -5 1342.46 337.142   1
  -3  25  -5 1598.67 202.931   1
  -3  25  -6 2228.75 212.905   1
   3 -25   6 2638.07 161.441   1
  -3 -25  -6 1540.88 365.415   1
   3  25   6 1347.91 330.962   1
  -3  25  -6 1380.30 219.972   1
   3  25   7 257.107 653.034   1
   3 -25   7 828.375 192.803   1
  -3  25  -7 558.408 251.353   1
  -3 -25  -7 477.838 394.941   1
   3  25   7 658.717 401.762   1
  -3  25  -7 541.965 239.077   1
   3 -27  -7 261.591 375.963   1
  -3  27   7 533.603 444.932   1
   3  27  -7 242.755 295.124   1
   3 -27  -6 7887.23 439.108   1
   3  27  -6 9092.91 409.112   1
  -3  27   6 7674.65 461.744   1
   3  27  -5 1812.81 235.963   1
   3  27  -5 1778.54 172.121   1
   3 -27  -5 1131.58 333.746   1
  -3  27   5 1441.57 348.467   1
   3 -27  -4 4301.47 338.089   1
  -3  27   4 4135.15 373.323   1
  -3  27   3 2769.31 298.641   1
   3 -27  -3 2812.42 286.444   1
  -3  27   2 38211.2 1038.45   1
   3 -27  -2 40662.6 1041.16   1
  -3  27   1 5662.55 331.852   1
   3 -27  -1 4261.29 296.344   1
  -3  27   0 41356.1 1067.94   1
   3  27   1 5429.08 328.109   1
  -3  27  -1 7238.80 273.845   1
   3  27   2 42833.1 1137.34   1
  -3  27  -3 2855.81 160.775   1
   3  27   3 2649.05 328.952   1
   3  27   4 4409.60 359.177   1
  -3 -27  -4 4339.74 326.666   1
  -3  27  -4 5203.02 203.924   1
  -3  27  -5 1944.29 187.002   1
   3  27   5 1746.02 408.415   1
  -3 -27  -5 1161.26 319.978   1
  -3  27  -5 1240.26 176.569   1
   3  27   6 1596.31 718.935   1
   3 -27   6 13518.7 312.608   1
  -3  27  -6 10933.6 341.593   1
   3  27   6 6985.71 477.802   1
  -3 -27  -6 7362.65 445.235   1
  -3  27  -6 6384.19 313.398   1
   3  27   7 460.563 379.297   1
  -3 -27  -7 571.037 405.323   1
  -3  27  -7 681.977 210.391   1
   3 -29  -7 529.081 383.758   1
  -3  29   7 110.040 440.091   1
   3  29  -7 276.317 276.976   1
   3  29  -6 797.550 246.741   1
  -3  29   6 164.143 621.500   1
   3  29  -6 1291.26 197.027   1
   3 -29  -6 985.102 356.257   1
  -3  29   6 646.865 375.559   1
  -3  29   5 22.8840 739.351   1
   3  29  -5 1035.37 172.698   1
   3 -29  -5 960.867 323.669   1
  -3  29   5 711.732 365.969   1
   3  29  -4 2013.31 162.883   1
   3 -29  -4 953.671 296.280   1
  -3  29   4 1049.52 350.227   1
   3 -29  -3 6563.12 352.173   1
  -3  29   3 6077.46 360.246   1
  -3  29   2 5418.32 341.409   1
   3 -29  -2 5150.91 322.889   1
   3 -29  -1 10520.3 383.241   1
  -3  29   1 11223.0 426.825   1
  -3  29   0 7662.53 312.361   1
   3  29   1 12259.7 397.984   1
  -3  29  -1 9285.56 342.609   1
   3  29   2 5618.94 360.751   1
   3  29   3 6255.11 411.741   1
  -3  29  -3 10623.8 298.847   1
  -3  29  -4 1919.84 144.109   1
  -3  29  -4 1323.75 161.639   1
   3  29   4 1466.84 340.938   1
  -3 -29  -4 1258.04 307.445   1
   3  29   5 968.461 852.432   1
  -3  29  -5 1126.81 172.924   1
  -3 -29  -5 1085.04 292.827   1
   3  29   5 679.796 405.196   1
  -3  29  -5 705.790 193.294   1
   3  29   6 101.772 735.098   1
  -3  29  -6 1160.56 218.083   1
  -3 -29  -6 687.218 363.252   1
   3  29   6 706.248 394.834   1
  -3  29  -6 572.554 196.076   1
  -3 -29  -7 470.406 405.560   1
   3  29   7 306.465 412.725   1
  -3  29  -7 624.285 226.147   1
   3 -31  -7 719.207 372.882   1
   3  31  -7 247.107 275.583   1
  -3  31   7 737.308 433.363   1
  -3  31   6 28.0179 643.114   1
   3  31  -6 166.668 286.917   1
   3  31  -6 388.710 192.756   1
   3 -31  -6 38.3304 340.805   1
  -3  31   6 317.773 371.750   1
   3 -31  -5 1069.23 320.579   1
  -3  31   5 1015.04 380.848   1
   3 -31  -4 6681.76 386.683   1
  -3  31   4 7539.91 435.020   1
   3 -31  -3 3062.89 329.023   1
  -3  31   3 3608.27 320.235   1
   3 -31  -2 556.748 289.211   1
  -3  31   2 1026.10 326.202   1
  -3  31   1 5360.68 335.516   1
   3 -31  -1 5244.47 267.929   1
  -3  31   0 42016.3 1087.58   1
   3  31   1 5279.97 331.207   1
  -3  31  -2 1034.35 171.624   1
   3  31   2 1108.28 322.765   1
  -3  31  -3 6780.38 228.026   1
   3  31   3 3821.19 363.201   1
   3  31   4 7634.55 420.508   1
  -3 -31  -4 7114.74 384.874   1
  -3  31  -5 1123.78 193.509   1
  -3 -31  -5 1109.07 310.491   1
   3  31   5 1023.29 400.465   1
  -3  31  -5 1137.83 170.246   1
   3  31   6-313.788 743.386   1
  -3  31  -6 125.729 205.431   1
  -3 -31  -6 333.649 349.955   1
   3  31   6-95.5360 425.214   1
  -3  31  -6-23.5639 218.340   1
  -3 -31  -7 451.111 389.958   1
   3  31   7 385.281 414.717   1
  -3  31  -7 142.872 226.704   1
   3  33  -6 2505.08 193.142   1
   3 -33  -6 1388.75 350.470   1
  -3  33   6 1422.72 385.384   1
   3 -33  -5 1917.83 346.512   1
  -3  33   5 1599.43 393.685   1
   3 -33  -4 614.644 320.743   1
  -3  33   4 511.196 361.795   1
  -3  33   3 4900.84 337.694   1
   3 -33  -3 3727.91 347.823   1
   3 -33  -2 13458.9 485.179   1
  -3  33   2 15772.6 516.456   1
   3 -33  -1 10525.2 368.846   1
  -3  33   1 9963.58 393.507   1
  -3  33   0 2415.46 244.634   1
  -3  33  -1 11857.7 376.977   1
   3  33   1 10727.9 410.253   1
  -3  33  -2 15625.9 439.397   1
   3  33   2 15678.8 528.545   1
  -3  33  -3 5773.01 225.231   1
   3  33   3 4986.76 367.267   1
  -3  33  -4 232.267 167.119   1
   3  33   4 509.743 348.314   1
  -3 -33  -4 985.428 314.232   1
  -3  33  -5 2796.66 208.982   1
   3  33   5 1973.55 420.529   1
  -3 -33  -5 1474.02 337.179   1
  -3  33  -5 2638.63 211.262   1
  -3  33  -6 2350.85 219.698   1
   3  33   6 1312.81 441.152   1
  -3 -33  -6 1712.23 330.783   1
  -3  33  -6 1263.19 214.226   1
   3  35  -6 460.354 297.716   1
   3 -35  -6 320.598 379.323   1
  -3  35   6 352.284 410.154   1
   3  35  -5 805.799 169.031   1
   3 -35  -5 977.746 362.680   1
  -3  35   5 802.833 403.862   1
   3 -35  -4 157.009 326.070   1
  -3  35   4 69.8790 342.375   1
   3 -35  -3 1033.05 335.014   1
  -3  35   3 1332.19 324.571   1
   3 -35  -2 1316.04 282.118   1
  -3  35   2 1356.75 334.776   1
   3 -35  -1 2019.50 260.272   1
  -3  35   1 1431.67 311.040   1
  -3  35   0 410.831 239.876   1
   3  35   1 1910.49 303.286   1
  -3  35  -1 2419.62 252.960   1
   3  35   2 1500.84 348.121   1
  -3  35  -2 1658.80 185.641   1
   3  35   3 1069.16 340.360   1
  -3  35  -3 2520.26 171.010   1
   3  35   4-191.297 349.659   1
  -3  35  -4 198.364 157.575   1
  -3  35  -5 592.638 165.647   1
  -3  35  -5 1045.03 175.172   1
   3  35   5 938.127 423.529   1
  -3 -35  -5 931.759 351.197   1
   3  35   6-62.2410 446.185   1
  -3 -35  -6 143.733 339.802   1
  -3  35  -6 260.003 199.870   1
   3 -37  -6 2560.67 412.473   1
  -3  37   6 1868.28 440.185   1
   3  37  -5 672.128 170.024   1
   3 -37  -5 459.867 366.989   1
  -3  37   5 826.783 424.644   1
   3 -37  -4 2736.61 372.284   1
  -3  37   4 2729.13 346.931   1
   3 -37  -3 259.345 334.916   1
  -3  37   3 650.614 327.965   1
   3 -37  -2 16290.2 507.281   1
  -3  37   2 16845.5 568.507   1
  -3  37   1 1002.74 305.781   1
  -3  37   0 12401.8 412.774   1
   3  37   1 247.738 284.032   1
  -3  37  -1 1096.95 243.288   1
  -3  37  -2 17321.1 481.238   1
   3  37   2 16519.5 579.479   1
   3  37   3 568.996 342.935   1
   3  37   4 3543.78 398.857   1
  -3  37  -4 5885.83 233.959   1
  -3  37  -5 410.510 190.402   1
  -3  37  -5 356.125 173.111   1
   3  37   5-39.0402 398.898   1
  -3 -37  -5 520.185 344.557   1
   3  37   6 2429.15 468.638   1
  -3 -37  -6 1947.06 371.623   1
  -3  37  -6 2352.32 229.589   1
   3 -39  -6 242.373 391.018   1
  -3  39   6 291.904 446.711   1
   3  39  -5 802.832 190.573   1
   3 -39  -5 650.223 381.064   1
  -3  39   5 18.1866 425.761   1
   3 -39  -4 892.871 366.866   1
  -3  39   4 675.941 351.862   1
   3 -39  -3 529.670 324.099   1
  -3  39   3 987.010 305.843   1
  -3  39   2 514.268 368.977   1
   3 -39  -2 420.923 272.255   1
  -3  39   1 1174.90 322.572   1
  -3  39   0 3402.95 281.387   1
   3  39   1 1787.35 281.235   1
  -3  39  -1 896.198 262.619   1
   3  39   2 439.620 372.390   1
  -3  39  -2 521.522 221.890   1
   3  39   3 736.520 348.812   1
   3  39   4 662.762 378.748   1
  -3  39  -4 1331.30 158.580   1
  -3  39  -5 596.162 166.071   1
  -3  39  -5 730.694 195.879   1
  -3 -39  -5 1167.11 360.245   1
   3  39   5 688.775 417.967   1
   3  39   6 38.9246 464.077   1
  -3 -39  -6 179.988 377.567   1
  -3  39  -6 152.192 183.443   1
   3 -41  -5-198.677 409.831   1
  -3  41   5 2.85832 433.510   1
   3 -41  -4 3136.84 385.302   1
  -3  41   4 2795.05 397.868   1
  -3  41   3 220.225 354.356   1
   3 -41  -3 165.370 331.982   1
  -3  41   2 10387.7 471.466   1
   3 -41  -2 10068.1 406.400   1
  -3  41   1 622.365 329.596   1
  -3  41   0 8361.26 348.741   1
  -3  41  -1 727.206 271.362   1
   3  41   1 384.274 302.294   1
  -3  41  -2 10651.7 379.690   1
   3  41   2 12274.8 501.841   1
   3  41   3 305.220 369.286   1
  -3  41  -4 5580.70 220.300   1
   3  41   4 3151.82 417.920   1
   3  41   5 340.601 428.828   1
   3 -43  -5 120.291 405.284   1
  -3  43   5 4.95057 455.067   1
   3 -43  -4-280.053 361.938   1
  -3  43   4-247.140 394.036   1
  -3  43   3 514.273 353.703   1
   3 -43  -3 707.210 289.922   1
   3 -43  -2-55.8549 285.618   1
  -3  43   2 499.328 378.544   1
  -3  43   1 241.530 334.765   1
   3  43   0 354.810 303.447   1
  -3  43   0 245.747 283.091   1
  -3  43  -1 540.374 274.840   1
   3  43   1 710.922 336.850   1
  -3  43  -2 245.367 252.944   1
   3  43   2 523.240 384.134   1
  -3  43  -3 778.352 217.902   1
   3  43   3 362.720 374.121   1
  -3  43  -4-119.206 164.614   1
   3  43   4 76.1016 401.172   1
   3  43   5 336.639 433.023   1
  -3  45   4 1134.56 397.092   1
   3 -45  -4 731.449 357.410   1
   3 -45  -3 611.765 330.791   1
  -3  45   3 348.640 364.319   1
  -3  45   2 2504.77 397.297   1
  -3  45   1 214.464 342.542   1
  -3  45   0 3216.01 311.059   1
   3  45   0 3633.88 333.047   1
   3  45   1 339.894 344.206   1
  -3  45  -1-47.0525 272.428   1
   3  45   2 1892.22 385.661   1
  -3  45  -2 2164.16 280.553   1
  -3  45  -3 461.417 227.392   1
   3  45   3 184.003 398.818   1
   3  45   4 1341.33 416.611   1
  -3  47   4-161.035 414.457   1
   3 -47  -4-170.517 315.582   1
  -3  47   3 359.391 381.584   1
   3 -47  -3 497.754 341.068   1
  -3  47   2 1529.60 411.368   1
  -3  47   1 399.670 358.605   1
   3  47   0 315.183 339.750   1
  -3  47   0 106.399 314.399   1
   3  47   1-67.8160 369.023   1
  -3  47  -1 758.762 289.380   1
   3  47   2 1862.93 397.040   1
  -3  47  -2 1438.71 295.413   1
   3  47   3 899.443 375.420   1
  -3  47  -3 507.967 214.450   1
   3  47   4 19.2288 433.788   1
  -3  49   3 420.036 424.354   1
   3 -49  -3 638.382 329.159   1
  -3  49   2 219.642 407.941   1
  -3  49   1 157.100 370.152   1
   3  49   0 88.7756 337.440   1
  -3  49   0 236.028 327.591   1
   3  49   1 507.024 408.622   1
  -3  49  -1 562.561 299.471   1
  -3  49  -2 480.650 281.590   1
   3  49   2 664.105 391.969   1
  -3  49  -3 336.222 242.703   1
   3  49   3 418.602 381.625   1
  -3  51   2 1568.79 435.350   1
  -3  51   1-12.7079 369.416   1
   3  51   0 2350.91 334.506   1
  -3  51   0 1729.62 346.551   1
   3  51   1 112.832 416.956   1
  -3  51  -1 447.536 289.166   1
   3  51   2 1654.06 431.888   1
  -3  51  -2 2039.41 295.238   1
  -3  53   1 497.485 375.951   1
   3  53   0-9.25543 328.136   1
  -3  53   0 643.420 361.041   1
   3  53   1 161.300 412.420   1
  -3  53  -1 798.620 300.726   1
   4   0  -8 1947.94 449.884   1
   4   0  -8 2702.26 378.639   1
  -4   0   7 2308.28 207.215   1
   4   0  -7 1956.73 333.559   1
  -4   0   7 1368.48 348.667   1
   4   0  -7 959.768 321.242   1
  -4   0   6 8595.07 285.049   1
   4   0  -6 8008.73 362.984   1
   4   0  -6 7864.82 399.232   1
  -4   0   5 5699.36 217.895   1
   4   0  -5 5044.91 286.413   1
  -4   0   4 61181.7 1472.75   1
   4   0  -4 60232.1 1508.51   1
  -4   0   4 63050.9 1500.89   1
   4   0  -3 24102.2 528.245   1
  -4   0   3 17000.5 507.052   1
  -4   0   2 229323. 5818.62   1
  -4   0   2 227656. 5828.54   1
   4   0  -2 219978. 5830.69   1
   4   0  -1 14009.1 411.411   1
  -4   0  -1 44097.5 1199.31   1
   4   0   1 48230.9 1187.78   1
   4   0   2 255268. 6405.60   1
   4   0   2 257494. 6393.82   1
   4   0   3 23005.3 653.226   1
  -4   0  -3 24842.5 696.906   1
  -4   0  -4 62532.7 1625.46   1
   4   0   4 62640.5 1626.65   1
   4   0   5 5490.96 295.138   1
  -4   0  -5 3309.13 277.360   1
  -4   0  -6 9067.09 358.383   1
   4   0   6 8475.31 379.247   1
  -4   0  -7 1595.48 450.027   1
   4   0   7 952.013 269.435   1
  -4   0  -7 1337.86 285.312   1
   4   0   7 864.255 339.490   1
  -4   0  -8 2634.40 455.625   1
  -4   0  -8 3493.38 322.989   1
   4   0   8 3479.50 374.901   1
  -4   2   8 2345.11 232.073   1
  -4  -2   8 1793.83 216.265   1
   4  -2  -8 2381.27 496.405   1
   4   2  -8 1705.45 364.376   1
  -4  -2   8 2092.22 436.793   1
   4   2  -8 1663.20 352.090   1
   4  -2  -8 1789.77 389.840   1
  -4   2   8 2181.88 383.310   1
  -4   2   7 1164.14 214.477   1
  -4  -2   7 1116.73 179.214   1
   4   2  -7 787.259 291.598   1
   4  -2  -7 1224.76 403.698   1
  -4   2   7 1283.77 349.285   1
  -4  -2   7 838.238 380.238   1
   4  -2  -7 506.929 331.441   1
   4   2  -7 544.874 325.619   1
  -4  -2   6 15594.1 422.363   1
  -4   2   6 15592.9 445.140   1
   4   2  -6 13186.0 510.142   1
   4  -2  -6 13492.8 497.788   1
  -4  -2   6 14935.3 532.574   1
  -4   2   6 14587.3 514.175   1
   4   2  -5 2469.59 237.300   1
  -4  -2   5 2548.23 168.314   1
  -4  -2   5 1341.55 343.679   1
   4  -2  -5 1228.98 333.535   1
   4   2  -4 22783.1 628.516   1
  -4   2   4 23408.1 626.321   1
   4   2  -4 23745.4 666.653   1
  -4   2   4 23141.7 669.977   1
  -4  -2   4 24896.7 690.811   1
   4  -2  -4 24531.1 659.983   1
   4   2  -3 7858.07 270.523   1
  -4  -2   3 9240.08 248.987   1
  -4   2   2 251445. 5826.19   1
   4   2  -2 240805. 5825.34   1
   4  -2  -2 253148. 5827.64   1
  -4  -2   2 242517. 5831.98   1
   4   2  -2 248758. 5833.85   1
  -4   2   2 242146. 5839.91   1
   4  -2  -2 250449. 5836.59   1
  -4   2   1 18326.2 492.902   1
   4  -2  -1 18326.6 494.161   1
   4  -2   1 17889.1 506.851   1
  -4   2  -1 16601.9 513.691   1
  -4   2  -2 255497. 6858.27   1
  -4  -2  -2 261375. 6874.19   1
   4  -2   2 289639. 6855.97   1
  -4   2  -2 276241. 6846.01   1
   4   2   2 276537. 6850.29   1
   4  -2   2 277581. 6847.15   1
  -4   2  -3 8597.26 311.903   1
   4  -2   3 6715.62 257.296   1
   4   2   4 23626.3 644.453   1
  -4  -2  -4 22640.9 732.631   1
  -4   2  -4 21435.5 656.293   1
   4  -2   4 23597.1 629.380   1
  -4  -2  -4 23607.6 625.949   1
  -4   2  -4 22920.8 612.419   1
   4   2   4 20551.7 623.490   1
   4  -2   4 23492.5 626.302   1
  -4   2  -5 3064.09 364.756   1
   4  -2   5 2896.64 242.193   1
  -4   2  -6 13043.1 562.787   1
  -4  -2  -6 12222.1 618.654   1
   4   2   6 12588.6 457.121   1
   4   2   6 13560.8 466.104   1
  -4  -2  -6 13822.9 445.773   1
  -4   2  -6 13503.5 446.231   1
   4  -2   6 13750.6 488.551   1
  -4   2  -7 1320.55 446.749   1
  -4  -2  -7 1175.15 536.409   1
   4  -2   7 951.880 262.466   1
   4   2   7 837.505 274.700   1
  -4  -2  -7 825.162 283.945   1
  -4   2  -7 472.476 289.460   1
   4   2   7 260.274 345.746   1
   4  -2   7 732.774 288.052   1
  -4  -2  -8 1599.78 501.922   1
  -4   2  -8 1491.54 505.413   1
   4  -2   8 1905.03 278.442   1
  -4  -2  -8 1995.74 316.115   1
  -4   2  -8 1455.35 316.137   1
   4  -2   8 1622.49 394.492   1
   4   2   8 1665.59 349.551   1
  -4   4   8 1330.29 250.592   1
   4   4  -8 256.516 308.924   1
  -4  -4   8 1205.96 201.573   1
   4  -4  -8 1128.32 433.214   1
  -4  -4   8 999.430 453.662   1
   4   4  -8 1014.17 331.011   1
  -4   4   8 1226.00 407.959   1
   4  -4  -8 578.646 379.689   1
  -4  -4   7 2299.15 197.445   1
   4  -4  -7 2673.04 487.928   1
   4   4  -7 1694.68 304.978   1
  -4  -4   7 1490.18 411.049   1
  -4   4   7 1054.72 421.895   1
   4   4  -7 834.021 345.352   1
   4  -4  -7 1315.58 354.768   1
  -4   4   6 6694.83 282.525   1
   4   4  -6 6597.58 309.944   1
   4  -4  -6 6081.77 355.624   1
  -4  -4   6 7238.89 422.981   1
   4   4  -6 5949.12 328.342   1
  -4   4   6 7019.30 420.011   1
  -4  -4   5 4678.87 191.651   1
   4   4  -5 3747.97 232.065   1
   4   4  -5 3034.86 331.323   1
  -4  -4   5 3958.22 362.225   1
  -4   4   4 31042.5 724.965   1
  -4  -4   4 26871.8 698.953   1
   4   4  -4 28751.1 718.074   1
  -4  -4   4 29028.9 739.805   1
   4   4  -4 25407.1 743.631   1
  -4   4   4 25506.6 757.363   1
   4  -4  -4 21906.0 743.862   1
   4   4  -3 15977.5 447.976   1
  -4  -4   3 14900.3 441.820   1
  -4   4   3 20251.9 457.175   1
   4  -4  -3 21078.6 509.628   1
  -4  -4   2 99839.9 2653.19   1
   4   4  -2 104547. 2654.02   1
   4   4  -2 117320. 2666.46   1
   4  -4  -2 117558. 2669.97   1
  -4   4   2 113696. 2667.68   1
   4  -4  -1 10928.6 325.380   1
  -4   4   1 10340.4 334.214   1
   4  -4   1 32039.2 834.212   1
  -4   4  -1 31658.3 834.892   1
  -4  -4  -2 136004. 3368.84   1
  -4   4  -2 133945. 3327.36   1
   4   4   2 134896. 3326.20   1
   4  -4   2 131177. 3319.40   1
  -4   4  -2 132367. 3318.84   1
   4  -4   2 135508. 3326.83   1
  -4   4  -3 22609.1 498.986   1
   4  -4   3 23340.4 480.286   1
  -4   4  -4 27081.8 702.359   1
   4  -4   4 25779.8 677.222   1
   4  -4   4 23390.9 679.860   1
  -4   4  -4 24979.1 671.891   1
  -4  -4  -4 24069.6 691.122   1
   4   4   4 25494.8 699.842   1
  -4   4  -5 4027.02 301.283   1
   4   4   5 4405.24 309.828   1
   4  -4   5 5245.80 257.705   1
  -4  -4  -5 2808.08 285.299   1
   4   4   5 2719.96 285.488   1
   4  -4   5 2668.68 279.943   1
   4  -4   6 7098.44 302.050   1
  -4  -4  -6 6068.69 315.710   1
   4   4   6 6237.92 358.586   1
  -4   4  -6 6313.64 308.644   1
   4  -4   6 6196.17 322.281   1
  -4   4  -7 2115.07 401.930   1
  -4  -4  -7 2416.60 551.696   1
   4   4   7 1449.83 297.538   1
  -4  -4  -7 1346.28 286.283   1
  -4   4  -7 1433.95 293.452   1
   4  -4   7 1317.68 304.252   1
   4   4   7 1119.02 338.487   1
  -4  -4  -8 608.430 585.530   1
  -4   4  -8 909.890 451.047   1
   4   4   8 365.996 298.023   1
   4  -4   8 768.044 261.659   1
  -4   4  -8 856.590 310.007   1
  -4  -4  -8 411.981 305.870   1
   4   4   8 1261.37 389.088   1
   4  -4   8 806.785 393.715   1
  -4   6   8 417.656 245.526   1
   4  -6  -8 740.160 574.776   1
  -4  -6   8 346.638 381.641   1
   4   6  -8 129.321 347.457   1
   4  -6  -8 227.553 355.901   1
  -4   6   8 838.890 468.829   1
  -4   6   7 1330.07 222.082   1
   4   6  -7 1086.54 257.435   1
  -4  -6   7 1585.86 182.943   1
  -4  -6   7 859.566 343.061   1
   4  -6  -7 1409.12 428.541   1
  -4   6   7 928.287 376.084   1
   4  -6  -7 843.009 348.017   1
   4   6  -7 1345.72 339.212   1
   4   6  -6 464.641 254.536   1
  -4  -6   6 1015.62 151.707   1
  -4   6   6 600.029 197.154   1
   4  -6  -6 750.667 441.567   1
  -4  -6   6 842.593 306.972   1
   4   6  -6 637.936 280.450   1
  -4   6   6 904.918 329.627   1
   4  -6  -6 512.596 321.878   1
   4  -6  -5 4050.48 447.188   1
  -4   6   5 2990.06 230.416   1
   4   6  -5 4222.21 228.251   1
  -4  -6   5 3798.76 165.276   1
   4  -6  -5 1913.09 301.708   1
   4   6  -5 2331.02 314.660   1
   4   6  -4 15368.4 416.680   1
  -4  -6   4 15402.7 401.674   1
   4  -6  -4 14222.6 548.149   1
  -4  -6   4 16920.4 484.696   1
  -4   6   4 13552.2 426.878   1
  -4   6   4 13553.6 480.840   1
   4  -6  -4 14041.8 482.999   1
   4   6  -4 14995.0 469.588   1
   4   6  -3 13637.5 345.994   1
  -4  -6   3 11811.7 338.896   1
   4   6  -2 12064.6 330.801   1
  -4   6   2 12817.1 361.748   1
  -4   6   2 13889.9 382.057   1
   4  -6  -2 14194.6 392.442   1
  -4   6   1 9084.28 286.395   1
   4  -6  -1 8972.32 296.622   1
  -4   6  -1 17243.7 418.850   1
   4  -6   1 15018.3 416.629   1
   4  -6   2 16087.1 420.160   1
  -4   6  -2 15287.7 422.486   1
   4   6   2 14918.0 431.785   1
   4  -6   3 13294.4 340.251   1
  -4   6  -3 11789.7 357.140   1
  -4   6  -4 12544.5 431.127   1
  -4  -6  -4 14886.2 608.189   1
   4  -6   4 15952.9 434.068   1
  -4   6  -4 14492.2 423.083   1
   4   6   4 15759.8 480.748   1
  -4  -6  -4 13703.4 451.653   1
   4  -6   4 15233.5 431.986   1
   4   6   5 2953.04 360.693   1
  -4   6  -5 3440.96 281.764   1
  -4  -6  -5 3927.08 501.772   1
   4  -6   5 3184.83 228.165   1
  -4   6  -5 2604.29 252.230   1
   4  -6   5 2619.78 260.594   1
  -4  -6  -6 326.176 484.161   1
   4  -6   6 735.384 220.765   1
   4   6   6 700.153 305.919   1
  -4   6  -6 940.042 294.028   1
  -4   6  -6 689.962 258.827   1
  -4  -6  -6 657.836 286.160   1
   4  -6   6 710.354 261.514   1
   4   6   6 608.532 314.056   1
  -4  -6  -7 1749.63 586.983   1
  -4   6  -7 1745.31 331.664   1
   4   6   7 1054.39 306.682   1
   4  -6   7 1591.61 246.647   1
  -4   6  -7 631.020 305.854   1
  -4  -6  -7 1084.79 312.876   1
   4   6   7 724.841 329.267   1
   4  -6   7 987.385 338.229   1
  -4  -6  -8 201.506 617.833   1
   4   6   8 430.076 316.808   1
  -4   6  -8 318.550 303.166   1
  -4  -6  -8 534.577 326.506   1
   4   6   8 531.195 403.657   1
   4  -6   8-3.96725 369.944   1
  -4  -8   8-343.605 358.118   1
   4  -8  -8-56.3762 369.977   1
   4   8  -8-66.8377 338.969   1
  -4   8   8 71.3450 417.545   1
  -4  -8   7 956.883 174.357   1
   4   8  -7 1049.18 258.191   1
   4  -8  -7 1506.46 530.644   1
   4  -8  -7 1120.52 363.321   1
  -4  -8   7 1582.95 347.134   1
  -4   8   7 306.671 374.431   1
  -4  -8   6 33.2884 151.957   1
   4   8  -6-5.12052 197.749   1
  -4   8   6-99.7030 216.077   1
  -4  -8   6-23.0629 327.599   1
   4  -8  -6 483.858 481.166   1
   4   8  -6 319.052 321.884   1
  -4   8   6 255.317 334.692   1
   4  -8  -6 455.138 331.088   1
   4   8  -5 4201.16 217.339   1
  -4  -8   5 3528.73 175.787   1
  -4  -8   5 2905.85 323.777   1
  -4   8   5 4383.33 254.930   1
  -4   8   5 2215.61 350.465   1
  -4   8   4 508.735 200.335   1
  -4  -8   4 64.7723 109.865   1
   4   8  -4 316.359 135.480   1
   4  -8  -4 22.4528 365.515   1
  -4  -8   4 4.85273 239.104   1
   4   8  -4 129.105 240.024   1
  -4   8   4-35.1062 303.887   1
   4  -8  -4-17.6510 262.038   1
  -4  -8   3 11252.0 309.049   1
   4  -8  -3 13773.1 502.994   1
   4   8  -2 299.400 69.3854   1
  -4   8   2 1025.07 196.763   1
   4  -8  -2 694.136 176.461   1
  -4   8   2 639.241 198.112   1
  -4   8   1 29576.9 762.877   1
   4  -8  -1 29370.1 762.396   1
  -4   8  -1 26720.2 667.240   1
   4  -8   1 25975.8 666.106   1
   4   8   2 916.883 150.582   1
  -4   8  -2 1035.54 112.134   1
   4  -8   2 962.467 105.312   1
   4   8   3 17292.1 539.506   1
  -4  -8  -3 14082.4 643.346   1
  -4   8  -3 17399.7 360.037   1
   4  -8   3 19592.6 346.550   1
   4   8   3 8078.23 370.480   1
   4  -8   3 7748.87 335.309   1
  -4   8  -3 9333.79 328.125   1
  -4  -8  -3 8846.63 375.350   1
  -4  -8  -4 308.517 548.202   1
   4   8   4-7.70812 454.290   1
  -4   8  -4 295.266 191.123   1
   4  -8   4 230.423 160.996   1
  -4  -8  -4 135.963 276.526   1
  -4   8  -4-53.7592 192.429   1
   4   8   4 113.317 275.705   1
   4  -8   4 22.7697 195.958   1
   4   8   5 2819.75 283.573   1
  -4   8  -5 2438.08 243.370   1
  -4  -8  -5 2516.24 312.491   1
   4  -8   5 2638.05 251.255   1
   4   8   6 70.2630 359.115   1
  -4  -8  -6-217.152 525.755   1
  -4   8  -6-0.74847 277.518   1
   4  -8   6-25.0286 193.414   1
  -4   8  -6-85.1054 244.486   1
  -4  -8  -6 36.4834 299.134   1
   4  -8   6 333.597 298.726   1
   4   8   6-42.0787 332.268   1
  -4  -8  -7 1328.56 563.456   1
   4   8   7 620.304 344.626   1
   4  -8   7 1800.52 240.454   1
  -4   8  -7 1074.58 319.444   1
  -4  -8  -7 1560.73 325.669   1
  -4   8  -7 548.289 279.313   1
   4  -8   7 973.880 323.109   1
   4   8   7 393.054 338.184   1
  -4  -8  -8 298.309 344.155   1
  -4   8  -8 272.149 326.661   1
   4   8   8-32.1858 370.691   1
   4  -8   8-32.3899 357.213   1
  -4 -10   8 470.140 394.305   1
   4 -10  -8 767.836 353.072   1
   4  10  -8 425.764 364.699   1
  -4  10   8 306.148 414.707   1
   4 -10  -7 1232.73 518.026   1
  -4 -10   7 1249.36 360.565   1
  -4 -10   7 1624.71 182.017   1
   4  10  -7 1097.26 260.061   1
  -4  10   7 932.886 247.840   1
   4 -10  -7 578.213 323.496   1
   4  10  -7 1310.90 310.581   1
  -4  10   7 691.012 373.084   1
  -4 -10   6 1904.75 145.795   1
   4  10  -6 1505.83 227.584   1
  -4  10   6 1164.64 248.111   1
   4 -10  -6 1166.65 468.886   1
  -4  10   6 1504.05 369.145   1
   4 -10  -6 1174.82 337.961   1
   4  10  -6 1910.66 326.866   1
  -4 -10   5 3347.13 281.653   1
   4 -10  -5 4550.81 506.177   1
   4  10  -5 4481.07 206.316   1
  -4 -10   5 4458.48 176.659   1
   4 -10  -5 2562.57 334.717   1
   4  10  -5 3076.43 332.252   1
  -4  10   5 2517.38 368.874   1
   4 -10  -4 3803.01 508.340   1
   4  10  -4 3803.90 174.559   1
  -4 -10   4 4114.59 157.187   1
   4 -10  -4 3290.82 303.577   1
  -4  10   4 2983.50 339.445   1
   4  10  -4 3503.56 324.536   1
   4 -10  -3 7483.89 381.705   1
  -4  10   3 7682.11 409.257   1
   4 -10  -2 29551.7 752.232   1
  -4  10   2 28477.1 752.970   1
  -4  10   1 22478.5 610.439   1
   4 -10  -1 22873.7 605.857   1
   4 -10   0 9716.81 284.812   1
  -4  10   0 10384.9 285.940   1
   4 -10   1 26444.8 646.076   1
  -4  10  -1 24674.8 644.508   1
   4 -10   2 28045.6 702.370   1
  -4  10  -2 26494.0 703.942   1
   4  10   2 28529.1 716.428   1
  -4 -10  -3 16098.5 826.369   1
   4  10   3 17266.8 631.785   1
   4 -10   3 14672.4 335.762   1
  -4  10  -3 13336.2 332.149   1
   4  10   3 9457.42 369.897   1
  -4  10  -3 9071.10 308.467   1
  -4 -10  -3 8511.36 354.432   1
   4 -10   3 10188.6 311.807   1
   4  10   4 2998.09 488.525   1
   4 -10   4 4090.83 205.871   1
  -4  10  -4 3472.94 210.711   1
   4  10   4 3294.94 303.830   1
  -4  10  -4 3424.59 224.012   1
  -4 -10  -4 3572.23 296.474   1
   4 -10   4 3488.73 235.087   1
   4  10   5 3149.10 408.170   1
  -4 -10  -5 4280.70 673.018   1
  -4  10  -5 3617.32 253.974   1
   4 -10   5 4067.48 210.989   1
  -4  10  -5 2854.94 268.261   1
  -4 -10  -6 508.827 626.969   1
   4  10   6 1178.97 408.966   1
  -4  10  -6 928.278 239.829   1
   4 -10   6 1791.03 191.269   1
  -4 -10  -6 962.817 315.645   1
  -4  10  -6 1819.03 271.980   1
   4  10   6 1420.78 306.853   1
   4 -10   6 1602.15 272.940   1
  -4 -10  -7 894.469 637.918   1
   4  10   7 572.582 346.099   1
   4 -10   7 1250.29 215.180   1
  -4  10  -7 1326.81 314.013   1
  -4 -10  -7 1035.95 331.986   1
  -4  10  -7 945.183 293.232   1
   4 -10   7 1403.35 317.006   1
   4  10   7 668.626 356.628   1
  -4  10  -8 470.310 298.259   1
  -4 -10  -8 216.695 344.524   1
   4 -10   8 698.745 383.829   1
   4  10   8 517.652 393.773   1
  -4 -12   8 2228.29 385.582   1
   4 -12  -8 1083.39 331.863   1
  -4  12   8 1511.97 421.387   1
   4  12  -8 1688.44 327.985   1
   4 -12  -7 899.933 576.742   1
  -4 -12   7 850.901 328.326   1
  -4 -12   7 821.408 157.708   1
  -4  12   7 815.569 261.059   1
   4  12  -7 625.587 229.818   1
   4 -12  -7 361.263 337.160   1
   4  12  -7 859.168 315.931   1
  -4  12   7 557.630 414.790   1
   4 -12  -6 1920.89 578.820   1
  -4  12   6 1202.51 257.005   1
  -4 -12   6 2675.26 157.671   1
   4  12  -6 2094.58 212.502   1
   4 -12  -6 1678.23 307.883   1
  -4  12   6 2179.63 376.471   1
   4  12  -6 1977.28 292.470   1
   4 -12  -5 1606.32 622.853   1
  -4  12   5 1446.85 303.638   1
   4  12  -5 1544.94 172.013   1
   4 -12  -5 1450.30 334.283   1
  -4  12   5 1440.80 344.793   1
  -4  12   4 24421.0 846.040   1
   4 -12  -4 23385.2 964.795   1
  -4 -12   4 34659.6 770.519   1
   4  12  -4 27260.4 770.517   1
   4 -12  -4 26922.8 824.027   1
   4  12  -4 34208.8 807.216   1
  -4  12   4 27711.5 820.973   1
   4  12  -3 5163.29 177.197   1
   4 -12  -3 3873.97 300.649   1
   4 -12  -2 53390.9 1349.26   1
  -4  12   2 52520.8 1346.52   1
   4 -12   0 83764.1 1996.03   1
  -4  12   0 76408.0 1994.19   1
  -4  12  -1 6183.58 179.898   1
   4 -12   2 47773.8 1237.08   1
  -4  12  -2 47822.0 1239.74   1
   4 -12   3 8257.65 226.349   1
  -4  12  -3 9297.43 240.988   1
   4  12   3 4378.00 311.468   1
  -4  12  -3 5194.52 217.685   1
   4 -12   3 5430.95 223.238   1
  -4  12  -4 26178.5 749.997   1
  -4  12  -4 25684.6 739.273   1
   4  12   4 27429.6 788.647   1
  -4 -12  -4 26939.3 782.876   1
  -4 -12  -5 1409.70 679.607   1
   4  12   5 1221.43 527.458   1
  -4  12  -5 2168.91 236.945   1
   4 -12   5 2833.79 217.687   1
   4  12   5 1595.75 340.500   1
  -4 -12  -5 882.576 334.884   1
  -4  12  -5 2142.59 230.513   1
  -4 -12  -6 1328.87 706.732   1
   4  12   6 1644.77 461.260   1
   4 -12   6 2550.43 203.312   1
  -4  12  -6 1604.60 253.988   1
  -4  12  -6 2554.91 268.973   1
   4  12   6 2297.76 322.918   1
  -4 -12  -6 1966.79 324.122   1
   4 -12   6 2353.77 310.722   1
   4  12   7 601.323 399.804   1
  -4 -12  -7 65.8711 740.785   1
   4 -12   7 1280.86 227.169   1
  -4  12  -7 610.719 257.623   1
  -4 -12  -7 942.883 333.243   1
  -4  12  -7 840.753 297.190   1
   4  12   7 222.694 376.942   1
   4 -12   7 809.851 330.207   1
  -4 -12  -8 1210.78 377.429   1
  -4  12  -8 902.832 291.669   1
   4 -12   8 1465.11 336.661   1
   4  12   8 1254.52 387.541   1
   4 -14  -8 1446.06 418.302   1
  -4  14   8 1640.04 444.583   1
   4  14  -8 892.105 319.957   1
   4 -14  -7 571.778 667.374   1
  -4 -14   7 1121.12 398.511   1
   4  14  -7 944.257 234.515   1
  -4 -14   7 875.036 167.167   1
  -4  14   7 730.942 307.235   1
   4 -14  -7 1022.26 312.358   1
   4  14  -7 747.086 340.468   1
  -4  14   7 1174.93 432.714   1
   4  14  -6 5391.98 264.215   1
   4 -14  -6 5418.58 693.290   1
  -4  14   6 6778.42 431.894   1
   4  14  -6 5348.82 345.457   1
   4 -14  -5 3999.84 716.936   1
   4  14  -5 6411.14 240.355   1
  -4 -14   5 5785.39 189.815   1
   4 -14  -5 3021.03 340.808   1
   4  14  -5 4171.59 310.722   1
  -4  14   5 3441.36 347.376   1
   4 -14  -4 35297.0 1029.49   1
   4  14  -4 37265.4 1020.31   1
   4 -14  -3 4153.61 329.490   1
  -4  14   3 3269.08 308.641   1
   4 -14  -2 92394.3 2273.14   1
  -4  14   2 87902.1 2275.10   1
   4 -14  -1 12602.3 349.654   1
  -4  14   1 11033.3 357.739   1
   4 -14   0 96039.4 2400.74   1
  -4  14   0 96158.1 2400.86   1
  -4  14  -1 13780.1 357.850   1
   4  14   2 89099.7 2017.07   1
  -4  14  -2 83489.4 2006.46   1
   4  14   3 7538.66 742.381   1
  -4  14  -3 7191.01 226.942   1
   4 -14   3 5966.32 211.267   1
  -4  14  -4 39120.8 961.121   1
   4 -14   4 41273.9 952.307   1
  -4  14  -4 34041.6 939.981   1
   4  14   4 34018.5 986.441   1
  -4 -14  -4 35076.5 980.687   1
   4 -14   4 38302.9 954.224   1
  -4 -14  -5 2995.90 850.636   1
  -4  14  -5 6535.55 270.693   1
   4 -14   5 6066.76 215.870   1
  -4  14  -5 4043.37 230.986   1
  -4 -14  -5 3030.05 354.914   1
   4 -14   5 4547.33 254.137   1
  -4 -14  -6 3555.15 740.573   1
   4  14   6 2628.15 439.106   1
  -4  14  -6 5177.89 283.663   1
   4 -14   6 6744.04 249.138   1
   4  14   6 5365.01 352.530   1
  -4 -14  -6 5856.23 365.555   1
  -4  14  -6 5099.71 289.992   1
   4 -14   6 7371.45 295.813   1
  -4 -14  -7 1235.64 781.577   1
   4  14   7 261.305 482.884   1
   4 -14   7 939.584 206.162   1
  -4  14  -7 520.401 264.109   1
  -4 -14  -7 97.3748 344.460   1
  -4  14  -7 477.569 280.235   1
   4  14   7 757.011 377.356   1
   4 -14   7 1016.71 287.451   1
  -4 -14  -8 1742.43 375.423   1
  -4  14  -8 1624.20 324.958   1
   4 -14   8 1866.86 320.626   1
   4  14   8 1312.58 386.368   1
   4 -16  -8 1101.75 418.402   1
  -4  16   8 811.672 454.206   1
   4  16  -8 1106.08 324.956   1
   4 -16  -7 324.198 741.164   1
  -4  16   7-161.256 302.579   1
   4  16  -7 52.1208 222.279   1
  -4 -16   7 407.913 160.363   1
   4 -16  -7 225.332 370.518   1
  -4  16   7-513.757 429.449   1
   4  16  -7 475.345 339.235   1
   4 -16  -6 9691.43 895.871   1
   4  16  -6 11258.5 488.013   1
  -4  16   6 10177.7 502.426   1
  -4  16   5 906.512 360.526   1
   4 -16  -5 1742.89 304.208   1
   4  16  -5 922.564 330.276   1
  -4  16   5 927.270 293.040   1
   4 -16  -4 20479.5 655.195   1
  -4  16   4 19552.0 659.557   1
  -4  16   3 2178.36 520.635   1
   4  16  -3 2576.50 144.195   1
   4 -16  -3 2571.44 263.738   1
  -4  16   3 2621.38 302.736   1
   4 -16  -2 106258. 2705.27   1
  -4  16   2 109479. 2708.15   1
   4 -16  -1 7185.21 274.232   1
  -4  16   1 7000.78 258.884   1
  -4  16   0 91406.4 2322.39   1
   4 -16   0 94344.8 2322.66   1
   4 -16   2 101781. 2522.91   1
  -4  16  -2 97854.5 2522.19   1
   4  16   2 105558. 2534.77   1
   4 -16   3 2564.97 153.546   1
  -4  16  -3 2418.03 162.615   1
   4  16   3 2960.50 285.889   1
  -4 -16  -3 2383.85 259.356   1
  -4  16  -4 19253.6 587.773   1
   4  16   4 20642.9 654.161   1
  -4 -16  -4 20240.8 637.057   1
   4  16   5 842.883 519.647   1
  -4 -16  -5 1136.63 322.233   1
  -4  16  -5 2060.56 187.374   1
   4  16   5 1250.80 366.613   1
  -4  16  -6 11575.4 390.671   1
   4  16   6 11184.2 453.097   1
  -4  16  -6 9725.29 365.016   1
  -4 -16  -6 10180.2 468.628   1
   4 -16   6 11641.4 430.494   1
  -4 -16  -7 1215.63 930.476   1
   4  16   7-522.958 519.901   1
  -4  16  -7-311.910 304.512   1
   4 -16   7 92.0245 178.152   1
  -4  16  -7 446.873 269.300   1
  -4 -16  -7 400.611 356.451   1
   4 -16   7 130.145 358.390   1
   4  16   7 113.125 386.360   1
  -4 -16  -8 1198.48 377.229   1
  -4  16  -8 594.222 313.102   1
   4 -16   8 442.368 370.440   1
   4  16   8 799.221 410.132   1
   4 -18  -8 354.578 426.495   1
  -4  18   8 326.130 462.900   1
   4  18  -8 392.398 329.511   1
  -4  18   7 541.960 357.771   1
   4 -18  -7 1081.95 956.486   1
   4  18  -7 925.910 227.719   1
  -4 -18   7 1361.62 151.574   1
   4 -18  -7 123.912 393.124   1
  -4  18   7 627.180 396.037   1
   4  18  -7 368.389 315.205   1
   4  18  -6 14999.1 426.520   1
  -4 -18   6 16422.8 405.790   1
   4 -18  -6 10058.8 547.083   1
  -4  18   6 11256.7 525.614   1
   4  18  -6 12460.6 470.381   1
   4  18  -5 2598.39 172.569   1
   4 -18  -5 2853.20 342.865   1
  -4  18   5 2838.77 335.218   1
   4  18  -5 2778.46 289.078   1
   4  18  -4 15139.8 454.544   1
   4  18  -4 14193.8 371.547   1
   4 -18  -4 9613.59 448.946   1
  -4  18   4 11150.1 490.900   1
   4 -18  -3 11335.1 423.389   1
  -4  18   3 13597.1 437.791   1
  -4  18   2 117161. 3059.97   1
   4 -18  -2 128339. 3067.47   1
  -4  18   1 39800.1 1062.87   1
   4 -18  -1 43134.0 1070.52   1
   4 -18   0 36531.7 912.738   1
  -4  18   0 35183.6 913.924   1
   4  18   2 128144. 3211.22   1
  -4 -18  -3 13409.5 557.338   1
   4  18   3 12996.2 572.023   1
  -4  18  -3 22311.7 510.170   1
   4 -18   3 20084.9 502.391   1
  -4  18  -4 12272.9 346.396   1
   4 -18   4 13009.4 327.834   1
  -4 -18  -4 10593.4 388.685   1
  -4  18  -4 9737.26 320.822   1
   4  18   4 10885.4 424.183   1
   4  18   5 2663.79 557.329   1
   4 -18   5 3768.34 178.465   1
  -4  18  -5 3427.70 224.126   1
   4  18   5 2902.62 379.074   1
  -4 -18  -5 2938.07 336.031   1
  -4  18  -5 2322.82 207.860   1
   4 -18   5 3265.60 243.005   1
   4 -18   6 17352.0 410.270   1
  -4  18  -6 13541.3 442.499   1
  -4 -18  -6 11176.8 500.906   1
   4  18   6 10179.1 467.700   1
  -4  18  -6 10946.1 405.225   1
   4 -18   6 16149.4 434.461   1
  -4 -18  -7 502.467 957.203   1
   4 -18   7 807.852 268.427   1
   4  18   7-103.857 464.066   1
   4 -18   7 1529.51 205.616   1
  -4  18  -7 1339.35 264.826   1
  -4 -18  -7 563.274 377.719   1
  -4  18  -7 1214.74 257.694   1
   4  18   7 842.301 374.500   1
   4 -18   8 548.724 311.497   1
  -4 -18  -8 570.457 406.728   1
  -4  18  -8 876.424 307.275   1
   4  18   8 170.876 427.961   1
   4 -20  -8 670.406 444.540   1
  -4  20   8 347.704 479.638   1
   4  20  -8 31.0867 364.194   1
  -4  20   7 321.708 408.128   1
   4  20  -7 279.536 225.466   1
  -4 -20   7 658.706 167.058   1
   4 -20  -7 180.161 407.188   1
  -4  20   7 164.078 385.863   1
   4  20  -7 650.134 312.861   1
  -4  20   6 3150.11 477.006   1
   4  20  -6 5861.63 238.764   1
   4 -20  -6 4473.98 420.571   1
   4  20  -6 5154.89 305.312   1
  -4  20   6 4185.50 373.362   1
  -4  20   5 557.360 422.279   1
   4  20  -5 1718.15 171.541   1
   4 -20  -5 554.399 348.072   1
  -4  20   5 1318.80 361.942   1
   4  20  -5 999.786 264.452   1
   4 -20  -4 11859.2 477.367   1
  -4  20   4 11174.2 469.725   1
  -4  20   3 2569.93 293.216   1
  -4  20   2 31921.9 883.766   1
   4 -20  -2 34938.4 895.185   1
  -4  20   1 4088.13 259.606   1
   4 -20  -1 4987.55 258.225   1
  -4  20   0 59364.7 1498.76   1
   4 -20   0 59663.0 1498.93   1
  -4  20  -1 5405.41 200.163   1
   4  20   2 32945.3 823.748   1
  -4  20  -2 30501.5 792.392   1
   4 -20   3 3824.82 176.850   1
  -4  20  -3 3911.65 195.649   1
   4  20   4 11664.9 444.801   1
  -4  20  -4 10744.4 352.361   1
  -4 -20  -4 10914.1 428.495   1
  -4 -20  -5 1294.05 312.828   1
  -4  20  -5 1070.74 181.051   1
   4  20   5 934.601 375.914   1
   4 -20   5 1400.66 161.177   1
  -4  20  -5 1133.94 206.010   1
   4  20   6 1653.39 546.365   1
   4 -20   6 7595.04 285.699   1
  -4  20  -6 3958.15 238.059   1
   4  20   6 4625.76 398.074   1
  -4 -20  -6 4254.18 380.062   1
   4 -20   6 6701.32 226.211   1
  -4  20  -6 5786.83 275.890   1
   4 -20   7 607.686 304.416   1
   4  20   7 541.595 515.591   1
   4 -20   7 525.776 185.023   1
  -4  20  -7 541.063 251.630   1
  -4 -20  -7 441.504 376.045   1
   4  20   7 615.454 355.233   1
  -4  20  -7 791.379 210.175   1
   4 -20   8 782.061 329.936   1
  -4  20  -8-9.60425 283.535   1
  -4 -20  -8 344.327 393.658   1
   4  20   8 179.711 425.374   1
  -4  22   7 289.013 480.969   1
  -4 -22   7 733.996 163.397   1
   4  22  -7 513.297 211.089   1
   4 -22  -7 786.690 423.409   1
  -4  22   7 1075.35 389.221   1
   4  22  -7 460.298 336.164   1
   4  22  -6 1740.52 188.190   1
   4 -22  -6 1392.51 399.622   1
  -4  22   6 834.734 355.201   1
   4  22  -6 1165.68 311.806   1
  -4  22   5 656.091 481.387   1
   4  22  -5 1444.46 156.052   1
   4 -22  -5 1190.51 377.223   1
  -4  22   5 1157.08 362.322   1
   4  22  -5 1306.43 286.623   1
   4  22  -4 5676.11 195.202   1
   4 -22  -4 4678.57 378.788   1
  -4  22   4 4725.09 346.068   1
  -4  22   2 11340.2 405.867   1
   4 -22  -2 11330.0 403.902   1
   4 -22  -1 5781.89 259.663   1
  -4  22   1 4767.49 250.385   1
  -4  22   0 7189.41 279.817   1
   4 -22   0 8598.15 283.264   1
  -4  22  -1 5889.42 219.632   1
  -4  22  -2 11023.0 309.690   1
   4  22   2 11785.4 378.157   1
  -4  22  -3 7109.77 237.589   1
   4 -22   4 4444.94 173.245   1
   4  22   4 3994.16 318.089   1
  -4 -22  -4 4366.37 305.903   1
  -4  22  -4 4019.91 171.867   1
   4  22   5 860.735 692.682   1
  -4  22  -5 2115.57 190.882   1
  -4  22  -5 1362.30 163.795   1
   4  22   5 1048.07 340.228   1
  -4 -22  -5 1563.37 310.350   1
   4  22   6 1.46645 557.591   1
   4 -22   6 1672.18 175.049   1
  -4  22  -6 1984.82 229.280   1
  -4 -22  -6 821.073 353.506   1
   4  22   6 1276.45 385.802   1
  -4  22  -6 394.197 212.088   1
   4 -22   7 665.981 263.448   1
   4  22   7 274.731 613.357   1
   4 -22   7 1227.74 190.533   1
  -4  22  -7 790.270 224.447   1
   4  22   7 494.010 390.194   1
  -4 -22  -7 651.237 394.550   1
  -4  24   7 181.328 484.836   1
   4  24  -7 299.695 219.210   1
   4 -24  -7 315.988 389.534   1
   4  24  -7 708.841 304.375   1
  -4  24   7 840.960 395.315   1
  -4  24   6-674.647 441.348   1
   4  24  -6-43.7393 163.873   1
   4 -24  -6 64.7095 372.565   1
  -4  24   6-300.083 388.895   1
   4  24  -6 276.364 330.203   1
  -4  24   5 533.174 577.561   1
   4  24  -5 1351.03 267.141   1
   4  24  -5 2191.23 165.955   1
   4 -24  -5 875.807 371.762   1
  -4  24   5 957.932 352.789   1
   4  24  -4-39.8583 137.184   1
  -4  24   4-256.702 302.447   1
  -4  24   3 2439.36 324.498   1
   4 -24  -3 2798.04 320.066   1
  -4  24   2 2232.99 302.871   1
   4 -24  -2 2428.07 273.046   1
   4 -24  -1 3807.67 247.843   1
  -4  24   1 4919.90 262.795   1
   4 -24   0 6143.46 254.278   1
  -4  24   0 5126.75 261.146   1
  -4  24  -1 6046.93 229.213   1
   4  24   2 2459.04 268.957   1
  -4  24  -2 2440.20 139.944   1
  -4  24  -3 4084.56 188.307   1
   4  24   3 3755.32 344.299   1
  -4  24  -4 48.6027 151.338   1
   4 -24   4-22.4616 126.004   1
   4  24   4 33.8922 284.426   1
  -4 -24  -4 215.900 286.630   1
  -4  24  -4 31.4628 135.362   1
   4  24   5 469.636 691.694   1
  -4  24  -5 1718.36 205.051   1
   4 -24   5 1917.81 168.488   1
   4  24   5 1044.45 364.470   1
  -4 -24  -5 1084.89 281.607   1
  -4  24  -5 1199.83 176.078   1
   4  24   6-107.999 587.140   1
   4 -24   6 161.688 175.993   1
  -4  24  -6-150.614 203.841   1
  -4 -24  -6 270.035 336.465   1
   4  24   6 49.9348 392.127   1
  -4  24  -6-104.618 197.636   1
   4  24   7-144.137 636.775   1
   4 -24   7 692.537 195.424   1
  -4  24  -7 605.483 267.108   1
  -4  24  -7 348.610 224.520   1
   4  24   7 581.965 392.849   1
  -4 -24  -7 239.941 386.030   1
   4 -26  -7 256.936 400.473   1
  -4  26   7-76.1574 402.478   1
   4  26  -7 120.912 289.856   1
   4  26  -6 508.434 282.061   1
  -4  26   6 40.5565 483.536   1
   4  26  -6 296.500 181.851   1
   4 -26  -6-169.987 371.395   1
  -4  26   6 137.993 415.655   1
   4  26  -5 1281.56 280.760   1
  -4  26   5 367.715 557.797   1
   4  26  -5 1206.30 167.094   1
   4 -26  -5 720.718 351.596   1
  -4  26   5 1094.88 355.780   1
   4 -26  -4 1660.45 342.157   1
  -4  26   4 1662.89 309.138   1
   4 -26  -2 4102.46 287.490   1
  -4  26   2 3867.34 290.685   1
   4 -26  -1 4791.81 285.022   1
  -4  26   1 5047.51 275.119   1
   4 -26   0 8572.06 296.044   1
  -4  26   0 8111.50 332.553   1
  -4  26  -1 4620.02 212.482   1
   4  26   2 3936.45 293.459   1
  -4  26  -2 4269.11 183.840   1
   4  26   3 3541.96 347.810   1
  -4  26  -4 2718.51 176.061   1
  -4 -26  -4 1797.80 295.480   1
   4  26   4 2165.94 313.144   1
  -4  26  -4 2266.24 146.211   1
   4  26   5 301.888 795.846   1
  -4  26  -5 2660.21 229.790   1
   4 -26   5 2205.51 166.738   1
   4  26   5 1117.39 364.891   1
  -4 -26  -5 947.549 305.848   1
  -4  26  -5 1109.18 160.961   1
   4  26   6-160.687 708.184   1
   4 -26   6 436.578 148.070   1
  -4  26  -6 155.133 195.337   1
   4  26   6 155.831 394.313   1
  -4 -26  -6 376.876 328.041   1
  -4  26  -6 105.669 186.087   1
  -4 -26  -7 773.638 380.784   1
  -4  26  -7 416.181 234.672   1
   4  26   7 769.286 398.762   1
   4 -28  -7 611.797 392.708   1
  -4  28   7 617.353 440.343   1
   4  28  -7 411.586 290.460   1
   4  28  -6 5397.38 234.989   1
   4 -28  -6 3398.56 402.555   1
   4  28  -6 4409.40 305.838   1
  -4  28   6 2799.95 427.394   1
   4 -28  -5 1460.98 346.995   1
  -4  28   5 1712.41 357.795   1
   4 -28  -4 1308.25 326.907   1
  -4  28   4 1459.63 339.053   1
   4 -28  -3 4302.34 317.143   1
  -4  28   3 3962.09 344.508   1
  -4  28   2 18634.6 536.959   1
   4 -28  -2 15933.5 518.864   1
  -4  28   1 8645.42 344.981   1
   4 -28  -1 9064.61 353.657   1
  -4  28   0 14722.0 457.809   1
   4 -28   0 14527.3 425.705   1
  -4  28  -1 13588.2 394.575   1
  -4  28  -2 20451.5 532.315   1
   4  28   2 18762.6 592.863   1
  -4  28  -3 5615.43 219.688   1
   4  28   3 4693.88 360.747   1
  -4  28  -4 2244.47 172.432   1
  -4 -28  -4 2111.39 296.620   1
  -4  28  -4 2023.51 160.386   1
   4  28   5 387.970 804.338   1
  -4  28  -5 2972.03 203.461   1
   4  28   5 1580.85 374.429   1
  -4 -28  -5 1250.45 321.823   1
  -4  28  -5 2185.15 181.042   1
   4  28   6 344.875 759.401   1
  -4  28  -6 4203.34 240.455   1
   4 -28   6 5663.24 212.571   1
  -4  28  -6 2683.36 214.084   1
  -4 -28  -6 3739.34 333.121   1
   4  28   6 2767.81 440.461   1
   4  28   7 295.129 406.548   1
  -4 -28  -7 504.046 380.116   1
  -4  28  -7 4.95461 223.543   1
   4 -30  -7 874.704 392.684   1
  -4  30   7 690.260 463.411   1
   4  30  -7 856.668 333.422   1
   4  30  -6 10345.9 302.896   1
   4 -30  -6 6376.45 428.208   1
   4  30  -6 8708.32 381.653   1
  -4  30   6 5828.57 460.788   1
  -4  30   5 4103.87 368.596   1
   4 -30  -5 3558.35 362.770   1
   4 -30  -4 261.469 310.296   1
  -4  30   4 191.454 347.799   1
   4 -30  -3 14175.5 479.974   1
  -4  30   3 15528.4 530.569   1
   4 -30  -2 88539.0 2274.38   1
  -4  30   2 91192.9 2278.56   1
  -4  30   1 33549.2 888.390   1
   4 -30  -1 31957.9 879.024   1
   4 -30   0 6061.95 269.845   1
  -4  30   0 6139.03 304.732   1
  -4  30  -1 33711.3 873.589   1
   4  30   2 100511. 2511.30   1
  -4  30  -2 98601.9 2480.05   1
   4  30   3 18200.4 632.764   1
  -4  30  -3 21171.0 544.633   1
  -4  30  -4 411.908 141.604   1
  -4  30  -4 338.509 145.712   1
   4  30   4 163.457 313.472   1
  -4  30  -5 3993.51 203.933   1
  -4 -30  -5 4279.45 359.089   1
   4  30   5 3185.25 393.438   1
  -4  30  -5 3180.65 190.555   1
  -4 -30  -6 7044.23 377.846   1
   4  30   6 7061.40 486.092   1
   4  30   7 1392.78 405.367   1
  -4 -30  -7 724.219 348.149   1
  -4  30  -7 919.020 219.640   1
   4  32  -6 5314.55 333.653   1
   4  32  -6 5865.49 233.785   1
   4 -32  -6 3102.90 377.302   1
  -4  32   6 2858.25 434.341   1
   4 -32  -5 1847.46 340.989   1
  -4  32   5 1642.41 354.604   1
   4 -32  -4 4983.43 342.047   1
  -4  32   4 4903.26 382.416   1
  -4  32   3 4181.93 362.342   1
   4 -32  -3 4733.62 328.439   1
  -4  32   2 30616.9 777.272   1
   4 -32  -2 25171.4 773.088   1
  -4  32   1 10246.4 399.440   1
   4 -32  -1 9538.20 384.410   1
  -4  32   0 10840.1 375.910   1
  -4  32  -1 13763.3 407.464   1
  -4  32  -2 31698.4 817.177   1
   4  32   2 31093.9 867.901   1
  -4  32  -3 4105.59 186.437   1
   4  32   3 4477.54 357.067   1
  -4  32  -4 8423.15 268.812   1
   4  32   4 6059.30 400.157   1
   4  32   5 1925.30 412.998   1
  -4  32  -5 2251.84 179.684   1
   4  32   6 258.177 781.165   1
  -4  32  -6 5910.08 277.074   1
  -4 -32  -6 3253.26 365.059   1
   4  32   6 3551.79 463.586   1
  -4  32  -6 2565.48 199.105   1
   4 -34  -6 1439.39 363.636   1
  -4  34   6 1357.96 417.366   1
   4  34  -5 610.494 162.794   1
   4 -34  -5 376.837 329.966   1
  -4  34   5 814.234 387.023   1
   4 -34  -4 4740.85 351.874   1
  -4  34   4 4957.72 399.406   1
   4 -34  -3 801.434 319.730   1
  -4  34   3 725.726 323.187   1
  -4  34   2 21448.8 615.580   1
   4 -34  -2 19530.5 613.468   1
   4 -34  -1 1892.22 263.181   1
  -4  34   1 2249.33 305.551   1
  -4  34   0 7783.79 333.988   1
   4  34   1 2541.67 304.278   1
  -4  34  -1 2099.32 226.125   1
   4  34   2 20953.8 686.933   1
  -4  34  -2 24518.2 630.655   1
   4  34   3 951.275 343.617   1
  -4  34  -4 7108.60 251.464   1
   4  34   4 5299.37 394.006   1
  -4  34  -5 405.131 193.581   1
   4  34   5 138.184 424.013   1
  -4 -34  -5 258.957 337.789   1
  -4  34  -5 558.769 149.549   1
   4  34   6 1384.91 453.634   1
  -4 -34  -6 1698.53 363.830   1
  -4  34  -6 1298.79 175.627   1
   4 -36  -6 337.388 349.670   1
  -4  36   6 565.676 398.973   1
   4  36  -5 878.874 184.186   1
   4 -36  -5 806.814 358.776   1
  -4  36   5 593.831 398.776   1
   4 -36  -4 2729.59 345.487   1
  -4  36   4 2924.24 378.070   1
   4 -36  -3 816.307 313.393   1
  -4  36   3 1015.55 309.148   1
  -4  36   2 10266.7 415.143   1
   4 -36  -2 10307.5 423.516   1
  -4  36   1 1677.13 323.835   1
  -4  36   0 3698.99 286.616   1
   4  36   1 2250.10 305.041   1
  -4  36  -1 1876.93 229.908   1
   4  36   2 10108.4 440.933   1
  -4  36  -2 10684.5 349.569   1
  -4  36  -3 2052.34 179.670   1
   4  36   3 603.711 358.521   1
   4  36   4 2260.45 357.605   1
  -4  36  -5 1108.47 197.028   1
  -4  36  -5 797.048 194.096   1
  -4 -36  -6 709.282 364.485   1
   4  36   6 1337.23 482.012   1
  -4  36  -6 734.396 201.362   1
   4 -38  -6 609.510 382.878   1
  -4  38   6-205.010 405.287   1
   4  38  -5 965.283 172.076   1
   4 -38  -5 108.897 369.777   1
  -4  38   5 831.557 410.374   1
   4 -38  -4 1401.27 340.672   1
  -4  38   4 1297.72 389.590   1
   4 -38  -3 481.068 338.609   1
  -4  38   3 545.156 342.749   1
  -4  38   2 840.650 282.579   1
   4 -38  -2 395.646 296.540   1
  -4  38   1 1461.88 335.026   1
   4 -38  -1 1149.84 273.509   1
  -4  38   0 5509.09 320.536   1
  -4  38  -1 1720.67 234.811   1
   4  38   1 2060.99 331.579   1
   4  38   2 585.173 348.126   1
  -4  38  -2 640.834 213.585   1
   4  38   3 574.482 366.097   1
  -4  38  -3 472.034 173.849   1
  -4  38  -3 836.050 160.207   1
   4  38   4 1811.86 371.864   1
  -4  38  -4 2284.35 184.325   1
  -4  38  -5 248.452 151.711   1
  -4  38  -5 678.018 185.587   1
   4  38   5 642.609 442.374   1
  -4 -38  -6 150.688 371.818   1
   4  38   6 469.004 489.136   1
  -4  38  -6 243.803 187.447   1
   4 -40  -5 769.695 375.941   1
  -4  40   5 342.008 430.130   1
   4 -40  -4 70.3728 372.193   1
  -4  40   4 12.5791 410.495   1
   4 -40  -3 546.905 341.946   1
  -4  40   3 433.529 360.353   1
   4 -40  -2 337.758 285.285   1
  -4  40   2 395.817 308.512   1
   4 -40  -1 1761.74 270.161   1
  -4  40   1 937.556 338.089   1
  -4  40   0 147.407 292.219   1
  -4  40  -1 1056.07 244.237   1
   4  40   1 1342.73 327.892   1
  -4  40  -2 468.024 219.103   1
   4  40   2 467.464 367.829   1
  -4  40  -3 713.035 170.596   1
   4  40   3 182.149 370.470   1
   4  40   4 23.6690 366.157   1
  -4  40  -4 51.5195 180.326   1
  -4  40  -5 225.341 169.839   1
   4  40   5 370.754 446.849   1
   4 -42  -5 264.308 386.152   1
  -4  42   5 368.486 436.803   1
   4 -42  -4 243.609 379.608   1
  -4  42   4 301.852 410.212   1
   4 -42  -3 722.051 362.462   1
  -4  42   3 309.431 354.015   1
   4 -42  -2 762.670 266.961   1
  -4  42   2 794.885 324.292   1
  -4  42   1 640.482 349.837   1
  -4  42   0 951.027 300.162   1
  -4  42  -1 631.920 246.770   1
   4  42   1 961.604 316.126   1
   4  42   2 418.107 391.320   1
  -4  42  -2 734.099 237.836   1
  -4  42  -3 632.262 209.984   1
   4  42   3 836.612 396.354   1
  -4  42  -4 196.714 158.545   1
   4  42   4 167.209 380.332   1
   4  42   5 489.992 469.683   1
   4 -44  -5-510.294 422.080   1
  -4  44   5 56.6341 439.716   1
   4 -44  -4 442.176 378.688   1
  -4  44   4 696.245 427.767   1
  -4  44   3-115.747 368.115   1
   4 -44  -3 345.349 337.434   1
  -4  44   1 653.343 372.043   1
  -4  44   0 2721.33 321.564   1
   4  44   1 715.668 313.910   1
  -4  44  -1 430.209 252.828   1
   4  44   2 1265.14 408.239   1
  -4  44  -2 1447.17 249.549   1
   4  44   3 93.1415 405.775   1
  -4  44  -3 694.804 231.331   1
   4  44   4 472.326 396.124   1
   4  44   5-522.828 468.889   1
   4 -46  -4 646.322 383.005   1
  -4  46   4 382.271 422.313   1
  -4  46   3 109.835 363.035   1
   4 -46  -3 551.258 297.142   1
   4 -46  -2 2670.54 318.772   1
  -4  46   2 2681.46 379.829   1
  -4  46   1 527.889 375.024   1
  -4  46   0 2418.51 325.023   1
  -4  46  -1 620.555 274.215   1
   4  46   1 402.071 312.504   1
   4  46   2 3432.63 436.560   1
   4  46   3 218.361 402.564   1
  -4  46  -3 858.204 246.534   1
  -4  46  -4 880.665 207.574   1
   4  46   4 505.938 407.115   1
  -4  48   3 297.222 379.649   1
   4 -48  -3 282.446 329.324   1
  -4  48   2 1472.67 386.344   1
   4 -48  -2 1638.92 312.413   1
  -4  48   1-29.0398 398.590   1
   4  48   0 3350.43 355.596   1
  -4  48   0 2742.79 346.040   1
  -4  48  -1 299.980 289.775   1
   4  48   1 342.031 344.275   1
  -4  48  -2 1821.52 268.837   1
   4  48   2 3083.50 442.050   1
  -4  48  -3 207.727 262.044   1
   4  48   3 355.920 418.562   1
  -4  50   3 511.873 390.960   1
   4 -50  -3 453.835 348.837   1
  -4  50   2 1662.02 389.163   1
  -4  50   1 316.173 403.707   1
   4  50   0 1898.00 362.910   1
  -4  50   0 887.687 349.234   1
  -4  50  -1 375.039 297.324   1
   4  50   1 366.427 389.972   1
  -4  50  -2 2389.21 280.182   1
   4  50   2 2746.02 464.168   1
  -4  50  -3 119.708 253.495   1
   4  50   3 604.926 429.080   1
  -4  52   2 1357.19 401.085   1
  -4  52   1 92.3236 401.214   1
  -4  52   0 665.847 337.588   1
   4  52   0 1075.00 371.032   1
  -4  52  -1 80.1995 305.925   1
   4  52   1 949.313 406.552   1
  -4  52  -2 717.666 261.004   1
   4  52   2 1585.44 450.766   1
  -5  -1   8 439.552 198.001   1
  -5   1   8 503.751 212.645   1
   5   1  -8 581.695 357.204   1
   5  -1  -8 603.728 436.960   1
  -5  -1   8 295.984 472.082   1
  -5   1   8 582.123 434.661   1
   5  -1  -8 108.634 357.457   1
   5   1  -8 291.261 345.075   1
  -5   1   7 2217.93 209.830   1
  -5  -1   7 2135.14 194.787   1
   5   1  -7 1465.05 309.823   1
   5  -1  -7 1940.03 354.703   1
  -5  -1   7 1410.01 434.588   1
  -5   1   7 1596.64 373.193   1
   5   1  -7 1056.20 361.531   1
   5  -1  -7 1025.05 345.660   1
  -5  -1   6 3765.29 185.108   1
   5   1  -6 3598.31 318.882   1
  -5   1   6 4298.71 340.964   1
  -5  -1   6 4386.57 395.534   1
   5  -1  -6 3493.21 351.613   1
  -5   1   5 6784.15 217.594   1
  -5  -1   5 4984.18 210.188   1
   5  -1  -5 6009.81 310.204   1
   5   1  -5 4248.53 254.674   1
   5  -1  -5 3544.46 321.907   1
   5   1  -5 3259.53 374.182   1
  -5   1   4 5496.17 214.661   1
   5   1  -4 7658.90 271.092   1
  -5  -1   4 7386.16 216.009   1
   5  -1  -4 4966.92 252.635   1
   5   1  -4 6684.67 339.119   1
   5  -1  -4 6699.67 343.526   1
  -5  -1   4 7867.37 366.573   1
  -5   1   4 6537.76 351.501   1
  -5   1   3 19599.2 531.994   1
  -5  -1   3 23426.7 531.676   1
   5  -1  -3 27275.0 548.773   1
   5   1  -3 22417.4 544.471   1
  -5  -1   3 13494.8 586.501   1
  -5   1   3 10646.1 593.271   1
   5   1  -3 13279.6 571.978   1
  -5   1   2 38281.9 970.567   1
   5   1  -2 38886.2 972.691   1
  -5  -1   2 34967.2 970.679   1
   5  -1  -2 42692.1 975.712   1
  -5  -1   2 40302.3 992.191   1
   5   1  -2 45482.9 1003.18   1
  -5   1   2 39744.8 1000.43   1
   5  -1  -2 42754.8 1007.50   1
  -5  -1  -1 126336. 3184.34   1
  -5   1  -2 45829.5 1193.47   1
   5  -1   2 45666.7 1159.28   1
   5   1   2 46511.6 1161.50   1
   5   1   3 22223.6 564.939   1
   5  -1   3 23577.8 528.212   1
  -5   1  -3 24056.2 585.460   1
   5   1   3 15096.8 503.030   1
   5  -1   3 15741.1 501.745   1
  -5   1  -3 17663.0 494.714   1
  -5  -1  -3 19421.9 503.522   1
  -5   1  -4 5627.82 382.508   1
   5   1   4 5444.40 321.512   1
   5  -1   4 5923.48 274.010   1
   5  -1   4 6516.26 295.323   1
  -5  -1  -4 6599.34 296.975   1
   5   1   4 6860.09 313.393   1
  -5   1  -4 6821.93 291.446   1
   5   1   5 5408.47 305.807   1
  -5   1  -5 4731.67 420.187   1
  -5  -1  -5 5790.49 403.153   1
  -5   1  -5 2901.27 279.542   1
   5   1   5 3756.99 302.365   1
  -5  -1  -5 3325.05 287.733   1
   5  -1   5 5589.27 290.111   1
  -5   1  -6 3576.01 449.930   1
   5   1   6 3111.25 283.634   1
   5  -1   6 3212.28 288.993   1
   5   1   6 3715.57 309.250   1
  -5  -1  -6 3998.48 283.209   1
  -5   1  -6 4082.98 278.048   1
   5  -1   6 3791.34 289.886   1
  -5   1  -7 2455.01 512.289   1
  -5  -1  -7 2455.14 523.256   1
   5   1   7 1468.01 286.840   1
   5  -1   7 1679.57 283.118   1
  -5  -1  -7 1397.40 290.027   1
  -5   1  -7 1094.42 270.235   1
   5  -1   7 833.567 342.252   1
   5   1   7 973.664 326.136   1
  -5  -1  -8 163.923 577.268   1
  -5   1  -8-346.797 440.150   1
   5   1   8 344.516 291.735   1
   5  -1   8 295.602 278.514   1
  -5   1  -8 286.083 293.226   1
  -5  -1  -8 908.646 314.716   1
   5  -1   8 374.720 318.456   1
   5   1   8 50.5012 353.252   1
  -5   3   8 606.422 212.857   1
   5  -3  -8 485.599 448.914   1
   5   3  -8 318.728 354.150   1
  -5  -3   8 984.504 442.881   1
   5  -3  -8 305.507 376.974   1
  -5   3   8 287.158 395.409   1
  -5  -3   7 1693.55 188.243   1
  -5   3   7 1482.43 212.812   1
   5   3  -7 886.275 256.687   1
   5  -3  -7 1643.91 415.879   1
   5   3  -7 496.744 362.065   1
   5  -3  -7 776.443 329.500   1
  -5   3   7 958.374 340.281   1
  -5  -3   7 1038.33 399.591   1
  -5   3   6 804.000 193.165   1
   5   3  -6 673.134 212.778   1
  -5  -3   6 1088.21 181.068   1
   5  -3  -6 917.801 349.156   1
   5   3  -6 603.474 290.730   1
  -5  -3   6 162.897 359.103   1
   5  -3  -6 868.429 324.706   1
  -5   3   6 1067.37 317.331   1
   5   3  -5 4951.60 274.784   1
  -5  -3   5 4544.10 186.970   1
  -5   3   5 3585.87 218.270   1
   5  -3  -5 3406.76 317.378   1
   5   3  -5 2329.89 340.722   1
  -5  -3   4 14257.3 382.194   1
   5   3  -4 14681.6 407.178   1
  -5   3   4 13534.0 400.362   1
   5  -3  -4 11074.6 429.984   1
   5  -3  -4 14469.5 485.290   1
  -5  -3   4 17141.2 462.222   1
   5   3  -4 15166.0 494.107   1
  -5   3   4 16458.6 458.958   1
  -5  -3   3 12915.2 340.344   1
  -5   3   3 12676.8 352.615   1
   5   3  -3 12918.2 351.681   1
  -5   3   2 15842.6 394.955   1
   5   3  -2 14528.7 392.399   1
   5   3  -2 13348.2 425.603   1
  -5   3   2 13915.1 449.370   1
   5  -3  -2 15197.3 432.441   1
  -5   3   1 8807.03 288.046   1
   5  -3  -1 9452.55 311.583   1
   5   3   1 23006.0 799.405   1
   5  -3   1 24235.3 686.968   1
   5   3   2 14363.3 545.901   1
  -5   3  -2 18588.5 463.922   1
  -5  -3  -2 14564.6 546.754   1
   5   3   2 16000.3 448.196   1
   5  -3   2 16588.3 437.587   1
   5  -3   2 17760.4 456.725   1
   5   3   3 15545.3 481.864   1
  -5   3  -3 14951.8 380.560   1
   5   3   3 10098.3 349.918   1
  -5   3  -3 10591.8 324.605   1
  -5  -3  -3 8352.87 344.452   1
   5  -3   3 13145.9 364.796   1
  -5  -3  -4 13742.3 586.729   1
  -5   3  -4 13002.5 472.444   1
   5  -3   4 14855.7 429.486   1
   5   3   4 13378.2 456.692   1
  -5  -3  -4 14524.9 453.524   1
  -5   3  -4 14092.4 428.387   1
   5   3   5 3140.48 327.120   1
  -5   3  -5 4342.29 349.499   1
  -5  -3  -5 4306.49 501.497   1
  -5   3  -5 2327.00 253.910   1
  -5  -3  -5 2058.39 277.655   1
   5  -3   5 2596.19 282.870   1
  -5   3  -6 490.484 380.789   1
  -5  -3  -6 1054.67 489.739   1
   5  -3   6 593.693 228.420   1
   5   3   6 318.905 269.689   1
  -5  -3  -6 1362.55 283.456   1
  -5   3  -6 955.328 238.598   1
   5   3   6 711.815 310.041   1
   5  -3   6 757.583 277.320   1
  -5   3  -7 1201.55 428.039   1
  -5  -3  -7 1017.40 542.686   1
   5  -3   7 1108.25 269.772   1
   5   3   7 1576.19 299.896   1
  -5   3  -7 1065.57 268.337   1
  -5  -3  -7 1281.96 304.517   1
   5  -3   7 919.600 307.922   1
   5   3   7 742.849 320.112   1
  -5  -3  -8-233.284 578.969   1
   5   3   8 816.194 308.217   1
  -5  -3  -8 228.998 317.958   1
  -5   3  -8 281.001 285.296   1
   5  -3   8 218.324 337.639   1
   5   3   8 359.467 406.720   1
   5  -5  -8 2903.80 418.154   1
  -5  -5   8 6179.70 411.823   1
   5   5  -8 3531.62 382.593   1
  -5   5   8 5768.86 439.373   1
  -5  -5   7 1433.29 175.357   1
   5  -5  -7 1410.96 391.142   1
  -5  -5   7 1340.40 360.256   1
   5   5  -7 1451.37 245.905   1
   5   5  -7 872.969 322.287   1
  -5   5   7 798.817 366.362   1
   5  -5  -7 859.946 356.767   1
   5   5  -6 12287.2 458.315   1
  -5  -5   6 17274.9 424.304   1
  -5   5   6 12489.9 443.629   1
  -5  -5   6 20245.8 508.017   1
   5   5  -6 14726.9 531.014   1
  -5   5   6 15763.8 550.454   1
   5  -5  -6 13568.5 517.913   1
  -5  -5   5 3290.28 177.244   1
  -5   5   5 4977.35 226.006   1
   5   5  -5 4031.91 231.483   1
   5  -5  -5 4669.71 402.192   1
   5   5  -5 2374.78 321.610   1
  -5  -5   4 69388.8 1789.87   1
  -5   5   4 76095.7 1806.52   1
   5   5  -4 76099.7 1800.31   1
  -5  -5   4 83854.9 1822.64   1
  -5   5   4 65458.4 1822.45   1
   5  -5  -4 69799.2 1818.94   1
   5   5  -4 74442.9 1817.28   1
  -5   5   3 18326.4 387.331   1
   5  -5  -3 16676.2 447.580   1
  -5   5   2 286616. 6899.00   1
  -5   5   2 280453. 6910.45   1
   5  -5  -2 302405. 6912.57   1
  -5   5   1 7548.61 272.927   1
   5  -5  -1 8500.56 305.593   1
  -5   5  -1 24294.4 638.679   1
   5  -5   1 25624.9 640.233   1
   5   5   2 300263. 7488.05   1
   5  -5   2 301708. 7449.12   1
  -5   5  -2 294829. 7458.95   1
   5  -5   2 297859. 7458.07   1
  -5   5  -3 16345.4 384.012   1
  -5  -5  -3 20392.6 575.852   1
   5   5   3 21225.5 553.999   1
   5   5   3 8187.58 390.199   1
  -5   5  -3 10878.5 346.704   1
   5  -5   3 7266.50 357.866   1
   5  -5   3 15861.1 365.295   1
   5   5   4 65970.8 1688.20   1
  -5  -5  -4 66536.6 1687.47   1
   5  -5   4 67681.0 1677.72   1
  -5   5  -4 69056.5 1674.80   1
  -5  -5  -5 6277.85 495.697   1
   5   5   5 4760.30 362.101   1
  -5   5  -5 3822.75 293.603   1
   5  -5   5 4559.52 254.224   1
  -5   5  -5 2842.15 234.079   1
   5   5   5 2263.57 316.044   1
   5  -5   5 2723.14 253.522   1
  -5  -5  -5 2484.89 309.267   1
   5   5   6 11260.3 509.264   1
  -5   5  -6 13675.1 526.538   1
   5  -5   6 15866.6 453.870   1
   5   5   6 14436.0 507.800   1
  -5   5  -6 15854.1 447.496   1
  -5  -5  -6 13389.8 476.563   1
   5  -5   6 13861.0 478.826   1
  -5  -5  -7 2317.70 580.108   1
  -5   5  -7 1817.52 378.464   1
   5  -5   7 1376.55 272.668   1
   5   5   7 949.763 300.322   1
  -5   5  -7 1250.40 272.315   1
  -5  -5  -7 1161.32 322.487   1
   5   5   7 616.294 346.768   1
   5  -5   7 1018.09 296.522   1
  -5  -5  -8 4944.56 369.121   1
  -5   5  -8 4806.85 320.398   1
   5  -5   8 4853.40 417.966   1
   5   5   8 3809.65 396.796   1
   5  -7  -8 558.508 394.169   1
  -5   7   8 1428.72 455.986   1
   5   7  -8 1167.25 379.728   1
  -5   7   7 991.936 214.210   1
  -5  -7   7 638.869 169.127   1
   5   7  -7 1397.84 265.957   1
   5  -7  -7 970.257 516.534   1
  -5  -7   7 285.624 356.469   1
   5   7  -7 487.148 316.945   1
   5  -7  -7 399.509 365.019   1
  -5   7   7-140.152 420.907   1
   5  -7  -6 13247.5 586.079   1
  -5   7   6 9033.86 363.298   1
   5   7  -6 10773.0 373.896   1
  -5  -7   6 13845.8 343.393   1
   5  -7  -6 10052.2 432.397   1
   5   7  -6 10196.2 459.512   1
  -5  -7   6 13375.4 472.732   1
  -5   7   6 11282.7 480.729   1
  -5   7   5 1406.57 195.443   1
  -5  -7   5 876.339 312.245   1
  -5   7   5 671.667 327.733   1
   5   7  -5 1041.92 315.681   1
   5  -7  -5 771.195 299.723   1
   5   7  -4 22495.2 601.662   1
  -5  -7   4 23382.6 593.368   1
   5   7  -4 21723.1 665.786   1
  -5   7   4 20406.6 660.244   1
   5  -7  -4 19531.4 661.737   1
   5  -7  -2 171706. 4102.70   1
  -5   7   2 175187. 4099.74   1
   5  -7  -1 9409.59 305.469   1
  -5   7   1 8054.19 300.495   1
  -5   7   0 30230.5 807.309   1
   5  -7   0 33312.7 808.523   1
  -5   7  -1 9131.77 252.407   1
   5  -7   1 8855.29 251.598   1
   5  -7   2 186494. 4757.19   1
  -5   7  -2 192653. 4759.64   1
  -5   7  -3 2851.27 168.851   1
   5   7   4 17516.8 677.010   1
  -5   7  -4 19273.8 584.707   1
   5  -7   4 24322.6 584.629   1
   5  -7   4 20891.7 581.053   1
  -5   7  -4 21378.2 574.076   1
   5   7   4 21531.5 613.217   1
  -5  -7  -4 22063.8 603.516   1
   5   7   5 1617.15 416.567   1
  -5  -7  -5 1740.90 530.915   1
   5   7   5 1104.55 316.574   1
  -5  -7  -5 1078.09 292.472   1
  -5   7  -5 1376.30 216.042   1
   5  -7   5 1328.51 255.950   1
   5  -7   6 11977.9 373.493   1
  -5   7  -6 10581.5 371.695   1
   5   7   6 10569.4 404.627   1
  -5  -7  -6 11034.0 425.295   1
   5  -7   6 10862.6 379.473   1
  -5  -7  -7 795.581 549.262   1
   5  -7   7 508.341 236.361   1
  -5   7  -7 835.472 321.992   1
   5   7   7 179.089 319.662   1
  -5  -7  -7 408.821 303.661   1
  -5   7  -7 378.344 264.971   1
   5  -7   7 240.819 335.032   1
   5   7   7 435.363 352.026   1
  -5   7  -8 1677.85 294.667   1
  -5  -7  -8 1114.70 352.953   1
   5  -7   8 1361.48 375.600   1
   5   7   8 1410.15 384.424   1
   5  -9  -8 3334.60 378.828   1
  -5   9   8 3727.25 480.410   1
   5   9  -8 2765.72 353.063   1
  -5  -9   8 4229.43 423.726   1
  -5  -9   7 1777.79 175.322   1
   5   9  -7 1542.89 238.895   1
  -5   9   7 1033.41 269.086   1
  -5  -9   7 1190.90 363.138   1
   5  -9  -7 1247.16 558.943   1
   5   9  -7 927.348 319.383   1
  -5   9   7 411.651 379.826   1
   5  -9  -7 678.022 357.947   1
   5  -9  -6 24235.7 834.302   1
  -5   9   6 20374.4 684.042   1
   5   9  -6 23270.1 687.878   1
   5  -9  -6 19119.1 732.370   1
   5   9  -6 22985.2 728.904   1
  -5   9   6 22747.5 751.789   1
  -5  -9   5 2712.41 286.772   1
   5   9  -5 2534.78 186.126   1
  -5  -9   5 2623.49 151.320   1
   5  -9  -5 2169.77 302.887   1
   5   9  -5 2187.21 305.010   1
  -5   9   5 2320.44 328.870   1
   5   9  -4 82288.0 1912.44   1
  -5  -9   4 75831.2 1903.80   1
   5  -9  -4 70328.4 1969.20   1
  -5   9   4 70762.3 1935.89   1
   5   9  -4 77951.2 1939.38   1
   5  -9  -4 70428.6 1936.49   1
   5  -9  -3 5687.71 374.942   1
  -5   9   3 6202.21 368.299   1
  -5   9   2 366626. 9263.71   1
   5  -9  -2 376621. 9262.02   1
  -5   9   1 11429.4 357.399   1
   5  -9  -1 11678.7 364.405   1
  -5   9   0 265299. 4749.03   1
   5  -9   0 275960. 4750.57   1
   5  -9   1 12518.0 310.163   1
  -5   9  -1 10769.1 312.207   1
  -5   9  -2 377520. 9448.03   1
   5  -9   2 381365. 9447.10   1
  -5  -9  -3 9660.85 745.840   1
   5   9   3 9108.12 565.268   1
   5  -9   3 14649.0 340.840   1
  -5   9  -3 14902.6 350.555   1
   5  -9   3 10580.0 324.856   1
  -5   9  -3 11367.5 323.706   1
  -5  -9  -3 7981.17 366.683   1
   5   9   3 7727.94 378.895   1
  -5  -9  -4 74587.3 1995.45   1
   5  -9   4 77502.3 1864.88   1
  -5   9  -4 68854.0 1866.34   1
  -5   9  -4 72234.5 1849.63   1
   5   9   4 75063.3 1873.13   1
  -5  -9  -4 74313.5 1868.28   1
   5  -9   4 75019.2 1857.17   1
   5  -9   5 3002.42 210.190   1
  -5   9  -5 2613.23 225.795   1
  -5  -9  -5 2495.89 302.858   1
   5   9   5 2633.03 352.122   1
   5  -9   5 2099.07 227.578   1
  -5   9  -6 22487.4 658.804   1
   5   9   6 23000.0 695.603   1
  -5  -9  -6 23079.7 705.177   1
   5  -9   6 23100.8 686.965   1
  -5  -9  -7 852.029 606.663   1
   5   9   7 623.790 334.798   1
  -5   9  -7 1474.77 326.463   1
   5  -9   7 1579.88 243.859   1
  -5  -9  -7 1115.48 334.570   1
  -5   9  -7 1111.70 266.575   1
   5  -9   7 1209.71 337.803   1
   5   9   7 1464.23 375.003   1
  -5   9  -8 3321.54 313.635   1
  -5  -9  -8 3538.36 378.014   1
   5   9   8 3086.11 377.349   1
   5  -9   8 3833.22 358.501   1
  -5 -11   8 1366.38 369.980   1
   5 -11  -8 190.040 373.687   1
  -5  11   8 796.216 411.243   1
   5  11  -8 547.357 331.788   1
   5  11  -7 194.684 227.606   1
  -5 -11   7 660.429 159.880   1
  -5  11   7 785.298 247.288   1
   5 -11  -7 1073.96 537.856   1
  -5 -11   7 690.637 310.101   1
  -5  11   7 656.997 381.201   1
   5 -11  -7 636.822 369.408   1
   5  11  -7 334.337 362.624   1
   5 -11  -6 7714.77 572.024   1
  -5  11   6 6070.56 330.753   1
   5  11  -6 8023.96 305.081   1
   5 -11  -6 6038.83 417.709   1
   5  11  -6 7224.71 388.430   1
  -5  11   6 7139.64 418.589   1
   5 -11  -5 2194.39 507.005   1
   5  11  -5 2225.20 176.300   1
   5 -11  -5 1860.33 329.201   1
  -5  11   5 1946.20 344.675   1
   5  11  -5 2260.88 277.100   1
  -5 -11   4 8564.51 258.045   1
   5  11  -4 9260.76 265.604   1
   5 -11  -4 8755.25 365.177   1
   5  11  -4 9244.85 340.990   1
  -5  11   3 3799.60 315.372   1
   5 -11  -3 4288.94 290.585   1
  -5  11   2 114294. 2906.07   1
   5 -11  -2 117236. 2905.74   1
  -5  11   1 9751.39 303.590   1
   5 -11  -1 9131.40 289.094   1
  -5  11   0 16638.7 475.380   1
   5 -11   0 20395.7 485.369   1
   5 -11   1 16750.1 437.133   1
  -5  11  -1 17138.7 437.101   1
  -5  11  -2 112115. 2764.50   1
   5 -11   2 109301. 2762.66   1
   5 -11   3 5986.95 210.110   1
  -5  11  -3 5082.67 235.507   1
   5  11   3 4900.23 310.302   1
  -5  11  -3 5311.74 195.577   1
   5 -11   3 6119.72 204.965   1
   5  11   4 9407.99 556.810   1
  -5  11  -4 9975.68 322.671   1
  -5  11  -4 9184.51 295.245   1
  -5 -11  -4 8718.98 342.402   1
   5  11   4 8672.03 368.390   1
   5 -11   4 9284.97 308.171   1
   5  11   5 2068.85 525.737   1
  -5 -11  -5 1726.89 682.483   1
  -5  11  -5 2436.43 237.720   1
   5  11   5 1872.95 360.832   1
  -5  11  -5 2556.55 217.494   1
  -5 -11  -5 1841.52 319.164   1
   5 -11   5 2124.43 263.180   1
  -5 -11  -6 5366.36 733.441   1
   5 -11   6 9288.44 297.328   1
   5  11   6 7133.46 377.158   1
  -5  11  -6 7105.62 321.804   1
  -5 -11  -6 7251.73 388.460   1
   5 -11   6 7728.03 352.343   1
   5  11   7 311.003 389.849   1
  -5 -11  -7 1461.84 717.280   1
  -5  11  -7 389.880 312.180   1
   5 -11   7 812.249 212.297   1
  -5  11  -7 890.578 268.640   1
  -5 -11  -7 606.257 344.996   1
   5  11   7 541.978 380.379   1
   5 -11   7 681.965 297.770   1
  -5 -11  -8 615.499 355.409   1
  -5  11  -8 691.803 288.831   1
   5 -11   8 669.930 350.408   1
   5  11   8 1000.54 389.994   1
   5 -13  -8 450.799 368.944   1
  -5  13   8 1610.17 448.280   1
   5  13  -8 1645.74 342.720   1
   5 -13  -7 1339.25 641.977   1
  -5 -13   7 617.622 400.488   1
  -5  13   7 894.024 252.219   1
   5  13  -7 874.568 244.815   1
   5 -13  -7 767.872 336.534   1
  -5  13   7 576.844 386.591   1
   5  13  -7 539.385 354.514   1
  -5  13   6 4484.81 305.643   1
   5 -13  -6 4459.51 643.589   1
   5  13  -6 4989.77 253.466   1
   5 -13  -6 5333.53 406.585   1
   5  13  -6 6093.65 380.771   1
  -5  13   6 5384.69 419.421   1
   5 -13  -5 3052.08 361.000   1
  -5  13   5 3153.06 387.735   1
   5  13  -5 3206.89 340.904   1
   5 -13  -4 35028.8 1161.14   1
  -5  13   4 26620.4 950.854   1
   5  13  -4 40483.8 912.153   1
   5 -13  -4 31422.8 955.719   1
   5  13  -4 37480.6 950.033   1
  -5  13   4 33772.7 968.811   1
   5  13  -3 6930.10 198.633   1
   5 -13  -3 3343.91 290.015   1
   5 -13  -2 95442.3 2360.02   1
  -5  13   2 91954.8 2363.22   1
   5 -13  -1 10926.8 365.032   1
  -5  13   1 13906.7 382.786   1
   5 -13   0 96081.0 2250.79   1
  -5  13   0 84382.7 2249.88   1
  -5  13  -1 15987.6 414.493   1
   5  13   2 90376.9 2158.75   1
  -5  13  -2 84833.4 2148.09   1
   5 -13   2 84354.5 2145.87   1
  -5  13  -3 6551.05 228.147   1
   5 -13   3 6397.07 220.247   1
   5 -13   4 36985.2 926.345   1
  -5  13  -4 37088.3 936.911   1
  -5 -13  -4 34129.3 945.988   1
   5  13   4 34940.4 956.169   1
  -5  13  -4 34980.4 915.346   1
   5 -13   4 36812.4 921.254   1
  -5 -13  -5 3254.21 812.696   1
   5  13   5 4632.17 560.431   1
   5 -13   5 7176.80 265.370   1
  -5  13  -5 6497.36 276.909   1
  -5  13  -5 3738.32 243.703   1
  -5 -13  -5 3978.68 343.811   1
   5  13   5 3161.48 381.697   1
   5 -13   5 5190.84 270.849   1
   5  13   6 3611.37 485.729   1
  -5  13  -6 5397.04 302.977   1
   5 -13   6 7775.57 263.321   1
  -5 -13  -6 5383.14 369.906   1
   5  13   6 5539.83 363.241   1
  -5  13  -6 5115.57 283.009   1
   5 -13   6 6399.56 308.198   1
  -5 -13  -7 770.132 755.159   1
   5  13   7 604.932 476.618   1
  -5  13  -7 689.150 259.203   1
   5 -13   7 918.731 217.416   1
  -5  13  -7 479.484 276.216   1
  -5 -13  -7 837.343 362.311   1
   5 -13   7 1157.33 339.261   1
   5  13   7 706.361 370.402   1
  -5  13  -8 1756.16 291.194   1
  -5 -13  -8 2083.16 404.541   1
   5 -13   8 1974.24 332.601   1
   5 -15  -8-255.768 336.301   1
  -5  15   8 316.732 421.113   1
   5  15  -8-100.961 336.882   1
   5 -15  -7 799.274 713.533   1
   5  15  -7 418.300 219.844   1
  -5 -15   7 789.277 172.479   1
  -5  15   7 552.668 294.851   1
   5 -15  -7 61.7899 350.363   1
  -5  15   7-24.5780 426.881   1
   5  15  -7 546.719 323.968   1
   5 -15  -6 715.057 651.636   1
  -5  15   6 46.5008 290.497   1
   5  15  -6 1038.18 179.557   1
  -5 -15   6 1627.24 131.738   1
   5 -15  -6 792.038 321.592   1
  -5  15   6 1039.86 389.203   1
   5  15  -6 1116.61 298.842   1
   5 -15  -5 4583.16 799.171   1
  -5 -15   5 4111.75 173.211   1
   5  15  -5 3738.43 204.757   1
   5 -15  -5 3453.98 359.515   1
  -5  15   5 3554.96 389.253   1
   5  15  -5 3437.50 339.572   1
   5  15  -4 958.343 129.222   1
   5  15  -4 495.769 234.243   1
  -5  15   4 718.369 345.246   1
   5 -15  -4 773.573 317.668   1
  -5  15   4 935.714 286.655   1
   5  15  -3 4796.69 172.344   1
   5 -15  -3 3511.73 315.108   1
   5 -15  -2 3593.31 245.084   1
  -5  15   2 3326.85 222.450   1
   5 -15  -1 9083.92 314.452   1
   5 -15   0 22236.7 520.689   1
  -5  15   0 17357.5 513.938   1
  -5  15  -1 17871.5 458.900   1
   5  15   2 3695.82 227.397   1
   5 -15   2 3074.25 123.968   1
  -5  15  -3 6230.14 222.837   1
   5 -15   3 5671.03 208.487   1
   5  15   4 1168.58 593.133   1
  -5  15  -4 1526.25 190.006   1
   5 -15   4 1018.91 159.966   1
  -5  15  -4 1080.89 157.516   1
  -5 -15  -4 808.060 266.205   1
   5  15   4 805.284 272.568   1
   5 -15   4 1087.54 170.003   1
  -5  15  -5 5261.65 267.130   1
   5 -15   5 5918.46 211.604   1
  -5  15  -5 3447.74 225.591   1
  -5 -15  -5 3812.54 330.631   1
   5 -15   5 4088.44 250.409   1
  -5 -15  -6 751.918 910.847   1
   5  15   6-264.620 549.330   1
   5 -15   6 941.514 180.996   1
  -5  15  -6 855.036 225.562   1
  -5 -15  -6 1173.54 326.439   1
  -5  15  -6 815.267 219.129   1
   5  15   6 1156.47 352.897   1
   5 -15   6 1414.56 252.964   1
  -5 -15  -7 58.4227 785.315   1
   5  15   7-205.355 514.094   1
   5 -15   7 838.389 206.166   1
  -5  15  -7 259.087 264.756   1
  -5 -15  -7 33.2662 355.013   1
  -5  15  -7 436.531 261.636   1
   5  15   7 251.919 331.919   1
   5 -15   7 365.374 271.877   1
  -5  15  -8 497.813 286.580   1
  -5 -15  -8 662.235 385.156   1
   5  15   8-230.335 405.833   1
   5 -15   8-69.9886 312.678   1
   5 -17  -8 485.484 423.021   1
   5  17  -8-396.902 373.454   1
  -5  17   8 441.373 448.009   1
  -5  17   7 587.858 339.402   1
   5 -17  -7 1025.20 821.970   1
  -5 -17   7 997.503 147.547   1
   5  17  -7 881.575 225.479   1
   5 -17  -7 348.689 324.353   1
   5  17  -7 661.463 332.028   1
  -5  17   7 226.020 436.956   1
  -5 -17   6 159.056 140.257   1
   5  17  -6 57.8012 183.204   1
   5 -17  -6 302.070 827.805   1
  -5  17   6-135.806 343.705   1
   5  17  -6 200.376 274.182   1
   5  17  -5 3596.72 187.472   1
  -5  17   5 2789.18 429.148   1
   5  17  -4 239.052 137.080   1
  -5  17   4 571.708 383.796   1
   5 -17  -4 561.174 272.189   1
  -5  17   4 177.919 293.502   1
   5 -17  -3 7827.06 342.124   1
  -5  17   3 6647.57 342.821   1
  -5  17   2 110.618 234.605   1
   5 -17  -2-52.9947 231.995   1
   5 -17  -1 26963.4 727.163   1
  -5  17   1 28778.2 741.654   1
   5 -17   0 5022.40 205.847   1
  -5  17  -1 33943.8 858.989   1
   5  17   2 304.786 225.144   1
  -5  17  -2 105.659 95.8803   1
   5 -17   2 120.843 97.4740   1
   5  17   3 6874.46 401.301   1
   5 -17   3 7639.71 281.546   1
   5 -17   4 87.6990 176.028   1
   5  17   4 615.565 655.534   1
  -5 -17  -4 270.734 277.521   1
  -5  17  -4 312.030 157.145   1
   5  17   4 459.874 271.797   1
  -5  17  -4 458.481 175.741   1
   5 -17   4 304.298 132.499   1
   5  17   5 2645.38 576.846   1
  -5  17  -5 3460.72 252.020   1
   5  17   5 2525.50 356.939   1
  -5  17  -5 2713.60 225.233   1
   5  17   6 247.883 544.852   1
   5 -17   6 100.271 179.207   1
  -5  17  -6 122.198 219.674   1
  -5 -17  -6 66.4393 321.941   1
   5  17   6-259.501 361.865   1
  -5  17  -6 420.506 234.321   1
   5 -17   6 5.28058 291.060   1
   5  17   7 429.511 507.116   1
  -5 -17  -7 634.794 1015.31   1
   5 -17   7 738.940 188.229   1
  -5  17  -7 738.988 316.606   1
  -5 -17  -7 509.819 368.563   1
  -5  17  -7 345.573 240.516   1
   5  17   7-35.7420 376.588   1
   5 -17   7 693.535 319.492   1
  -5 -17  -8-115.899 397.252   1
  -5  17  -8 154.344 276.486   1
   5 -17   8 408.686 378.423   1
   5  17   8 437.090 441.292   1
   5 -19  -8 1299.37 422.776   1
   5  19  -8 1178.33 380.275   1
  -5  19   8 1258.94 470.833   1
  -5  19   7 659.464 346.824   1
   5 -19  -7 49.6053 890.875   1
  -5 -19   7 883.266 164.999   1
   5  19  -7 802.917 228.877   1
   5 -19  -7 465.527 411.427   1
   5  19  -7 590.689 340.997   1
  -5  19   7 38.8730 443.256   1
   5  19  -6 4786.07 241.703   1
   5  19  -6 4260.19 345.304   1
   5  19  -5 3157.66 198.891   1
  -5  19   5 2067.57 433.365   1
   5  19  -5 2209.41 306.350   1
   5 -19  -4 35091.3 1078.86   1
  -5  19   4 34475.9 1082.71   1
   5 -19  -3 4692.00 312.302   1
  -5  19   3 4618.38 350.365   1
   5 -19  -2 16769.4 502.799   1
  -5  19   2 17886.0 516.184   1
   5 -19  -1 6707.24 291.231   1
  -5  19   1 8477.68 290.267   1
  -5  19   0 281842. 7010.68   1
   5 -19   0 281143. 7010.99   1
  -5  19  -1 5909.23 202.118   1
   5 -19   1 6993.60 209.799   1
   5  19   2 15588.9 454.144   1
  -5  19  -2 14619.1 396.099   1
  -5  19  -3 11218.1 309.356   1
   5 -19   3 10330.0 293.290   1
  -5  19  -4 36887.2 923.391   1
  -5 -19  -4 34352.8 951.961   1
   5  19   4 33255.1 951.837   1
  -5  19  -4 33725.9 903.368   1
   5  19   5 1784.16 630.536   1
   5 -19   5 3101.55 172.299   1
  -5  19  -5 2567.07 226.728   1
   5  19   5 1734.37 348.515   1
  -5 -19  -5 2478.77 289.661   1
  -5  19  -5 1902.17 195.514   1
   5 -19   5 2428.90 225.448   1
   5  19   6 997.626 585.028   1
  -5  19  -6 2754.72 258.795   1
   5 -19   6 5159.55 221.086   1
  -5 -19  -6 3144.79 346.381   1
  -5  19  -6 3451.15 251.388   1
   5  19   6 3964.34 396.318   1
   5 -19   6 5545.23 253.224   1
   5  19   7 800.841 599.332   1
  -5  19  -7 829.613 268.868   1
   5 -19   7 1288.24 209.166   1
  -5 -19  -7 459.858 373.993   1
  -5  19  -7 1077.92 271.021   1
   5  19   7 1049.04 364.752   1
   5 -19   7 1061.30 278.865   1
  -5 -19  -8 1672.73 403.839   1
   5  19   8 1381.40 447.101   1
   5 -19   8 2216.34 311.416   1
  -5  21   7-65.4773 407.220   1
   5  21  -7 421.506 210.804   1
   5 -21  -7-116.261 409.593   1
  -5  21   7 713.793 441.058   1
   5  21  -7 318.881 346.182   1
  -5  21   6 478.860 374.908   1
   5  21  -6 1821.48 188.649   1
   5 -21  -6 1254.18 383.303   1
  -5  21   6 1529.31 359.509   1
   5  21  -6 1591.93 364.617   1
  -5  21   5 533.114 417.114   1
   5  21  -5 590.873 277.231   1
   5  21  -5 1063.69 151.357   1
   5 -21  -5-31.1195 338.631   1
  -5  21   5 806.369 328.254   1
   5 -21  -4 15444.0 586.940   1
  -5  21   4 16318.9 599.840   1
   5 -21  -3 1588.39 301.483   1
  -5  21   3 2169.10 321.024   1
   5 -21  -2 19765.6 584.808   1
  -5  21   2 19864.3 575.575   1
   5 -21  -1 2154.81 252.116   1
  -5  21   1 1802.26 212.239   1
   5 -21   0 50289.5 1222.10   1
  -5  21   0 45862.4 1223.80   1
   5 -21   1 2348.48 133.799   1
  -5  21  -1 2249.25 159.045   1
   5  21   2 20804.5 589.534   1
  -5  21  -2 20456.0 536.361   1
   5 -21   3 2884.62 166.620   1
  -5  21  -3 2997.74 178.553   1
   5  21   4 16413.1 547.432   1
  -5  21  -4 15736.2 466.000   1
  -5 -21  -4 17335.6 548.762   1
   5 -21   4 22622.0 489.633   1
  -5  21  -4 20816.3 503.042   1
   5  21   5 811.670 683.576   1
  -5  21  -5 708.375 142.390   1
   5  21   5 481.273 362.915   1
  -5 -21  -5 545.322 291.367   1
  -5  21  -5 845.258 197.748   1
   5 -21   5 878.699 159.910   1
   5  21   6 316.068 543.471   1
   5 -21   6 2758.59 234.519   1
  -5  21  -6 1031.09 212.817   1
   5  21   6 1764.18 392.126   1
  -5 -21  -6 1374.42 320.273   1
  -5  21  -6 1576.20 240.635   1
   5 -21   6 1935.85 170.522   1
   5 -21   7 311.486 292.397   1
   5  21   7 20.1072 610.281   1
  -5  21  -7 157.328 243.946   1
   5 -21   7 333.716 183.862   1
  -5  21  -7 599.385 265.368   1
  -5 -21  -7 244.498 367.877   1
   5  21   7 431.400 378.193   1
  -5  23   7 35.2240 415.524   1
   5  23  -7 426.380 228.212   1
   5 -23  -7 182.078 434.753   1
   5  23  -7 681.593 316.291   1
  -5  23   7-87.9521 392.684   1
   5  23  -6 11343.9 315.453   1
   5 -23  -6 8220.33 482.274   1
  -5  23   6 8510.10 426.672   1
   5  23  -6 11488.3 432.859   1
   5  23  -5 1480.68 247.337   1
  -5  23   5 751.621 503.112   1
   5 -23  -5 1006.40 358.705   1
  -5  23   5 584.571 330.066   1
   5 -23  -4 38313.3 1193.72   1
  -5  23   4 42293.9 1198.80   1
  -5  23   2 89848.2 2380.86   1
   5 -23  -2 100235. 2391.24   1
   5 -23  -1 4233.54 277.514   1
  -5  23   1 4079.79 272.274   1
  -5  23   0 140770. 3532.74   1
   5 -23   0 141613. 3528.69   1
  -5  23  -1 6194.41 218.624   1
   5 -23   1 6154.28 215.262   1
   5  23   2 102420. 2376.20   1
  -5  23  -2 90902.5 2350.19   1
   5  23   3 2712.50 341.502   1
  -5  23  -3 3333.61 168.476   1
   5 -23   4 54837.8 1295.91   1
  -5  23  -4 50332.9 1304.02   1
   5  23   5 1527.45 359.360   1
  -5  23  -5 1565.95 160.613   1
  -5 -23  -5 1252.22 301.605   1
  -5  23  -5 2057.60 196.241   1
   5 -23   5 2058.29 181.217   1
  -5 -23  -6 8694.22 390.568   1
   5  23   6 9315.71 489.149   1
  -5  23  -6 10102.2 356.736   1
   5  23   7 536.764 639.171   1
   5 -23   7 451.366 279.370   1
  -5  23  -7 679.670 258.722   1
   5 -23   7 500.446 188.283   1
  -5 -23  -7 199.991 362.663   1
   5  23   7-357.580 369.933   1
  -5  23  -7 422.437 250.922   1
   5 -25  -7-0.94554 433.975   1
   5  25  -7 323.319 298.264   1
  -5  25   7 150.440 402.364   1
   5 -25  -6 1614.55 414.314   1
   5  25  -6 1786.44 271.125   1
  -5  25   6 1205.72 366.717   1
  -5  25   5 149.615 551.022   1
   5  25  -5 273.307 160.352   1
   5 -25  -5 356.834 386.883   1
  -5  25   5 859.218 374.255   1
   5 -25  -4 13780.7 584.647   1
  -5  25   4 14092.0 568.655   1
   5 -25  -3 455.415 331.979   1
  -5  25   3 900.072 291.887   1
   5 -25  -2 19506.2 586.997   1
  -5  25   2 20037.8 591.728   1
   5 -25  -1 1077.20 246.720   1
  -5  25   1 1355.48 258.891   1
  -5  25   0 31092.8 823.463   1
   5 -25   0 32272.0 826.482   1
  -5  25  -2 22542.4 583.443   1
   5  25   2 22300.3 651.952   1
   5  25   3 1022.76 328.246   1
   5 -25   4 17432.0 457.468   1
  -5  25  -4 17005.1 464.145   1
   5  25   5-50.0309 771.238   1
   5 -25   5 436.987 141.039   1
  -5  25  -5 508.944 207.955   1
   5  25   5 345.909 349.071   1
  -5 -25  -5 754.430 317.867   1
  -5  25  -5 536.318 153.512   1
  -5  25  -6 1627.22 185.890   1
  -5 -25  -6 1946.46 312.367   1
   5  25   6 1828.26 430.292   1
  -5  25  -6 2076.66 215.654   1
   5  25   7 466.290 596.406   1
  -5  25  -7-70.9142 236.011   1
  -5 -25  -7 23.8064 343.011   1
   5  25   7-61.0462 348.689   1
   5 -27  -7 705.158 412.029   1
   5  27  -7 245.546 344.451   1
  -5  27   7 232.620 404.304   1
  -5  27   6 656.119 493.364   1
   5  27  -6 4568.49 231.859   1
   5 -27  -6 2545.77 373.940   1
  -5  27   6 2409.18 390.457   1
   5  27  -6 3493.82 325.179   1
  -5  27   5 425.492 563.749   1
   5 -27  -5 1582.32 372.730   1
  -5  27   5 1601.23 389.394   1
   5 -27  -4 28469.7 969.913   1
  -5  27   4 33953.3 980.828   1
  -5  27   3 2104.16 296.676   1
   5 -27  -3 2033.40 313.244   1
   5 -27  -2 36317.1 933.823   1
  -5  27   2 33137.0 941.699   1
  -5  27   1 5265.02 306.944   1
   5 -27  -1 4412.12 267.159   1
  -5  27   0 75484.2 1897.61   1
   5 -27   0 74957.4 1900.87   1
  -5  27  -1 6446.44 263.210   1
   5  27   2 39714.2 1057.92   1
  -5  27  -2 38882.1 1008.76   1
  -5  27  -2 41796.6 1019.46   1
   5  27   3 2537.39 344.819   1
  -5  27  -3 3031.86 173.019   1
   5  27   4 33502.5 1120.06   1
  -5  27  -4 46400.8 1084.04   1
   5  27   5 1653.45 360.631   1
  -5  27  -5 1917.90 156.504   1
  -5 -27  -5 1704.30 315.141   1
   5 -27   5 3237.16 176.303   1
  -5  27  -5 3016.12 213.549   1
   5  27   6 396.003 755.831   1
  -5  27  -6 3441.10 250.374   1
   5 -27   6 4030.69 178.504   1
  -5  27  -6 2178.77 179.586   1
   5  27   6 2176.66 440.555   1
  -5 -27  -6 2102.61 342.945   1
  -5  27  -7 207.734 201.519   1
   5  27   7 153.190 385.262   1
  -5 -27  -7 605.481 322.723   1
   5 -29  -7-80.1170 424.557   1
   5  29  -7 391.595 375.847   1
  -5  29   7-94.8084 402.994   1
  -5  29   6 390.583 572.469   1
   5  29  -6 258.486 315.556   1
   5  29  -6 61.5416 166.149   1
   5 -29  -6 191.231 379.079   1
  -5  29   6 291.915 417.562   1
  -5  29   5 321.281 704.330   1
   5  29  -5 1353.41 185.387   1
   5 -29  -5 1119.59 353.232   1
  -5  29   5 702.596 366.088   1
   5 -29  -4 3913.04 360.734   1
  -5  29   4 3579.46 337.844   1
   5 -29  -3 2871.14 314.105   1
  -5  29   3 3487.81 331.508   1
   5 -29  -2 788.482 273.158   1
  -5  29   2 1071.52 312.099   1
   5 -29  -1 5921.09 302.822   1
  -5  29   1 5084.93 293.043   1
  -5  29   0 15359.8 476.265   1
   5 -29   0 18721.1 489.762   1
  -5  29  -1 4498.89 256.235   1
  -5  29  -2 887.504 146.098   1
   5  29   2 721.196 283.759   1
  -5  29  -3 6169.63 223.716   1
  -5  29  -4 6268.88 235.856   1
   5  29   4 4260.49 374.621   1
   5  29   5 425.157 947.425   1
  -5  29  -5 956.682 190.405   1
   5  29   5 1191.76 367.797   1
  -5 -29  -5 1666.34 324.621   1
  -5  29  -5 791.488 137.506   1
   5  29   6 502.378 771.623   1
   5 -29   6-24.2569 167.933   1
  -5  29  -6 125.646 199.724   1
   5  29   6-343.519 441.907   1
  -5  29  -6-109.062 180.080   1
  -5 -29  -6-296.812 343.367   1
   5  29   7 198.239 431.550   1
  -5 -29  -7 365.654 354.430   1
  -5  29  -7 668.873 192.004   1
   5 -31  -7 443.931 403.002   1
  -5  31   7 762.814 423.134   1
   5  31  -7 655.727 353.842   1
   5  31  -6 1765.64 298.870   1
  -5  31   6 485.438 638.994   1
   5  31  -6 2046.59 183.059   1
   5 -31  -6 1109.52 379.221   1
  -5  31   6 521.096 443.310   1
   5  31  -5 1246.53 155.825   1
   5 -31  -5 894.464 353.417   1
  -5  31   5 1136.66 361.830   1
   5 -31  -4 298.511 315.427   1
  -5  31   4 565.678 320.302   1
  -5  31   3 3480.75 355.111   1
   5 -31  -3 4292.13 324.934   1
   5 -31  -2 16355.8 520.927   1
  -5  31   2 19130.2 559.668   1
  -5  31   1 5721.05 317.787   1
   5 -31  -1 4814.74 309.697   1
  -5  31   0 1779.10 255.287   1
   5 -31   0 3774.68 218.082   1
  -5  31  -1 5180.95 271.449   1
  -5  31  -2 20504.7 537.610   1
   5  31   2 20040.4 604.001   1
  -5  31  -3 3997.17 176.148   1
   5  31   3 3634.34 384.063   1
  -5  31  -4 752.131 154.984   1
   5  31   4 449.085 341.461   1
  -5  31  -5 1459.61 188.593   1
   5  31   5 1157.29 371.539   1
  -5  31  -5 747.248 133.459   1
   5  31   6-281.537 783.635   1
  -5  31  -6 2635.46 244.441   1
   5 -31   6 2145.51 181.538   1
   5  31   6 1354.21 457.204   1
  -5 -31  -6 1132.91 352.008   1
  -5  31  -6 735.691 176.600   1
  -5  31  -7 848.242 190.351   1
   5  31   7 716.895 461.222   1
  -5 -31  -7 767.450 365.866   1
   5  33  -6 1451.91 269.169   1
  -5  33   6 287.445 622.671   1
   5  33  -6 1280.29 188.402   1
   5 -33  -6 477.272 381.939   1
  -5  33   6 192.963 441.467   1
   5  33  -5 3659.62 190.293   1
   5 -33  -5 2262.43 371.803   1
  -5  33   5 2773.90 406.588   1
   5 -33  -4 2138.51 313.436   1
  -5  33   4 2297.69 350.624   1
   5 -33  -3 6358.52 333.470   1
  -5  33   3 5643.04 380.549   1
  -5  33   2 6907.03 368.138   1
   5 -33  -2 6436.21 334.948   1
  -5  33   1 11493.5 394.432   1
   5 -33  -1 10434.2 403.869   1
  -5  33   0 12636.4 436.035   1
   5 -33   0 14038.9 413.283   1
  -5  33  -1 13812.7 425.536   1
  -5  33  -2 8507.98 268.067   1
   5  33   2 7193.73 358.042   1
  -5  33  -3 5479.15 200.654   1
   5  33   3 6517.59 402.629   1
  -5  33  -4 3417.58 186.852   1
   5  33   4 2922.95 366.830   1
   5  33   5 3559.00 411.060   1
  -5  33  -5 2822.51 178.712   1
   5  33   6 2.43457 915.924   1
  -5  33  -6 851.816 217.267   1
  -5 -33  -6 9.81931 342.052   1
   5  33   6 453.487 440.010   1
  -5  33  -6 656.781 151.226   1
   5 -35  -6 484.613 363.639   1
  -5  35   6 106.385 424.398   1
   5  35  -5 543.886 168.121   1
   5 -35  -5 146.192 344.232   1
  -5  35   5 484.706 375.539   1
   5 -35  -4 880.616 306.221   1
  -5  35   4 1198.68 361.105   1
   5 -35  -3 897.479 307.437   1
  -5  35   3 1121.52 358.348   1
   5 -35  -2 842.535 303.274   1
  -5  35   2 871.758 300.494   1
   5 -35  -1 1743.88 285.202   1
  -5  35   1 1766.78 277.524   1
   5 -35   0 4658.40 254.374   1
  -5  35   0 4279.73 296.376   1
  -5  35  -1 1599.61 222.688   1
  -5  35  -2 940.094 176.872   1
   5  35   2 1056.45 281.351   1
   5  35   3 1206.59 379.682   1
  -5  35  -3 1022.53 166.810   1
  -5  35  -4 1532.30 169.297   1
   5  35   4 793.173 357.426   1
  -5  35  -5 709.580 198.018   1
   5  35   5 739.731 389.564   1
  -5  35  -5 362.323 136.775   1
  -5 -35  -6 472.566 344.145   1
   5  35   6 559.549 444.557   1
  -5  35  -6 65.8351 155.990   1
   5 -37  -6 2130.63 372.924   1
  -5  37   6 1633.71 418.416   1
   5  37  -5 570.206 183.560   1
   5 -37  -5 302.235 344.329   1
  -5  37   5 323.925 384.771   1
   5 -37  -4 12113.3 474.676   1
  -5  37   4 11920.3 504.444   1
   5 -37  -3 960.851 332.860   1
  -5  37   3 547.419 363.257   1
  -5  37   2 8942.91 376.916   1
   5 -37  -2 8324.21 404.391   1
  -5  37   1 2032.02 281.129   1
   5 -37  -1 2006.84 266.099   1
  -5  37   0 52986.0 1370.99   1
  -5  37  -1 2640.36 255.616   1
  -5  37  -2 10382.9 321.670   1
   5  37   2 9330.60 411.170   1
  -5  37  -3 1637.73 166.489   1
  -5  37  -3 756.216 182.809   1
   5  37   3 968.185 392.678   1
  -5  37  -4 18465.7 487.709   1
   5  37   4 13464.6 591.905   1
  -5  37  -5 1005.53 218.730   1
   5  37   5 424.497 398.709   1
  -5  37  -5 454.150 141.569   1
   5  37   6 2423.60 462.638   1
  -5  37  -6 1274.74 170.703   1
   5  39  -5 31.7627 186.624   1
   5 -39  -5-238.096 367.256   1
  -5  39   5 240.641 375.243   1
   5 -39  -4 3260.10 365.243   1
  -5  39   4 2790.92 401.212   1
   5 -39  -3 304.486 325.476   1
  -5  39   3 65.4994 378.510   1
  -5  39   2 4039.66 332.466   1
   5 -39  -2 3995.33 342.205   1
   5 -39  -1 540.333 242.004   1
  -5  39   1 348.618 262.419   1
  -5  39   0 4774.13 331.427   1
  -5  39  -1 448.652 250.044   1
  -5  39  -2 4497.69 230.025   1
   5  39   2 4396.95 356.329   1
  -5  39  -3 351.802 164.946   1
  -5  39  -3 222.922 179.136   1
   5  39   3 82.0396 385.689   1
  -5  39  -4 5354.04 224.142   1
   5  39   4 3279.85 407.885   1
  -5  39  -5 109.028 196.350   1
   5  39   5-166.286 405.269   1
  -5  39  -5 388.963 168.389   1
  -5  41   5-578.022 408.901   1
  -5  41   4 8022.33 477.365   1
   5 -41  -4 8601.94 425.527   1
   5 -41  -3 526.760 354.965   1
  -5  41   3 1387.54 382.487   1
  -5  41   2 8476.53 403.619   1
   5 -41  -2 7896.37 393.966   1
  -5  41   1 831.228 290.662   1
   5 -41  -1 330.155 264.110   1
  -5  41   0 28418.5 795.430   1
  -5  41  -1 988.309 258.634   1
   5  41   1 1334.21 323.876   1
  -5  41  -2 9724.32 325.539   1
   5  41   2 9269.79 447.033   1
  -5  41  -3 740.321 166.009   1
  -5  41  -3 183.821 190.252   1
   5  41   3-44.4701 385.276   1
   5  41   4 8808.82 481.761   1
  -5  41  -4 7398.61 292.439   1
   5  41   5 131.750 418.453   1
  -5  41  -5 124.450 136.106   1
   5 -43  -5 246.963 382.684   1
  -5  43   5 342.780 431.401   1
   5 -43  -4 758.264 384.495   1
  -5  43   4 1270.77 432.705   1
   5 -43  -3 517.190 359.441   1
  -5  43   3 338.265 399.393   1
  -5  43   2 1178.76 348.058   1
   5 -43  -2 760.077 292.699   1
  -5  43   1 855.712 301.163   1
   5 -43  -1 571.499 267.709   1
  -5  43   0 919.987 320.877   1
  -5  43  -1 474.938 267.223   1
   5  43   1 545.231 338.447   1
   5  43   2 1273.87 367.450   1
  -5  43  -2 1058.82 221.377   1
   5  43   3-12.5210 395.610   1
  -5  43  -3 203.803 205.416   1
   5  43   4 739.655 379.189   1
  -5  43  -4 766.089 180.456   1
  -5  43  -5 171.088 154.334   1
   5  43   5-221.343 440.573   1
   5 -45  -4 2304.15 414.762   1
  -5  45   4 2549.64 440.253   1
   5 -45  -3 404.727 374.953   1
  -5  45   3 408.552 410.745   1
  -5  45   2 2541.95 349.429   1
   5 -45  -2 2123.51 297.456   1
  -5  45   1 421.834 334.635   1
  -5  45   0 5121.29 365.036   1
  -5  45  -1 1059.37 279.617   1
   5  45   1 991.117 348.059   1
   5  45   2 2682.86 399.018   1
   5  45   3-226.003 406.475   1
  -5  45  -3 327.472 210.338   1
   5  45   4 2091.58 392.624   1
   5 -47  -4 621.111 400.353   1
  -5  47   4-29.9373 445.131   1
   5 -47  -3 570.336 349.009   1
  -5  47   3 256.576 389.138   1
  -5  47   2 390.137 346.626   1
   5 -47  -2 498.032 309.551   1
  -5  47   1 703.105 349.063   1
  -5  47   0 349.355 342.355   1
  -5  47  -1 397.085 294.007   1
   5  47   1 453.782 364.963   1
   5  47   2 344.252 413.588   1
  -5  47  -2 224.929 249.016   1
   5  47   3 286.690 410.445   1
  -5  47  -3 395.335 222.166   1
  -5  47  -4 412.861 211.388   1
   5  47   4 445.913 396.737   1
   5 -49  -3 429.758 298.349   1
  -5  49   3 418.160 383.335   1
  -5  49   2 442.169 361.162   1
   5 -49  -2-215.066 316.402   1
  -5  49   1 342.994 359.757   1
  -5  49   0 571.516 362.308   1
  -5  49  -1 324.101 293.176   1
   5  49   1 484.004 352.476   1
   5  49   2 196.920 425.055   1
  -5  49  -2-32.8399 256.240   1
   5  49   3 372.801 435.097   1
  -5  49  -3 338.666 213.311   1
  -5  51   2 2300.68 376.115   1
   5 -51  -2 1649.81 321.105   1
  -5  51   1 498.530 369.765   1
  -5  51   0 2370.28 373.700   1
  -5  51  -1 33.6368 297.541   1
   5  51   1 532.611 350.919   1
   5  51   2 1995.02 460.210   1
  -5  51  -2 1884.54 279.553   1
  -5  53   1-23.6137 374.346   1
   5  53   0 731.868 365.638   1
  -5  53   0 101.281 361.105   1
  -5  53  -1 104.912 331.066   1
   5  53   1 962.472 362.880   1
  -6   0   8 2316.52 455.211   1
   6   0  -8 2199.56 384.863   1
   6   0  -7 683.438 306.394   1
  -6   0   7 1137.61 181.927   1
   6   0  -7 0.71776 355.552   1
  -6   0   7-323.769 418.720   1
  -6   0   6 15366.6 567.376   1
   6   0  -6 14844.3 512.513   1
  -6   0   5 721.067 352.342   1
   6   0  -4 36573.9 951.751   1
  -6   0   4 33879.5 977.361   1
   6   0  -2 250325. 5334.98   1
  -6   0   2 240640. 5354.14   1
   6   0  -2 243196. 5352.74   1
  -6   0  -2 282927. 7069.84   1
  -6   0  -4 28479.2 893.016   1
   6   0   4 34226.3 858.195   1
  -6   0  -4 33475.5 838.351   1
   6   0   4 30456.5 850.630   1
   6   0   5 2508.54 254.455   1
  -6   0  -5 1308.70 270.873   1
   6   0   6 13808.5 452.347   1
   6   0   6 13964.2 466.886   1
  -6   0  -6 14341.7 450.274   1
  -6   0  -7 963.248 440.242   1
   6   0   7 553.155 331.995   1
  -6   0  -7 581.842 291.883   1
   6   0   7 511.127 305.134   1
  -6   0  -8 2005.54 333.941   1
   6   0   8 1764.81 394.321   1
  -6  -2   8 102.565 417.194   1
  -6   2   8 460.155 453.713   1
   6  -2  -8 126.467 342.905   1
   6   2  -8 456.292 362.004   1
   6   2  -7 1293.62 280.234   1
  -6   2   7 1934.18 201.481   1
  -6  -2   7 1792.72 207.606   1
  -6  -2   7 620.960 386.034   1
   6  -2  -7 1608.95 376.802   1
   6  -2  -7 1072.95 355.065   1
   6   2  -7 918.542 321.248   1
  -6   2   7 595.279 395.843   1
  -6   2   6 5.39162 155.695   1
  -6  -2   6 224.209 171.830   1
   6   2  -6 1.01701 215.934   1
  -6  -2   6-356.237 321.470   1
   6  -2  -6 136.380 308.094   1
   6   2  -6 271.375 339.400   1
   6  -2  -6 6.43410 317.879   1
  -6   2   6-248.513 353.761   1
  -6   2   5 4210.70 191.332   1
   6   2  -5 4648.61 236.847   1
  -6  -2   5 4096.93 176.458   1
   6  -2  -5 3898.59 267.436   1
   6   2  -5 2955.19 336.394   1
  -6   2   5 2415.49 363.802   1
  -6  -2   5 2983.56 307.413   1
  -6  -2   4 176.461 103.016   1
   6  -2  -4 193.545 203.756   1
  -6   2   4 299.211 125.257   1
   6   2  -4 176.952 159.903   1
  -6  -2   4 239.365 304.002   1
  -6   2   4-26.8590 320.883   1
   6  -2  -4 63.4244 285.890   1
   6   2  -4 19.3267 273.960   1
   6   2  -3 12244.3 380.218   1
  -6  -2   3 11605.5 370.519   1
  -6   2   3 9185.80 438.220   1
   6   2  -3 7923.82 465.553   1
   6  -2  -3 8546.43 444.473   1
   6   2  -2 713.603 63.4572   1
  -6   2   2 442.047 187.935   1
   6   2  -2 283.360 168.900   1
   6  -2  -2 451.165 224.434   1
   6   2   1 32383.9 1449.02   1
  -6  -2  -1 27197.5 1461.60   1
   6   2   2 2089.54 316.677   1
   6  -2   2 2260.02 183.080   1
  -6  -2  -3 26624.6 605.882   1
  -6   2  -3 16038.1 512.300   1
   6   2   3 28602.8 553.556   1
   6  -2   3 17136.8 460.942   1
   6   2   3 14176.4 450.380   1
  -6  -2  -4 68.2364 423.582   1
  -6   2  -4 243.440 334.429   1
   6  -2   4 165.558 248.611   1
   6   2   4 342.515 244.818   1
  -6  -2  -4 99.5737 201.591   1
  -6   2  -4 163.682 200.923   1
   6   2   4 454.665 308.475   1
   6  -2   4 153.396 227.640   1
  -6   2  -5 5206.25 407.182   1
   6   2   5 4990.10 326.511   1
  -6  -2  -5 6519.58 530.414   1
   6  -2   5 4907.61 286.864   1
   6   2   5 2915.99 323.491   1
   6  -2   5 2793.89 280.240   1
  -6  -2  -6-129.763 506.238   1
  -6   2  -6 205.975 422.437   1
   6  -2   6-310.675 269.543   1
   6   2   6 65.5330 274.923   1
  -6  -2  -6 196.491 299.229   1
  -6   2  -6 144.588 257.501   1
   6  -2   6 307.309 282.429   1
   6   2   6 48.1121 297.733   1
  -6   2  -7 1619.08 448.783   1
  -6  -2  -7 1035.83 537.703   1
   6  -2   7 1573.13 272.805   1
   6   2   7 969.441 294.581   1
  -6   2  -7 1166.70 304.399   1
   6   2   7 825.995 330.522   1
   6  -2   7 844.647 310.874   1
  -6  -2  -8-460.297 334.680   1
  -6   2  -8 94.0490 321.817   1
   6  -2   8-132.279 340.888   1
   6   2   8-97.1898 353.709   1
  -6  -4   8 1952.73 369.672   1
   6   4  -8 832.661 388.939   1
  -6   4   8 2108.87 426.775   1
   6  -4  -8 940.504 385.560   1
  -6   4   7 502.921 198.233   1
   6   4  -7 484.015 254.706   1
  -6  -4   7 696.215 164.667   1
  -6  -4   7 631.658 324.891   1
   6  -4  -7 1084.98 430.919   1
  -6   4   7 283.121 355.855   1
   6   4  -7 446.308 315.952   1
   6  -4  -7 710.605 345.198   1
  -6   4   6 10679.9 349.376   1
  -6  -4   6 12181.6 327.583   1
   6   4  -6 10521.8 379.906   1
   6   4  -6 9612.56 468.170   1
   6  -4  -6 8767.57 456.348   1
  -6  -4   6 13663.8 457.772   1
  -6   4   6 11672.7 445.951   1
   6   4  -5 1631.58 193.160   1
  -6   4   5 1021.38 308.498   1
   6   4  -5 993.205 318.736   1
  -6  -4   5 1053.07 318.884   1
   6  -4  -5 1239.28 310.979   1
   6   4  -4 24342.9 621.681   1
  -6  -4   4 24148.2 605.231   1
  -6   4   4 22341.8 617.846   1
  -6  -4   4 26508.5 664.038   1
   6  -4  -4 20114.4 686.852   1
  -6   4   4 21331.9 670.861   1
   6   4  -4 24005.4 663.572   1
   6   4  -3 3552.01 145.676   1
   6   4  -2 167656. 4237.22   1
   6  -4  -2 176076. 4252.51   1
  -6   4   2 172883. 4250.32   1
  -6   4   1 8193.22 306.023   1
   6  -4  -1 8858.66 298.518   1
  -6   4  -1 11608.0 342.704   1
   6  -4   1 12328.4 338.526   1
  -6   4  -2 188806. 4872.85   1
   6   4   2 198713. 4900.67   1
   6  -4   2 199898. 4871.62   1
   6   4   3 6109.91 408.258   1
   6  -4   3 2850.99 186.102   1
  -6   4  -4 21279.8 635.358   1
   6   4   4 22420.0 606.565   1
  -6   4  -4 22551.0 584.515   1
  -6  -4  -4 21989.8 590.131   1
   6  -4   4 20471.1 596.931   1
  -6   4  -5 2242.99 330.445   1
  -6  -4  -5 1500.24 507.540   1
   6   4   5 1153.08 315.450   1
   6  -4   5 1168.65 268.001   1
  -6  -4  -5 1068.87 285.372   1
  -6   4  -5 1137.53 259.310   1
  -6  -4  -6 9949.51 626.703   1
  -6   4  -6 10192.0 495.173   1
   6   4   6 9577.09 423.283   1
   6  -4   6 10706.0 379.608   1
   6   4   6 11050.0 417.028   1
   6  -4   6 10914.2 387.956   1
  -6  -4  -6 10881.7 417.024   1
  -6   4  -6 10744.0 385.000   1
  -6  -4  -7 792.589 578.499   1
  -6   4  -7 1072.14 431.703   1
   6  -4   7 715.150 263.069   1
   6   4   7 496.308 286.108   1
  -6  -4  -7 510.192 326.137   1
  -6   4  -7 343.664 282.458   1
   6   4   7 264.694 343.563   1
   6  -4   7 0.58733 340.457   1
  -6  -4  -8 1638.60 337.251   1
  -6   4  -8 1527.94 312.851   1
   6  -4   8 1312.25 334.748   1
   6   4   8 1520.58 368.866   1
  -6  -6   8 224.861 422.468   1
  -6   6   8 168.192 393.453   1
   6  -6  -8 310.807 383.909   1
   6   6  -8 453.280 351.877   1
  -6   6   7 789.321 205.193   1
  -6  -6   7 279.741 388.204   1
   6  -6  -7 330.452 476.837   1
   6   6  -7 461.789 318.219   1
   6  -6  -7 693.445 328.781   1
  -6   6   7 790.516 342.417   1
   6   6  -6 102.284 205.535   1
  -6   6   6 136.015 188.493   1
  -6  -6   6 256.413 153.201   1
  -6  -6   6 92.8671 339.637   1
   6  -6  -6 323.469 344.451   1
   6   6  -6 357.964 335.775   1
   6  -6  -6-44.5711 325.391   1
  -6   6   6 190.747 333.071   1
   6   6  -5 2555.04 208.732   1
  -6  -6   5 2038.35 140.077   1
  -6   6   5 3436.87 188.162   1
   6  -6  -5 2856.43 331.725   1
  -6   6   5 1239.09 316.176   1
   6  -6  -5 1230.74 307.581   1
   6   6  -5 1566.39 329.112   1
  -6  -6   4 4060.86 153.879   1
   6   6  -4 3654.47 172.830   1
  -6   6   4 3611.43 210.786   1
   6   6  -4 4321.41 356.940   1
  -6   6   4 3830.17 295.987   1
   6  -6  -4 3415.83 297.217   1
   6   6  -3 4360.01 183.440   1
   6  -6  -3 8826.58 328.594   1
  -6   6   3 8094.15 198.286   1
  -6   6   3 2367.88 276.734   1
   6  -6  -2 15681.1 462.819   1
  -6   6   2 15467.0 468.743   1
   6  -6  -1 4804.27 246.372   1
  -6   6   1 4119.53 224.380   1
  -6   6  -1 17395.7 453.802   1
   6  -6   1 16725.6 447.367   1
   6   6   2 12975.6 543.100   1
   6  -6   2 12689.6 347.196   1
  -6   6  -2 11829.3 350.218   1
   6   6   3 10297.4 463.397   1
  -6   6  -3 7094.59 256.711   1
   6   6   3 3274.79 266.007   1
   6  -6   3 4080.28 208.772   1
   6  -6   3 7897.95 239.667   1
   6   6   4 2312.37 377.081   1
  -6  -6  -4 2023.12 520.471   1
  -6   6  -4 3204.95 252.855   1
  -6  -6  -4 3700.30 262.434   1
   6   6   4 4051.92 272.339   1
   6  -6   4 3630.45 220.703   1
  -6   6  -4 3575.11 228.410   1
   6  -6   4 3992.76 230.459   1
  -6  -6  -5 3091.42 510.445   1
  -6   6  -5 2244.75 269.065   1
   6   6   5 2530.93 422.162   1
   6  -6   5 2953.29 250.618   1
  -6  -6  -5 1619.09 278.112   1
   6   6   5 1878.21 335.898   1
  -6  -6  -6-71.6190 513.058   1
   6  -6   6 430.720 242.144   1
   6   6   6-98.5584 319.817   1
  -6   6  -6 48.1328 334.572   1
  -6  -6  -6 89.1015 304.294   1
  -6   6  -6 350.398 248.405   1
   6   6   6 243.740 289.808   1
   6  -6   6-15.0881 269.833   1
  -6   6  -7 675.410 375.304   1
  -6  -6  -7 354.948 558.502   1
   6  -6   7 714.646 271.144   1
   6   6   7 528.083 289.143   1
  -6  -6  -7 536.533 334.365   1
  -6   6  -7 317.291 266.459   1
   6  -6   7 563.616 288.651   1
   6   6   7 536.318 336.856   1
  -6  -6  -8 571.927 362.425   1
  -6   6  -8 378.272 295.645   1
   6  -6   8 154.962 340.200   1
   6   6   8 427.208 354.263   1
  -6  -8   8 479.552 414.721   1
   6  -8  -8 528.210 398.863   1
  -6   8   8 592.511 422.312   1
   6   8  -8 135.315 333.467   1
  -6   8   7 846.297 208.112   1
   6   8  -7 182.696 231.987   1
   6  -8  -7 860.833 494.641   1
  -6  -8   7 378.145 356.769   1
   6  -8  -7 199.816 350.370   1
  -6   8   7 465.455 375.165   1
  -6  -8   6 3088.03 151.446   1
  -6   8   6 1721.76 203.229   1
   6   8  -6 2449.11 224.915   1
   6  -8  -6 1802.83 461.451   1
   6  -8  -6 2190.10 336.449   1
   6   8  -6 2632.41 313.379   1
  -6   8   6 2056.67 397.409   1
  -6  -8   5 1279.78 132.951   1
  -6   8   5 1783.67 190.204   1
   6  -8  -5 2301.84 425.382   1
  -6  -8   5 1367.20 314.929   1
   6  -8  -5 708.520 325.556   1
  -6   8   5 975.541 347.656   1
   6   8  -5 1195.93 277.420   1
  -6  -8   4 17670.1 445.782   1
   6   8  -4 16797.2 456.488   1
  -6   8   4 15759.8 554.413   1
   6   8  -4 17127.1 532.977   1
   6   8  -3 2886.94 132.726   1
   6   8  -3 2005.29 240.545   1
  -6   8   2 27811.2 736.132   1
   6  -8  -2 28205.1 743.908   1
   6  -8  -1 30086.3 769.932   1
  -6   8   1 29014.8 777.756   1
   6  -8   0 74423.7 1865.81   1
  -6   8  -1 45020.8 1116.11   1
   6  -8   1 43720.1 1115.11   1
   6  -8   2 29515.0 774.153   1
  -6   8  -2 31372.3 779.187   1
  -6  -8  -3 4045.89 626.769   1
   6   8   3 4241.82 454.945   1
   6  -8   3 2096.43 165.592   1
  -6   8  -3 2846.24 196.280   1
   6  -8   3 3588.94 185.826   1
  -6   8  -4 13946.7 451.607   1
  -6  -8  -4 16491.2 760.272   1
   6   8   4 15166.2 641.807   1
   6   8   4 14999.8 469.631   1
  -6  -8  -4 16858.5 481.893   1
  -6   8  -4 14578.1 437.417   1
   6  -8   4 14927.4 445.814   1
   6  -8   4 17018.5 449.578   1
  -6  -8  -5 2247.65 605.660   1
   6   8   5 1700.76 462.810   1
   6  -8   5 1607.23 218.385   1
  -6   8  -5 871.313 266.615   1
   6   8   5 1586.74 304.302   1
   6  -8   5 1382.28 231.376   1
  -6  -8  -5 1419.01 287.024   1
  -6   8  -5 1049.41 218.050   1
  -6   8  -6 2520.00 311.870   1
  -6  -8  -6 1832.97 562.602   1
   6   8   6 1346.93 394.924   1
   6  -8   6 3003.12 247.229   1
  -6   8  -6 2567.57 247.881   1
   6   8   6 2447.07 288.874   1
  -6  -8  -6 2314.91 316.697   1
   6  -8   6 2529.17 267.896   1
  -6  -8  -7 125.123 593.000   1
   6  -8   7 558.864 241.768   1
   6   8   7 6.62237 332.077   1
  -6   8  -7 581.231 316.066   1
  -6  -8  -7 130.923 342.290   1
  -6   8  -7 728.068 263.977   1
   6  -8   7 594.538 291.505   1
   6   8   7 102.045 371.865   1
  -6  -8  -8 450.950 372.443   1
  -6   8  -8 503.296 293.271   1
   6   8   8 703.849 392.520   1
   6  -8   8 235.050 366.523   1
  -6 -10   8 1549.30 372.338   1
   6 -10  -8 694.699 400.059   1
   6  10  -8 197.824 339.910   1
  -6  10   8 655.671 447.393   1
  -6  10   7 568.668 257.200   1
  -6 -10   7 337.693 153.701   1
   6  10  -7 449.921 224.936   1
   6 -10  -7 356.019 491.401   1
  -6 -10   7 351.672 311.586   1
   6  10  -7 255.010 357.405   1
  -6  10   7 405.447 427.146   1
   6 -10  -7 163.806 359.693   1
   6 -10  -6 3304.67 486.566   1
   6  10  -6 4886.21 242.770   1
  -6  10   6 3677.25 254.481   1
  -6 -10   6 5606.27 198.329   1
   6 -10  -6 3107.62 338.634   1
   6  10  -6 4282.97 350.785   1
  -6  10   6 4362.42 387.391   1
  -6 -10   5 1057.97 118.249   1
   6 -10  -5 970.151 434.495   1
  -6  10   5 909.795 320.294   1
   6  10  -5 1103.21 291.144   1
   6 -10  -5 795.982 311.882   1
  -6 -10   4 18814.9 465.158   1
   6  10  -4 17051.7 472.348   1
   6 -10  -4 16423.5 649.511   1
   6 -10  -4 15335.4 565.687   1
   6  10  -4 20192.7 543.094   1
  -6  10   4 14818.7 553.585   1
   6  10  -3 4176.56 151.464   1
   6 -10  -3 3687.39 263.632   1
  -6  10   3 4259.13 292.699   1
   6 -10  -2 77662.1 1872.22   1
  -6  10   2 75533.9 1869.93   1
  -6  10   1 83032.9 2171.96   1
   6 -10  -1 90748.6 2175.22   1
   6 -10   0 63321.3 1337.91   1
  -6  10   0 58418.9 1337.61   1
  -6  10  -1 79353.1 1908.10   1
   6 -10   1 73944.8 1904.95   1
  -6  10  -2 71733.5 1794.18   1
   6 -10   2 71183.1 1792.25   1
   6 -10   3 6640.44 228.017   1
  -6  10  -3 6890.85 247.858   1
  -6 -10  -4 14123.1 836.447   1
  -6  10  -4 14489.1 456.749   1
   6  10   4 15239.8 482.553   1
   6 -10   4 15102.8 438.978   1
  -6 -10  -4 16138.7 478.090   1
  -6  10  -4 15346.1 438.755   1
   6  10   5 978.299 426.969   1
  -6 -10  -5 1201.33 652.533   1
   6 -10   5 1350.60 199.574   1
  -6  10  -5 787.049 241.441   1
  -6  10  -5 1150.40 205.975   1
   6  10   5 678.526 307.114   1
  -6 -10  -5 1049.10 253.045   1
   6 -10   5 925.747 239.989   1
   6  10   6 2365.61 463.129   1
  -6 -10  -6 1645.32 666.010   1
  -6  10  -6 3453.24 305.174   1
   6 -10   6 4494.28 257.818   1
  -6 -10  -6 3829.41 338.406   1
  -6  10  -6 4807.07 257.619   1
   6  10   6 4013.75 375.941   1
   6 -10   6 4624.57 279.780   1
   6  10   7 541.554 420.630   1
  -6 -10  -7 167.288 699.699   1
  -6  10  -7 226.583 318.248   1
   6 -10   7 773.526 239.275   1
  -6 -10  -7 873.068 339.703   1
  -6  10  -7 566.309 239.851   1
   6 -10   7 595.914 320.597   1
   6  10   7 456.667 352.397   1
  -6 -10  -8 219.164 368.559   1
  -6  10  -8 623.473 266.660   1
   6  10   8 173.170 407.645   1
   6 -10   8 608.279 346.106   1
  -6 -12   8 352.669 364.100   1
   6 -12  -8-18.7723 391.081   1
  -6  12   8 518.532 445.622   1
   6  12  -8 154.400 350.593   1
   6  12  -7 797.977 246.151   1
  -6  12   7 771.825 241.340   1
  -6 -12   7 722.431 164.757   1
   6 -12  -7 1037.87 543.412   1
  -6  12   7 938.533 390.909   1
   6 -12  -7 948.608 386.068   1
   6  12  -7 802.308 337.172   1
  -6 -12   6 125.225 142.684   1
   6  12  -6 365.577 179.299   1
  -6  12   6-191.633 229.368   1
   6 -12  -6 594.671 527.442   1
  -6  12   6-156.961 356.532   1
   6  12  -6 94.4379 327.509   1
   6 -12  -5 3055.82 588.998   1
  -6 -12   5 9059.98 239.452   1
   6  12  -5 9055.96 268.433   1
   6 -12  -5 3674.34 353.675   1
  -6  12   5 3750.37 382.316   1
   6  12  -5 5482.00 409.179   1
   6  12  -4 7348.59 229.505   1
   6  12  -4 7265.32 345.498   1
   6 -12  -4 4919.47 564.068   1
  -6  12   4 5843.51 361.222   1
   6 -12  -4 6142.02 357.064   1
   6 -12  -3 15362.1 456.425   1
  -6  12   3 15645.1 435.724   1
  -6  12   2 2885.56 238.623   1
   6 -12  -2 2977.87 218.614   1
  -6  12   1 72687.9 1971.31   1
   6 -12  -1 83978.5 1972.38   1
   6 -12   0 59904.9 1481.60   1
  -6  12   0 57740.4 1484.74   1
   6 -12   1 71616.6 1893.45   1
  -6  12  -1 80726.9 1895.06   1
   6 -12   2 2779.15 131.258   1
  -6  12  -2 3114.93 137.033   1
  -6  12  -3 14284.1 421.424   1
   6 -12   3 13405.3 400.866   1
   6 -12   4 7170.18 253.913   1
  -6  12  -4 6506.73 268.839   1
   6  12   4 6697.05 337.589   1
  -6 -12  -4 6473.58 321.792   1
  -6  12  -4 6564.28 248.207   1
   6 -12   4 6710.90 256.155   1
   6  12   5 2645.33 564.320   1
  -6 -12  -5 2944.99 777.505   1
   6 -12   5 8472.28 263.809   1
  -6  12  -5 8043.21 297.714   1
  -6  12  -5 6009.57 256.396   1
   6  12   5 4241.35 376.858   1
  -6 -12  -5 4734.75 317.355   1
   6 -12   5 6138.77 270.201   1
  -6 -12  -6-100.681 705.840   1
   6  12   6-346.426 513.972   1
   6 -12   6 221.521 192.597   1
  -6  12  -6 105.963 245.077   1
  -6 -12  -6 374.272 297.807   1
   6  12   6-126.496 360.330   1
  -6  12  -6 37.9220 206.616   1
   6 -12   6 89.9410 283.539   1
   6  12   7 494.650 451.515   1
  -6 -12  -7 1194.74 772.506   1
  -6  12  -7 402.516 315.667   1
   6 -12   7 668.172 224.153   1
  -6 -12  -7 954.357 347.638   1
  -6  12  -7 481.033 235.984   1
   6  12   7 1071.38 362.469   1
   6 -12   7 800.072 297.714   1
  -6 -12  -8 61.4722 373.423   1
  -6  12  -8 18.2633 260.665   1
   6  12   8-12.6531 410.836   1
   6 -12   8 77.7277 333.233   1
   6 -14  -8 391.926 382.507   1
  -6  14   8 548.785 425.909   1
   6  14  -8 557.349 397.156   1
   6  14  -7 62.8311 221.509   1
  -6 -14   7 257.362 159.815   1
  -6  14   7 423.242 242.988   1
   6 -14  -7-143.304 662.072   1
  -6  14   7 237.136 386.463   1
   6 -14  -7 362.255 383.453   1
   6  14  -7 40.1706 331.378   1
   6  14  -6 13333.6 407.939   1
   6 -14  -6 9714.64 512.633   1
  -6  14   6 10635.2 517.943   1
   6  14  -6 12323.1 467.020   1
  -6  14   5 1710.90 317.981   1
   6 -14  -5 1064.52 601.686   1
   6  14  -5 1198.85 333.719   1
   6 -14  -5 1086.50 333.581   1
  -6  14   5 734.417 343.089   1
  -6  14   4 19708.8 694.261   1
   6 -14  -4 17968.6 661.370   1
  -6  14   4 19899.8 688.942   1
  -6  14   3 2072.10 358.847   1
  -6  14   3 2370.88 312.428   1
   6 -14  -3 2785.38 287.416   1
  -6  14   2 103695. 2658.23   1
   6 -14  -2 107481. 2657.17   1
  -6  14   1 6388.82 276.726   1
   6 -14  -1 7450.47 284.048   1
  -6  14   0 93609.3 2320.55   1
   6 -14   0 92052.0 2318.99   1
   6 -14   1 7113.66 204.104   1
  -6  14  -1 7198.97 205.706   1
   6 -14   2 99246.2 2554.35   1
  -6  14  -2 105984. 2557.80   1
   6  14   3 2111.80 765.130   1
   6 -14   3 3769.05 168.895   1
  -6  14  -3 2734.11 183.089   1
   6  14   3 2867.52 285.460   1
   6 -14   4 22292.3 582.461   1
  -6  14  -4 24256.8 607.402   1
   6  14   4 21786.9 632.717   1
  -6 -14  -4 20185.9 617.929   1
  -6  14  -4 20862.8 573.918   1
   6 -14   4 22473.2 584.360   1
  -6 -14  -5 1011.25 837.705   1
   6  14   5 1926.68 592.017   1
  -6  14  -5 1791.85 232.218   1
  -6 -14  -5 1248.62 276.928   1
  -6  14  -5 1937.05 179.749   1
   6  14   5 1232.15 329.809   1
  -6  14  -6 10960.2 421.501   1
  -6  14  -6 12190.2 378.917   1
  -6 -14  -6 10325.7 445.267   1
   6  14   6 11044.3 496.779   1
   6 -14   6 11686.6 409.536   1
  -6 -14  -7 75.0944 787.295   1
   6  14   7 348.624 506.147   1
  -6  14  -7 50.4319 253.772   1
   6 -14   7 356.466 217.629   1
  -6 -14  -7 245.434 340.268   1
   6  14   7-185.714 339.819   1
  -6  14  -7 328.875 235.808   1
   6 -14   7 32.9042 302.738   1
  -6 -14  -8 714.168 376.243   1
  -6  14  -8 1108.92 264.271   1
   6 -14   8 577.116 358.554   1
   6  14   8 723.326 419.662   1
   6 -16  -8-34.1120 378.438   1
  -6  16   8 297.397 427.210   1
   6  16  -8-41.3061 385.828   1
   6 -16  -7 500.802 737.255   1
  -6 -16   7 701.636 149.032   1
   6  16  -7 658.598 222.892   1
  -6  16   7 343.233 281.126   1
   6 -16  -7 299.226 364.151   1
   6  16  -7 236.613 345.574   1
  -6  16   7 0.82886 389.613   1
  -6 -16   6 115.186 144.401   1
   6  16  -6 158.270 191.569   1
  -6  16   6-221.860 282.474   1
   6 -16  -6-508.203 777.449   1
  -6  16   6 435.972 400.749   1
   6  16  -6-157.823 283.753   1
   6 -16  -6-56.5238 356.543   1
   6  16  -5 2829.67 178.866   1
   6 -16  -5 1825.73 350.103   1
  -6  16   5 2029.80 382.195   1
   6  16  -5 2894.60 283.957   1
   6  16  -4 211.041 136.526   1
  -6  16   4 579.660 330.466   1
   6 -16  -4 209.785 315.120   1
  -6  16   4 572.098 342.151   1
   6 -16  -3 6231.97 340.312   1
  -6  16   3 6110.98 374.187   1
   6 -16  -2 215.375 210.180   1
  -6  16   2 54.3498 259.820   1
   6 -16  -1 31151.6 810.884   1
  -6  16   1 30832.0 819.084   1
  -6  16  -1 23431.6 598.720   1
  -6  16  -2 116.998 99.9631   1
   6 -16   2 251.513 103.977   1
  -6  16  -3 10335.1 306.300   1
   6 -16   3 10366.2 291.877   1
   6  16   4 401.985 663.598   1
   6 -16   4 315.858 155.325   1
  -6  16  -4 428.436 186.448   1
  -6  16  -4 362.852 140.023   1
   6  16   4 175.986 293.055   1
   6 -16   4 278.699 161.208   1
   6  16   5 2823.16 569.956   1
   6 -16   5 3620.68 190.352   1
  -6  16  -5 2958.87 189.364   1
  -6 -16  -5 2863.39 312.240   1
   6 -16   5 3230.25 240.299   1
  -6 -16  -6-26.2164 946.523   1
   6  16   6 95.3273 551.992   1
   6 -16   6 139.193 181.148   1
  -6  16  -6 36.8392 217.953   1
  -6  16  -6 330.669 201.344   1
   6  16   6-60.7025 376.213   1
  -6 -16  -6 159.104 281.899   1
   6 -16   6-45.9213 241.174   1
   6  16   7 388.672 577.149   1
  -6 -16  -7 130.340 1002.50   1
  -6  16  -7 921.969 269.189   1
   6 -16   7 726.028 210.604   1
  -6 -16  -7 543.072 339.539   1
   6  16   7 420.215 358.732   1
  -6  16  -7 289.383 232.348   1
   6 -16   7 610.613 283.378   1
  -6 -16  -8 574.952 380.653   1
  -6  16  -8-21.8075 249.514   1
   6 -16   8 80.3009 291.332   1
   6  16   8-215.390 419.290   1
   6 -18  -8 2136.31 362.580   1
   6  18  -8 2207.29 379.617   1
  -6  18   8 2254.68 450.427   1
   6 -18  -7 456.121 942.763   1
   6  18  -7-64.3587 222.649   1
  -6 -18   7 68.8347 157.630   1
  -6  18   7 347.061 287.838   1
   6 -18  -7 471.413 363.174   1
   6  18  -7 104.654 365.529   1
  -6  18   7 219.121 426.398   1
   6 -18  -6 3879.74 382.740   1
   6  18  -6 4435.19 361.732   1
  -6  18   6 4045.19 438.743   1
   6  18  -5 616.632 175.567   1
   6  18  -5 796.804 303.646   1
  -6  18   5 430.431 406.570   1
   6 -18  -5 462.589 317.020   1
  -6  18   5 430.810 375.993   1
   6 -18  -4 35909.9 1161.47   1
  -6  18   4 37948.3 1158.52   1
   6 -18  -3 1079.76 299.561   1
  -6  18   3 1201.01 292.422   1
   6 -18  -2 35278.1 955.082   1
  -6  18   2 37213.7 954.606   1
   6 -18   0 265325. 6511.99   1
  -6  18   0 256911. 6514.15   1
  -6  18  -2 36217.7 911.104   1
   6 -18   2 35448.6 907.757   1
   6  18   3 1377.12 303.029   1
  -6  18  -4 42265.4 1106.77   1
   6  18   4 38714.3 1137.93   1
  -6  18  -4 39320.8 1084.39   1
   6  18   5 683.198 610.358   1
  -6  18  -5 703.082 226.203   1
   6  18   5 763.514 323.033   1
  -6  18  -5 798.099 165.019   1
  -6 -18  -5 983.774 300.709   1
   6 -18   5 831.175 238.488   1
  -6  18  -6 3988.47 262.122   1
  -6  18  -6 4056.12 235.484   1
  -6 -18  -6 4365.99 323.900   1
   6  18   6 4747.21 430.837   1
  -6 -18  -7 1352.13 1130.88   1
   6  18   7 301.657 516.993   1
  -6  18  -7 266.084 310.420   1
   6 -18   7 200.622 201.125   1
   6  18   7 351.521 329.447   1
  -6 -18  -7 303.562 343.463   1
  -6  18  -7 342.958 232.430   1
   6 -18   7 270.772 311.581   1
   6  18   8 2819.25 437.907   1
  -6  18  -8 2871.76 269.850   1
  -6 -18  -8 2173.67 377.749   1
   6 -18   8 3010.79 359.658   1
  -6  20   7 539.595 356.534   1
   6  20  -7 241.603 197.752   1
   6 -20  -7 370.864 330.543   1
   6  20  -7 262.962 328.369   1
  -6  20   7 434.731 454.123   1
  -6  20   6-314.015 326.922   1
   6  20  -6-115.880 169.408   1
   6 -20  -6 193.886 341.747   1
  -6  20   6-760.367 422.809   1
   6  20  -6 213.777 346.596   1
  -6  20   5 1457.61 395.271   1
   6  20  -5 1554.59 296.346   1
   6  20  -5 1128.80 151.751   1
   6 -20  -5 630.757 323.298   1
  -6  20   5 627.259 338.423   1
  -6  20   4-86.5060 467.518   1
   6  20  -4 527.702 133.385   1
   6 -20  -4 63.2586 280.299   1
  -6  20   4 147.396 299.721   1
   6 -20  -3 4254.58 298.921   1
  -6  20   3 4337.45 303.159   1
   6 -20  -2 287.603 225.829   1
  -6  20   2 134.967 249.080   1
   6 -20  -1 7124.51 275.225   1
  -6  20   1 5747.57 275.400   1
   6 -20   0 11123.7 337.014   1
  -6  20   0 10379.3 323.108   1
  -6  20  -1 5475.21 170.434   1
   6 -20   1 5090.14 184.420   1
  -6  20  -1 4903.33 189.145   1
  -6  20  -2 344.659 114.088   1
  -6  20  -3 9927.49 290.657   1
   6 -20   3 9269.98 266.735   1
   6  20   4 68.9104 815.193   1
   6 -20   4 428.213 138.221   1
  -6  20  -4 298.608 160.063   1
   6  20   4 137.297 307.598   1
   6 -20   5 1468.64 156.058   1
  -6  20  -5 1385.96 215.037   1
   6  20   5 1227.38 327.071   1
  -6  20  -5 1070.53 160.004   1
  -6 -20  -5 1404.40 295.464   1
   6 -20   5 1471.14 203.538   1
   6 -20   6 211.955 206.633   1
   6  20   6-412.410 555.594   1
  -6  20  -6 172.896 191.275   1
  -6 -20  -6-137.092 301.312   1
   6  20   6 477.957 381.609   1
  -6  20  -6-108.727 223.694   1
   6 -20   6 34.1558 176.691   1
   6  20   7-185.488 639.669   1
   6 -20   7 705.708 265.702   1
  -6  20  -7 289.906 278.993   1
   6 -20   7 798.682 224.884   1
   6  20   7 354.803 368.566   1
  -6 -20  -7 257.859 323.991   1
  -6  20  -7 574.434 229.055   1
  -6  22   7 429.238 398.417   1
   6  22  -7 129.882 227.444   1
   6 -22  -7 138.541 412.157   1
   6  22  -7 205.340 305.028   1
  -6  22   7 8.68731 446.971   1
  -6  22   6 1873.06 457.441   1
   6  22  -6 4382.71 198.530   1
   6 -22  -6 2028.71 361.661   1
  -6  22   6 3218.53 388.378   1
   6  22  -6 4416.66 323.846   1
  -6  22   5 7.05456 421.831   1
   6  22  -5 335.531 246.232   1
   6  22  -5 615.896 150.084   1
   6 -22  -5 486.442 316.044   1
  -6  22   5 104.894 334.876   1
   6 -22  -4 11207.9 455.532   1
  -6  22   4 11015.5 458.045   1
   6 -22  -3 564.653 286.535   1
  -6  22   3 991.141 296.900   1
   6 -22  -2 34302.4 919.596   1
  -6  22   2 35166.9 936.457   1
  -6  22   1 1599.48 247.724   1
   6 -22   0 53809.3 1401.66   1
  -6  22   0 57173.8 1405.91   1
   6 -22   1 1672.71 154.641   1
  -6  22  -1 1779.62 163.118   1
  -6  22  -2 33012.3 844.241   1
   6  22   3 937.011 308.739   1
   6 -22   3 1097.63 138.957   1
   6 -22   4 15887.0 426.087   1
  -6  22  -4 15604.5 439.156   1
   6  22   5 127.418 703.108   1
  -6  22  -5 234.903 160.170   1
  -6 -22  -5 807.948 301.162   1
   6  22   5 293.959 325.435   1
   6 -22   5 412.236 153.813   1
  -6  22  -5 438.720 194.982   1
   6  22   6 249.956 611.897   1
   6 -22   6 6735.62 251.895   1
  -6  22  -6 2781.39 231.866   1
  -6 -22  -6 3212.09 344.837   1
   6  22   6 3547.81 410.777   1
   6 -22   6 4958.20 214.718   1
  -6  22  -6 4570.15 284.072   1
   6  22   7 257.764 636.184   1
   6 -22   7 292.817 279.845   1
   6 -22   7 157.651 183.480   1
  -6  22  -7 435.613 252.803   1
  -6  22  -7 455.700 232.061   1
   6  22   7 372.248 409.902   1
  -6 -22  -7 285.788 317.066   1
  -6  24   7 21.4560 393.218   1
   6 -24  -7-8.19178 411.726   1
   6  24  -7 734.086 328.173   1
  -6  24   7 55.1358 471.970   1
   6  24  -6 2269.85 194.518   1
   6 -24  -6 1347.09 386.433   1
   6  24  -6 2235.27 302.588   1
  -6  24   6 1554.79 370.478   1
  -6  24   5 377.731 505.250   1
   6  24  -5 487.056 159.270   1
   6 -24  -5 568.951 357.352   1
  -6  24   5 541.360 312.939   1
   6 -24  -4 1701.70 329.373   1
  -6  24   4 2301.39 318.057   1
   6 -24  -3 828.197 323.879   1
  -6  24   3 723.868 328.686   1
   6 -24  -2 7384.27 365.091   1
  -6  24   2 7982.27 359.563   1
   6 -24  -1 1341.43 271.481   1
   6 -24   0 17846.7 483.121   1
  -6  24   0 16628.5 482.377   1
   6 -24   1 2086.14 174.568   1
  -6  24  -1 1355.77 158.179   1
  -6  24  -2 8665.18 263.285   1
   6  24   3 1178.67 314.038   1
  -6  24  -3 1674.73 159.544   1
   6  24   4 2320.72 339.342   1
  -6  24  -4 2872.02 189.140   1
   6  24   5 182.911 712.872   1
  -6  24  -5 305.712 143.117   1
  -6 -24  -5 101.104 300.993   1
   6  24   5 620.368 335.519   1
   6 -24   5 765.849 169.730   1
  -6  24  -5 468.466 185.809   1
   6  24   6 168.172 658.461   1
  -6  24  -6 888.553 187.993   1
  -6 -24  -6 1816.08 344.661   1
   6  24   6 1031.13 372.792   1
  -6  24  -6 1580.65 232.583   1
   6 -24   6 2373.78 186.503   1
   6  24   7-428.748 666.836   1
  -6  24  -7-188.827 223.441   1
   6  24   7 104.124 440.504   1
  -6 -24  -7 319.954 337.281   1
   6 -26  -7 772.106 448.416   1
  -6  26   7-103.363 411.299   1
   6  26  -7 208.748 362.913   1
  -6  26   6 238.404 452.946   1
   6  26  -6 593.994 326.881   1
   6  26  -6 448.940 182.708   1
   6 -26  -6 525.730 412.663   1
  -6  26   6 419.054 376.219   1
  -6  26   5 181.740 518.003   1
   6  26  -5 1063.49 159.999   1
   6 -26  -5 583.064 379.404   1
  -6  26   5 609.238 344.260   1
   6 -26  -4 4891.70 385.402   1
  -6  26   4 4753.68 383.128   1
   6 -26  -3 1400.44 338.059   1
  -6  26   3 1475.55 315.498   1
   6 -26  -2 4705.86 356.911   1
  -6  26   2 4814.05 327.547   1
  -6  26   1 11277.4 377.146   1
   6 -26  -1 10323.5 394.653   1
   6 -26   0 12860.0 388.999   1
  -6  26   0 13084.4 403.655   1
  -6  26  -1 13196.3 387.072   1
   6 -26   1 13524.6 373.873   1
  -6  26  -2 4021.70 159.846   1
   6  26   3 1787.92 319.315   1
  -6  26  -3 1496.26 145.213   1
   6  26   4 5260.19 378.342   1
  -6  26  -4 5806.01 231.963   1
   6  26   5 616.953 833.190   1
  -6  26  -5 706.302 147.972   1
   6  26   5 712.548 339.429   1
  -6  26  -5 925.849 196.698   1
   6  26   6 137.552 730.139   1
  -6  26  -6 349.176 208.106   1
   6 -26   6 504.809 181.570   1
  -6  26  -6 307.679 192.406   1
   6  26   6 148.433 378.661   1
  -6 -26  -6 219.790 335.181   1
  -6  26  -7 296.527 213.719   1
   6  26   7-92.2576 435.334   1
  -6 -26  -7 227.821 348.763   1
   6 -28  -7 442.463 438.897   1
  -6  28   7 344.394 403.755   1
   6  28  -7 148.121 370.670   1
   6  28  -6 3803.84 327.022   1
   6  28  -6 4142.26 201.824   1
   6 -28  -6 2236.27 434.647   1
  -6  28   6 2382.53 378.375   1
  -6  28   5-29.1821 632.612   1
   6  28  -5 442.455 169.668   1
   6 -28  -5 797.627 390.301   1
  -6  28   5 779.982 359.854   1
   6 -28  -4 7089.96 420.119   1
  -6  28   4 8031.37 419.461   1
   6 -28  -3 608.704 321.914   1
  -6  28   3 401.521 307.759   1
   6 -28  -2 23002.6 673.605   1
  -6  28   2 24182.0 672.556   1
  -6  28   1 3642.42 294.044   1
   6 -28  -1 4437.60 278.821   1
  -6  28   0 26048.7 721.624   1
   6 -28   0 27801.2 722.945   1
   6 -28   1 4086.58 202.478   1
  -6  28  -2 24363.2 641.548   1
   6  28   2 24776.2 707.812   1
  -6  28  -2 26370.7 653.241   1
   6  28   3 889.194 321.689   1
  -6  28  -3 565.947 142.647   1
   6  28   4 8157.88 446.086   1
  -6  28  -4 11149.8 324.502   1
   6  28   5 367.394 338.927   1
  -6  28  -5 605.600 133.407   1
   6 -28   5 756.612 162.067   1
  -6  28  -5 877.093 202.730   1
  -6  28  -6 1761.40 201.427   1
   6  28   6 2471.83 413.338   1
   6  28   7 213.008 442.731   1
  -6  28  -7 167.900 200.690   1
  -6 -28  -7-9.84467 373.294   1
   6 -30  -7 424.363 417.181   1
   6  30  -7 975.358 367.892   1
  -6  30   7 829.840 425.630   1
  -6  30   6-413.776 563.123   1
   6  30  -6 569.031 297.257   1
   6  30  -6 266.056 171.561   1
   6 -30  -6 146.436 376.878   1
  -6  30   6 399.315 397.136   1
  -6  30   5 207.426 684.073   1
   6  30  -5 1173.86 153.708   1
   6 -30  -5 651.607 355.427   1
  -6  30   5 1166.00 395.998   1
   6 -30  -4-66.2604 330.100   1
  -6  30   4 262.843 336.726   1
   6 -30  -3 3058.20 350.189   1
  -6  30   3 2751.24 322.179   1
   6 -30  -2 5805.09 328.248   1
  -6  30   2 5746.90 326.074   1
   6 -30  -1 2074.17 253.782   1
  -6  30   1 1951.10 284.171   1
  -6  30   0 1588.35 243.148   1
   6 -30   0 1362.81 250.361   1
  -6  30  -1 2056.94 204.388   1
  -6  30  -2 5801.54 215.963   1
   6  30   2 6537.58 350.624   1
   6  30   3 2881.36 359.808   1
  -6  30  -3 5002.25 202.962   1
   6  30   4-236.516 350.002   1
  -6  30  -4 332.412 167.276   1
   6  30   5 1867.20 349.076   1
  -6  30  -5 1221.74 196.059   1
   6  30   6 93.5999 782.369   1
  -6  30  -6 309.966 209.147   1
   6 -30   6 648.890 174.803   1
   6  30   6 492.548 413.200   1
  -6 -30  -6 844.656 340.367   1
  -6  30  -6 283.705 168.348   1
   6  30   7 1239.05 488.829   1
  -6  30  -7 860.316 219.602   1
  -6 -30  -7 1275.30 367.071   1
  -6  32   6-140.797 616.023   1
   6  32  -6 6826.86 329.915   1
   6  32  -6 6369.78 241.758   1
   6 -32  -6 2951.78 429.863   1
  -6  32   6 3148.18 434.035   1
   6  32  -5 233.971 158.911   1
   6 -32  -5 503.728 385.445   1
  -6  32   5 385.824 400.264   1
   6 -32  -4 6733.62 400.128   1
  -6  32   4 7534.78 410.589   1
   6 -32  -3 472.109 319.655   1
  -6  32   3 669.808 304.799   1
  -6  32   2 34115.1 902.979   1
   6 -32  -2 31981.1 886.420   1
   6 -32  -1 782.350 261.217   1
  -6  32   1 679.701 287.012   1
  -6  32   0 19348.6 557.381   1
   6 -32   0 20142.8 560.476   1
  -6  32  -1 927.609 191.685   1
   6  32   2 37425.0 1028.02   1
  -6  32  -2 38872.3 982.413   1
   6  32   3 980.345 361.163   1
  -6  32  -3 514.503 153.441   1
   6  32   4 7620.63 460.437   1
  -6  32  -4 11545.8 333.558   1
   6  32   5 450.546 356.039   1
  -6  32  -5 496.811 188.152   1
  -6  32  -6 4729.17 271.656   1
   6  32   6 3311.54 449.172   1
   6 -34  -6-253.816 384.577   1
  -6  34   6 54.1050 434.139   1
   6 -34  -5 1182.16 364.966   1
  -6  34   5 1052.46 414.887   1
   6 -34  -4 188.471 321.064   1
  -6  34   4 9.23738 350.377   1
   6 -34  -3 2019.56 300.815   1
  -6  34   3 2669.53 324.454   1
   6 -34  -2 945.027 263.430   1
  -6  34   2 1385.85 323.061   1
  -6  34   1 2509.57 300.243   1
   6 -34  -1 2072.04 275.995   1
  -6  34   0 734.437 235.968   1
   6 -34   0 268.240 213.041   1
  -6  34  -1 3235.65 218.469   1
   6  34   2 1310.84 315.161   1
  -6  34  -2 1345.53 192.818   1
  -6  34  -3 2703.85 184.152   1
   6  34   3 2411.83 376.809   1
  -6  34  -4 43.2246 154.052   1
   6  34   4 445.064 368.532   1
  -6  34  -5 2494.59 195.526   1
   6  34   5 848.589 375.992   1
  -6  34  -6 345.660 132.479   1
   6  34   6 274.947 427.144   1
   6 -36  -6 1166.43 383.752   1
  -6  36   6 727.759 478.596   1
   6  36  -5 439.628 181.572   1
   6 -36  -5 408.808 366.518   1
  -6  36   5 323.861 398.808   1
   6 -36  -4 10676.2 440.454   1
  -6  36   4 10640.2 459.324   1
   6 -36  -3 820.340 291.129   1
  -6  36   3 934.999 352.827   1
   6 -36  -2 5747.24 337.681   1
  -6  36   2 6626.87 382.613   1
   6 -36  -1 1296.41 283.190   1
  -6  36   1 1236.86 300.814   1
  -6  36   0 42779.5 1096.58   1
   6 -36   0 41386.6 1084.26   1
  -6  36  -1 915.005 210.655   1
   6  36   2 6140.58 363.910   1
  -6  36  -2 6383.73 268.919   1
  -6  36  -3 1192.40 146.798   1
   6  36   3 928.116 371.943   1
  -6  36  -3 947.191 148.369   1
  -6  36  -4 14749.5 412.242   1
   6  36   4 11664.7 539.283   1
  -6  36  -5 317.752 190.719   1
   6  36   5 423.187 384.578   1
  -6  36  -6 632.547 126.300   1
   6  36   6 1511.31 439.812   1
   6 -38  -6 272.495 376.672   1
  -6  38   6 588.119 470.789   1
   6 -38  -5 114.075 357.089   1
  -6  38   5 341.943 405.981   1
   6 -38  -4 437.783 312.346   1
  -6  38   4 189.198 349.908   1
   6 -38  -3 642.658 317.221   1
  -6  38   3 401.341 357.225   1
   6 -38  -2 1109.29 308.260   1
  -6  38   2 1026.44 335.807   1
   6 -38  -1 1376.04 291.498   1
  -6  38   1 1235.67 284.706   1
  -6  38   0 1446.45 252.720   1
   6 -38   0 1248.99 235.907   1
  -6  38  -1 1712.93 240.678   1
  -6  38  -2 1337.77 219.626   1
   6  38   2 1057.29 317.822   1
   6  38   3 592.807 380.230   1
  -6  38  -3 378.684 156.892   1
  -6  38  -4 304.088 167.648   1
   6  38   4 409.043 390.436   1
  -6  38  -5 605.403 199.985   1
   6  38   5 91.1458 386.826   1
   6  38   6 659.581 446.648   1
   6 -40  -5 332.556 344.258   1
  -6  40   5 398.235 409.398   1
   6 -40  -4 2977.48 360.313   1
  -6  40   4 2631.31 370.181   1
   6 -40  -3 469.832 343.178   1
  -6  40   3 102.089 367.259   1
   6 -40  -2 2521.84 341.914   1
  -6  40   1 426.584 272.503   1
   6 -40  -1 221.192 274.259   1
  -6  40   0 14781.5 467.933   1
  -6  40  -1 657.453 256.776   1
   6  40   2 3049.24 336.359   1
  -6  40  -2 2832.11 246.775   1
  -6  40  -3 607.455 153.231   1
   6  40   3 352.732 401.463   1
  -6  40  -3 504.071 168.717   1
  -6  40  -4 4937.98 228.298   1
   6  40   4 3143.86 437.225   1
   6  40   5-54.4960 393.947   1
   6 -42  -5-34.5916 373.920   1
  -6  42   5-20.1482 413.958   1
   6 -42  -4 1237.25 365.706   1
  -6  42   4 884.644 387.548   1
   6 -42  -3-63.0204 349.607   1
  -6  42   3 228.502 381.503   1
  -6  42   1 427.434 300.156   1
   6 -42  -1 545.091 252.617   1
  -6  42   0 4454.61 292.549   1
  -6  42  -1 247.882 260.666   1
   6  42   2 3506.61 349.195   1
  -6  42  -2 3492.75 260.390   1
  -6  42  -3 293.688 175.366   1
   6  42   3-340.456 412.000   1
  -6  42  -3 48.9340 182.679   1
  -6  42  -4 886.946 154.400   1
   6  42   4 1232.51 412.059   1
   6  42   5 13.2313 401.910   1
   6 -44  -4 808.921 377.773   1
  -6  44   4 241.420 407.529   1
   6 -44  -3 251.938 376.189   1
  -6  44   3 62.3857 397.790   1
   6 -44  -2-433.682 358.790   1
  -6  44   1 477.818 318.618   1
   6 -44  -1 479.264 275.106   1
  -6  44   0 2166.98 259.432   1
  -6  44  -1 783.312 285.186   1
  -6  44  -2 542.187 255.507   1
   6  44   2 629.122 354.723   1
  -6  44  -3 569.930 188.342   1
   6  44   3 171.925 428.495   1
  -6  44  -3 390.268 196.556   1
  -6  44  -4 770.899 152.988   1
   6  44   4 1027.09 418.399   1
   6 -46  -4 2034.68 416.531   1
  -6  46   4 1833.04 418.113   1
   6 -46  -3 801.034 377.946   1
  -6  46   3 427.503 403.988   1
   6 -46  -2 3857.50 329.525   1
  -6  46   1 113.795 319.923   1
   6 -46  -1 126.943 281.279   1
  -6  46   0 4911.94 300.915   1
  -6  46  -1 143.310 289.458   1
   6  46   1 494.898 354.801   1
   6  46   2 5219.05 410.499   1
  -6  46  -2 4802.33 304.510   1
  -6  46  -3 85.1235 217.433   1
   6  46   3 576.524 445.702   1
  -6  46  -4 1796.12 170.762   1
   6  46   4 1748.58 419.896   1
   6 -48  -3 79.4690 361.795   1
  -6  48   3 614.099 421.610   1
   6 -48  -2 263.624 295.401   1
  -6  48   2-625.340 388.799   1
  -6  48   1 216.460 329.477   1
  -6  48   0 197.962 270.677   1
  -6  48  -1 324.878 300.800   1
   6  48   1 205.281 371.092   1
  -6  48  -2 382.471 282.153   1
   6  48   2 177.613 395.699   1
  -6  48  -3 225.701 236.618   1
   6  48   3 38.2109 473.228   1
   6 -50  -3 77.3083 363.667   1
  -6  50   3-124.443 418.277   1
   6 -50  -2 2793.25 333.980   1
  -6  50   2 3027.90 390.194   1
  -6  50   1 107.560 335.414   1
  -6  50   0 4613.18 313.867   1
  -6  50  -1 224.477 311.936   1
   6  50   1-32.3321 378.775   1
   6  50   2 3262.61 435.721   1
  -6  50  -2 2974.19 308.424   1
   6  50   3 85.2154 447.577   1
  -6  52   1 370.804 343.717   1
  -6  52   0 207.181 286.340   1
  -6  52  -1 256.506 326.931   1
   6  52   1 256.865 384.605   1
  -7  -1   8 215.174 387.817   1
   7   1  -8-103.614 396.645   1
  -7   1   8 230.123 460.793   1
   7  -1  -8 332.078 374.313   1
   7   1  -7 1014.28 304.174   1
  -7   1   7 1724.09 182.615   1
  -7  -1   7 1902.87 203.516   1
  -7  -1   7 971.680 375.013   1
   7  -1  -7 1830.09 346.527   1
   7  -1  -7 990.597 345.307   1
  -7   1   7 714.495 429.929   1
   7   1  -7 720.120 326.856   1
  -7   1   6 1727.16 161.568   1
   7   1  -6 933.315 235.082   1
   7  -1  -6 1252.12 272.826   1
  -7  -1   6 1638.96 156.499   1
   7   1  -6 947.766 362.331   1
   7  -1  -6 1379.40 323.791   1
  -7   1   6 1879.74 400.760   1
  -7  -1   6 1862.17 306.034   1
  -7   1   5 5478.02 208.332   1
  -7  -1   5 5182.07 190.180   1
   7   1  -5 4932.31 255.463   1
   7  -1  -5 4977.74 270.553   1
   7  -1  -5 2711.42 360.176   1
   7   1  -5 2862.83 341.849   1
  -7  -1   4 3571.00 149.518   1
   7   1  -4 3352.24 187.335   1
   7  -1  -4 4034.61 198.367   1
  -7   1   4 4042.30 169.616   1
  -7  -1   4 3749.00 322.738   1
  -7   1   4 3332.84 291.082   1
   7  -1  -4 3509.86 345.078   1
   7   1  -4 4133.95 310.626   1
  -7   1   3 15879.6 395.872   1
   7   1  -3 15433.3 408.940   1
   7   1  -2 28507.8 794.254   1
   7  -1  -2 29201.4 835.794   1
  -7  -1  -1 87559.8 2196.21   1
  -7   1  -1 85773.3 2169.97   1
   7   1   1 84412.7 2184.72   1
   7  -1   1 86067.8 2175.06   1
  -7  -1  -2 31475.0 888.783   1
  -7   1  -2 33385.5 871.089   1
  -7   1  -3 13893.4 427.575   1
   7  -1   3 16464.2 393.517   1
  -7  -1  -3 14286.1 519.656   1
   7   1   3 7732.83 333.831   1
   7  -1   3 8973.33 339.837   1
  -7  -1  -4 3887.19 460.152   1
   7  -1   4 3257.26 285.721   1
   7   1   4 3336.24 242.386   1
   7  -1   4 3278.06 239.495   1
  -7   1  -4 3607.68 227.958   1
  -7   1  -5 4548.56 411.651   1
   7   1   5 4081.70 288.041   1
  -7  -1  -5 4833.50 434.743   1
   7  -1   5 4341.48 288.259   1
  -7  -1  -5 3041.98 239.951   1
  -7   1  -5 3284.05 247.875   1
   7   1   5 3096.94 325.867   1
   7  -1   5 3209.89 298.232   1
  -7   1  -6 1272.18 390.702   1
  -7  -1  -6 1387.20 433.330   1
   7   1   6 1265.38 270.040   1
   7  -1   6 1198.12 276.157   1
  -7  -1  -6 1513.02 291.634   1
  -7   1  -6 1393.79 279.553   1
   7   1   6 1568.95 286.426   1
   7  -1   6 1349.50 280.223   1
  -7  -1  -7 1830.97 571.637   1
  -7   1  -7 680.389 412.134   1
   7   1   7 1278.27 312.790   1
   7  -1   7 1002.08 275.740   1
  -7  -1  -7 939.052 319.248   1
  -7   1  -7 1110.30 311.280   1
   7   1   7 978.978 331.438   1
   7  -1   7 1167.81 321.196   1
  -7  -1  -8 432.658 341.309   1
  -7   1  -8-77.8223 341.595   1
   7   1   8 302.041 357.117   1
   7  -1   8 558.673 365.535   1
  -7   3   8 3157.26 512.364   1
   7   3  -8 2685.75 403.062   1
   7  -3  -8 3106.66 391.922   1
  -7   3   7 1858.87 198.165   1
  -7  -3   7 1483.16 164.018   1
   7   3  -7 985.993 263.791   1
   7  -3  -7 1791.22 413.855   1
  -7  -3   7 1089.77 365.405   1
  -7   3   7 1169.56 445.272   1
   7   3  -7 1004.29 348.256   1
   7  -3  -7 633.849 378.722   1
  -7   3   6 24803.3 644.947   1
   7   3  -6 20502.5 669.191   1
  -7  -3   6 25676.9 636.249   1
   7   3  -6 21508.7 728.482   1
  -7   3   6 24532.2 757.302   1
  -7  -3   6 28788.3 738.127   1
   7  -3  -6 23107.0 710.071   1
  -7   3   5 3433.02 175.353   1
   7   3  -5 3806.96 211.635   1
  -7  -3   5 3510.91 162.958   1
  -7  -3   5 2556.75 334.544   1
   7  -3  -5 3913.93 268.472   1
  -7   3   5 2010.61 381.876   1
   7   3  -5 2421.39 349.452   1
   7  -3  -5 1296.68 374.356   1
   7   3  -4 84915.0 2004.93   1
  -7   3   4 74311.1 1998.34   1
  -7  -3   4 80640.7 1994.51   1
  -7  -3   4 90939.9 2021.29   1
   7  -3  -4 77662.8 2013.64   1
   7  -3  -4 73822.4 2027.91   1
   7   3  -4 75753.4 2026.70   1
  -7   3   4 81281.7 2038.02   1
   7   3  -3 8013.53 416.772   1
   7  -3  -3 8311.15 410.383   1
  -7   3   2 377190. 8276.57   1
   7  -3  -2 377142. 8280.69   1
   7  -3   1 29726.2 836.987   1
   7   3   1 28852.9 933.734   1
  -7  -3  -2 392598. 9753.73   1
  -7   3  -2 375350. 9726.08   1
   7  -3   2 399947. 9718.44   1
  -7   3  -3 15114.8 437.177   1
  -7  -3  -3 22306.1 530.580   1
   7   3   3 17970.4 455.547   1
   7   3   3 8343.16 330.639   1
   7  -3   3 7496.00 334.112   1
  -7   3  -4 74488.8 1888.27   1
   7   3   4 75438.2 1845.16   1
   7  -3   4 72641.7 1839.14   1
  -7   3  -4 73198.8 1835.08   1
   7  -3   4 73177.9 1852.48   1
  -7   3  -5 3067.55 387.543   1
   7   3   5 3424.17 323.806   1
   7   3   5 2427.40 300.395   1
   7  -3   5 2209.50 250.589   1
  -7  -3  -5 2525.23 243.997   1
  -7   3  -5 2381.57 233.295   1
   7  -3   5 4039.54 267.121   1
  -7  -3  -6 24172.3 799.305   1
  -7   3  -6 19137.7 716.785   1
   7   3   6 18297.9 632.198   1
   7  -3   6 21723.6 633.653   1
   7  -3   6 21550.6 629.707   1
   7   3   6 23403.7 623.780   1
  -7  -3  -6 22539.5 626.577   1
  -7   3  -6 20789.0 620.779   1
  -7  -3  -7 1988.87 564.036   1
  -7   3  -7 1299.80 477.596   1
   7   3   7 1112.81 294.116   1
   7  -3   7 1375.39 266.705   1
  -7  -3  -7 1041.35 327.715   1
  -7   3  -7 467.042 311.835   1
   7   3   7 843.002 345.578   1
   7  -3   7 1135.71 297.477   1
   7   3   8 3130.00 362.525   1
  -7  -3  -8 3401.77 364.593   1
  -7   3  -8 3591.33 351.871   1
   7  -3   8 3017.49 389.525   1
  -7  -5   8 822.842 425.656   1
   7   5  -8 198.808 348.248   1
  -7   5   8 458.494 444.492   1
   7  -5  -8 163.912 359.248   1
  -7   5   7 638.389 192.471   1
  -7  -5   7 675.290 170.227   1
  -7  -5   7-84.6363 379.565   1
   7  -5  -7 725.200 408.067   1
   7   5  -7 511.506 392.284   1
  -7   5   7 364.140 371.614   1
   7  -5  -7 158.312 346.235   1
  -7   5   6 2755.37 190.554   1
  -7  -5   6 3149.90 166.634   1
   7   5  -6 1744.18 222.347   1
   7  -5  -6 2632.43 397.211   1
  -7  -5   6 3089.60 365.376   1
  -7   5   6 2379.16 346.544   1
   7   5  -6 2031.57 339.792   1
   7  -5  -6 2255.43 336.555   1
  -7  -5   5 1463.78 125.815   1
   7   5  -5 1624.36 196.462   1
  -7   5   5 2038.96 173.330   1
   7  -5  -5 1809.39 331.147   1
  -7  -5   5 1498.80 284.755   1
   7  -5  -5 772.090 303.291   1
   7   5  -5 746.569 310.866   1
  -7   5   5 784.775 343.664   1
   7   5  -4 15918.6 425.812   1
  -7  -5   4 17199.9 414.897   1
  -7   5   4 14149.9 424.121   1
   7  -5  -4 13867.0 501.257   1
   7  -5  -4 15259.5 530.374   1
  -7   5   4 14598.4 527.027   1
   7   5  -4 15708.8 541.038   1
   7   5  -3 2487.75 270.029   1
  -7   5   3 1892.89 298.133   1
   7  -5  -2 27315.2 725.045   1
  -7   5   2 26329.5 716.872   1
   7  -5  -1 27155.8 718.585   1
  -7   5  -1 54235.8 1290.22   1
   7  -5   1 48352.7 1288.39   1
   7   5   2 36517.1 960.290   1
  -7   5  -2 31344.9 852.162   1
  -7  -5  -2 37408.1 1007.64   1
   7  -5   2 33127.0 850.111   1
  -7  -5  -3 4798.43 512.489   1
   7   5   3 5208.07 448.164   1
  -7   5  -3 3485.89 232.094   1
   7   5   3 2719.45 209.119   1
   7  -5   3 2200.32 193.913   1
   7   5   4 15384.5 462.525   1
  -7   5  -4 15433.6 424.678   1
  -7  -5  -5 1195.10 482.164   1
   7   5   5 1768.00 382.340   1
  -7   5  -5 1486.55 315.634   1
   7   5   5 1054.62 288.827   1
  -7   5  -5 1390.69 230.979   1
   7  -5   5 1348.16 237.337   1
  -7  -5  -5 1319.63 252.464   1
   7  -5   5 1664.07 230.455   1
   7   5   6 2179.01 331.321   1
  -7  -5  -6 3188.18 523.624   1
  -7   5  -6 1864.63 381.504   1
   7  -5   6 2136.72 288.136   1
   7   5   6 2107.26 320.181   1
  -7  -5  -6 2487.76 295.867   1
  -7   5  -6 2030.09 274.755   1
  -7  -5  -7 833.497 537.118   1
  -7   5  -7 328.079 419.529   1
   7  -5   7 657.256 276.743   1
   7   5   7 1006.01 355.903   1
  -7   5  -7 462.002 296.388   1
   7   5   7 538.445 339.793   1
   7  -5   7 365.326 306.295   1
  -7  -5  -8 260.408 364.161   1
  -7   5  -8 577.017 310.640   1
   7  -5   8 473.817 326.131   1
   7   5   8 53.6172 366.423   1
   7  -7  -8 6780.18 458.790   1
   7   7  -8 8344.52 439.701   1
  -7   7   7 82.1088 194.613   1
   7   7  -7-103.635 287.357   1
   7  -7  -7 601.020 418.539   1
  -7  -7   7 208.196 370.820   1
  -7   7   7 442.941 346.945   1
   7   7  -7-9.54752 381.951   1
   7  -7  -7 95.8843 349.000   1
  -7  -7   6 48562.0 1018.42   1
   7   7  -6 34917.3 1033.38   1
  -7   7   6 34620.5 1024.56   1
   7  -7  -6 31768.9 1120.22   1
  -7  -7   6 52804.4 1069.21   1
  -7   7   6 37691.3 1075.47   1
   7   7  -6 34175.3 1070.48   1
   7  -7  -6 32549.4 1084.01   1
   7   7  -5 578.407 159.582   1
  -7   7   5 1342.97 164.677   1
  -7  -7   5 592.713 123.177   1
  -7  -7   5 691.744 352.693   1
   7  -7  -5 659.893 404.237   1
   7   7  -5 329.372 270.527   1
  -7   7   5 634.698 290.080   1
   7  -7  -5 538.463 274.663   1
  -7  -7   4 162158. 4194.43   1
   7   7  -4 181004. 4201.48   1
  -7   7   4 177381. 4205.33   1
   7  -7  -4 151177. 4229.58   1
   7  -7  -4 158466. 4227.32   1
  -7   7   4 161977. 4218.97   1
   7   7  -4 175963. 4220.78   1
   7   7  -3 642.288 100.502   1
  -7   7   3 1815.39 121.703   1
   7   7  -3 730.317 233.779   1
   7  -7  -3 1641.27 261.777   1
   7  -7  -3 444.900 258.811   1
  -7   7   3 438.776 277.143   1
  -7   7   2 567281. 14309.1   1
   7  -7  -2 581474. 14307.0   1
  -7   7   1 2367.17 190.600   1
   7  -7  -1 2766.38 227.631   1
   7  -7   1 8556.97 253.030   1
  -7   7  -1 9285.35 265.426   1
   7   7   2 632517. 15435.9   1
  -7   7  -2 620071. 15390.5   1
   7  -7   2 613011. 15390.0   1
  -7   7  -3 1457.98 188.147   1
   7   7   3 2289.25 428.709   1
  -7  -7  -3 1794.65 532.241   1
   7  -7   3 475.789 151.387   1
   7   7   3 757.093 207.794   1
   7  -7   3 1329.19 172.755   1
  -7  -7  -4 153017. 3997.69   1
  -7   7  -4 159725. 3927.07   1
   7  -7   4 164345. 3921.67   1
   7   7   4 162647. 3921.44   1
  -7   7  -4 160349. 3904.08   1
   7  -7   4 148810. 3910.39   1
   7   7   5 1524.86 444.354   1
   7  -7   5 1088.95 233.563   1
  -7   7  -5 1093.07 260.863   1
  -7   7  -5 417.124 219.023   1
   7   7   5 383.242 299.336   1
  -7  -7  -5 605.607 261.287   1
   7  -7   5 337.187 242.985   1
   7   7   6 35127.7 978.904   1
  -7  -7  -6 34530.4 952.277   1
  -7   7  -6 35423.6 945.443   1
   7  -7   6 33515.8 940.924   1
  -7  -7  -7 563.012 578.677   1
  -7   7  -7 247.930 362.608   1
   7   7   7 481.958 362.307   1
   7  -7   7 436.210 248.457   1
  -7  -7  -7-54.1305 308.528   1
  -7   7  -7 196.535 275.025   1
   7   7   7 31.3968 315.042   1
   7  -7   7-172.753 315.615   1
  -7  -7  -8 8939.30 444.271   1
  -7   7  -8 8925.98 393.528   1
   7   7   8 8171.48 466.967   1
   7  -7   8 8448.26 403.732   1
  -7   9   8 1230.67 409.409   1
   7   9  -8 371.608 347.144   1
   7  -9  -8 1405.33 414.465   1
   7   9  -7 401.766 217.528   1
  -7   9   7 280.482 200.217   1
  -7  -9   7 319.210 152.541   1
   7  -9  -7 374.831 509.873   1
  -7  -9   7 148.101 313.203   1
   7  -9  -7 321.179 334.370   1
   7   9  -7 621.199 359.367   1
  -7   9   7 64.7578 368.026   1
   7   9  -6 4943.19 247.987   1
  -7   9   6 5116.54 255.184   1
  -7  -9   6 5687.81 204.558   1
   7   9  -6 4852.12 398.064   1
   7  -9  -6 4240.63 363.345   1
  -7   9   6 4629.43 384.882   1
   7   9  -5 802.583 150.099   1
  -7   9   5 746.987 173.981   1
  -7  -9   5 728.807 108.560   1
   7  -9  -5 530.882 415.940   1
   7   9  -5 625.688 331.319   1
   7  -9  -5 159.856 318.737   1
  -7   9   5 222.200 317.498   1
   7   9  -4 15937.0 428.993   1
   7  -9  -4 15383.9 517.458   1
  -7   9   4 14746.2 511.299   1
  -7   9   3 383.652 159.849   1
   7  -9  -3 891.469 346.086   1
  -7   9   3 570.758 242.907   1
   7  -9  -3 515.037 279.348   1
  -7   9   2 71299.5 1836.39   1
   7  -9  -2 73598.7 1836.77   1
   7  -9  -1 1778.21 189.911   1
  -7   9   1 1594.30 168.819   1
  -7   9   0 81806.1 1950.45   1
   7  -9   0 84342.8 1963.07   1
  -7   9  -1 1900.16 109.416   1
   7  -9   1 1494.25 103.282   1
   7  -9   2 80221.3 2083.53   1
  -7   9  -2 83164.3 2084.46   1
  -7  -9  -3 1619.98 705.335   1
   7   9   3 626.645 536.958   1
   7  -9   3 1082.12 159.147   1
  -7   9  -3 1074.64 180.273   1
   7  -9   3 665.290 138.017   1
   7   9   3 617.407 219.792   1
  -7   9  -4 15381.7 478.984   1
   7   9   4 15793.5 511.704   1
   7  -9   4 15515.9 453.839   1
  -7   9  -4 15933.7 449.459   1
   7   9   5 91.8524 402.556   1
  -7  -9  -5 483.451 655.192   1
   7  -9   5 675.572 208.739   1
  -7   9  -5 653.273 256.624   1
  -7   9  -5 525.541 215.098   1
   7   9   5 767.126 295.479   1
  -7  -9  -5 771.731 269.811   1
   7  -9   5 687.062 225.721   1
  -7  -9  -6 6102.58 718.600   1
  -7   9  -6 3281.60 334.605   1
   7  -9   6 5562.87 272.587   1
  -7  -9  -6 4553.04 296.681   1
  -7   9  -6 4282.57 286.752   1
   7   9   6 5063.87 385.251   1
   7  -9   6 4492.21 309.342   1
  -7  -9  -7 500.608 658.845   1
   7  -9   7 256.943 225.320   1
  -7   9  -7 173.818 322.880   1
   7   9   7 110.817 367.167   1
  -7  -9  -7 166.153 323.163   1
   7   9   7 67.8247 336.281   1
  -7   9  -7 770.243 261.865   1
   7  -9   7 408.324 260.877   1
  -7  -9  -8 1319.31 365.493   1
  -7   9  -8 1105.75 298.827   1
   7  -9   8 1211.74 379.270   1
   7   9   8 1382.85 411.067   1
   7 -11  -8 5205.05 455.707   1
   7  11  -8 6112.91 461.565   1
  -7  11   8 6861.48 488.137   1
   7  11  -7 365.665 224.421   1
  -7 -11   7 428.799 148.865   1
  -7  11   7 243.853 250.362   1
   7 -11  -7 271.077 501.035   1
   7  11  -7 152.121 331.671   1
   7 -11  -7 682.429 377.134   1
  -7  11   7 586.857 414.416   1
  -7  11   6 25747.9 823.898   1
   7  11  -6 30674.2 818.421   1
   7 -11  -6 24701.0 867.091   1
  -7  11   6 27261.7 898.496   1
   7  11  -6 28701.8 868.807   1
   7  11  -5 2916.19 176.914   1
  -7 -11   5 2887.29 141.643   1
  -7  11   5 899.290 216.068   1
   7 -11  -5 1633.33 449.451   1
   7 -11  -5 1389.15 330.668   1
   7  11  -5 1447.47 357.890   1
  -7  11   5 1033.50 366.217   1
   7  11  -4 128660. 3082.27   1
   7 -11  -4 123797. 3154.28   1
   7  11  -4 134507. 3105.56   1
   7 -11  -4 106124. 3104.92   1
  -7  11   4 114493. 3116.08   1
  -7  11   3 2564.55 308.425   1
   7 -11  -3 2063.47 272.942   1
  -7  11   2 260916. 6708.88   1
   7 -11  -2 272050. 6710.68   1
  -7  11   2 272879. 6704.95   1
   7 -11  -1 12843.8 391.067   1
  -7  11   1 12385.5 401.092   1
  -7  11   0 362916. 9379.12   1
   7 -11   0 396409. 9383.37   1
   7 -11   1 16280.0 428.868   1
  -7  11  -1 16934.8 432.459   1
  -7  11  -2 313066. 7973.77   1
   7 -11   2 327262. 7974.16   1
   7  11   3 2999.02 249.318   1
   7 -11   3 2386.76 148.769   1
   7 -11   3 2914.62 169.379   1
  -7  11  -3 2675.03 187.597   1
  -7 -11  -4 114964. 3195.45   1
  -7  11  -4 121158. 3033.70   1
  -7  11  -4 120795. 3013.46   1
   7 -11   4 115776. 3017.85   1
   7  11   4 117320. 3037.11   1
  -7 -11  -5 1127.22 669.155   1
   7  11   5 1028.36 535.493   1
   7 -11   5 2488.59 216.073   1
  -7  11  -5 1601.19 212.028   1
   7 -11   5 1639.33 219.592   1
  -7  11  -6 23521.4 773.383   1
  -7 -11  -6 26726.0 763.297   1
   7  11   6 29359.7 811.481   1
  -7  11  -6 25781.8 740.961   1
   7 -11   6 27063.2 746.500   1
   7  11   7 715.162 438.280   1
  -7 -11  -7 692.141 751.415   1
   7 -11   7 736.313 246.120   1
  -7  11  -7 501.553 327.156   1
  -7  11  -7 364.306 258.642   1
   7  11   7 408.031 348.196   1
  -7 -11  -7 539.484 320.522   1
   7 -11   7 606.666 324.103   1
   7  11   8 6165.75 448.553   1
  -7  11  -8 6106.67 341.586   1
  -7 -11  -8 6087.77 403.595   1
   7 -11   8 6180.76 402.295   1
   7 -13  -8-368.975 413.306   1
   7  13  -8-152.464 405.355   1
  -7  13   8 177.365 477.622   1
   7  13  -7 939.140 222.716   1
  -7 -13   7 1236.32 144.465   1
  -7  13   7 403.925 239.415   1
   7 -13  -7 1190.73 616.213   1
   7  13  -7 451.006 353.781   1
  -7  13   7 753.442 433.476   1
   7 -13  -7 673.891 389.348   1
   7  13  -6 806.443 177.541   1
  -7 -13   6 562.196 124.868   1
  -7  13   6 589.436 225.439   1
   7 -13  -6 1249.57 611.961   1
   7 -13  -6 218.280 337.717   1
   7  13  -6 496.454 286.468   1
  -7  13   6 517.104 365.336   1
   7 -13  -5 3402.42 342.699   1
   7  13  -5 3801.58 314.990   1
  -7  13   5 2951.36 351.045   1
   7  13  -4 253.184 125.501   1
   7 -13  -4 166.657 638.415   1
  -7  13   4 85.5067 278.395   1
   7  13  -4 797.248 256.669   1
  -7  13   4 469.591 313.178   1
   7 -13  -4 248.769 319.751   1
  -7  13   3 10097.8 405.666   1
   7 -13  -3 11371.4 398.060   1
  -7  13   2 13546.6 443.128   1
   7 -13  -2 14125.9 425.219   1
   7 -13  -1 10220.5 342.683   1
  -7  13   1 9003.56 313.820   1
  -7  13   0 49285.3 680.117   1
   7 -13   0 49353.3 694.444   1
   7 -13   1 21160.4 501.026   1
  -7  13  -1 17775.7 501.289   1
  -7  13  -2 16115.0 416.867   1
   7 -13   2 14831.3 410.519   1
  -7  13  -3 11081.8 357.454   1
   7 -13   3 11350.2 337.723   1
   7  13   3 11657.9 395.298   1
   7  13   4 174.921 573.936   1
  -7  13  -4 70.6732 186.631   1
   7 -13   4 166.334 170.848   1
   7  13   4 515.732 291.003   1
   7 -13   4 583.281 167.015   1
   7  13   5 2508.81 581.919   1
  -7 -13  -5 2048.26 860.286   1
   7 -13   5 7049.07 243.330   1
  -7  13  -5 5158.05 272.435   1
   7  13   5 3927.28 330.939   1
  -7 -13  -5 3921.13 303.150   1
  -7  13  -5 4178.07 237.097   1
   7 -13   5 3770.39 236.863   1
  -7 -13  -6 842.261 744.010   1
   7  13   6 693.516 472.063   1
   7 -13   6 592.914 201.075   1
  -7  13  -6 309.758 247.141   1
  -7  13  -6 773.720 225.174   1
   7  13   6 483.688 378.046   1
  -7 -13  -6 210.410 278.442   1
   7 -13   6 579.498 271.354   1
   7  13   7 664.303 504.942   1
  -7 -13  -7 1149.34 788.182   1
   7 -13   7 1168.58 226.607   1
  -7  13  -7 512.603 320.278   1
   7  13   7 394.249 312.692   1
  -7  13  -7 989.234 258.886   1
  -7 -13  -7 944.578 305.486   1
   7 -13   7 745.592 318.898   1
  -7 -13  -8 225.434 350.661   1
  -7  13  -8 25.9342 279.809   1
   7  13   8 296.494 413.088   1
   7 -13   8 201.177 319.423   1
   7 -15  -8 509.936 364.936   1
  -7  15   8 769.342 459.052   1
   7  15  -8 647.893 386.120   1
   7  15  -7 1432.24 226.765   1
  -7 -15   7 1369.20 147.973   1
  -7  15   7 601.882 241.899   1
   7 -15  -7 457.412 713.097   1
  -7  15   7 577.364 398.955   1
   7  15  -7 965.331 383.929   1
   7 -15  -7 1050.32 397.848   1
   7 -15  -6 12285.8 784.317   1
  -7 -15   6 17009.7 421.316   1
   7  15  -6 17067.8 454.463   1
   7 -15  -6 10482.4 540.701   1
   7  15  -6 12782.6 532.198   1
  -7  15   6 11947.8 555.669   1
   7  15  -5 3473.23 187.124   1
   7 -15  -5 2449.05 335.113   1
  -7  15   5 2606.35 345.157   1
   7  15  -5 3079.68 314.902   1
  -7  15   4 10260.1 461.138   1
   7 -15  -4 11671.2 461.290   1
   7 -15  -3 14375.2 470.224   1
  -7  15   3 12644.6 458.968   1
  -7  15   2 127096. 3155.49   1
   7 -15  -2 124200. 3155.45   1
  -7  15   1 45007.3 1094.74   1
   7 -15  -1 40099.2 1083.71   1
   7 -15   0 36324.3 871.192   1
  -7  15   0 31451.2 868.072   1
  -7  15  -1 44644.5 1203.61   1
   7 -15   1 52352.9 1206.65   1
   7 -15   2 124772. 3301.03   1
  -7  15  -2 142387. 3305.63   1
   7  15   3 19490.5 1011.86   1
  -7  15  -3 20031.7 470.729   1
   7 -15   3 15038.0 458.180   1
   7  15   3 14802.9 509.237   1
   7  15   4 9925.75 753.454   1
   7 -15   4 13320.5 366.388   1
  -7  15  -4 14736.0 397.820   1
   7  15   4 10275.4 446.416   1
   7 -15   4 11534.5 352.570   1
   7  15   5 2958.68 567.297   1
  -7  15  -5 4207.18 256.374   1
   7 -15   5 4701.57 214.085   1
   7  15   5 3568.34 314.006   1
  -7 -15  -5 3811.11 306.279   1
  -7  15  -5 3129.00 216.759   1
   7 -15   5 2658.49 243.071   1
  -7  15  -6 11895.1 444.340   1
  -7 -15  -6 11417.0 465.017   1
   7  15   6 10527.2 507.495   1
  -7  15  -6 11819.0 404.290   1
  -7 -15  -7 1173.14 937.610   1
   7  15   7-129.083 524.971   1
   7 -15   7 1413.18 260.103   1
  -7  15  -7 415.603 260.578   1
  -7  15  -7 1039.45 245.882   1
   7  15   7 849.362 385.294   1
  -7 -15  -7 724.195 293.520   1
   7 -15   7 1081.68 290.412   1
  -7  15  -8 428.906 268.962   1
  -7 -15  -8-95.3359 341.309   1
   7 -15   8 207.977 347.475   1
   7  15   8 944.093 407.719   1
   7 -17  -8 1149.46 394.945   1
  -7  17   8 1581.56 437.552   1
   7  17  -8 1892.64 365.821   1
  -7 -17   7 1159.91 152.606   1
   7  17  -7 551.262 222.550   1
  -7  17   7 704.768 281.770   1
   7 -17  -7 534.503 882.963   1
  -7  17   7 287.377 393.121   1
   7 -17  -7 511.111 372.719   1
   7  17  -7-76.4413 336.440   1
  -7  17   6 1036.02 297.349   1
   7 -17  -6 1898.71 835.498   1
   7  17  -6 5584.94 239.417   1
   7 -17  -6 3015.32 393.107   1
   7  17  -6 4400.51 395.589   1
  -7  17   6 3584.56 383.281   1
  -7  17   5 1647.99 296.655   1
   7  17  -5 2623.21 177.075   1
   7 -17  -5 1585.91 345.373   1
  -7  17   5 1871.05 365.690   1
   7  17  -5 2642.76 328.388   1
   7 -17  -4 32429.6 1064.71   1
  -7  17   4 36374.6 1077.35   1
  -7  17   3 4431.39 481.672   1
   7 -17  -3 5790.19 327.236   1
  -7  17   3 4778.41 361.150   1
  -7  17   2 17054.8 526.788   1
   7 -17  -2 17596.2 512.573   1
   7 -17  -1 6889.08 283.710   1
  -7  17   1 5518.60 271.002   1
   7 -17   0 300740. 7279.45   1
  -7  17   0 283971. 7278.85   1
   7 -17   1 6924.67 272.415   1
  -7  17  -1 6260.10 272.695   1
   7 -17   2 17334.1 416.471   1
  -7  17  -2 13873.8 416.626   1
  -7  17  -3 7679.03 267.589   1
   7 -17   3 7918.62 249.533   1
   7  17   3 7221.85 342.529   1
  -7  17  -4 36080.8 1037.15   1
   7 -17   4 42690.4 1030.60   1
   7  17   4 33695.6 1065.89   1
   7 -17   4 44313.4 1018.05   1
  -7  17  -5 3037.36 247.596   1
   7  17   5 2550.61 316.446   1
  -7  17  -5 2474.96 198.526   1
   7 -17   5 2512.98 223.940   1
   7 -17   6 4591.59 219.995   1
  -7 -17  -6 4031.24 340.051   1
  -7  17  -6 4264.31 232.603   1
   7 -17   6 4714.93 287.413   1
  -7 -17  -7 338.363 964.866   1
   7  17   7-212.953 492.676   1
   7 -17   7 854.679 212.349   1
  -7  17  -7 776.977 276.083   1
   7  17   7 333.404 404.474   1
  -7  17  -7 794.824 233.295   1
  -7 -17  -7 770.890 313.722   1
   7 -17   7 774.929 282.921   1
  -7  17  -8 1490.22 261.640   1
   7  17   8 1889.20 405.359   1
  -7 -17  -8 1384.65 355.006   1
   7 -17   8 1745.15 296.603   1
   7 -19  -7 647.081 891.197   1
   7  19  -7 816.670 199.398   1
  -7  19   7 388.667 276.288   1
   7 -19  -7 232.058 383.299   1
  -7  19   7 546.815 411.119   1
   7  19  -7 367.442 316.939   1
   7  19  -6 111.734 171.069   1
  -7  19   6-53.3364 333.435   1
  -7  19   6-15.2517 389.531   1
   7  19  -6 243.267 348.369   1
   7 -19  -6-243.374 341.993   1
   7  19  -5 1413.46 149.692   1
   7  19  -5 1396.26 298.946   1
  -7  19   5 832.794 376.761   1
   7 -19  -5 678.855 351.759   1
  -7  19   5 1154.39 368.852   1
   7  19  -4 472.136 119.625   1
  -7  19   4 171.020 410.573   1
   7 -19  -4 498.150 315.755   1
  -7  19   4 508.297 341.990   1
   7 -19  -3 4609.47 337.440   1
  -7  19   3 4894.70 364.403   1
  -7  19   2 100.618 284.487   1
   7 -19  -2 167.992 248.528   1
   7 -19  -1 6237.35 285.851   1
  -7  19   1 6806.89 302.348   1
   7 -19   0 10302.1 308.123   1
  -7  19   0 8962.65 306.357   1
   7 -19   1 6822.55 227.653   1
  -7  19  -1 5177.64 234.978   1
   7 -19   2 220.740 108.589   1
  -7  19  -2 500.597 125.388   1
   7  19   3 5243.72 341.139   1
  -7  19  -3 7946.35 259.087   1
   7  19   4-513.042 774.426   1
   7 -19   4 374.420 137.149   1
  -7  19  -4-39.6371 163.394   1
   7  19   4 207.652 319.815   1
   7  19   5 699.723 664.002   1
  -7  19  -5 2103.53 231.193   1
   7 -19   5 2408.56 198.631   1
  -7  19  -5 1167.34 177.543   1
   7  19   5 1101.00 305.636   1
   7 -19   5 1018.29 211.394   1
   7  19   6 1.51617 559.547   1
  -7  19  -6-65.9761 226.506   1
   7 -19   6 107.634 183.611   1
  -7  19  -6-18.6745 193.177   1
   7  19   6-131.373 359.016   1
  -7 -19  -6 30.1320 307.390   1
   7 -19   6 39.3253 223.806   1
   7  19   7 765.006 544.422   1
   7 -19   7 609.945 199.456   1
  -7  19  -7 635.535 322.478   1
  -7 -19  -7 612.183 334.208   1
   7  19   7 570.130 420.057   1
  -7  19  -7 587.529 225.252   1
   7 -19   7 232.561 294.395   1
  -7  21   7-463.784 344.579   1
   7  21  -7 375.037 225.626   1
   7 -21  -7 1241.81 379.544   1
   7  21  -7 280.275 320.369   1
  -7  21   7 484.874 434.190   1
   7  21  -6 19513.0 513.788   1
   7 -21  -6 15886.7 606.802   1
  -7  21   6 15276.6 658.991   1
   7  21  -6 20267.9 568.843   1
   7  21  -5 646.456 149.174   1
  -7  21   5 287.361 363.472   1
   7  21  -5 884.244 273.362   1
   7 -21  -5 507.461 307.941   1
  -7  21   5 271.497 379.980   1
   7 -21  -4 76734.1 2450.56   1
  -7  21   4 83233.0 2456.88   1
   7 -21  -3 1503.34 315.648   1
   7 -21  -2 120306. 3033.75   1
  -7  21   2 120700. 3029.98   1
   7 -21  -1 1245.67 244.527   1
   7 -21   0 358264. 9067.32   1
  -7  21   0 370833. 9069.43   1
  -7  21  -1 2427.58 110.903   1
   7 -21   1 1878.23 167.706   1
  -7  21  -2 123482. 3085.47   1
   7 -21   3 3687.00 154.601   1
  -7  21  -3 3358.74 185.102   1
  -7  21  -4 90955.5 2346.32   1
   7  21   4 86665.8 2373.34   1
   7  21   5 307.335 728.318   1
   7 -21   5 1004.68 149.441   1
  -7  21  -5 900.304 214.214   1
  -7  21  -5 394.199 159.234   1
   7  21   5 713.515 306.087   1
   7 -21   5 742.084 188.489   1
   7 -21   6 24573.2 538.029   1
  -7  21  -6 16118.9 556.689   1
  -7 -21  -6 16022.1 588.808   1
   7  21   6 15681.2 626.214   1
  -7  21  -6 16418.3 515.031   1
   7 -21   6 23595.4 527.690   1
   7  21   7 105.905 645.181   1
  -7  21  -7-66.8208 275.326   1
   7 -21   7 385.026 220.538   1
   7  21   7-353.924 429.724   1
  -7  21  -7 379.751 216.611   1
  -7 -21  -7 131.841 332.803   1
   7 -21   7 218.352 273.513   1
  -7  23   7-12.0735 384.972   1
   7 -23  -7-184.074 369.613   1
  -7  23   7-87.0808 447.736   1
   7  23  -7-90.3400 366.686   1
  -7  23   6 996.648 449.643   1
   7  23  -6 1932.50 189.459   1
   7 -23  -6 1374.49 342.021   1
   7  23  -6 1762.44 329.366   1
  -7  23   6 1469.39 430.719   1
  -7  23   5-152.689 397.539   1
   7  23  -5-20.7486 154.106   1
   7 -23  -5 149.671 315.912   1
  -7  23   5 257.821 375.171   1
   7 -23  -4 9867.34 398.285   1
  -7  23   4 9456.58 396.078   1
   7 -23  -3 147.283 286.476   1
  -7  23   3 116.608 292.116   1
   7 -23  -2 12919.9 458.215   1
  -7  23   2 14479.6 445.607   1
   7 -23  -1 688.537 226.620   1
  -7  23   1 687.301 222.159   1
   7 -23   0 22278.1 603.474   1
  -7  23   0 22011.4 599.020   1
   7 -23   1 839.436 149.871   1
  -7  23  -1 706.035 172.615   1
  -7  23  -2 14694.5 398.078   1
   7  23   3 327.619 272.561   1
   7 -23   3 348.117 130.964   1
  -7  23  -3 364.035 134.921   1
   7 -23   4 14528.0 389.790   1
  -7  23  -4 13526.9 409.800   1
   7  23   5 1.85590 725.376   1
  -7  23  -5-100.513 143.302   1
   7  23   5 31.2451 310.760   1
  -7  23  -5 231.233 185.530   1
   7 -23   5 37.3793 154.602   1
   7 -23   6 2505.28 198.359   1
  -7  23  -6 1286.00 179.230   1
   7  23   6 932.574 396.756   1
  -7 -23  -6 1550.93 329.757   1
  -7  23  -6 1188.70 243.932   1
   7 -23   6 2018.43 189.350   1
   7  23   7 223.697 666.269   1
   7 -23   7 3.81105 270.675   1
   7  23   7-45.4499 448.849   1
  -7 -23  -7 190.836 354.020   1
   7 -25  -7 75.9326 425.811   1
   7  25  -7 187.190 405.535   1
  -7  25   7-110.832 451.850   1
   7 -25  -6 14670.2 654.434   1
  -7  25   6 17198.1 689.753   1
  -7  25   5 42.9146 477.117   1
   7  25  -5 331.753 162.890   1
   7 -25  -5-63.7586 290.615   1
  -7  25   5 238.621 335.684   1
   7 -25  -4 63729.3 1692.04   1
  -7  25   4 67881.9 1698.12   1
   7 -25  -3 572.587 281.006   1
  -7  25   3 364.733 284.506   1
   7 -25  -2 127025. 3223.64   1
  -7  25   2 129617. 3226.66   1
   7 -25  -1 1118.00 266.542   1
  -7  25   1 1017.02 263.414   1
   7 -25   0 221291. 5408.58   1
  -7  25   0 212405. 5407.49   1
   7 -25   1 1651.50 174.369   1
  -7  25  -1 1569.47 163.125   1
  -7  25  -2 143127. 3575.26   1
   7  25   3 405.850 277.865   1
  -7  25  -3 467.764 147.733   1
   7 -25   4 86129.8 2188.21   1
  -7  25  -4 99849.2 2207.74   1
   7  25   5 656.540 809.771   1
  -7  25  -5 134.423 130.787   1
   7  25   5 260.942 315.865   1
  -7  25  -5 264.069 202.894   1
   7 -25   5 296.165 168.078   1
  -7  25  -6 17053.6 521.151   1
   7  25   6 17472.7 664.271   1
  -7  25  -7 361.351 187.793   1
  -7 -25  -7-359.766 354.825   1
   7  25   7 432.875 447.265   1
   7 -27  -7 38.3669 439.257   1
   7  27  -7-164.663 376.237   1
  -7  27   7 649.880 472.264   1
  -7  27   6-101.616 443.333   1
   7  27  -6 1017.39 172.724   1
   7 -27  -6 128.629 403.859   1
  -7  27   6-30.2499 394.482   1
  -7  27   5-258.732 520.272   1
   7  27  -5 592.459 146.808   1
   7 -27  -5 443.418 367.478   1
  -7  27   5 804.626 349.381   1
   7 -27  -4 1683.65 347.408   1
  -7  27   4 1480.78 322.380   1
   7 -27  -3 990.897 322.653   1
  -7  27   3 873.513 305.443   1
   7 -27  -2 5349.19 343.564   1
  -7  27   2 5097.90 361.417   1
   7 -27  -1 1145.81 286.228   1
  -7  27   1 1265.84 277.290   1
   7 -27   0 4086.22 235.036   1
  -7  27   0 2807.00 248.679   1
   7 -27   1 1871.87 191.555   1
  -7  27  -1 1527.34 198.081   1
  -7  27  -2 5873.30 197.910   1
   7  27   3 1217.89 273.164   1
  -7  27  -3 1188.02 142.247   1
   7  27   4 1956.27 370.182   1
   7 -27   4 1814.86 150.815   1
  -7  27  -4 2630.42 183.507   1
   7  27   5 201.170 906.114   1
   7  27   5 282.750 327.596   1
  -7  27  -5 532.394 189.704   1
   7 -27   5 669.852 143.976   1
   7  27   6 33.7375 782.416   1
   7 -27   6 844.258 185.535   1
  -7  27  -6 836.943 230.212   1
   7  27   6 572.593 404.616   1
  -7  27  -6 586.088 146.515   1
  -7  27  -7-38.2235 182.120   1
  -7 -27  -7-40.6384 363.606   1
   7  27   7 80.5228 472.535   1
   7  29  -7 430.352 331.414   1
   7 -29  -7 271.943 455.076   1
  -7  29   7 473.432 470.926   1
   7  29  -6 11839.8 399.031   1
   7  29  -6 12815.8 338.938   1
   7 -29  -6 6468.56 508.321   1
  -7  29   6 7824.34 485.846   1
  -7  29   5-66.4185 617.417   1
   7  29  -5 1023.61 166.519   1
   7 -29  -5 211.786 380.746   1
  -7  29   5 395.587 335.013   1
   7 -29  -4 16901.4 580.555   1
  -7  29   4 16193.8 552.793   1
   7 -29  -3 874.458 344.229   1
  -7  29   3 1085.27 350.225   1
   7 -29  -2 59085.7 1646.68   1
  -7  29   2 68104.0 1642.50   1
   7 -29  -1 2014.78 278.584   1
  -7  29   1 2116.92 269.001   1
  -7  29   0 52719.1 1277.65   1
   7 -29   0 47505.3 1269.36   1
  -7  29  -1 2387.34 200.902   1
   7 -29   1 2393.87 184.906   1
  -7  29  -2 80155.2 1895.89   1
  -7  29  -2 72367.3 1887.50   1
   7  29   3 811.832 280.365   1
  -7  29  -3 1742.37 150.987   1
   7  29   4 18334.6 689.668   1
  -7  29  -4 23093.3 591.654   1
   7  29   5 528.999 930.223   1
   7  29   5 536.274 327.563   1
  -7  29  -5 985.274 200.365   1
   7 -29   5 1216.31 167.173   1
  -7  29  -6 10598.3 341.253   1
   7 -29   6 12619.9 295.536   1
   7  29   6 7898.58 479.097   1
  -7  29  -6 6640.88 262.376   1
  -7 -29  -7 921.224 352.864   1
   7  29   7-36.3193 475.952   1
  -7  29  -7 378.237 174.590   1
  -7  31   6 16.7874 566.173   1
   7  31  -6 905.425 180.586   1
   7 -31  -6 693.757 430.705   1
  -7  31   6 882.473 398.830   1
   7  31  -5 1339.84 160.773   1
   7 -31  -5 572.987 405.636   1
  -7  31   5 754.634 369.598   1
   7 -31  -4 1212.51 368.295   1
  -7  31   4 1773.43 374.038   1
   7 -31  -3 1550.30 341.337   1
  -7  31   3 2006.13 353.552   1
   7 -31  -2 8067.29 387.078   1
  -7  31   2 8631.61 374.002   1
  -7  31   1 5912.33 308.128   1
   7 -31  -1 6266.58 302.911   1
  -7  31   0 5737.64 272.576   1
   7 -31   0 7320.88 289.860   1
  -7  31  -1 4678.15 230.611   1
   7 -31   1 6312.37 232.294   1
  -7  31  -2 9209.09 286.432   1
  -7  31  -2 10608.5 292.918   1
   7  31   3 1712.14 323.780   1
  -7  31  -3 3856.05 182.356   1
   7  31   4 1578.69 373.463   1
  -7  31  -4 1811.56 184.394   1
   7  31   5 307.024 340.731   1
  -7  31  -5 1666.41 232.035   1
   7  31   6 311.022 806.161   1
   7 -31   6 1576.06 179.596   1
  -7  31  -6 815.625 214.611   1
   7  31   6 618.348 404.697   1
  -7  31  -6 495.295 128.915   1
   7 -33  -6 692.285 397.275   1
  -7  33   6 1081.20 385.417   1
   7 -33  -5 1569.80 388.187   1
  -7  33   5 1253.26 385.359   1
   7 -33  -4 22.6452 344.594   1
  -7  33   4-185.477 380.200   1
   7 -33  -3 1752.35 345.029   1
  -7  33   3 1916.07 344.284   1
   7 -33  -2 13568.6 462.572   1
  -7  33   2 13718.2 472.557   1
   7 -33  -1 3474.54 259.501   1
  -7  33   1 3594.63 273.389   1
   7 -33   0 130.523 241.401   1
  -7  33   0 172.111 235.756   1
  -7  33  -1 3915.51 239.556   1
  -7  33  -2 16270.5 405.204   1
  -7  33  -2 12728.3 400.939   1
   7  33   3 2022.46 340.069   1
  -7  33  -4 315.350 184.234   1
   7  33   4 104.823 364.554   1
  -7  33  -5 1755.93 207.087   1
   7  33   5 1011.06 360.055   1
   7  33   6 1659.96 417.160   1
   7 -35  -6 2518.02 440.579   1
  -7  35   6 2650.66 414.249   1
   7  35  -5 589.726 191.611   1
   7 -35  -5 617.576 400.333   1
  -7  35   5-220.901 417.367   1
   7 -35  -4 17191.1 605.088   1
  -7  35   4 18912.4 624.390   1
   7 -35  -3 683.532 303.925   1
  -7  35   3 714.505 335.389   1
   7 -35  -2 21812.7 642.910   1
  -7  35   2 22607.6 650.263   1
   7 -35  -1 1841.20 272.017   1
  -7  35   1 1219.10 286.602   1
   7 -35   0 66010.9 1672.36   1
  -7  35   0 65350.6 1675.04   1
  -7  35  -1 1402.84 223.782   1
   7  35   2 22736.1 659.433   1
  -7  35  -2 22026.2 593.061   1
  -7  35  -3 1553.61 163.451   1
   7  35   3 1324.41 359.905   1
  -7  35  -4 25268.0 639.503   1
   7  35   4 19400.1 734.938   1
  -7  35  -5 716.833 191.699   1
   7  35   5 591.288 364.179   1
   7  35   6 2803.31 431.507   1
   7 -37  -6 160.246 391.537   1
  -7  37   6-139.733 415.117   1
   7 -37  -5-117.162 379.758   1
  -7  37   5-316.362 439.864   1
   7 -37  -4 230.852 339.714   1
  -7  37   4-82.4291 369.086   1
   7 -37  -3 234.984 304.355   1
  -7  37   3 389.764 335.480   1
   7 -37  -2 873.321 291.927   1
  -7  37   2 988.722 296.771   1
   7 -37  -1 224.055 268.062   1
  -7  37   1 322.219 287.262   1
   7 -37   0 855.460 228.238   1
  -7  37   0 883.478 270.833   1
  -7  37  -1 232.716 231.664   1
   7  37   2 1015.00 328.154   1
  -7  37  -2 1120.78 176.945   1
  -7  37  -3 539.212 164.578   1
   7  37   3 301.514 358.296   1
  -7  37  -3 220.847 132.969   1
  -7  37  -4 417.599 159.174   1
   7  37   4 93.1535 387.767   1
  -7  37  -5 114.255 179.553   1
   7  37   5-38.4245 369.460   1
   7  37   6-25.8604 433.499   1
   7 -39  -5 216.158 358.104   1
  -7  39   5 62.8701 422.787   1
   7 -39  -4 17848.4 593.357   1
  -7  39   4 18604.1 627.636   1
   7 -39  -3 112.262 301.322   1
  -7  39   3 26.1184 342.961   1
   7 -39  -2 33332.8 932.841   1
  -7  39   2 35233.0 947.459   1
   7 -39  -1-24.4117 286.247   1
  -7  39   1-236.871 296.740   1
   7 -39   0 49270.1 1264.15   1
  -7  39  -1 126.308 218.907   1
   7  39   2 40346.2 1045.44   1
  -7  39  -2 37705.9 987.052   1
  -7  39  -3 267.995 146.651   1
  -7  39  -3 124.408 140.462   1
  -7  39  -4 29281.2 694.325   1
   7  39   4 15741.4 783.571   1
   7  39   5-87.0482 380.203   1
   7 -41  -5-530.687 354.053   1
  -7  41   5 23.8712 431.796   1
   7 -41  -4 468.764 336.714   1
  -7  41   4 21.9222 389.819   1
   7 -41  -3 186.767 325.823   1
  -7  41   3-350.539 356.070   1
   7 -41  -2 1376.71 308.941   1
  -7  41   2 1966.18 350.734   1
   7 -41  -1 225.499 293.100   1
  -7  41   1 76.3182 312.736   1
   7 -41   0 436.785 233.495   1
  -7  41   0 440.028 285.012   1
  -7  41  -1-110.281 214.975   1
  -7  41  -2 1916.91 197.993   1
   7  41   2 2010.23 366.268   1
   7  41   3 65.6995 389.744   1
  -7  41  -3 92.5961 155.837   1
  -7  41  -4 532.138 176.678   1
   7  41   4 169.588 418.206   1
   7  41   5 231.730 395.994   1
   7 -43  -4 8658.24 448.659   1
  -7  43   4 9570.32 484.104   1
   7 -43  -3 114.910 341.237   1
  -7  43   3-133.738 350.665   1
  -7  43   2 20212.1 626.734   1
   7 -43  -2 17294.4 601.296   1
   7 -43  -1-260.645 277.081   1
  -7  43   1 132.597 321.002   1
  -7  43   0 22722.3 665.530   1
  -7  43  -1-32.7104 243.709   1
  -7  43  -2 21148.0 579.480   1
   7  43   2 21311.7 669.732   1
  -7  43  -3 318.039 156.856   1
   7  43   3-265.545 409.636   1
  -7  43  -3 4.78790 153.986   1
   7  43   4 9701.53 509.981   1
   7 -45  -4 254.729 386.411   1
  -7  45   4 317.922 380.661   1
   7 -45  -3 792.444 348.134   1
  -7  45   3 535.967 385.794   1
   7 -45  -2 2970.62 362.371   1
  -7  45   2-296.241 373.954   1
   7 -45  -1 496.133 257.834   1
  -7  45   1 734.828 339.476   1
  -7  45   0 1437.42 290.702   1
  -7  45  -1 467.752 251.879   1
  -7  45  -2-5.63151 214.512   1
   7  45   2-71.3708 369.613   1
  -7  45  -3 647.773 178.635   1
   7  45   3 3.42500 422.719   1
  -7  45  -3-51.8479 179.480   1
   7  45   4 34.2821 434.493   1
  -7  45  -4 350.413 149.714   1
   7 -47  -3-0.71886 362.491   1
  -7  47   3 276.985 400.181   1
   7 -47  -2 5165.55 375.856   1
  -7  47   2 5395.77 408.142   1
   7 -47  -1 368.981 286.136   1
  -7  47   1 841.622 353.313   1
  -7  47   0 2907.98 287.351   1
  -7  47  -1 611.352 258.738   1
  -7  47  -2 5585.49 276.204   1
   7  47   2 6759.64 403.279   1
   7  47   3 356.949 441.836   1
  -7  47  -3 372.086 205.808   1
   7 -49  -3 600.741 374.001   1
  -7  49   3 582.969 404.626   1
   7 -49  -2 2755.58 338.934   1
  -7  49   2 3696.89 403.277   1
   7 -49  -1 48.8069 289.236   1
  -7  49   1 542.911 362.324   1
  -7  49   0 6044.31 332.911   1
  -7  49  -1 356.004 263.661   1
  -7  49  -2 3237.21 254.183   1
   7  49   2 4201.44 372.356   1
   7  49   3 289.309 451.286   1
  -7  49  -3 400.382 218.091   1
   7 -51  -2-115.537 293.027   1
  -7  51   2 125.009 392.729   1
  -7  51   1 403.382 380.451   1
  -7  51   0 1009.72 299.599   1
  -7  51  -1 539.223 273.880   1
   7  51   1 608.126 397.710   1
  -7  51  -2-39.3018 241.103   1
   7  51   2 314.182 383.695   1
  -7  53   0 9761.95 410.252   1
  -8   0   8 1752.49 376.452   1
   8   0  -8 713.040 413.217   1
   8   0  -7 444.691 276.199   1
  -8   0   7 577.789 334.665   1
   8   0  -7 847.976 353.086   1
  -8   0   6 2341.12 155.987   1
   8   0  -6 2043.34 252.746   1
   8   0  -6 2714.92 377.268   1
   8   0  -5 2643.21 218.222   1
   8   0  -5 1510.61 335.148   1
  -8   0   4 32424.3 805.970   1
  -8   0   4 33500.8 873.717   1
   8   0  -4 32746.3 862.218   1
   8   0  -3 9536.98 217.583   1
  -8   0   3 5896.79 199.862   1
   8   0  -2 57972.6 1377.13   1
   8   0  -2 53452.7 1350.27   1
   8   0   1 15810.7 540.223   1
  -8   0  -1 20172.5 586.973   1
  -8   0  -2 64094.5 1653.15   1
   8   0   3 12268.5 385.114   1
   8   0   3 5266.22 267.454   1
   8   0   4 27691.5 780.918   1
   8   0   4 29818.3 756.653   1
  -8   0  -5 2042.16 243.313   1
   8   0   5 1730.22 278.643   1
  -8   0  -6 1398.92 514.192   1
   8   0   6 1418.32 297.564   1
   8   0   6 2211.32 258.485   1
  -8   0  -6 1876.06 243.457   1
  -8   0  -7 708.648 455.049   1
   8   0   7 1130.88 310.423   1
  -8   0  -7 908.172 293.546   1
   8   0   7 551.224 335.561   1
  -8   0  -8 1190.66 330.097   1
   8   0   8 1013.15 336.253   1
  -8  -2   8 632.224 403.468   1
  -8   2   8 1300.76 480.285   1
   8   2  -8 158.093 365.685   1
   8  -2  -8 600.715 398.263   1
   8   2  -7 998.794 268.489   1
  -8   2   7 829.018 184.834   1
  -8  -2   7 809.785 149.338   1
  -8   2   7 477.032 437.104   1
  -8  -2   7 624.194 386.387   1
   8  -2  -7 776.601 329.502   1
   8  -2  -7 333.319 340.912   1
   8   2  -7 718.243 394.302   1
  -8   2   6 9080.77 273.555   1
   8   2  -6 7349.71 320.385   1
  -8  -2   6 8465.96 266.006   1
   8  -2  -6 6602.77 347.764   1
   8  -2  -6 6150.17 450.229   1
   8   2  -6 7586.53 420.175   1
  -8  -2   6 8721.19 423.024   1
  -8  -2   5 2893.21 164.999   1
  -8   2   5 4155.35 168.539   1
   8   2  -5 2417.91 205.486   1
  -8  -2   5 2109.79 351.144   1
   8  -2  -5 3665.28 223.179   1
   8   2  -5 1850.26 374.193   1
   8  -2  -5 2208.66 339.803   1
  -8   2   5 2342.12 305.110   1
   8   2  -4 11648.2 304.464   1
  -8  -2   4 9623.48 277.020   1
   8  -2  -4 8817.18 314.269   1
  -8   2   4 10918.9 282.149   1
  -8  -2   4 9212.43 374.842   1
   8   2  -4 8721.51 429.338   1
  -8   2   4 9401.50 410.295   1
   8  -2  -4 9417.48 422.760   1
  -8   2   3 5594.38 174.068   1
   8   2  -3 7367.90 183.473   1
   8  -2  -3 5126.85 191.665   1
  -8  -2   3 5620.97 172.640   1
  -8   2   3 3840.40 302.574   1
   8  -2  -3 3458.37 344.996   1
   8   2  -3 4437.07 326.310   1
   8  -2  -2 106938. 2689.60   1
   8  -2   0 44862.8 1150.14   1
   8   2   1 52444.0 931.064   1
  -8  -2  -1 51733.1 961.878   1
   8   2   2 142332. 3964.72   1
   8  -2   2 168492. 3946.78   1
  -8  -2  -2 138099. 3973.81   1
  -8   2  -2 169672. 3958.00   1
  -8   2  -3 9534.74 388.741   1
   8   2   3 5581.08 415.111   1
  -8  -2  -3 5561.20 446.654   1
   8  -2   3 9646.87 326.934   1
   8  -2   3 6222.86 255.192   1
   8   2   3 5315.33 268.182   1
  -8   2  -4 7964.47 484.347   1
   8   2   4 7925.07 423.911   1
   8  -2   4 9447.83 358.142   1
   8  -2   4 9542.04 329.817   1
   8   2   4 8405.30 344.337   1
  -8   2  -5 2501.79 441.061   1
   8   2   5 3449.47 310.444   1
   8   2   5 2671.06 292.970   1
  -8  -2  -5 2789.55 258.741   1
  -8   2  -5 1859.21 238.022   1
   8  -2   5 2289.03 297.559   1
  -8   2  -6 6305.75 466.974   1
   8   2   6 7499.46 396.659   1
   8  -2   6 7397.47 352.360   1
   8   2   6 6907.32 378.217   1
   8  -2   6 7181.51 332.110   1
  -8  -2  -6 7105.41 324.286   1
  -8   2  -6 7024.36 297.742   1
  -8   2  -7 917.206 421.982   1
  -8  -2  -7 1213.28 554.501   1
   8   2   7 734.779 320.537   1
   8  -2   7 1205.86 280.827   1
  -8   2  -7 353.628 288.026   1
  -8  -2  -7 466.045 286.065   1
   8   2   7 1279.27 315.441   1
   8  -2   7 275.760 319.170   1
  -8  -2  -8 808.367 329.479   1
  -8   2  -8 288.029 325.312   1
   8   2   8 545.933 364.152   1
   8  -2   8 76.2119 348.834   1
  -8  -4   8 839.769 423.701   1
   8   4  -8 188.876 358.165   1
  -8   4   8 216.469 472.806   1
   8  -4  -8 900.673 378.544   1
  -8  -4   7 293.809 158.908   1
   8   4  -7 418.966 248.331   1
  -8   4   7 775.421 181.921   1
   8  -4  -7 873.146 391.630   1
  -8  -4   7 637.421 388.544   1
   8  -4  -7 132.275 373.863   1
  -8   4   7 690.207 424.165   1
   8   4  -7-320.803 385.104   1
  -8   4   6 4609.60 213.759   1
  -8  -4   6 5555.42 193.780   1
   8   4  -6 3883.05 245.694   1
  -8  -4   6 5967.72 383.546   1
   8   4  -6 4792.08 381.634   1
  -8   4   6 4117.15 418.140   1
   8  -4  -6 4124.54 353.686   1
  -8  -4   5 1372.85 123.353   1
   8   4  -5 1499.34 184.376   1
  -8  -4   5 1236.07 276.248   1
  -8   4   5 660.747 358.731   1
   8  -4  -5 1202.47 359.198   1
   8   4  -5 856.354 316.662   1
  -8   4   4 17031.7 469.855   1
   8   4  -4 17424.9 476.177   1
  -8  -4   4 18827.3 461.976   1
  -8   4   4 18150.8 552.776   1
   8   4  -4 17490.8 592.756   1
   8  -4  -4 15978.7 561.668   1
   8   4  -3 4492.64 212.695   1
   8   4  -3 5161.08 332.910   1
   8  -4  -3 5352.32 319.368   1
  -8   4   3 4298.71 339.057   1
  -8   4   2 69168.8 1817.41   1
   8  -4  -2 75961.1 1825.62   1
   8  -4   1 159199. 4160.97   1
   8   4   1 139638. 4211.06   1
  -8  -4  -2 80071.6 2355.30   1
   8  -4   2 95041.7 2301.66   1
   8   4   2 83382.2 2344.02   1
  -8   4  -2 96065.0 2311.91   1
  -8  -4  -3 13086.7 536.794   1
  -8   4  -3 4958.85 338.294   1
   8   4   3 11491.5 496.763   1
   8   4   3 6484.62 270.588   1
   8  -4   3 4288.09 225.314   1
   8  -4   3 5084.15 265.122   1
  -8  -4  -4 14974.2 642.672   1
   8   4   4 14900.4 611.682   1
   8  -4   4 16400.6 456.603   1
   8   4   4 14849.9 486.916   1
   8  -4   4 16645.0 486.641   1
  -8   4  -5 1092.30 359.936   1
  -8  -4  -5 1992.07 493.837   1
   8   4   5 1834.82 355.798   1
   8  -4   5 1099.42 277.157   1
   8   4   5 1064.11 285.215   1
  -8   4  -5 1188.14 225.563   1
  -8  -4  -5 1121.23 250.011   1
   8  -4   5 2316.98 286.799   1
  -8   4  -6 3318.37 437.508   1
  -8  -4  -6 3626.47 516.255   1
   8  -4   6 4541.64 297.530   1
  -8  -4  -6 4247.15 294.859   1
  -8   4  -6 4327.88 263.730   1
   8  -4   6 4195.71 294.548   1
   8   4   6 4365.85 370.582   1
  -8  -4  -7 135.766 589.576   1
  -8   4  -7 853.000 473.272   1
   8  -4   7 734.882 267.123   1
   8   4   7 319.188 336.936   1
  -8   4  -7 261.289 288.596   1
   8   4   7 98.9847 325.728   1
  -8  -4  -7-40.0751 270.656   1
   8  -4   7-75.3772 301.214   1
  -8  -4  -8 950.396 334.557   1
  -8   4  -8 735.515 326.856   1
   8  -4   8 264.529 354.389   1
   8   4   8 783.412 378.751   1
  -8  -6   8 2246.55 414.586   1
  -8   6   8 2072.81 463.384   1
   8   6  -8 727.045 368.436   1
   8  -6  -8 1030.43 398.233   1
  -8  -6   7 200.562 139.000   1
  -8   6   7 409.410 181.154   1
   8   6  -7 68.0837 281.492   1
  -8  -6   7 290.918 362.645   1
   8  -6  -7 614.506 370.716   1
  -8   6   7 372.913 427.286   1
   8  -6  -7 470.238 379.012   1
   8   6  -7 170.269 381.969   1
  -8   6   6 4552.13 224.993   1
  -8  -6   6 5550.77 195.472   1
   8   6  -6 5293.83 256.639   1
  -8   6   6 4507.69 419.760   1
   8   6  -6 4688.54 389.083   1
   8  -6  -6 4274.76 357.040   1
   8   6  -5 866.084 166.222   1
  -8  -6   5 728.488 115.922   1
  -8   6   5 753.883 158.844   1
   8  -6  -5 383.670 339.320   1
  -8   6   5 572.407 376.473   1
   8   6  -5 782.316 290.384   1
   8  -6  -5 631.360 347.348   1
   8   6  -4 17248.2 453.519   1
  -8  -6   4 17135.8 445.402   1
  -8   6   4 17092.4 454.339   1
   8  -6  -4 16691.2 550.094   1
   8   6  -4 15796.6 517.184   1
  -8   6   3 1127.12 104.163   1
  -8   6   3 573.681 259.359   1
   8   6  -3 597.618 276.649   1
   8  -6  -3 624.490 296.594   1
  -8   6   2 65563.9 1684.35   1
   8  -6  -2 67352.0 1692.04   1
   8  -6  -1 1476.82 210.352   1
   8  -6   0 104930. 2615.37   1
  -8   6  -1 3407.42 162.579   1
   8  -6   1 2814.11 142.653   1
  -8   6  -2 100376. 2448.05   1
   8  -6   2 95023.7 2441.98   1
  -8  -6  -3 1175.35 528.954   1
   8   6   3 927.605 209.104   1
   8  -6   3 390.958 150.516   1
   8  -6   3 481.893 180.702   1
  -8   6  -3 666.775 207.404   1
  -8   6  -4 14284.1 503.615   1
   8   6   4 15322.2 614.447   1
   8  -6   4 15302.8 460.012   1
   8   6   4 17053.7 515.185   1
   8  -6   4 16924.1 480.906   1
  -8   6  -5 948.714 303.398   1
   8  -6   5 668.252 237.000   1
  -8   6  -5 545.825 216.535   1
   8   6   5 749.529 285.709   1
   8  -6   5 1025.10 221.550   1
   8  -6   6 5696.18 295.883   1
   8  -6   6 4532.74 313.880   1
  -8  -6  -6 5060.05 316.596   1
  -8   6  -6 4948.26 278.853   1
   8   6   6 4780.88 373.448   1
  -8  -6  -7 72.6009 558.147   1
  -8   6  -7-2.54681 436.046   1
   8  -6   7 148.700 278.369   1
   8   6   7 807.359 373.473   1
  -8   6  -7 565.546 294.230   1
   8   6   7 208.855 320.313   1
  -8  -6  -7 467.921 264.408   1
   8  -6   7 279.323 301.728   1
  -8   6  -8 1092.10 320.935   1
  -8  -6  -8 1286.27 331.707   1
   8  -6   8 1263.31 351.726   1
   8   6   8 1267.50 386.147   1
  -8  -8   8 1482.31 362.594   1
   8  -8  -8 1140.98 362.516   1
   8   8  -8 275.877 411.707   1
  -8   8   8 1185.87 421.322   1
   8   8  -7 93.3887 219.097   1
  -8   8   7 173.963 194.473   1
  -8  -8   7 35.7573 142.350   1
   8  -8  -7-59.6785 500.830   1
  -8  -8   7-37.2817 330.444   1
  -8   8   7 22.2505 364.774   1
   8   8  -7 5.43024 348.205   1
   8   8  -6 4031.97 239.903   1
  -8   8   6 2906.59 211.061   1
   8  -8  -6 2694.29 472.652   1
  -8   8   6 3171.27 354.941   1
   8   8  -6 3030.09 371.554   1
   8  -8  -6 2913.73 376.796   1
  -8  -8   5-148.002 113.899   1
  -8   8   5 48.4706 150.397   1
   8   8  -5 70.5921 151.287   1
   8  -8  -5 120.710 395.024   1
   8   8  -5-56.6077 347.365   1
   8  -8  -5 189.860 301.343   1
  -8   8   5-164.303 313.901   1
   8   8  -4 18037.2 492.092   1
  -8   8   4 21252.6 507.732   1
   8  -8  -4 16975.0 602.151   1
   8   8  -4 19542.8 593.601   1
   8  -8  -4 16292.3 597.137   1
  -8   8   4 15864.0 591.374   1
   8   8  -3 95.7386 86.5238   1
  -8   8   3-58.3985 110.035   1
   8  -8  -3 1.52819 258.500   1
   8  -8  -3 143.222 282.771   1
  -8   8   3 49.6930 319.425   1
  -8   8   2 14451.3 447.607   1
   8  -8  -2 16465.6 456.101   1
   8  -8  -1-33.0259 184.250   1
  -8   8   1 12.7429 158.646   1
   8  -8   0 86629.2 2225.01   1
  -8   8   0 92695.9 2226.57   1
   8  -8   1 412.488 100.966   1
  -8   8  -1 444.582 109.665   1
   8   8   2 18027.8 760.373   1
   8  -8   2 18430.5 485.902   1
  -8   8  -2 17523.5 487.765   1
  -8  -8  -3-310.140 684.984   1
   8   8   3 315.289 464.237   1
   8   8   3 131.526 212.827   1
   8  -8   3-29.5661 144.912   1
   8  -8   3-3.15350 179.426   1
  -8   8  -3-13.1005 185.304   1
  -8   8  -4 15691.8 490.988   1
   8   8   4 17555.7 706.737   1
   8  -8   4 15411.6 474.796   1
   8   8   4 17444.3 536.488   1
   8  -8   4 18658.4 490.171   1
   8   8   5 57.5368 449.933   1
  -8  -8  -5-283.137 605.992   1
   8  -8   5 158.596 211.373   1
  -8   8  -5-45.5500 200.142   1
   8   8   5 138.441 273.297   1
  -8   8  -5-126.260 266.933   1
   8  -8   5 178.758 220.669   1
   8   8   6 2401.24 468.982   1
  -8   8  -6 2858.41 324.902   1
  -8  -8  -6 1645.86 670.080   1
   8  -8   6 2815.60 283.290   1
  -8  -8  -6 3079.97 305.734   1
  -8   8  -6 3450.84 257.841   1
   8   8   6 2995.38 362.472   1
   8  -8   6 3722.69 278.392   1
  -8   8  -7 108.106 360.045   1
  -8  -8  -7-51.0818 626.609   1
   8  -8   7-0.73865 253.312   1
   8   8   7 115.570 371.694   1
   8   8   7-110.532 305.275   1
  -8  -8  -7 97.9415 280.933   1
  -8   8  -8 1012.13 309.639   1
  -8  -8  -8 745.198 314.612   1
   8  -8   8 676.783 302.611   1
   8   8   8 921.185 395.774   1
  -8 -10   8 1674.08 451.165   1
  -8  10   8 953.202 426.625   1
   8  10  -8 400.732 399.295   1
   8 -10  -8 728.397 411.587   1
  -8  10   7 294.913 192.456   1
  -8 -10   7 218.437 146.227   1
   8  10  -7-41.8800 221.635   1
   8 -10  -7 179.504 524.451   1
  -8  10   7-43.3571 360.544   1
   8  10  -7 336.653 370.580   1
   8 -10  -7 212.787 353.253   1
   8  10  -6 6276.21 258.852   1
  -8 -10   6 8148.51 218.307   1
  -8  10   6 4933.95 258.878   1
   8 -10  -6 5330.03 415.004   1
  -8  10   6 6148.41 386.746   1
   8  10  -6 7002.57 360.833   1
  -8 -10   5 191.025 114.066   1
  -8  10   5 419.166 164.975   1
   8  10  -5 210.329 152.021   1
   8 -10  -5 380.101 395.859   1
   8  10  -5 414.660 344.766   1
   8 -10  -5 355.743 307.030   1
  -8  10   5 133.288 297.317   1
   8  10  -4 15471.3 417.223   1
  -8  10   4 15395.4 503.706   1
   8  10  -3 911.713 103.555   1
   8 -10  -3 1303.64 415.020   1
  -8  10   3 670.070 150.470   1
  -8  10   3 491.126 277.733   1
   8 -10  -3 500.132 302.749   1
   8 -10  -2 64478.3 1584.04   1
  -8  10   2 59428.6 1586.42   1
  -8  10   1 15849.8 469.561   1
   8 -10  -1 16924.1 470.691   1
   8 -10   0 52743.1 1326.11   1
  -8  10   0 50805.3 1326.72   1
  -8  10  -1 23608.2 595.458   1
   8 -10   1 22657.0 589.965   1
   8 -10   2 72802.9 1820.51   1
  -8  10  -2 72016.1 1822.19   1
   8  10   3 591.607 585.105   1
   8 -10   3 476.349 156.364   1
  -8  10  -3 575.583 188.321   1
   8 -10   3 388.748 147.912   1
   8  10   3 1122.91 231.242   1
   8 -10   4 14382.4 428.157   1
   8  10   4 14849.1 494.315   1
   8 -10   5 292.877 201.981   1
  -8  10  -5 277.593 256.324   1
  -8  10  -5 276.819 195.570   1
   8  10   5 32.8322 266.221   1
   8 -10   5 478.009 226.119   1
  -8 -10  -6 4845.26 747.098   1
  -8  10  -6 4485.60 351.278   1
   8 -10   6 7078.10 295.245   1
  -8 -10  -6 6211.63 351.336   1
  -8  10  -6 5930.00 281.272   1
   8  10   6 5210.13 361.283   1
   8 -10   6 5775.54 302.522   1
   8  10   7 526.724 425.011   1
  -8 -10  -7-132.091 696.617   1
  -8  10  -7 533.729 319.141   1
   8 -10   7 121.694 222.395   1
  -8  10  -7 304.500 274.511   1
   8  10   7 66.2955 362.723   1
  -8 -10  -7 67.3795 288.607   1
   8 -10   7 235.097 282.220   1
  -8  10  -8 627.260 303.392   1
  -8 -10  -8 569.468 303.233   1
   8 -10   8 820.065 322.720   1
   8  10   8 796.151 368.543   1
   8  12  -8 497.810 413.038   1
   8 -12  -8 919.671 404.751   1
  -8  12   8 1298.04 407.094   1
   8  12  -7 673.539 215.925   1
  -8 -12   7 1045.82 134.561   1
  -8  12   7 446.719 198.460   1
   8 -12  -7 374.049 546.837   1
   8  12  -7 870.524 369.982   1
  -8  12   7 844.184 388.570   1
   8 -12  -7 635.782 375.644   1
   8  12  -6 2103.76 189.345   1
  -8  12   6 1801.47 214.918   1
   8 -12  -6 1858.34 509.343   1
   8  12  -6 1894.83 316.243   1
  -8  12   6 1626.99 368.421   1
   8 -12  -6 1433.46 357.347   1
   8  12  -5 1505.16 159.135   1
   8  12  -5 1455.39 288.570   1
   8 -12  -5 1897.91 367.491   1
  -8  12   5 1956.78 329.281   1
   8  12  -4 30627.3 765.535   1
   8 -12  -4 28967.8 935.613   1
  -8  12   4 28617.0 833.218   1
   8 -12  -3 6962.23 348.711   1
  -8  12   3 6033.17 307.405   1
  -8  12   2 1394.43 234.161   1
   8 -12  -2 1342.59 253.055   1
  -8  12   1 13527.6 416.680   1
   8 -12  -1 14720.6 436.244   1
  -8  12   0 237600. 5018.89   1
   8 -12   0 247436. 5024.11   1
   8 -12   1 10430.7 261.967   1
  -8  12  -1 8374.34 264.239   1
  -8  12  -2 2161.23 150.671   1
   8 -12   2 2009.15 131.939   1
  -8  12  -3 10112.2 306.171   1
   8 -12   3 9875.37 289.402   1
   8  12   4 26554.4 979.560   1
   8 -12   4 26543.1 763.203   1
   8  12   4 28168.5 820.784   1
  -8 -12  -5 2007.72 787.570   1
   8  12   5 1950.01 546.075   1
  -8  12  -5 1124.60 240.690   1
   8 -12   5 1748.86 212.774   1
  -8  12  -5 2254.35 194.551   1
  -8  12  -6 1579.05 280.065   1
   8  12   6 698.817 449.332   1
  -8 -12  -6 519.716 732.645   1
   8 -12   6 2207.95 237.047   1
   8  12   6 1736.60 352.053   1
  -8  12  -6 1957.09 230.611   1
  -8 -12  -6 1655.75 302.084   1
   8 -12   6 1571.63 273.017   1
   8  12   7 20.7216 520.955   1
  -8 -12  -7 272.905 779.685   1
  -8  12  -7 549.362 331.292   1
   8 -12   7 915.724 227.404   1
  -8  12  -7 841.192 267.741   1
   8  12   7 888.231 401.150   1
  -8 -12  -7 596.266 305.586   1
   8 -12   7 934.044 274.900   1
  -8  12  -8 1188.88 303.517   1
   8  12   8 940.251 369.925   1
  -8 -12  -8 813.101 318.633   1
   8 -12   8 989.202 360.144   1
   8 -14  -8 671.594 418.079   1
  -8  14   8-290.812 439.042   1
   8  14  -8 474.655 390.019   1
   8  14  -7 498.988 218.143   1
  -8  14   7 319.960 224.256   1
  -8 -14   7 639.690 155.883   1
   8 -14  -7 564.957 663.949   1
   8  14  -7 523.102 383.695   1
  -8  14   7 469.050 433.571   1
   8 -14  -7 714.625 383.344   1
   8 -14  -6 4912.52 665.744   1
   8 -14  -6 4669.59 376.032   1
   8  14  -6 5738.24 405.827   1
  -8  14   6 5065.42 447.311   1
   8  14  -5 1026.22 159.735   1
   8  14  -5 822.693 321.150   1
  -8  14   5 1063.44 248.463   1
   8 -14  -5 1463.36 579.620   1
  -8  14   5 1172.14 368.217   1
   8 -14  -5 632.344 324.408   1
  -8  14   4 10452.2 476.075   1
   8 -14  -4 9511.80 461.988   1
  -8  14   3 1338.42 337.965   1
   8 -14  -2 62225.9 1567.78   1
  -8  14   2 60256.2 1559.05   1
   8 -14  -1 9640.88 323.279   1
  -8  14   1 8130.47 331.458   1
  -8  14   0 42291.0 1117.68   1
  -8  14   0 44056.4 1136.19   1
  -8  14  -1 5972.30 207.208   1
   8 -14   1 6689.41 224.504   1
   8 -14   2 57832.8 1421.03   1
  -8  14  -2 54862.0 1422.61   1
   8 -14   3 2932.87 180.090   1
  -8  14  -3 3081.95 203.887   1
  -8  14  -4 9753.29 346.569   1
   8 -14   4 9707.12 314.704   1
   8  14   4 9746.35 422.752   1
   8  14   5 1505.97 537.532   1
  -8 -14  -5 2084.26 947.793   1
   8 -14   5 2038.49 214.880   1
  -8  14  -5 1264.00 243.007   1
  -8  14  -5 1569.80 185.406   1
   8  14   5 946.116 281.880   1
   8 -14   5 1129.23 225.409   1
  -8 -14  -6 2642.73 963.869   1
   8  14   6 2424.65 528.582   1
   8 -14   6 6709.75 269.974   1
  -8 -14  -6 5374.48 345.756   1
   8  14   6 5093.52 389.800   1
  -8  14  -6 5267.71 267.417   1
   8 -14   6 5791.12 278.712   1
  -8 -14  -7 350.780 805.315   1
   8  14   7 435.207 564.281   1
  -8  14  -7 251.568 325.600   1
   8 -14   7 760.163 232.772   1
  -8  14  -7 366.800 263.016   1
   8  14   7 548.628 399.607   1
  -8 -14  -7 8.33081 314.850   1
   8 -14   7 598.647 316.043   1
  -8  14  -8 595.062 294.535   1
   8  14   8 523.294 380.745   1
  -8 -14  -8 753.195 328.597   1
   8 -14   8 601.551 314.761   1
   8  16  -8 427.774 362.989   1
  -8  16   8-18.1074 476.808   1
   8 -16  -8 266.260 422.394   1
  -8 -16   7 417.954 148.716   1
  -8  16   7 308.009 233.915   1
   8  16  -7 487.620 220.827   1
   8 -16  -7 913.848 723.964   1
  -8  16   7 1050.72 427.227   1
   8 -16  -7 369.521 399.301   1
   8  16  -7 414.302 340.723   1
   8 -16  -6 5115.17 784.320   1
   8 -16  -6 3825.49 401.064   1
  -8  16   6 4995.84 415.310   1
   8  16  -6 4888.94 416.169   1
   8  16  -5 1642.66 156.045   1
   8  16  -5 1109.84 332.438   1
  -8  16   5 687.321 289.039   1
  -8  16   5 930.572 340.782   1
   8 -16  -5 746.330 320.893   1
  -8  16   4 11387.5 481.266   1
   8 -16  -4 11094.4 472.516   1
   8 -16  -3 2467.82 333.605   1
  -8  16   2 34625.7 918.563   1
   8 -16  -2 33785.1 903.127   1
  -8  16   1 3853.41 233.989   1
   8 -16  -1 4510.80 252.627   1
  -8  16   0 54553.6 1415.79   1
  -8  16   0 58101.4 1433.77   1
   8 -16   1 6538.64 189.142   1
   8 -16   1 6426.21 224.647   1
  -8  16  -2 32994.6 829.716   1
   8 -16   2 31879.7 823.766   1
   8 -16   3 3656.44 184.679   1
  -8  16  -3 3124.47 209.363   1
   8 -16   4 13813.1 385.425   1
  -8  16  -4 13884.6 410.957   1
   8 -16   4 13336.5 379.043   1
   8  16   5 881.434 586.456   1
  -8  16  -5 1473.37 245.461   1
   8 -16   5 2042.53 190.740   1
  -8  16  -5 1626.68 172.332   1
   8  16   5 1079.05 314.311   1
   8 -16   5 1062.13 200.424   1
  -8 -16  -6 3559.23 1022.43   1
   8  16   6 1843.58 613.574   1
  -8  16  -6 4603.40 295.466   1
   8 -16   6 7401.93 283.781   1
   8  16   6 4640.39 399.406   1
  -8 -16  -6 4491.86 331.575   1
  -8  16  -6 4648.56 253.417   1
   8 -16   6 4937.59 294.646   1
   8  16   7 468.925 506.166   1
  -8 -16  -7 977.749 1023.69   1
   8 -16   7 1110.31 257.784   1
  -8  16  -7 448.386 263.359   1
   8  16   7 65.8310 418.884   1
  -8  16  -7 774.475 255.432   1
  -8 -16  -7 772.111 338.946   1
   8 -16   7 933.527 275.615   1
  -8  16  -8 225.503 286.881   1
   8  16   8 127.523 390.128   1
  -8 -16  -8 422.104 338.066   1
   8 -16   8 709.302 323.688   1
  -8  18   7 192.765 270.149   1
   8  18  -7 377.935 195.923   1
   8 -18  -7 305.752 924.963   1
   8  18  -7 186.103 323.251   1
   8 -18  -7 327.842 409.337   1
  -8  18   7 368.454 410.222   1
   8  18  -6 1853.70 176.538   1
  -8  18   6 1219.77 380.884   1
   8  18  -6 1817.66 340.349   1
   8 -18  -6 1219.04 372.354   1
   8  18  -5 651.309 143.440   1
  -8  18   5 655.441 277.883   1
   8  18  -5 916.858 301.495   1
   8 -18  -5 270.086 338.637   1
  -8  18   5 1064.91 347.344   1
   8 -18  -4 16642.1 614.558   1
  -8  18   4 17642.4 625.560   1
  -8  18   3 1603.71 300.954   1
   8 -18  -3 1366.26 304.689   1
  -8  18   2 18946.5 575.345   1
   8 -18  -2 20438.0 586.479   1
   8 -18  -1 2586.89 248.833   1
  -8  18   1 2183.30 264.246   1
  -8  18   0 42476.7 1106.32   1
   8 -18   0 44487.5 1107.85   1
  -8  18  -1 1970.20 150.845   1
   8 -18   1 2043.01 154.095   1
   8 -18   2 21010.3 544.523   1
  -8  18  -2 20705.6 546.854   1
  -8  18  -3 3960.61 207.338   1
   8 -18   3 3576.19 171.285   1
  -8  18  -4 17975.2 544.683   1
   8  18   4 17945.4 606.545   1
   8  18   5 357.859 635.748   1
  -8  18  -5 1067.66 232.288   1
   8 -18   5 988.600 164.668   1
   8  18   5 711.327 324.091   1
   8 -18   5 879.802 195.311   1
   8  18   6 1699.64 639.015   1
  -8  18  -6 1041.66 264.637   1
   8 -18   6 1943.01 193.846   1
   8  18   6 1604.81 350.940   1
  -8  18  -6 1409.48 205.901   1
   8 -18   6 1907.67 239.939   1
   8  18   7 579.083 652.697   1
   8 -18   7 641.106 217.304   1
  -8  18  -7 297.295 277.322   1
  -8  18  -7 183.537 248.348   1
  -8 -18  -7 502.888 332.163   1
   8  18   7 203.049 424.327   1
   8 -18   7 600.801 301.206   1
   8  20  -7 99.6372 219.556   1
  -8  20   7-15.9731 270.429   1
  -8  20   7 417.905 417.576   1
   8 -20  -7 232.332 354.207   1
   8  20  -7 307.998 349.368   1
  -8  20   6 1660.79 353.551   1
   8  20  -6 4995.95 207.817   1
   8 -20  -6 2866.98 395.673   1
  -8  20   6 3024.02 385.400   1
   8  20  -6 4351.31 322.282   1
   8  20  -5 397.874 142.804   1
  -8  20   5 160.099 359.279   1
   8  20  -5 490.058 284.550   1
   8 -20  -5 668.189 350.092   1
  -8  20   5 468.703 362.243   1
   8  20  -4 14637.5 380.977   1
  -8  20   4 12803.0 506.021   1
   8 -20  -3 457.126 290.637   1
  -8  20   3 1025.85 331.085   1
   8 -20  -2 33506.3 912.127   1
  -8  20   2 34996.4 922.244   1
   8 -20  -1 1604.94 233.494   1
  -8  20   1 1067.19 234.932   1
   8 -20   0 59550.7 1472.85   1
  -8  20   0 56623.6 1475.68   1
  -8  20  -1 1776.94 114.534   1
   8 -20   1 1856.59 152.711   1
  -8  20  -1 1725.13 152.963   1
   8 -20   2 36858.6 905.475   1
  -8  20  -2 34228.5 907.634   1
   8  20   3 923.923 298.057   1
  -8  20  -4 13403.6 400.105   1
   8  20   4 12620.0 490.770   1
   8  20   5 300.963 693.642   1
  -8  20  -5 771.926 216.135   1
   8 -20   5 631.370 186.949   1
   8  20   5 142.436 318.725   1
   8 -20   5 688.509 176.800   1
  -8  20  -6 3110.72 260.855   1
   8  20   6 3662.72 384.901   1
  -8  20  -6 3533.56 220.210   1
   8 -20   6 4218.19 237.216   1
   8  20   7 25.6934 644.652   1
   8 -20   7 286.703 203.198   1
  -8  20  -7 269.694 269.549   1
  -8  20  -7 312.632 237.063   1
  -8 -20  -7 431.947 339.014   1
   8  20   7 203.568 445.498   1
   8 -20   7 89.1713 250.207   1
  -8  22   7-94.8285 337.030   1
   8 -22  -7 161.862 381.194   1
   8  22  -7 206.755 410.975   1
  -8  22   7 78.5922 403.407   1
   8  22  -6 1882.54 187.449   1
   8  22  -6 1446.03 345.753   1
   8 -22  -6 840.104 335.563   1
  -8  22   6 1685.64 412.791   1
   8  22  -5 111.318 141.050   1
  -8  22   5 51.6561 360.345   1
   8 -22  -5 103.694 358.025   1
  -8  22   5 616.804 376.942   1
   8 -22  -4 9022.89 398.218   1
  -8  22   4 9873.23 433.215   1
  -8  22   3 230.497 332.474   1
   8 -22  -3-252.344 319.075   1
   8 -22  -2 13045.9 459.994   1
  -8  22   2 13672.0 484.130   1
  -8  22   1 512.538 260.763   1
   8 -22  -1 490.858 246.693   1
   8 -22   0 23781.7 623.607   1
  -8  22   0 22232.1 622.765   1
   8 -22   1 697.134 152.405   1
  -8  22  -1 630.914 152.423   1
  -8  22  -2 16682.9 448.580   1
   8  22   3 247.384 290.105   1
  -8  22  -3 604.591 153.731   1
   8 -22   3 475.707 117.144   1
  -8  22  -4 13404.9 386.134   1
   8 -22   4 13104.7 363.017   1
   8 -22   5 59.7898 171.350   1
   8  22   5 103.027 726.506   1
   8 -22   5 47.7857 153.811   1
  -8  22  -5 95.1167 207.558   1
   8  22   5 222.998 327.166   1
   8 -22   6 1955.18 194.024   1
  -8  22  -6 1371.24 242.170   1
   8  22   6 1078.22 364.748   1
  -8  22  -6 1165.34 183.886   1
   8 -22   6 1657.94 211.979   1
   8  22   7-203.394 671.883   1
  -8 -22  -7 566.042 345.653   1
   8  22   7-160.830 440.407   1
   8 -22   7 68.2050 289.987   1
   8 -24  -7-212.388 369.941   1
  -8  24   7-21.1643 425.774   1
   8  24  -7-169.656 394.458   1
   8  24  -6 5151.01 372.831   1
   8  24  -6 5344.15 222.999   1
   8 -24  -6 3482.94 378.546   1
  -8  24   6 4011.23 450.449   1
  -8  24   5-203.943 388.661   1
   8  24  -5 33.4492 153.814   1
   8 -24  -5 376.355 313.794   1
  -8  24   5 354.126 379.972   1
   8 -24  -4 10062.7 399.826   1
  -8  24   4 10241.2 458.080   1
  -8  24   3-124.707 327.957   1
   8 -24  -3 430.810 301.760   1
   8 -24  -2 27177.3 772.954   1
  -8  24   2 28145.4 778.779   1
   8 -24  -1-56.2709 222.999   1
  -8  24   1 142.760 275.416   1
   8 -24   0 55150.9 1339.99   1
  -8  24   0 49443.4 1347.12   1
  -8  24  -1 48.7648 107.960   1
   8 -24   1 106.180 181.578   1
  -8  24  -1 86.2303 184.206   1
  -8  24  -2 26179.7 676.240   1
   8  24   3 8.19553 289.476   1
   8 -24   3 132.110 127.711   1
  -8  24  -3 136.994 140.319   1
   8  24   4 11013.7 496.800   1
  -8  24  -4 12552.5 392.196   1
   8  24   5-213.377 743.188   1
   8  24   5-55.6252 325.810   1
   8 -24   5 38.1584 157.939   1
  -8  24  -5-208.852 189.308   1
   8 -24   6 7729.74 230.002   1
   8  24   6 551.490 726.317   1
   8  24   6 4118.10 396.379   1
  -8  24  -6 3581.51 213.137   1
  -8  24  -6 3633.62 282.406   1
   8 -24   6 5280.35 234.093   1
   8 -24   7 83.3568 256.776   1
  -8  24  -7 112.488 220.166   1
   8  24   7-478.050 453.620   1
   8  26  -7 23.4635 356.832   1
   8 -26  -7 20.3185 379.118   1
  -8  26   7-426.826 466.741   1
   8  26  -6 2776.94 336.630   1
  -8  26   6-115.209 441.443   1
   8  26  -6 2205.97 176.648   1
   8 -26  -6 1189.94 337.528   1
  -8  26   6 732.821 436.552   1
  -8  26   5 73.3864 456.681   1
   8  26  -5 247.189 138.237   1
   8 -26  -5 139.384 324.849   1
  -8  26   5 227.937 406.508   1
   8 -26  -4 4686.67 340.376   1
  -8  26   4 5122.43 366.705   1
   8 -26  -3 196.592 287.833   1
  -8  26   3 82.7854 289.656   1
   8 -26  -2 9163.88 379.020   1
  -8  26   2 10228.1 383.515   1
   8 -26  -1 1390.14 226.377   1
  -8  26   1 262.742 253.643   1
   8 -26   0 19887.7 592.634   1
  -8  26   0 22208.6 593.337   1
   8 -26   1 547.414 167.174   1
  -8  26  -1 379.355 181.957   1
  -8  26  -2 10725.1 309.620   1
   8  26   3 270.761 301.777   1
  -8  26  -3 144.005 142.879   1
   8 -26   4 7318.35 236.767   1
  -8  26  -4 7603.25 274.721   1
   8  26   5 212.496 854.869   1
   8  26   5-159.315 341.595   1
   8 -26   5 76.1303 165.351   1
  -8  26  -5 133.359 205.839   1
  -8  26  -6 1776.67 244.101   1
   8  26   6 1538.33 382.901   1
  -8  26  -6 1281.08 162.175   1
  -8  26  -7 53.4114 211.437   1
   8  26   7-123.950 445.135   1
   8  28  -7 146.789 313.943   1
   8 -28  -7-217.443 434.949   1
  -8  28   7 69.7583 475.451   1
   8  28  -6 6162.70 327.213   1
   8  28  -6 5517.32 226.547   1
  -8  28   5 1.05446 500.614   1
   8  28  -5 330.329 145.336   1
   8 -28  -5 494.418 327.483   1
  -8  28   5 487.201 366.019   1
   8 -28  -4 4202.27 341.757   1
  -8  28   4 4907.23 357.331   1
   8 -28  -3 199.312 279.443   1
  -8  28   3 296.724 292.228   1
   8 -28  -2 30443.5 930.873   1
  -8  28   2 38596.0 927.151   1
   8 -28  -1 1347.97 292.619   1
  -8  28   1 2244.59 253.268   1
   8 -28   0 16949.6 470.991   1
  -8  28   0 14675.0 467.573   1
   8 -28   1 2165.66 190.316   1
  -8  28  -1 1957.23 208.816   1
  -8  28  -2 39089.2 993.490   1
  -8  28  -2 38878.0 986.336   1
   8  28   3 312.354 302.105   1
  -8  28  -3 476.459 153.730   1
   8 -28   4 6457.95 220.364   1
  -8  28  -4 5892.91 239.757   1
   8  28   5 204.544 882.343   1
   8  28   5 347.387 349.464   1
   8 -28   5 363.321 161.831   1
  -8  28  -5 171.108 186.678   1
  -8  28  -6 4142.71 268.847   1
   8  28   6 4130.02 415.195   1
  -8  28  -6 3263.48 170.541   1
  -8  28  -7-30.1359 199.482   1
   8  28   7-354.079 446.563   1
  -8  30   6 371.606 468.775   1
   8  30  -6 2439.59 386.318   1
   8  30  -6 1727.14 189.360   1
   8 -30  -6 1053.59 415.420   1
  -8  30   6 1370.92 456.683   1
  -8  30   5-143.092 602.025   1
   8  30  -5 1013.74 169.167   1
   8 -30  -5 167.075 380.664   1
  -8  30   5 490.640 367.513   1
   8 -30  -4 5358.03 393.728   1
  -8  30   4 6253.45 374.425   1
   8 -30  -3 497.030 330.991   1
  -8  30   3 609.574 302.750   1
   8 -30  -2 6311.76 355.512   1
  -8  30   2 6383.07 343.571   1
   8 -30  -1 1438.71 279.161   1
  -8  30   1 1378.99 262.576   1
   8 -30   0 27508.8 713.015   1
  -8  30   0 25445.8 713.002   1
   8 -30   1 1927.38 209.946   1
  -8  30  -1 1799.99 187.748   1
  -8  30  -2 7603.53 229.533   1
  -8  30  -2 7050.10 239.844   1
   8  30   3 422.360 311.764   1
  -8  30  -3 453.454 145.764   1
   8  30   4 6292.98 428.160   1
  -8  30  -4 8090.33 271.616   1
  -8  30  -5 849.855 221.031   1
   8 -30   5 1073.92 169.875   1
  -8  30  -6 1530.90 222.223   1
   8 -30   6 1643.13 167.404   1
  -8  30  -6 956.921 122.695   1
   8  30   6 1785.21 403.663   1
   8 -32  -6 2442.38 453.740   1
  -8  32   6 2544.91 434.975   1
  -8  32   5 747.349 682.887   1
   8  32  -5 1067.30 186.322   1
   8 -32  -5 1007.99 405.115   1
  -8  32   5 393.977 370.872   1
   8 -32  -4 1079.17 380.662   1
  -8  32   4 1467.51 344.012   1
   8 -32  -3 418.158 349.809   1
  -8  32   3 536.798 311.870   1
   8 -32  -2 25127.8 751.574   1
  -8  32   2 27300.6 756.586   1
   8 -32  -1 966.871 266.249   1
  -8  32   1 907.298 298.249   1
   8 -32   0 2418.00 218.604   1
  -8  32   0 2541.76 264.982   1
  -8  32  -1 817.672 208.835   1
  -8  32  -2 35154.6 772.051   1
  -8  32  -2 26260.3 759.942   1
   8  32   3 749.208 323.706   1
  -8  32  -3 491.364 154.650   1
   8  32   4 1311.13 378.359   1
  -8  32  -4 1904.99 176.324   1
   8  32   5 429.130 370.646   1
  -8  32  -5 1038.98 207.829   1
   8  32   6 11.4364 841.225   1
   8  32   6 2628.00 413.418   1
   8 -34  -6 1227.85 429.365   1
  -8  34   6 1294.74 411.789   1
   8  34  -5 221.625 171.471   1
   8 -34  -5-315.699 420.065   1
  -8  34   5 319.610 359.850   1
   8 -34  -4 4076.17 381.969   1
  -8  34   4 4649.41 377.326   1
   8 -34  -3 350.665 325.366   1
  -8  34   3 382.298 365.001   1
   8 -34  -2 9992.71 425.682   1
  -8  34   2 11799.5 442.574   1
   8 -34  -1 489.777 248.936   1
  -8  34   1 1071.40 294.095   1
   8 -34   0 18616.3 552.222   1
  -8  34   0 19844.1 554.801   1
   8 -34   1 765.264 182.148   1
  -8  34  -1 646.890 218.166   1
  -8  34  -2 13117.7 356.275   1
  -8  34  -2 12277.2 360.417   1
  -8  34  -3 697.837 155.906   1
   8  34   3 446.457 316.597   1
  -8  34  -4 7161.57 260.818   1
   8  34   4 4866.26 429.092   1
  -8  34  -5 384.305 199.536   1
   8  34   5-180.577 385.698   1
   8  34   6 1773.74 413.302   1
   8 -36  -6-60.4110 408.579   1
  -8  36   6 190.335 414.024   1
   8 -36  -5 175.065 390.091   1
  -8  36   5 211.522 378.940   1
   8 -36  -4 3600.51 380.535   1
  -8  36   4 4656.60 413.659   1
   8 -36  -3 272.006 328.754   1
  -8  36   3 149.178 388.017   1
   8 -36  -2 3940.68 308.999   1
  -8  36   2 3877.42 343.245   1
   8 -36  -1 323.316 246.255   1
  -8  36   1 692.906 287.470   1
   8 -36   0 7471.59 338.762   1
  -8  36   0 7943.29 325.338   1
   8 -36   1 536.525 197.154   1
  -8  36  -1 346.441 209.361   1
  -8  36  -2 5806.51 211.729   1
  -8  36  -2 4254.22 224.030   1
  -8  36  -3 224.635 160.030   1
   8  36   3 642.546 314.799   1
  -8  36  -4 8090.44 278.293   1
   8  36   4 5141.46 462.869   1
  -8  36  -5 114.801 196.147   1
   8  36   5-58.6691 395.020   1
   8  36   6 189.908 404.066   1
   8 -38  -5 221.801 389.517   1
  -8  38   5 8.57595 389.717   1
   8 -38  -4 4833.99 399.539   1
  -8  38   4 5211.60 438.180   1
   8 -38  -3 7.32092 313.671   1
  -8  38   3 376.584 366.771   1
   8 -38  -2 7928.93 364.604   1
  -8  38   2 8665.94 398.113   1
   8 -38  -1-126.629 266.295   1
  -8  38   1 233.066 285.738   1
  -8  38   0 20040.1 583.828   1
   8 -38   0 20571.1 590.426   1
  -8  38  -1-87.0129 210.367   1
  -8  38  -2 11516.2 311.632   1
  -8  38  -2 8894.51 322.547   1
  -8  38  -3 71.2872 154.375   1
   8  38   3 310.655 307.562   1
  -8  38  -3-52.1098 127.934   1
  -8  38  -4 6748.13 250.472   1
   8  38   4 5013.10 465.887   1
   8  38   5-375.524 397.311   1
   8 -40  -5 127.402 375.497   1
  -8  40   5 179.476 411.478   1
   8 -40  -4 1460.10 361.963   1
  -8  40   4 2126.06 446.709   1
   8 -40  -3-107.119 321.471   1
  -8  40   3-187.535 349.627   1
   8 -40  -2 3992.49 329.165   1
  -8  40   2 4478.86 358.026   1
   8 -40  -1 165.671 276.424   1
  -8  40   1 8.80322 277.855   1
  -8  40   0 2492.43 271.988   1
   8 -40   0 2667.31 262.338   1
  -8  40  -1 192.000 231.297   1
  -8  40  -2 3897.43 206.949   1
  -8  40  -3-169.515 171.419   1
   8  40   3 24.9874 341.771   1
  -8  40  -3 10.0062 142.761   1
  -8  40  -4 2892.19 192.063   1
   8  40   4 1400.10 446.317   1
   8  40   5-159.061 414.475   1
   8 -42  -5-37.3231 355.673   1
  -8  42   5-192.450 450.832   1
   8 -42  -4 4007.18 372.440   1
  -8  42   4 4917.79 463.432   1
   8 -42  -3 143.488 312.072   1
  -8  42   3-180.485 364.490   1
   8 -42  -2 4458.58 356.233   1
  -8  42   2 5164.44 364.836   1
   8 -42  -1 366.428 299.789   1
  -8  42   1-255.615 279.378   1
  -8  42   0 14767.2 482.264   1
   8 -42   0 14422.4 449.299   1
  -8  42  -1 354.348 241.580   1
   8  42   2 6071.70 390.104   1
  -8  42  -2 4535.25 249.764   1
  -8  42  -3-8.20533 149.108   1
   8  42   3 22.1125 373.700   1
  -8  42  -3 94.6276 152.039   1
  -8  42  -4 7843.80 285.953   1
   8  42   4 5792.34 508.202   1
   8  42   5 89.3317 422.217   1
   8 -44  -4 419.888 346.212   1
  -8  44   4 892.518 421.441   1
   8 -44  -3-127.840 354.289   1
  -8  44   3-276.666 374.649   1
  -8  44   2 3109.69 353.819   1
   8 -44  -2 3139.66 350.104   1
   8 -44  -1-277.836 306.109   1
  -8  44   1 296.620 305.822   1
  -8  44   0 3084.39 307.929   1
   8 -44   0 3214.80 279.868   1
  -8  44  -1 184.904 261.996   1
  -8  44  -2 3054.13 240.504   1
   8  44   2 3611.46 394.966   1
  -8  44  -3 177.426 154.035   1
   8  44   3 324.358 400.269   1
  -8  44  -3 256.393 176.738   1
   8  44   4 1101.84 461.375   1
   8 -46  -4 2123.72 374.304   1
  -8  46   4 2514.69 418.312   1
   8 -46  -3 15.4934 350.808   1
  -8  46   3 259.388 384.036   1
  -8  46   2 4033.34 360.668   1
   8 -46  -2 3962.34 370.243   1
   8 -46  -1 104.955 297.354   1
  -8  46   1 257.793 334.050   1
  -8  46   0 4298.30 338.265   1
  -8  46  -1-113.936 272.184   1
  -8  46  -2 4135.64 270.499   1
   8  46   2 5279.95 431.293   1
   8  46   3-12.6032 415.250   1
  -8  46  -3 87.0803 192.308   1
   8  46   4 1720.85 447.365   1
   8 -48  -3 480.122 375.861   1
  -8  48   3 131.439 374.551   1
   8 -48  -2 4071.74 371.999   1
  -8  48   2 3579.78 365.851   1
   8 -48  -1-78.6298 269.628   1
  -8  48   1 326.487 341.070   1
  -8  48  -1 150.079 287.035   1
  -8  48  -2 3906.80 277.896   1
   8  48   2 5532.96 418.479   1
   8  48   3 416.196 432.562   1
  -8  48  -3 175.009 208.715   1
   8 -50  -2 782.057 328.051   1
  -8  50   2 329.603 360.593   1
   8 -50  -1 198.058 289.110   1
  -8  50   1 423.593 355.743   1
  -8  50   0 4805.99 351.081   1
  -8  50  -1 361.059 289.282   1
   8  50   2 505.055 399.419   1
  -8  50  -2 612.047 260.833   1
   8 -52  -1 461.511 292.068   1
  -8  52   1 449.645 363.561   1
  -8  52   0 6544.63 397.224   1
  -8  52  -1 657.309 302.408   1
  -9  -1   8 2162.47 456.295   1
   9  -1  -8 1541.09 390.948   1
   9   1  -8 1468.79 352.556   1
  -9   1   8 2335.34 390.381   1
  -9   1   7 1032.02 159.186   1
   9  -1  -7 547.885 283.781   1
   9   1  -7 427.916 239.550   1
  -9  -1   7 870.779 151.817   1
  -9   1   7 750.145 380.966   1
  -9  -1   7 779.775 411.268   1
   9  -1  -7 662.594 350.531   1
   9   1  -7 859.801 423.036   1
   9   1  -6 6196.90 294.551   1
  -9   1   6 6443.26 228.394   1
  -9  -1   6 8552.16 231.973   1
   9  -1  -6 4924.62 284.022   1
  -9  -1   6 6861.45 417.316   1
   9  -1  -6 5167.03 422.145   1
   9   1  -6 5774.19 390.602   1
  -9   1   6 7237.12 396.275   1
   9  -1  -5 5165.65 263.926   1
   9   1  -5 7164.50 252.580   1
  -9   1   5 5385.56 197.140   1
  -9  -1   5 7922.76 206.112   1
  -9  -1   5 4083.80 364.734   1
  -9   1   5 4021.84 380.210   1
   9  -1  -5 3430.02 383.400   1
   9   1  -5 3808.62 401.282   1
  -9   1   4 40892.3 1038.66   1
   9  -1  -4 41276.5 1052.17   1
  -9  -1   4 41459.4 1082.71   1
  -9   1   4 40445.4 1095.05   1
   9  -1  -4 39734.8 1093.03   1
  -9   1   3 8033.60 240.630   1
   9   1  -3 9236.51 255.949   1
   9  -1  -2 87928.9 2170.54   1
   9  -1  -2 85909.5 2146.41   1
   9  -1   0 239386. 5981.99   1
  -9  -1  -1 53026.3 1482.11   1
  -9   1  -1 55955.9 1439.97   1
   9  -1   1 55658.8 1427.17   1
   9   1   1 54336.2 1446.13   1
  -9  -1  -2 140156. 3574.90   1
   9   1   2 148098. 3581.24   1
  -9   1  -2 137010. 3572.79   1
   9   1   3 11176.6 477.726   1
  -9   1  -3 9890.89 497.743   1
   9  -1   4 42202.5 1031.11   1
  -9  -1  -4 40748.4 1107.88   1
  -9   1  -4 39811.0 1102.53   1
   9   1   4 35903.2 1040.86   1
   9   1   4 35971.6 1000.88   1
   9  -1   4 37775.3 1000.90   1
  -9  -1  -5 6842.07 522.875   1
   9   1   5 5448.08 373.715   1
  -9   1  -5 7557.31 510.749   1
   9  -1   5 6599.71 327.211   1
   9   1   5 4107.41 297.657   1
   9  -1   5 3858.84 296.047   1
  -9  -1  -6 5376.17 540.765   1
  -9   1  -6 5776.60 545.847   1
   9  -1   6 5954.37 340.094   1
   9  -1   6 5861.72 346.638   1
  -9  -1  -6 6058.44 307.735   1
  -9   1  -6 5566.92 297.927   1
   9   1   6 5489.87 361.602   1
  -9   1  -7 211.869 550.306   1
  -9  -1  -7 853.006 554.628   1
   9   1   7 618.434 318.859   1
   9  -1   7 668.777 306.486   1
   9   1   7 874.159 312.768   1
  -9  -1  -7 930.521 282.335   1
  -9   1  -7 603.078 276.048   1
   9  -1   7 485.718 311.273   1
  -9  -1  -8 1975.95 297.159   1
  -9   1  -8 1720.77 281.262   1
   9   1   8 2026.23 369.091   1
  -9   3   8 535.986 402.869   1
  -9  -3   8 146.012 432.314   1
   9  -3  -8 349.865 416.515   1
   9   3  -8-170.163 370.268   1
  -9   3   7 917.768 182.902   1
   9   3  -7 949.034 243.367   1
  -9  -3   7 741.881 390.909   1
  -9   3   7 823.173 370.140   1
   9  -3  -7 1306.83 348.476   1
   9  -3  -7 163.525 343.397   1
   9   3  -7 746.800 405.586   1
  -9   3   6 105.245 147.563   1
  -9  -3   6 59.2589 122.436   1
  -9  -3   6-75.9138 328.247   1
   9  -3  -6 123.793 263.597   1
  -9   3   6-20.9417 334.658   1
   9   3  -6 363.008 356.622   1
   9  -3  -6-13.9647 375.936   1
  -9   3   5 9520.61 243.189   1
  -9  -3   5 8105.14 231.392   1
   9   3  -5 6366.18 278.258   1
   9  -3  -5 7367.84 318.774   1
  -9  -3   5 6208.72 353.641   1
  -9   3   5 5600.10 374.167   1
   9  -3  -5 5110.59 390.081   1
   9   3  -5 5332.03 373.649   1
  -9  -3   4 8466.35 209.837   1
   9   3  -4 7986.81 230.628   1
  -9   3   4 6172.06 210.316   1
   9  -3  -4 5041.91 251.022   1
   9  -3  -4 6186.12 375.115   1
  -9   3   4 6615.46 376.324   1
   9   3  -4 7257.04 414.877   1
   9   3  -3 15370.5 443.424   1
  -9   3   3 16547.6 434.136   1
  -9   3   3 16322.6 519.590   1
   9  -3  -3 15355.1 568.319   1
   9  -3  -2 1994.34 253.224   1
   9  -3   0 101598. 2549.92   1
   9  -3   1 176936. 4749.79   1
  -9   3  -1 180931. 4753.12   1
   9   3   2 6131.37 419.421   1
  -9  -3  -2 5114.10 478.167   1
  -9  -3  -3 16638.2 687.911   1
   9   3   3 15405.8 664.261   1
  -9  -3  -4 6267.91 488.973   1
  -9   3  -4 5484.41 406.780   1
   9   3   4 6315.86 314.883   1
   9  -3   4 6056.77 283.219   1
  -9   3  -5 6268.39 439.228   1
  -9  -3  -5 10967.3 534.826   1
   9   3   5 10346.9 442.897   1
   9   3   5 5957.12 321.326   1
   9  -3   5 5316.31 328.985   1
   9  -3   5 6265.88 332.986   1
  -9  -3  -6 623.216 484.168   1
  -9   3  -6 678.906 467.750   1
   9   3   6 45.2140 339.609   1
   9  -3   6-76.5805 311.231   1
   9   3   6 403.736 335.927   1
   9  -3   6-158.534 263.064   1
  -9   3  -6 101.627 240.717   1
  -9  -3  -6 334.635 268.036   1
  -9   3  -7 1673.71 417.860   1
   9   3   7 714.837 324.509   1
   9  -3   7 910.363 292.872   1
   9   3   7 688.012 316.808   1
  -9  -3  -7 935.096 288.522   1
  -9   3  -7 338.753 266.612   1
   9  -3   7 673.860 327.386   1
  -9  -3  -8 240.734 295.972   1
  -9   3  -8 496.015 285.257   1
   9  -3   8 210.644 327.904   1
   9   3   8 240.069 375.146   1
   9   5  -8 4869.28 481.517   1
   9  -5  -8 5321.08 449.021   1
  -9   5   8 6397.79 518.474   1
  -9  -5   7 564.351 141.904   1
  -9   5   7 452.845 161.438   1
   9   5  -7 349.123 240.445   1
  -9  -5   7 79.5699 344.281   1
   9  -5  -7 235.891 419.133   1
  -9   5   7 471.485 437.088   1
   9  -5  -7 330.013 349.798   1
   9   5  -7-79.4175 384.777   1
  -9  -5   6 37609.3 843.479   1
  -9   5   6 32349.2 848.391   1
   9   5  -6 27711.8 860.385   1
  -9  -5   6 41502.2 912.668   1
   9   5  -6 28153.6 932.547   1
  -9   5   6 29973.4 948.660   1
   9  -5  -6 24806.3 910.477   1
   9   5  -5 2803.27 184.629   1
  -9   5   5 2206.68 157.466   1
  -9  -5   5 3198.27 139.635   1
  -9   5   5 1264.47 335.945   1
   9  -5  -5 1270.23 357.946   1
   9   5  -5 1368.58 327.853   1
  -9   5   4 125404. 3260.84   1
   9   5  -4 141480. 3266.84   1
   9   5  -4 135900. 3288.71   1
   9  -5  -4 120619. 3295.89   1
  -9   5   4 128036. 3287.57   1
  -9   5   3 5474.54 141.802   1
   9   5  -3 2599.89 141.875   1
   9  -5  -3 5919.23 188.120   1
   9   5  -3 3209.19 313.292   1
   9  -5  -3 2636.76 302.881   1
  -9   5   3 2499.62 306.516   1
  -9   5   2 273921. 6829.08   1
   9  -5  -2 273587. 6827.60   1
   9  -5  -1 13071.5 427.236   1
   9  -5   0 427643. 10639.4   1
  -9   5  -1 42735.9 913.253   1
   9  -5   1 30447.3 888.917   1
   9  -5   2 359131. 9424.50   1
  -9   5  -2 407919. 9439.16   1
   9   5   2 375698. 9472.91   1
  -9  -5  -2 391328. 9486.44   1
   9   5   3 4862.05 485.794   1
   9  -5   3 3309.80 236.968   1
  -9  -5  -4 124343. 3068.85   1
   9   5   4 120651. 2974.36   1
   9  -5   4 121242. 2962.92   1
  -9  -5  -5 1711.38 528.343   1
  -9   5  -5 3511.15 397.344   1
   9   5   5 2347.76 455.651   1
   9   5   5 1470.70 268.951   1
   9  -5   5 2694.58 275.245   1
   9   5   6 24029.4 795.506   1
  -9  -5  -6 26118.4 906.217   1
  -9   5  -6 20314.2 817.498   1
   9  -5   6 27920.2 735.325   1
  -9   5  -6 28242.2 727.422   1
   9   5   6 23711.2 753.231   1
   9  -5   6 31076.2 752.288   1
  -9  -5  -7 123.074 548.657   1
  -9   5  -7-96.6608 469.008   1
   9  -5   7 549.827 288.481   1
   9   5   7 187.395 342.747   1
  -9  -5  -7 414.087 309.577   1
   9   5   7 642.630 314.356   1
  -9   5  -7 327.631 252.675   1
   9   5   8 6344.86 435.816   1
  -9  -5  -8 6210.62 355.412   1
  -9   5  -8 5167.47 320.227   1
   9  -5   8 6097.94 378.344   1
  -9  -7   8 1540.51 368.033   1
   9   7  -8 191.654 434.600   1
  -9   7   8-53.1302 509.208   1
   9  -7  -8 453.606 402.989   1
   9   7  -7-51.7485 224.380   1
  -9   7   7 215.052 176.546   1
  -9  -7   7 337.711 146.528   1
  -9  -7   7 25.6907 381.222   1
   9  -7  -7 859.573 479.688   1
   9  -7  -7-194.348 393.024   1
  -9   7   7 172.107 461.272   1
   9   7  -7 126.318 365.632   1
   9   7  -6 6176.68 281.153   1
  -9   7   6 6159.66 250.395   1
   9  -7  -6 4963.38 386.835   1
  -9   7   6 6613.98 473.845   1
   9   7  -6 6000.09 385.813   1
   9  -7  -6 5842.75 386.399   1
   9   7  -5 263.118 150.059   1
  -9   7   5 482.581 150.991   1
  -9  -7   5 270.147 110.400   1
   9  -7  -5 298.030 290.650   1
   9  -7  -5 67.2380 359.966   1
  -9   7   5 135.200 359.045   1
   9   7  -5 419.767 384.369   1
   9   7  -4 17228.2 408.733   1
  -9   7   4 14163.9 406.616   1
  -9   7   4 15564.4 537.129   1
   9  -7  -4 14614.7 512.284   1
   9   7  -4 16474.4 523.880   1
   9   7  -3 630.163 89.6425   1
  -9   7   3 602.198 96.6820   1
  -9   7   3 456.392 256.015   1
   9  -7  -3 996.401 250.102   1
   9  -7  -3 413.275 281.148   1
  -9   7   2 63489.0 1635.33   1
   9  -7  -2 65583.6 1651.91   1
   9  -7  -1 16075.5 477.336   1
   9  -7   0 56248.1 1406.85   1
  -9   7  -1 24655.4 598.282   1
   9  -7   1 21427.8 588.756   1
  -9   7  -2 66994.9 1792.74   1
   9  -7   2 71153.1 1788.84   1
   9   7   3 989.576 454.419   1
  -9  -7  -3 717.744 644.019   1
  -9   7  -3 1044.61 213.042   1
   9  -7   3 983.730 197.909   1
  -9   7  -4 14459.7 494.293   1
   9   7   4 13830.9 702.563   1
  -9  -7  -4 12130.2 789.187   1
   9  -7   4 16252.6 445.104   1
   9   7   4 13806.9 488.266   1
   9  -7   4 16783.0 462.705   1
  -9   7  -5 161.083 295.407   1
  -9  -7  -5 663.950 619.150   1
   9   7   5 912.430 457.012   1
   9   7   5 185.430 269.331   1
   9  -7   5 812.313 255.041   1
   9  -7   5 629.055 227.289   1
  -9  -7  -6 5146.15 646.481   1
  -9   7  -6 4361.36 408.898   1
  -9   7  -6 5872.52 282.540   1
   9   7   6 5662.12 368.590   1
   9  -7   6 5827.85 307.329   1
   9  -7   6 5492.32 305.975   1
  -9   7  -7 490.994 440.181   1
  -9  -7  -7 247.391 591.281   1
   9  -7   7 411.574 271.116   1
   9   7   7 107.965 368.153   1
   9   7   7 23.6725 357.654   1
  -9  -7  -7 313.519 315.197   1
  -9   7  -7 1040.52 303.530   1
   9   7   8 516.284 351.838   1
  -9  -7  -8 504.989 314.028   1
  -9   7  -8 807.292 289.162   1
   9  -7   8 357.507 362.656   1
   9  -9  -8 5330.12 413.289   1
   9   9  -8 3672.39 439.891   1
   9   9  -7-103.446 220.305   1
  -9   9   7 184.591 192.524   1
  -9  -9   7 143.689 155.496   1
   9  -9  -7-391.214 481.765   1
   9  -9  -7-65.6918 381.570   1
   9   9  -7 159.780 354.366   1
  -9   9   7-27.8197 425.915   1
  -9   9   6 41926.1 1243.34   1
   9   9  -6 43474.4 1283.29   1
  -9   9   6 39530.2 1308.04   1
  -9   9   5 512.581 144.719   1
   9   9  -5 223.170 156.969   1
   9   9  -5 583.269 361.499   1
   9  -9  -5 360.491 394.981   1
   9  -9  -5 419.915 312.667   1
  -9   9   5 441.698 349.236   1
   9  -9  -4 101497. 3064.49   1
  -9   9   4 107569. 3070.86   1
   9  -9  -3 1444.36 335.461   1
  -9   9   3 1193.84 111.791   1
  -9   9   3 740.781 320.383   1
   9  -9  -3 384.411 291.987   1
   9  -9  -2 330291. 8034.15   1
  -9   9   2 314019. 8034.47   1
  -9   9   1 1380.64 205.893   1
   9  -9  -1 1472.20 218.475   1
   9  -9   1 2725.35 127.695   1
  -9   9  -1 2753.36 142.495   1
   9  -9   2 368860. 9333.19   1
  -9   9  -2 374986. 9335.42   1
  -9   9  -3 1035.45 200.049   1
   9  -9   3 1321.30 194.374   1
  -9   9  -4 104641. 2855.49   1
   9  -9   4 111172. 2839.35   1
   9   9   4 113177. 2860.76   1
   9   9   5 226.710 435.075   1
  -9  -9  -5 583.675 648.217   1
   9  -9   5 262.709 219.794   1
   9   9   5 31.6737 283.961   1
  -9   9  -5 385.159 272.579   1
   9  -9   5 661.415 229.460   1
  -9   9  -6 36516.1 1105.07   1
   9  -9   6 38159.2 1076.35   1
   9   9   6 39097.8 1113.84   1
  -9   9  -7 241.644 365.132   1
  -9  -9  -7 244.546 716.741   1
   9   9   7 171.544 417.913   1
   9  -9   7-216.372 260.571   1
   9   9   7 22.3315 373.695   1
  -9  -9  -7 84.5902 308.683   1
  -9   9  -7 196.728 228.404   1
   9  -9   7 127.235 293.059   1
   9   9   8 6706.69 434.263   1
  -9   9  -8 6658.08 343.668   1
  -9  -9  -8 6103.67 381.085   1
   9  -9   8 5914.91 368.947   1
  -9  11   8 334.395 434.799   1
   9  11  -8 966.311 408.575   1
   9 -11  -8-327.900 396.034   1
  -9 -11   7 586.449 147.067   1
  -9  11   7 532.520 192.740   1
   9  11  -7 6.55058 232.689   1
   9 -11  -7 317.149 501.830   1
  -9  11   7-118.213 387.017   1
   9  11  -7 60.2873 403.810   1
   9 -11  -7-67.8885 373.518   1
   9  11  -6 4175.77 209.991   1
  -9  11   6 3543.94 212.018   1
   9 -11  -6 3680.48 476.001   1
  -9  11   6 3870.83 373.579   1
   9  11  -6 3472.86 363.417   1
   9 -11  -6 2723.06 409.784   1
  -9  11   5 1299.07 167.871   1
   9  11  -5 1033.37 152.591   1
   9  11  -5 739.456 301.779   1
   9 -11  -5 1674.36 427.347   1
   9 -11  -5 638.442 302.431   1
  -9  11   5 823.662 316.491   1
   9  11  -4 4030.01 166.295   1
   9 -11  -4 4966.75 487.911   1
   9  11  -4 4509.84 310.765   1
   9 -11  -4 2962.38 385.484   1
  -9  11   4 3425.47 338.751   1
   9 -11  -3 3941.91 331.702   1
  -9  11   3 3436.34 361.032   1
  -9  11   2 50027.4 1326.77   1
   9 -11  -2 53343.9 1339.10   1
  -9  11   1 7621.03 297.098   1
   9 -11  -1 8160.58 319.812   1
   9 -11   0 7843.27 295.785   1
  -9  11   0 8194.40 229.141   1
   9 -11   1 8328.42 250.273   1
  -9  11  -1 9451.23 257.723   1
   9 -11   2 56765.6 1485.67   1
  -9  11  -2 61989.7 1492.81   1
   9 -11   3 4587.92 209.639   1
  -9  11  -3 4820.03 242.736   1
  -9 -11  -4 2662.76 846.955   1
   9  11   4 2633.43 555.900   1
  -9  11  -4 3431.13 237.493   1
   9 -11   4 3297.75 213.656   1
   9  11   4 3115.27 303.833   1
   9 -11   4 4423.58 215.860   1
  -9 -11  -5 1016.89 758.452   1
   9  11   5 988.894 546.729   1
   9  11   5 1081.43 295.823   1
   9 -11   5 970.239 209.828   1
   9 -11   5 1343.16 215.220   1
  -9  11  -5 801.239 267.561   1
   9  11   6 2791.13 585.190   1
  -9 -11  -6 3988.27 761.443   1
  -9  11  -6 2659.79 323.080   1
   9 -11   6 4007.97 243.367   1
   9  11   6 3607.20 343.917   1
   9 -11   6 3132.88 251.767   1
  -9  11  -6 3527.27 240.506   1
   9  11   7 201.258 497.777   1
  -9 -11  -7-6.42467 776.813   1
   9 -11   7 493.988 232.262   1
  -9  11  -7 456.553 325.695   1
   9  11   7 470.092 412.180   1
  -9 -11  -7 523.779 310.582   1
  -9  11  -7 244.699 221.364   1
   9 -11   7 341.614 307.753   1
   9  11   8 420.840 371.837   1
  -9 -11  -8 508.269 339.869   1
  -9  11  -8 529.285 282.027   1
   9 -11   8 279.077 309.219   1
  -9  13   8 3401.58 417.697   1
   9  13  -8 3011.58 392.263   1
   9 -13  -8 2205.95 424.087   1
   9  13  -7 329.832 216.949   1
  -9 -13   7 836.043 155.489   1
  -9  13   7 588.414 199.788   1
   9 -13  -7 312.074 569.541   1
   9  13  -7 612.000 365.711   1
   9 -13  -7 589.116 373.390   1
  -9  13   7 389.744 383.804   1
  -9  13   6 14355.4 464.288   1
   9 -13  -6 15944.7 734.889   1
  -9  13   6 15295.1 555.506   1
   9  13  -6 16212.3 598.174   1
   9  13  -5 1902.14 161.152   1
   9 -13  -5 1700.26 548.577   1
   9  13  -5 1215.62 343.904   1
   9 -13  -5 902.622 350.064   1
  -9  13   5 1240.93 325.611   1
   9  13  -4 80706.5 1884.16   1
   9 -13  -4 81276.5 2018.67   1
   9 -13  -4 65991.2 1916.26   1
  -9  13   4 67934.5 1911.48   1
   9 -13  -3 3022.61 355.356   1
  -9  13   3 3358.87 305.276   1
   9 -13  -2 102966. 2512.89   1
  -9  13   2 95542.3 2520.31   1
  -9  13   1 14538.7 427.703   1
   9 -13  -1 14182.2 440.430   1
   9 -13   0 281490. 7016.42   1
  -9  13  -1 17906.5 431.278   1
   9 -13   1 14969.7 423.557   1
   9 -13   2 110879. 2832.25   1
  -9  13  -2 116326. 2836.98   1
   9  13   3 5048.67 793.749   1
   9 -13   3 4146.23 185.198   1
   9  13   4 56692.0 1930.76   1
   9  13   4 67468.3 1812.10   1
   9 -13   4 66761.5 1784.05   1
   9 -13   4 79143.6 1795.08   1
  -9  13  -4 74580.8 1806.00   1
  -9 -13  -5 2160.76 839.216   1
   9  13   5 2245.07 599.199   1
  -9  13  -5 1534.55 240.985   1
   9 -13   5 1962.67 215.679   1
   9  13   5 1478.90 321.560   1
  -9  13  -6 14792.3 521.473   1
   9  13   6 15227.8 542.940   1
  -9  13  -6 15835.5 460.936   1
   9 -13   6 14450.5 486.915   1
  -9 -13  -7 716.428 790.174   1
   9  13   7 419.630 543.404   1
  -9  13  -7 551.182 338.807   1
   9 -13   7 1160.95 238.309   1
  -9 -13  -7 1267.54 323.123   1
   9  13   7 1642.18 428.197   1
  -9  13  -7 599.013 218.820   1
   9 -13   7 763.572 260.625   1
   9  13   8 3117.99 389.452   1
  -9 -13  -8 2913.02 376.843   1
  -9  13  -8 3044.68 294.684   1
   9 -13   8 3138.58 363.179   1
   9  15  -7 895.630 219.541   1
  -9  15   7 922.005 218.232   1
   9 -15  -7 1264.47 712.395   1
  -9  15   7 719.716 408.771   1
   9 -15  -7 495.870 397.951   1
   9  15  -7 916.652 343.812   1
   9  15  -6 2189.89 206.836   1
  -9  15   6 620.189 215.068   1
   9 -15  -6 491.922 646.848   1
  -9  15   6 1771.03 368.143   1
   9 -15  -6 1123.08 350.006   1
   9  15  -6 1963.09 376.491   1
   9  15  -5 1513.76 350.438   1
  -9  15   5 864.616 216.100   1
   9 -15  -5 1994.47 722.282   1
   9 -15  -5 1180.14 363.536   1
  -9  15   5 1462.85 343.794   1
   9  15  -4 2897.66 140.969   1
  -9  15   4 375.271 273.074   1
   9 -15  -4 1437.39 304.155   1
  -9  15   4 1867.49 327.322   1
  -9  15   3 4257.84 316.434   1
   9 -15  -3 3598.07 318.023   1
  -9  15   2 11915.4 399.598   1
   9 -15  -2 12012.9 426.462   1
   9 -15  -1 8404.75 316.126   1
  -9  15   1 7447.21 342.759   1
  -9  15   0 12581.8 320.288   1
   9 -15   0 13453.5 328.704   1
   9 -15   1 11989.4 347.067   1
   9 -15   1 10025.7 362.124   1
   9 -15   2 11876.1 313.930   1
  -9  15  -2 10147.0 315.684   1
   9  15   3 6687.06 887.377   1
   9 -15   3 6706.13 242.837   1
  -9  15  -3 6524.04 273.113   1
   9  15   4 1465.09 293.327   1
   9 -15   4 1749.72 153.907   1
   9 -15   4 2102.12 183.015   1
  -9  15  -4 1731.18 208.622   1
   9  15   5 1720.21 570.822   1
   9 -15   5 2949.74 215.279   1
  -9  15  -5 1971.30 250.629   1
   9  15   5 1712.06 327.076   1
   9 -15   5 2053.95 202.646   1
  -9 -15  -6 140.083 914.821   1
   9  15   6 428.499 588.614   1
   9 -15   6 2019.88 230.977   1
  -9  15  -6 849.789 249.200   1
   9  15   6 1638.07 335.303   1
  -9  15  -6 1370.40 203.595   1
   9 -15   6 1345.99 225.811   1
   9  15   7 853.687 639.333   1
  -9 -15  -7 282.471 1036.49   1
   9 -15   7 1353.55 257.062   1
  -9  15  -7 722.798 330.199   1
  -9 -15  -7 553.589 321.275   1
   9  15   7 1310.68 428.836   1
  -9  15  -7 849.008 214.990   1
   9 -15   7 779.536 312.218   1
   9  17  -7 525.638 195.921   1
  -9  17   7 373.578 229.752   1
   9 -17  -7 1091.39 811.435   1
   9  17  -7 523.131 339.817   1
  -9  17   7 781.455 448.790   1
   9 -17  -7 871.501 414.972   1
  -9  17   6 850.539 217.544   1
   9  17  -6 1527.53 172.877   1
   9 -17  -6 1789.44 798.213   1
   9  17  -6 955.507 329.213   1
  -9  17   6 1116.73 420.218   1
   9 -17  -6 843.707 334.603   1
   9  17  -5 1819.31 150.908   1
  -9  17   5 871.582 278.149   1
   9  17  -5 1456.85 292.193   1
  -9  17   5 1143.12 385.846   1
   9 -17  -5 1026.83 341.773   1
   9  17  -4 5128.23 184.912   1
  -9  17   4 4471.75 383.687   1
   9 -17  -4 4274.90 356.362   1
  -9  17   3 4209.91 404.485   1
   9 -17  -3 3274.36 316.479   1
  -9  17   2 11202.9 402.487   1
   9 -17  -2 11844.8 408.710   1
   9 -17  -1 5967.07 308.009   1
  -9  17   1 4911.08 297.671   1
  -9  17   0 5398.84 160.772   1
  -9  17   0 5929.68 239.402   1
   9 -17   1 12093.6 275.285   1
  -9  17  -1 10006.6 278.177   1
  -9  17  -2 14587.9 373.871   1
   9 -17   2 12588.9 365.251   1
  -9  17  -3 6577.98 273.185   1
   9 -17   3 7604.21 253.154   1
   9 -17   4 6602.26 219.368   1
  -9  17  -4 6580.75 256.944   1
   9 -17   4 4538.16 196.514   1
   9  17   4 4845.89 334.934   1
   9  17   5 1443.99 621.022   1
   9 -17   5 2609.20 198.790   1
   9  17   5 1217.17 339.781   1
   9 -17   5 1704.73 187.603   1
   9 -17   6 1441.30 201.498   1
  -9  17  -6 1071.25 262.016   1
  -9  17  -6 1095.87 188.505   1
   9  17   6 1231.91 348.404   1
   9 -17   6 1173.03 256.988   1
   9  17   7 238.458 661.875   1
   9 -17   7 1247.26 268.046   1
  -9  17  -7 399.159 271.406   1
   9  17   7 600.272 441.619   1
  -9  17  -7 869.273 204.350   1
   9 -17   7 931.945 282.771   1
  -9  19   7 890.920 267.571   1
   9  19  -7 616.093 219.431   1
  -9  19   7 230.053 447.942   1
   9 -19  -7-21.2423 404.760   1
   9  19  -7 329.860 390.405   1
   9  19  -6 12056.7 346.617   1
   9 -19  -6 8163.54 485.058   1
   9  19  -6 12401.5 445.939   1
  -9  19   6 9680.46 502.398   1
   9  19  -5 1797.21 160.898   1
   9  19  -5 1439.31 329.330   1
  -9  19   5 884.596 288.127   1
  -9  19   5 705.630 354.562   1
   9 -19  -5 643.026 321.711   1
  -9  19   4 42528.5 1157.85   1
   9 -19  -4 44195.8 1154.75   1
  -9  19   3 2385.56 328.535   1
   9 -19  -3 2462.42 334.128   1
   9 -19  -2 98200.4 2575.25   1
  -9  19   2 106064. 2579.55   1
   9 -19  -1 4824.68 260.036   1
  -9  19   1 4523.60 265.486   1
  -9  19   0 141486. 3656.72   1
   9 -19   0 150201. 3653.45   1
  -9  19  -1 6250.49 198.319   1
   9 -19   1 7013.93 246.585   1
  -9  19  -2 119674. 2876.22   1
   9 -19   2 111385. 2869.23   1
  -9  19  -3 4639.08 216.775   1
   9 -19   3 3673.50 179.773   1
  -9  19  -4 50533.8 1279.17   1
   9 -19   4 54722.8 1267.51   1
   9  19   5 1312.08 729.382   1
  -9  19  -5 1691.90 221.469   1
   9  19   5 1083.04 340.109   1
   9 -19   5 1480.44 194.560   1
   9  19   6 10330.0 450.847   1
   9 -19   6 11054.3 362.346   1
   9  19   7-356.625 682.055   1
   9 -19   7 634.726 213.218   1
  -9  19  -7 501.845 279.939   1
   9  19   7 609.557 421.945   1
  -9  19  -7 473.591 196.376   1
   9 -19   7 736.543 294.335   1
  -9  21   7-27.0154 302.504   1
   9  21  -7 739.263 430.235   1
  -9  21   7 119.311 412.631   1
   9 -21  -7 413.914 406.121   1
   9  21  -6 2355.00 184.545   1
  -9  21   6 1641.48 393.682   1
   9  21  -6 2266.51 358.799   1
   9 -21  -6 1306.83 378.350   1
   9  21  -5 514.573 144.115   1
  -9  21   5 131.032 367.456   1
  -9  21   5 861.941 352.251   1
   9 -21  -5 761.382 353.228   1
  -9  21   4 2620.98 335.310   1
   9 -21  -4 1882.04 318.730   1
  -9  21   3 804.835 306.812   1
   9 -21  -3 1084.97 290.446   1
  -9  21   2 8313.18 363.844   1
   9 -21  -2 7602.76 353.885   1
  -9  21   1 1327.91 279.465   1
  -9  21   0 17620.3 509.180   1
   9 -21   0 19247.2 522.196   1
   9 -21   1 1339.46 180.817   1
  -9  21  -1 1392.94 179.318   1
   9 -21   2 9512.84 241.274   1
  -9  21  -2 6217.27 238.802   1
  -9  21  -3 1567.32 167.724   1
  -9  21  -4 2377.88 204.691   1
   9 -21   4 3039.37 163.387   1
   9  21   4 2586.78 319.000   1
   9  21   5 884.247 767.660   1
  -9  21  -5 848.904 227.613   1
   9 -21   5 938.860 178.492   1
   9  21   5 530.174 349.139   1
   9 -21   5 412.164 160.061   1
  -9  21  -6 1295.64 244.678   1
   9 -21   6 2436.34 209.792   1
   9  21   6 1454.18 341.904   1
   9 -21   6 2121.26 205.390   1
   9  21   7 527.206 687.532   1
[truncated: 323,908 more chars]
