# Supplementary material for: Evidence for an Electronically Driven Charge Density Wave in a 1D Metallic MOF
Source: ACS Cent Sci. 2026 May 5;12(5):704–11. doi: 10.1021/acscentsci.6c00405 (PMC13220207; doi:10.1021/acscentsci.6c00405)
Supplement: Supplementary file 7 [file oc6c00405_si_007.cif]

####################################################################### 
# 
# This file contains crystal structure data downloaded from the 
# Cambridge Structural Database (CSD) hosted by the Cambridge 
# Crystallographic Data Centre (CCDC).
# 
# Full information about CCDC data access policies and citation 
# guidelines are available at http://www.ccdc.cam.ac.uk/access/V1 
# 
# Audit and citation data items may have been added by the CCDC. 
# Please retain this information to preserve the provenance of 
# this file and to allow appropriate attribution of the data. 
# 
#######################################################################

data_p321_a_sq
_database_code_depnum_ccdc_archive 'CCDC 2500710'
loop_
_audit_author_name
_audit_author_address
'Julius Oppenheim'
;Princeton University
United States of America
;
_audit_update_record             
;
2025-11-05 deposited with the CCDC.	2026-03-06 downloaded from the CCDC.
;


# start Validation Reply Form
_vrf_PLAT213_p321_a_sq           
;
PROBLEM: Atom C017            has ADP max/min Ratio .....        5.2 oblate
RESPONSE: The charge density wave causes positional modulation in the a-b
  plane, causing oblate ellipsoids. 
;
# end Validation Reply Form

_audit_creation_method           SHELXL-2018/3
_shelx_SHELXL_version_number     2018/3
_chemical_name_systematic        (NdOH)3(C18H6O6)2.nH2O
_chemical_name_common            'hex-NdHOTP; (NdOH)3(HOTP)2'
_chemical_melting_point          ?
_chemical_formula_moiety         ?
_chemical_formula_sum            'C2 H0.67 Nd0.17 O'
_chemical_formula_weight         64.73

loop_
_atom_type_symbol
_atom_type_description
_atom_type_scat_dispersion_real
_atom_type_scat_dispersion_imag
_atom_type_scat_source
C C 0.0181 0.0091 'International Tables Vol C Tables 4.2.6.8 and 6.1.1.4'
H H 0.0000 0.0000 'International Tables Vol C Tables 4.2.6.8 and 6.1.1.4'
O O 0.0492 0.0322 'International Tables Vol C Tables 4.2.6.8 and 6.1.1.4'
Nd Nd -3.1807 10.9079 'International Tables Vol C Tables 4.2.6.8 and 6.1.1.4'

_space_group_crystal_system      trigonal
_space_group_IT_number           150
_space_group_name_H-M_alt        'P 3 2 1'
_space_group_name_Hall           'P 3 2"'

_shelx_space_group_comment       
;
The symmetry employed for this shelxl refinement is uniquely defined
by the following loop, which should always be used as a source of
symmetry information in preference to the above space-group names.
They are only intended as comments.
;

loop_
_space_group_symop_operation_xyz
'x, y, z'
'-y, x-y, z'
'-x+y, -x, z'
'y, x, -z'
'x-y, -y, -z'
'-x, -x+y, -z'

_cell_length_a                   21.9472(8)
_cell_length_b                   21.9472(8)
_cell_length_c                   12.1112(7)
_cell_angle_alpha                90
_cell_angle_beta                 90
_cell_angle_gamma                120
_cell_volume                     5052.1(5)
_cell_formula_units_Z            72
_cell_measurement_temperature    100(2)
_cell_measurement_reflns_used    7258
_cell_measurement_theta_min      2.32
_cell_measurement_theta_max      73.81

_exptl_crystal_description       needle
_exptl_crystal_colour            blue
_exptl_crystal_density_meas      ?
_exptl_crystal_density_method    'not measured'
_exptl_crystal_density_diffrn    1.532
_exptl_crystal_F_000             2208
_exptl_transmission_factor_min   ?
_exptl_transmission_factor_max   ?
_exptl_crystal_size_max          0.100
_exptl_crystal_size_mid          0.010
_exptl_crystal_size_min          0.010
_exptl_absorpt_coefficient_mu    23.682
_shelx_estimated_absorpt_T_min   0.200
_shelx_estimated_absorpt_T_max   0.798
_exptl_absorpt_correction_type   multi-scan
_exptl_absorpt_correction_T_min  0.1885
_exptl_absorpt_correction_T_max  0.3223
_exptl_absorpt_process_details   'SADABS (Herbst-Irmer et al., 2015)'
_exptl_absorpt_special_details   ?
_diffrn_ambient_temperature      100(2)
_diffrn_radiation_wavelength     1.54178
_diffrn_radiation_type           CuK\a
_diffrn_source                   
'I\mS micro-focus sealed tube, multilayer optics'
_diffrn_measurement_device_type  'Bruker APEX-II CCD'
_diffrn_measurement_method       '\f and \w scans'
_diffrn_detector_area_resol_mean 7.4
_diffrn_reflns_number            85200
_diffrn_reflns_av_unetI/netI     0.0829
_diffrn_reflns_av_R_equivalents  0.1610
_diffrn_reflns_limit_h_min       -27
_diffrn_reflns_limit_h_max       26
_diffrn_reflns_limit_k_min       -26
_diffrn_reflns_limit_k_max       26
_diffrn_reflns_limit_l_min       -14
_diffrn_reflns_limit_l_max       15
_diffrn_reflns_theta_min         2.324
_diffrn_reflns_theta_max         74.535
_diffrn_reflns_theta_full        67.679
_diffrn_measured_fraction_theta_max 0.995
_diffrn_measured_fraction_theta_full 1.000
_diffrn_reflns_Laue_measured_fraction_max 0.995
_diffrn_reflns_Laue_measured_fraction_full 1.000
_diffrn_reflns_point_group_measured_fraction_max 0.985
_diffrn_reflns_point_group_measured_fraction_full 1.000
_reflns_number_total             6825
_reflns_number_gt                5274
_reflns_threshold_expression     'I > 2\s(I)'
_reflns_Friedel_coverage         0.830
_reflns_Friedel_fraction_max     0.974
_reflns_Friedel_fraction_full    1.000

_reflns_special_details          
;
 Reflections were merged by SHELXL according to the crystal
 class for the calculation of statistics and refinement.
 
 Structure factors included contributions from the .fab file.
 
 _reflns_Friedel_fraction is defined as the number of unique
 Friedel pairs measured divided by the number that would be
 possible theoretically, ignoring centric projections and
 systematic absences. Completness statistics refer to single and
 composite reflections containing twin component 1 only.
;

_computing_data_collection       ?
_computing_cell_refinement       ?
_computing_data_reduction        ?
_computing_structure_solution    'SHELXT 2018/2 (Sheldrick, 2018)'
_computing_structure_refinement  'SHELXL-2018/3 (Sheldrick, 2018)'
_computing_molecular_graphics    ?
_computing_publication_material  ?
_refine_special_details          
;
 Refined as a 2-component inversion twin.
;
_refine_ls_structure_factor_coef Fsqd
_refine_ls_matrix_type           full
_refine_ls_weighting_scheme      calc
_refine_ls_weighting_details     
'w=1/[\s^2^(Fo^2^)+(0.1526P)^2^+18.7128P] where P=(Fo^2^+2Fc^2^)/3'
_atom_sites_solution_primary     ?
_atom_sites_solution_secondary   ?
_atom_sites_solution_hydrogens   geom
_refine_ls_hydrogen_treatment    constr
_refine_ls_extinction_method     'SHELXL-2018/3 (Sheldrick 2018)'
_refine_ls_extinction_coef       0.00068(14)
_refine_ls_extinction_expression Fc^*^=kFc[1+0.001xFc^2^\l^3^/sin(2\q)]^-1/4^
_refine_ls_abs_structure_details 
;
 Twinning involves inversion, so Flack parameter cannot be determined
;
_refine_ls_abs_structure_Flack   ?
_chemical_absolute_configuration ?
_refine_ls_number_reflns         6825
_refine_ls_number_parameters     367
_refine_ls_number_restraints     650
_refine_ls_R_factor_all          0.1086
_refine_ls_R_factor_gt           0.0846
_refine_ls_wR_factor_ref         0.2470
_refine_ls_wR_factor_gt          0.2244
_refine_ls_goodness_of_fit_ref   1.046
_refine_ls_restrained_S_all      1.006
_refine_ls_shift/su_max          0.000
_refine_ls_shift/su_mean         0.000

loop_
_atom_site_label
_atom_site_type_symbol
_atom_site_fract_x
_atom_site_fract_y
_atom_site_fract_z
_atom_site_U_iso_or_equiv
_atom_site_adp_type
_atom_site_occupancy
_atom_site_site_symmetry_order
_atom_site_calc_flag
_atom_site_refinement_flags_posn
_atom_site_refinement_flags_adp
_atom_site_refinement_flags_occupancy
_atom_site_disorder_assembly
_atom_site_disorder_group
Nd01 Nd 0.43875(13) 1.00005(17) 0.26314(12) 0.0362(6) Uani 0.719(3) 1 d . . P A
1
Nd02 Nd 0.55701(11) 1.000000 0.000000 0.0370(7) Uani 0.719(3) 2 d S T P A 1
Nd03 Nd 0.57265(10) 1.000000 0.500000 0.0309(6) Uani 0.719(3) 2 d S T P A 1
Nd1 Nd 0.5604(3) 1.0014(4) 0.2355(3) 0.0316(14) Uani 0.281(3) 1 d . . P A 2
Nd2 Nd 0.4415(3) 1.000000 0.500000 0.0377(17) Uani 0.281(3) 2 d S T P A 2
Nd3 Nd 0.4263(2) 1.000000 0.000000 0.0249(15) Uani 0.281(3) 2 d S T P A 2
O1 O 0.5519(10) 0.9044(11) 0.1075(18) 0.052(5) Uani 1 1 d . U . . .
C007 C 0.4312(13) 0.8626(12) 0.3739(17) 0.021(4) Uani 1 1 d . U . . .
C008 C 0.4248(12) 0.8641(10) -0.1244(17) 0.016(3) Uani 1 1 d . U . . .
O009 O 0.4538(13) 0.9292(11) 0.619(2) 0.056(5) Uani 1 1 d . U . . .
O12 O 0.6670(13) 1.0496(16) 0.105(3) 0.106(10) Uani 1 1 d . . . . .
O00A O 0.4390(10) 0.9283(10) 0.1147(19) 0.048(4) Uani 1 1 d . U . . .
C00C C 0.4375(12) 0.8080(12) -0.1266(18) 0.022(4) Uani 1 1 d . U . . .
H00C H 0.485167 0.819027 -0.123474 0.027 Uiso 1 1 calc R U . . .
C00D C 0.3919(14) 0.7362(12) 0.370(2) 0.026(5) Uani 1 1 d . U . . .
O00E O 0.4824(10) 0.9324(9) 0.3707(17) 0.039(4) Uani 1 1 d . U . . .
C00F C 0.3219(14) 0.7230(13) 0.3715(19) 0.021(4) Uani 1 1 d . U . . .
C00G C 0.3492(14) 0.7397(13) 0.1239(18) 0.022(4) Uani 1 1 d . U . . .
O2 O 0.4713(11) 0.9322(9) -0.1290(18) 0.043(4) Uani 1 1 d . U . . .
O3 O 0.3432(11) 0.8987(10) -0.1657(16) 0.047(4) Uani 1 1 d . U . . .
O4 O 0.3551(11) 0.9082(10) 0.388(2) 0.054(5) Uani 1 1 d . U . . .
O5 O 0.6319(17) 0.9575(18) 0.336(3) 0.109(9) Uani 1 1 d . . . . .
O6 O 0.5588(11) 0.8986(12) 0.605(2) 0.076(7) Uani 1 1 d . U . . .
O7 O 0.3888(14) 1.0529(12) 0.399(2) 0.074(7) Uani 1 1 d . . . . .
O8 O 0.3160(10) 0.9569(11) 0.1784(18) 0.062(6) Uani 1 1 d . . . . .
C00I C 0.4084(15) 0.7248(15) 0.622(2) 0.029(5) Uani 1 1 d . U . . .
C00J C 0.3148(13) 0.7187(12) -0.1312(18) 0.019(4) Uani 1 1 d . U . . .
C00O C 0.4892(14) 0.8470(15) 0.125(2) 0.042(5) Uani 1 1 d . U . . .
C00R C 0.3099(13) 0.7774(12) 0.3755(18) 0.025(4) Uani 1 1 d . U . . .
H00R H 0.262809 0.768251 0.378914 0.030 Uiso 1 1 calc R U . . .
C2 C 0.4802(16) 0.7818(16) 0.617(3) 0.054(7) Uani 1 1 d . U . . .
H2 H 0.516278 0.770437 0.606915 0.065 Uiso 1 1 calc R U . . .
C011 C 0.3678(13) 0.8114(12) 0.6226(18) 0.024(4) Uani 1 1 d . U . . .
H011 H 0.331462 0.822831 0.626891 0.029 Uiso 1 1 calc R U . . .
C1 C 0.4963(17) 0.8401(16) 0.624(3) 0.058(7) Uani 1 1 d . U . . .
C016 C 0.3625(13) 0.8129(13) 0.122(2) 0.031(5) Uani 1 1 d . U . . .
H016 H 0.326230 0.822850 0.140457 0.037 Uiso 1 1 calc R U . . .
C017 C 0.4064(12) 0.7249(13) 0.1235(17) 0.019(4) Uani 1 1 d . U . . .
C01A C 0.3706(12) 0.8539(12) 0.3746(18) 0.028(4) Uani 1 1 d . U . . .
C01B C 0.3531(14) 0.7395(12) 0.624(2) 0.025(4) Uani 1 1 d . U . . .
C01E C 0.3890(12) 0.7407(12) -0.1326(18) 0.021(4) Uani 1 1 d . U . . .
C01K C 0.4413(14) 0.8069(12) 0.3729(19) 0.030(5) Uani 1 1 d . U . . .
H01K H 0.488983 0.817755 0.374065 0.036 Uiso 1 1 calc R U . . .
C01Z C 0.3597(13) 0.8504(13) -0.141(2) 0.038(5) Uani 1 1 d . U . . .
C3 C 0.4429(15) 0.8662(16) 0.614(3) 0.040(6) Uani 1 1 d . U . . .
C4 C 0.4330(17) 0.8694(16) 0.093(3) 0.049(6) Uani 1 1 d . U . . .
C5 C 0.3003(12) 0.7738(11) -0.1298(17) 0.023(4) Uani 1 1 d . U . . .
H5 H 0.253107 0.763737 -0.122102 0.027 Uiso 1 1 calc R U . . .
C027 C 0.4791(12) 0.7880(13) 0.1202(18) 0.028(4) Uani 1 1 d . U . . .
H027 H 0.518339 0.781001 0.114122 0.034 Uiso 1 1 calc R U . . .

loop_
_atom_site_aniso_label
_atom_site_aniso_U_11
_atom_site_aniso_U_22
_atom_site_aniso_U_33
_atom_site_aniso_U_23
_atom_site_aniso_U_13
_atom_site_aniso_U_12
Nd01 0.0510(18) 0.0254(9) 0.0212(6) -0.0009(14) -0.0066(9) 0.0109(15)
Nd02 0.0334(10) 0.0274(14) 0.0481(14) 0.001(2) 0.0004(12) 0.0137(7)
Nd03 0.0233(8) 0.0251(12) 0.0451(12) 0.004(2) 0.0020(10) 0.0126(6)
Nd1 0.043(4) 0.017(2) 0.034(2) -0.002(3) -0.014(2) 0.014(4)
Nd2 0.034(3) 0.017(3) 0.057(4) -0.005(6) -0.002(3) 0.0083(14)
Nd3 0.0158(19) 0.020(3) 0.040(3) -0.012(4) -0.006(2) 0.0099(14)
O1 0.030(8) 0.040(9) 0.076(12) 0.025(9) -0.011(9) 0.009(7)
C007 0.030(8) 0.018(7) 0.005(7) 0.003(7) -0.003(8) 0.005(6)
C008 0.020(7) 0.009(6) 0.014(8) -0.006(7) 0.001(7) 0.002(6)
O009 0.058(13) 0.029(8) 0.079(11) -0.005(9) -0.008(11) 0.021(9)
O12 0.049(13) 0.073(17) 0.18(3) -0.013(18) -0.007(15) 0.018(12)
O00A 0.034(9) 0.027(8) 0.070(9) -0.007(8) -0.005(8) 0.005(8)
C00C 0.023(9) 0.023(7) 0.020(9) 0.003(7) 0.000(8) 0.010(7)
C00D 0.021(9) 0.020(8) 0.032(12) -0.001(9) -0.015(9) 0.007(7)
O00E 0.035(8) 0.010(7) 0.057(8) 0.000(7) -0.013(8) 0.000(6)
C00F 0.031(9) 0.028(9) 0.009(9) 0.006(8) 0.001(9) 0.018(8)
C00G 0.026(10) 0.030(10) 0.014(9) 0.013(9) 0.013(10) 0.018(9)
O2 0.029(8) 0.018(7) 0.063(9) -0.005(8) -0.009(8) -0.002(7)
O3 0.046(10) 0.037(9) 0.063(11) 0.002(9) -0.005(9) 0.023(8)
O4 0.046(10) 0.028(8) 0.087(12) -0.002(9) -0.012(10) 0.018(8)
O5 0.077(17) 0.10(2) 0.136(19) -0.001(17) -0.003(14) 0.037(17)
O6 0.036(9) 0.049(11) 0.139(19) 0.041(14) -0.001(12) 0.017(8)
O7 0.075(17) 0.040(11) 0.090(16) -0.013(12) -0.008(14) 0.017(11)
O8 0.030(9) 0.044(12) 0.068(12) 0.026(9) 0.002(9) -0.014(8)
C00I 0.039(11) 0.034(10) 0.012(9) -0.008(9) 0.001(9) 0.016(8)
C00J 0.019(8) 0.023(9) 0.014(9) 0.007(8) -0.003(9) 0.010(7)
C00O 0.029(9) 0.039(8) 0.050(14) -0.002(10) -0.004(10) 0.010(7)
C00R 0.028(9) 0.027(8) 0.022(9) 0.002(8) -0.007(8) 0.015(7)
C2 0.036(11) 0.040(9) 0.09(2) 0.011(12) 0.019(13) 0.020(9)
C011 0.031(9) 0.026(8) 0.016(9) 0.003(8) 0.005(8) 0.016(8)
C1 0.041(10) 0.043(9) 0.10(2) 0.006(12) 0.008(14) 0.026(8)
C016 0.036(9) 0.030(9) 0.034(11) 0.016(9) -0.009(9) 0.021(8)
C017 0.027(9) 0.030(9) 0.007(8) 0.008(8) 0.012(8) 0.019(7)
C01A 0.031(8) 0.023(8) 0.020(9) -0.008(8) -0.011(8) 0.006(7)
C01B 0.025(10) 0.016(8) 0.017(9) -0.001(8) 0.008(11) -0.003(8)
C01E 0.019(9) 0.023(8) 0.020(10) 0.007(8) 0.000(8) 0.011(7)
C01K 0.040(10) 0.016(8) 0.025(10) 0.002(8) -0.004(10) 0.007(7)
C01Z 0.031(8) 0.025(8) 0.057(14) 0.002(9) -0.001(9) 0.013(7)
C3 0.029(9) 0.028(9) 0.059(15) -0.010(11) -0.005(12) 0.013(8)
C4 0.033(10) 0.038(9) 0.080(16) 0.000(11) 0.005(12) 0.020(8)
C5 0.025(9) 0.023(8) 0.019(9) -0.012(7) -0.016(8) 0.011(7)
C027 0.017(8) 0.038(8) 0.024(10) 0.006(9) -0.002(8) 0.009(7)

_geom_special_details            
;
 All esds (except the esd in the dihedral angle between two l.s. planes)
 are estimated using the full covariance matrix.  The cell esds are taken
 into account individually in the estimation of esds in distances, angles
 and torsion angles; correlations between esds in cell parameters are only
 used when they are defined by crystal symmetry.  An approximate (isotropic)
 treatment of cell esds is used for estimating esds involving l.s. planes.
;

loop_
_geom_bond_atom_site_label_1
_geom_bond_atom_site_label_2
_geom_bond_distance
_geom_bond_site_symmetry_2
_geom_bond_publ_flag
Nd01 O009 2.25(2) 5_676 ?
Nd01 O00A 2.39(2) . ?
Nd01 O4 2.45(2) . ?
Nd01 O3 2.46(2) 5_675 ?
Nd01 O00E 2.499(19) . ?
Nd01 O2 2.54(2) 5_675 ?
Nd01 O7 2.56(3) . ?
Nd01 O8 2.58(2) . ?
Nd01 Nd03 4.107(2) . ?
Nd01 Nd02 4.110(2) . ?
Nd02 O2 2.323(19) 5_675 ?
Nd02 O2 2.323(19) . ?
Nd02 O1 2.424(19) 5_675 ?
Nd02 O1 2.424(19) . ?
Nd02 O12 2.45(3) 5_675 ?
Nd02 O12 2.45(3) . ?
Nd02 O00A 2.65(2) 5_675 ?
Nd02 O00A 2.65(2) . ?
Nd02 C4 3.01(3) 5_675 ?
Nd02 C4 3.01(3) . ?
Nd03 O00E 2.374(18) . ?
Nd03 O00E 2.374(18) 5_676 ?
Nd03 O6 2.44(2) 5_676 ?
Nd03 O6 2.44(2) . ?
Nd03 O009 2.69(3) . ?
Nd03 O009 2.69(3) 5_676 ?
Nd03 O5 2.78(3) 5_676 ?
Nd03 O5 2.78(3) . ?
Nd1 O2 2.17(2) 5_675 ?
Nd1 O00E 2.30(2) . ?
Nd1 O5 2.53(3) . ?
Nd1 O1 2.56(3) . ?
Nd1 O12 2.57(3) . ?
Nd1 O009 2.69(2) 5_676 ?
Nd1 O00A 2.74(2) . ?
Nd1 O6 2.93(3) 5_676 ?
Nd1 Nd3 4.088(6) . ?
Nd2 O009 2.24(2) 5_676 ?
Nd2 O009 2.24(2) . ?
Nd2 O7 2.35(3) . ?
Nd2 O7 2.35(3) 5_676 ?
Nd2 O4 2.38(2) 5_676 ?
Nd2 O4 2.38(2) . ?
Nd2 O00E 2.61(2) 5_676 ?
Nd2 O00E 2.61(2) . ?
Nd3 O00A 2.22(2) 5_675 ?
Nd3 O00A 2.22(2) . ?
Nd3 O2 2.67(2) . ?
Nd3 O2 2.67(2) 5_675 ?
Nd3 O3 2.870(19) 5_675 ?
Nd3 O3 2.870(19) . ?
O1 C00O 1.34(3) . ?
C007 C01A 1.24(4) . ?
C007 C01K 1.35(3) . ?
C007 O00E 1.38(3) . ?
C008 C01Z 1.32(3) . ?
C008 O2 1.32(3) . ?
C008 C00C 1.39(3) . ?
O009 C3 1.28(4) . ?
O00A C4 1.26(4) . ?
C00C C01E 1.32(3) . ?
C00D C01K 1.38(3) . ?
C00D C00F 1.39(3) 3_565 ?
C00D C00F 1.41(3) . ?
C00F C00R 1.35(3) . ?
C00G C017 1.45(3) . ?
C00G C017 1.48(3) 2_665 ?
C00G C016 1.48(3) . ?
O3 C01Z 1.32(3) . ?
O4 C01A 1.40(3) . ?
O6 C1 1.35(4) . ?
C00I C01B 1.40(4) . ?
C00I C2 1.44(4) . ?
C00I C01B 1.53(3) 3_565 ?
C00J C5 1.40(3) . ?
C00J C01E 1.41(3) 2_665 ?
C00J C01E 1.45(3) . ?
C00O C027 1.20(4) . ?
C00O C4 1.59(4) . ?
C00R C01A 1.54(3) . ?
C2 C1 1.15(4) . ?
C011 C01B 1.44(3) . ?
C011 C3 1.48(4) . ?
C1 C3 1.54(4) . ?
C016 C4 1.46(4) . ?
C017 C027 1.50(3) . ?
C01Z C5 1.53(3) . ?

loop_
_geom_angle_atom_site_label_1
_geom_angle_atom_site_label_2
_geom_angle_atom_site_label_3
_geom_angle
_geom_angle_site_symmetry_1
_geom_angle_site_symmetry_3
_geom_angle_publ_flag
O009 Nd01 O00A 130.8(9) 5_676 . ?
O009 Nd01 O4 101.6(7) 5_676 . ?
O00A Nd01 O4 99.8(7) . . ?
O009 Nd01 O3 91.9(8) 5_676 5_675 ?
O00A Nd01 O3 102.6(7) . 5_675 ?
O4 Nd01 O3 135.7(7) . 5_675 ?
O009 Nd01 O00E 69.1(6) 5_676 . ?
O00A Nd01 O00E 82.7(7) . . ?
O4 Nd01 O00E 62.7(7) . . ?
O3 Nd01 O00E 157.5(6) 5_675 . ?
O009 Nd01 O2 79.5(8) 5_676 5_675 ?
O00A Nd01 O2 67.5(6) . 5_675 ?
O4 Nd01 O2 161.9(7) . 5_675 ?
O3 Nd01 O2 61.7(6) 5_675 5_675 ?
O00E Nd01 O2 101.8(8) . 5_675 ?
O009 Nd01 O7 71.3(8) 5_676 . ?
O00A Nd01 O7 157.8(7) . . ?
O4 Nd01 O7 70.1(8) . . ?
O3 Nd01 O7 74.9(7) 5_675 . ?
O00E Nd01 O7 108.2(8) . . ?
O2 Nd01 O7 126.2(7) 5_675 . ?
O009 Nd01 O8 149.9(8) 5_676 . ?
O00A Nd01 O8 78.8(7) . . ?
O4 Nd01 O8 74.2(6) . . ?
O3 Nd01 O8 73.4(6) 5_675 . ?
O00E Nd01 O8 129.0(6) . . ?
O2 Nd01 O8 113.7(7) 5_675 . ?
O7 Nd01 O8 79.5(8) . . ?
O009 Nd01 Nd03 37.4(6) 5_676 . ?
O00A Nd01 Nd03 106.7(5) . . ?
O4 Nd01 Nd03 79.1(5) . . ?
O3 Nd01 Nd03 128.4(5) 5_675 . ?
O00E Nd01 Nd03 31.6(4) . . ?
O2 Nd01 Nd03 92.1(5) 5_675 . ?
O7 Nd01 Nd03 91.1(6) . . ?
O8 Nd01 Nd03 153.3(4) . . ?
O009 Nd01 Nd02 100.3(6) 5_676 . ?
O00A Nd01 Nd02 37.6(5) . . ?
O4 Nd01 Nd02 133.7(5) . . ?
O3 Nd01 Nd02 83.2(4) 5_675 . ?
O00E Nd01 Nd02 88.5(5) . . ?
O2 Nd01 Nd02 30.7(4) 5_675 . ?
O7 Nd01 Nd02 156.1(6) . . ?
O8 Nd01 Nd02 103.6(5) . . ?
Nd03 Nd01 Nd02 95.14(5) . . ?
O2 Nd02 O2 121.4(12) 5_675 . ?
O2 Nd02 O1 97.7(7) 5_675 5_675 ?
O2 Nd02 O1 104.1(8) . 5_675 ?
O2 Nd02 O1 104.1(8) 5_675 . ?
O2 Nd02 O1 97.7(7) . . ?
O1 Nd02 O1 134.5(10) 5_675 . ?
O2 Nd02 O12 159.5(10) 5_675 5_675 ?
O2 Nd02 O12 79.0(9) . 5_675 ?
O1 Nd02 O12 73.4(9) 5_675 5_675 ?
O1 Nd02 O12 72.3(10) . 5_675 ?
O2 Nd02 O12 79.0(9) 5_675 . ?
O2 Nd02 O12 159.5(10) . . ?
O1 Nd02 O12 72.3(10) 5_675 . ?
O1 Nd02 O12 73.4(9) . . ?
O12 Nd02 O12 80.6(16) 5_675 . ?
O2 Nd02 O00A 74.6(7) 5_675 5_675 ?
O2 Nd02 O00A 66.4(6) . 5_675 ?
O1 Nd02 O00A 66.2(7) 5_675 5_675 ?
O1 Nd02 O00A 158.3(7) . 5_675 ?
O12 Nd02 O00A 116.3(9) 5_675 5_675 ?
O12 Nd02 O00A 126.4(9) . 5_675 ?
O2 Nd02 O00A 66.4(6) 5_675 . ?
O2 Nd02 O00A 74.6(7) . . ?
O1 Nd02 O00A 158.3(7) 5_675 . ?
O1 Nd02 O00A 66.2(7) . . ?
O12 Nd02 O00A 126.4(9) 5_675 . ?
O12 Nd02 O00A 116.3(9) . . ?
O00A Nd02 O00A 94.4(10) 5_675 . ?
O2 Nd02 C4 65.4(8) 5_675 5_675 ?
O2 Nd02 C4 89.8(8) . 5_675 ?
O1 Nd02 C4 49.3(8) 5_675 5_675 ?
O1 Nd02 C4 169.4(9) . 5_675 ?
O12 Nd02 C4 116.7(10) 5_675 5_675 ?
O12 Nd02 C4 101.7(10) . 5_675 ?
O00A Nd02 C4 24.7(7) 5_675 5_675 ?
O00A Nd02 C4 109.1(8) . 5_675 ?
O2 Nd02 C4 89.8(8) 5_675 . ?
O2 Nd02 C4 65.4(8) . . ?
O1 Nd02 C4 169.4(9) 5_675 . ?
O1 Nd02 C4 49.3(8) . . ?
O12 Nd02 C4 101.7(10) 5_675 . ?
O12 Nd02 C4 116.7(10) . . ?
O00A Nd02 C4 109.1(8) 5_675 . ?
O00A Nd02 C4 24.7(7) . . ?
C4 Nd02 C4 129.3(12) 5_675 . ?
O2 Nd02 Nd01 33.8(5) 5_675 . ?
O2 Nd02 Nd01 102.3(6) . . ?
O1 Nd02 Nd01 131.3(5) 5_675 . ?
O1 Nd02 Nd01 80.1(6) . . ?
O12 Nd02 Nd01 152.2(8) 5_675 . ?
O12 Nd02 Nd01 94.5(8) . . ?
O00A Nd02 Nd01 88.7(5) 5_675 . ?
O00A Nd02 Nd01 33.4(4) . . ?
C4 Nd02 Nd01 91.0(7) 5_675 . ?
C4 Nd02 Nd01 56.0(6) . . ?
O2 Nd02 Nd01 102.3(6) 5_675 5_675 ?
O2 Nd02 Nd01 33.8(5) . 5_675 ?
O1 Nd02 Nd01 80.1(6) 5_675 5_675 ?
O1 Nd02 Nd01 131.3(5) . 5_675 ?
O12 Nd02 Nd01 94.5(8) 5_675 5_675 ?
O12 Nd02 Nd01 152.2(8) . 5_675 ?
O00A Nd02 Nd01 33.4(4) 5_675 5_675 ?
O00A Nd02 Nd01 88.7(5) . 5_675 ?
C4 Nd02 Nd01 56.0(6) 5_675 5_675 ?
C4 Nd02 Nd01 91.0(7) . 5_675 ?
Nd01 Nd02 Nd01 101.67(6) . 5_675 ?
O00E Nd03 O00E 117.1(10) . 5_676 ?
O00E Nd03 O6 105.0(9) . 5_676 ?
O00E Nd03 O6 95.0(8) 5_676 5_676 ?
O00E Nd03 O6 95.0(8) . . ?
O00E Nd03 O6 105.0(9) 5_676 . ?
O6 Nd03 O6 141.3(11) 5_676 . ?
O00E Nd03 O009 74.3(7) . . ?
O00E Nd03 O009 64.0(6) 5_676 . ?
O6 Nd03 O009 153.8(7) 5_676 . ?
O6 Nd03 O009 63.5(7) . . ?
O00E Nd03 O009 64.0(5) . 5_676 ?
O00E Nd03 O009 74.3(7) 5_676 5_676 ?
O6 Nd03 O009 63.5(7) 5_676 5_676 ?
O6 Nd03 O009 153.8(7) . 5_676 ?
O009 Nd03 O009 94.3(10) . 5_676 ?
O00E Nd03 O5 163.9(8) . 5_676 ?
O00E Nd03 O5 72.7(9) 5_676 5_676 ?
O6 Nd03 O5 86.0(10) 5_676 5_676 ?
O6 Nd03 O5 69.4(9) . 5_676 ?
O009 Nd03 O5 101.2(9) . 5_676 ?
O009 Nd03 O5 132.2(8) 5_676 5_676 ?
O00E Nd03 O5 72.7(9) . . ?
O00E Nd03 O5 163.9(9) 5_676 . ?
O6 Nd03 O5 69.4(9) 5_676 . ?
O6 Nd03 O5 86.0(10) . . ?
O009 Nd03 O5 132.2(8) . . ?
O009 Nd03 O5 101.2(9) 5_676 . ?
O5 Nd03 O5 100.9(14) 5_676 . ?
O00E Nd03 Nd01 33.5(4) . . ?
O00E Nd03 Nd01 95.0(5) 5_676 . ?
O6 Nd03 Nd01 82.8(7) 5_676 . ?
O6 Nd03 Nd01 126.8(6) . . ?
O009 Nd03 Nd01 83.6(5) . . ?
O009 Nd03 Nd01 30.5(5) 5_676 . ?
O5 Nd03 Nd01 162.6(7) 5_676 . ?
O5 Nd03 Nd01 87.5(7) . . ?
O00E Nd03 Nd01 95.0(5) . 5_676 ?
O00E Nd03 Nd01 33.5(4) 5_676 5_676 ?
O6 Nd03 Nd01 126.8(6) 5_676 5_676 ?
O6 Nd03 Nd01 82.8(7) . 5_676 ?
O009 Nd03 Nd01 30.5(5) . 5_676 ?
O009 Nd03 Nd01 83.6(5) 5_676 5_676 ?
O5 Nd03 Nd01 87.5(7) 5_676 5_676 ?
O5 Nd03 Nd01 162.6(7) . 5_676 ?
Nd01 Nd03 Nd01 88.61(6) . 5_676 ?
O2 Nd1 O00E 121.7(9) 5_675 . ?
O2 Nd1 O5 158.1(10) 5_675 . ?
O00E Nd1 O5 78.8(9) . . ?
O2 Nd1 O1 104.4(6) 5_675 . ?
O00E Nd1 O1 99.3(7) . . ?
O5 Nd1 O1 77.1(9) . . ?
O2 Nd1 O12 79.4(10) 5_675 . ?
O00E Nd1 O12 158.6(10) . . ?
O5 Nd1 O12 81.0(11) . . ?
O1 Nd1 O12 69.2(9) . . ?
O2 Nd1 O009 77.6(8) 5_675 5_676 ?
O00E Nd1 O009 64.9(6) . 5_676 ?
O5 Nd1 O009 108.3(10) . 5_676 ?
O1 Nd1 O009 161.0(7) . 5_676 ?
O12 Nd1 O009 129.2(9) . 5_676 ?
O2 Nd1 O00A 66.6(7) 5_675 . ?
O00E Nd1 O00A 79.0(7) . . ?
O5 Nd1 O00A 129.9(9) . . ?
O1 Nd1 O00A 63.0(6) . . ?
O12 Nd1 O00A 109.3(9) . . ?
O009 Nd1 O00A 101.9(8) 5_676 . ?
O2 Nd1 O6 102.8(7) 5_675 5_676 ?
O00E Nd1 O6 93.1(6) . 5_676 ?
O5 Nd1 O6 65.9(9) . 5_676 ?
O1 Nd1 O6 137.7(7) . 5_676 ?
O12 Nd1 O6 84.9(8) . 5_676 ?
O009 Nd1 O6 57.6(7) 5_676 5_676 ?
O00A Nd1 O6 159.2(7) . 5_676 ?
O2 Nd1 Nd3 36.2(5) 5_675 . ?
O00E Nd1 Nd3 101.3(5) . . ?
O5 Nd1 Nd3 156.3(8) . . ?
O1 Nd1 Nd3 79.6(4) . . ?
O12 Nd1 Nd3 94.5(7) . . ?
O009 Nd1 Nd3 92.7(6) 5_676 . ?
O00A Nd1 Nd3 30.6(5) . . ?
O6 Nd1 Nd3 137.2(5) 5_676 . ?
O009 Nd2 O009 124.2(14) 5_676 . ?
O009 Nd2 O7 75.7(9) 5_676 . ?
O009 Nd2 O7 160.0(10) . . ?
O009 Nd2 O7 160.0(10) 5_676 5_676 ?
O009 Nd2 O7 75.7(9) . 5_676 ?
O7 Nd2 O7 84.6(13) . 5_676 ?
O009 Nd2 O4 95.9(7) 5_676 5_676 ?
O009 Nd2 O4 104.3(8) . 5_676 ?
O7 Nd2 O4 72.9(8) . 5_676 ?
O7 Nd2 O4 75.0(8) 5_676 5_676 ?
O009 Nd2 O4 104.3(8) 5_676 . ?
O009 Nd2 O4 95.9(7) . . ?
O7 Nd2 O4 75.0(8) . . ?
O7 Nd2 O4 72.9(8) 5_676 . ?
O4 Nd2 O4 136.1(11) 5_676 . ?
O009 Nd2 O00E 78.3(7) 5_676 5_676 ?
O009 Nd2 O00E 67.3(7) . 5_676 ?
O7 Nd2 O00E 124.5(7) . 5_676 ?
O7 Nd2 O00E 111.4(7) 5_676 5_676 ?
O4 Nd2 O00E 62.1(7) 5_676 5_676 ?
O4 Nd2 O00E 159.8(7) . 5_676 ?
O009 Nd2 O00E 67.3(7) 5_676 . ?
O009 Nd2 O00E 78.3(7) . . ?
O7 Nd2 O00E 111.4(7) . . ?
O7 Nd2 O00E 124.5(7) 5_676 . ?
O4 Nd2 O00E 159.8(7) 5_676 . ?
O4 Nd2 O00E 62.1(7) . . ?
O00E Nd2 O00E 102.0(9) 5_676 . ?
O00A Nd3 O00A 122.5(11) 5_675 . ?
O00A Nd3 O2 67.5(6) 5_675 . ?
O00A Nd3 O2 76.0(7) . . ?
O00A Nd3 O2 76.0(7) 5_675 5_675 ?
O00A Nd3 O2 67.5(6) . 5_675 ?
O2 Nd3 O2 98.9(9) . 5_675 ?
O00A Nd3 O3 98.4(6) 5_675 5_675 ?
O00A Nd3 O3 95.3(6) . 5_675 ?
O2 Nd3 O3 153.5(6) . 5_675 ?
O2 Nd3 O3 55.0(6) 5_675 5_675 ?
O00A Nd3 O3 95.3(7) 5_675 . ?
O00A Nd3 O3 98.4(6) . . ?
O2 Nd3 O3 55.0(6) . . ?
O2 Nd3 O3 153.5(6) 5_675 . ?
O3 Nd3 O3 151.3(8) 5_675 . ?
O00A Nd3 Nd1 39.0(5) 5_675 5_675 ?
O00A Nd3 Nd1 95.1(6) . 5_675 ?
O2 Nd3 Nd1 28.6(4) . 5_675 ?
O2 Nd3 Nd1 86.9(5) 5_675 5_675 ?
O3 Nd3 Nd1 132.0(4) 5_675 5_675 ?
O3 Nd3 Nd1 71.7(4) . 5_675 ?
O00A Nd3 Nd1 95.1(6) 5_675 . ?
O00A Nd3 Nd1 39.0(5) . . ?
O2 Nd3 Nd1 86.9(5) . . ?
O2 Nd3 Nd1 28.6(4) 5_675 . ?
O3 Nd3 Nd1 71.7(4) 5_675 . ?
O3 Nd3 Nd1 132.0(4) . . ?
Nd1 Nd3 Nd1 88.47(16) 5_675 . ?
C00O O1 Nd02 118.8(17) . . ?
C00O O1 Nd1 107.4(19) . . ?
C01A C007 C01K 121(2) . . ?
C01A C007 O00E 113(2) . . ?
C01K C007 O00E 127(2) . . ?
C01Z C008 O2 113(2) . . ?
C01Z C008 C00C 118(2) . . ?
O2 C008 C00C 128(2) . . ?
C3 O009 Nd2 134(2) . . ?
C3 O009 Nd01 140(2) . 5_676 ?
C3 O009 Nd1 107(2) . 5_676 ?
Nd01 O009 Nd1 65.0(6) 5_676 5_676 ?
C3 O009 Nd03 101(2) . . ?
Nd01 O009 Nd03 112.1(8) 5_676 . ?
C4 O00A Nd3 127(2) . . ?
C4 O00A Nd01 143(2) . . ?
C4 O00A Nd02 93.9(19) . . ?
Nd01 O00A Nd02 109.1(7) . . ?
C4 O00A Nd1 106.6(19) . . ?
Nd3 O00A Nd1 110.5(7) . . ?
C01E C00C C008 126(2) . . ?
C01K C00D C00F 130(3) . 3_565 ?
C01K C00D C00F 113(2) . . ?
C00F C00D C00F 117(3) 3_565 . ?
C007 O00E Nd1 132.6(17) . . ?
C007 O00E Nd03 129.8(16) . . ?
C007 O00E Nd01 109.5(15) . . ?
Nd03 O00E Nd01 114.9(7) . . ?
C007 O00E Nd2 107.1(16) . . ?
Nd1 O00E Nd2 114.0(7) . . ?
C00R C00F C00D 117(2) . 2_665 ?
C00R C00F C00D 120(2) . . ?
C00D C00F C00D 123(3) 2_665 . ?
C017 C00G C017 121(2) . 2_665 ?
C017 C00G C016 121(2) . . ?
C017 C00G C016 118(2) 2_665 . ?
C008 O2 Nd1 135.2(18) . 5_675 ?
C008 O2 Nd02 128.0(17) . . ?
C008 O2 Nd01 113.9(16) . 5_675 ?
Nd02 O2 Nd01 115.5(7) . 5_675 ?
C008 O2 Nd3 108.3(16) . . ?
Nd1 O2 Nd3 115.2(7) 5_675 . ?
C01Z O3 Nd01 112.6(17) . 5_675 ?
C01Z O3 Nd3 98.0(16) . . ?
C01A O4 Nd2 110.8(15) . . ?
C01A O4 Nd01 103.1(16) . . ?
C1 O6 Nd03 124.0(19) . . ?
C1 O6 Nd1 103(2) . 5_676 ?
Nd03 O6 Nd1 72.9(7) . 5_676 ?
C01B C00I C2 120(2) . . ?
C01B C00I C01B 116(3) . 3_565 ?
C2 C00I C01B 125(3) . 3_565 ?
C5 C00J C01E 120(2) . 2_665 ?
C5 C00J C01E 115(2) . . ?
C01E C00J C01E 125(2) 2_665 . ?
C027 C00O O1 124(3) . . ?
C027 C00O C4 125(3) . . ?
O1 C00O C4 105(2) . . ?
C00F C00R C01A 121(2) . . ?
C1 C2 C00I 124(3) . . ?
C01B C011 C3 116(2) . . ?
C2 C1 O6 130(3) . . ?
C2 C1 C3 123(3) . . ?
O6 C1 C3 103(2) . . ?
C4 C016 C00G 118(2) . . ?
C00G C017 C00G 119(2) . 3_565 ?
C00G C017 C027 116(2) . . ?
C00G C017 C027 125(2) 3_565 . ?
C007 C01A O4 124(2) . . ?
C007 C01A C00R 116(2) . . ?
O4 C01A C00R 119(2) . . ?
C00I C01B C011 120(2) . . ?
C00I C01B C00I 124(3) . 2_665 ?
C011 C01B C00I 115(2) . 2_665 ?
C00C C01E C00J 124(2) . 3_565 ?
C00C C01E C00J 121(2) . . ?
C00J C01E C00J 115(2) 3_565 . ?
C007 C01K C00D 129(3) . . ?
O3 C01Z C008 124(2) . . ?
O3 C01Z C5 119(2) . . ?
C008 C01Z C5 118(2) . . ?
O009 C3 C011 114(3) . . ?
O009 C3 C1 129(3) . . ?
C011 C3 C1 116(3) . . ?
O00A C4 C016 110(3) . . ?
O00A C4 C00O 124(3) . . ?
C016 C4 C00O 109(2) . . ?
O00A C4 Nd02 61.5(17) . . ?
C016 C4 Nd02 165(2) . . ?
C00O C4 Nd02 85.1(16) . . ?
C00J C5 C01Z 121(2) . . ?
C00O C027 C017 122(2) . . ?

_refine_diff_density_max         2.465
_refine_diff_density_min         -1.574
_refine_diff_density_rms         0.304

_shelx_res_file                  
;
TITL p321_a.res in P321
    p321_a_sq.res
    created by SHELXL-2018/3 at 16:13:00 on 02-Dec-2024
REM Old TITL p321 in P321
REM SHELXT solution in P321: R1 0.317, Rweak 0.038, Alpha 0.073
REM <I/s>   0.000 for    0 systematic absences,  Orientation as input
REM Flack x =  0.500 ( 0.004 ) from  2053 Parsons' quotients
REM Formula found by SHELXT:  C367 O65 Nd12
CELL  1.54178  21.9472  21.9472  12.1112   90.000   90.000  120.000
ZERR   72.000   0.0008   0.0008   0.0007    0.000    0.000    0.000
LATT -1
SYMM -Y, X-Y, Z
SYMM -X+Y, -X, Z
SYMM Y, X, -Z
SYMM X-Y, -Y, -Z
SYMM -X, -X+Y, -Z
SFAC C H O ND
UNIT 144 48 72 12
LIST 6 ! automatically inserted. Change 6 to 4 for CHECKCIF!!
TWIN 1 0 0 0 1 0 0 0 -1
TEMP -173.150
SIZE 0.01 0.01 0.10
L.S. 25 0  143
BOND
SIMU
RIGU
FMAP 2
PLAN 50
ABIN
ACTA
WGHT    0.152600   18.712803
EXTI    0.000683
BASF   0.45422
FVAR       0.17192   0.71872   0.37353
PART 1
ND01  4    0.438754    1.000047    0.263140    21.00000    0.05099    0.02544 =
         0.02122   -0.00088   -0.00660    0.01091
ND02  4    0.557011    1.000000    0.000000    20.50000    0.03340    0.02739 =
         0.04808    0.00081    0.00040    0.01370
ND03  4    0.572648    1.000000    0.500000    20.50000    0.02327    0.02512 =
         0.04505    0.00406    0.00203    0.01256
PART 2
ND1   4    0.560409    1.001375    0.235477   -21.00000    0.04256    0.01730 =
         0.03401   -0.00167   -0.01417    0.01438
ND2   4    0.441542    1.000000    0.500000   -20.50000    0.03395    0.01652 =
         0.05674   -0.00458   -0.00229    0.00826
ND3   4    0.426251    1.000000    0.000000   -20.50000    0.01578    0.01989 =
         0.04049   -0.01187   -0.00594    0.00994
PART 0
O1    3    0.551901    0.904387    0.107539    11.00000    0.03042    0.03953 =
         0.07561    0.02487   -0.01096    0.00913
C007  1    0.431155    0.862588    0.373948    11.00000    0.02968    0.01807 =
         0.00461    0.00339   -0.00337    0.00451
C008  1    0.424845    0.864103   -0.124364    11.00000    0.01982    0.00896 =
         0.01428   -0.00634    0.00087    0.00247
O009  3    0.453784    0.929222    0.619466    11.00000    0.05798    0.02932 =
         0.07942   -0.00470   -0.00790    0.02144
O12   3    0.666975    1.049601    0.105212    11.00000    0.04925    0.07251 =
         0.18032   -0.01287   -0.00739    0.01767
O00A  3    0.439031    0.928343    0.114748    11.00000    0.03353    0.02709 =
         0.07018   -0.00653   -0.00475    0.00476
C00C  1    0.437471    0.808008   -0.126568    11.00000    0.02273    0.02263 =
         0.01969    0.00311    0.00009    0.00974
AFIX  43
H00C  2    0.485167    0.819027   -0.123474    11.00000   -1.20000
AFIX   0
C00D  1    0.391866    0.736234    0.370268    11.00000    0.02090    0.02012 =
         0.03175   -0.00050   -0.01515    0.00652
O00E  3    0.482418    0.932398    0.370710    11.00000    0.03506    0.01031 =
         0.05696    0.00036   -0.01346   -0.00009
C00F  1    0.321940    0.723037    0.371520    11.00000    0.03083    0.02846 =
         0.00895    0.00584    0.00146    0.01831
C00G  1    0.349159    0.739683    0.123868    11.00000    0.02603    0.03020 =
         0.01448    0.01276    0.01317    0.01780
O2    3    0.471288    0.932159   -0.128990    11.00000    0.02922    0.01821 =
         0.06329   -0.00458   -0.00866   -0.00215
O3    3    0.343214    0.898741   -0.165713    11.00000    0.04633    0.03658 =
         0.06282    0.00221   -0.00494    0.02327
O4    3    0.355135    0.908233    0.388043    11.00000    0.04645    0.02833 =
         0.08714   -0.00201   -0.01187    0.01802
O5    3    0.631917    0.957500    0.336236    11.00000    0.07656    0.10398 =
         0.13594   -0.00121   -0.00311    0.03713
O6    3    0.558809    0.898571    0.604525    11.00000    0.03554    0.04876 =
         0.13900    0.04120   -0.00144    0.01684
O7    3    0.388798    1.052852    0.399283    11.00000    0.07548    0.04000 =
         0.09046   -0.01260   -0.00819    0.01695
O8    3    0.315994    0.956859    0.178439    11.00000    0.03023    0.04355 =
         0.06806    0.02608    0.00165   -0.01389
C00I  1    0.408363    0.724813    0.621957    11.00000    0.03853    0.03401 =
         0.01154   -0.00792    0.00102    0.01561
C00J  1    0.314835    0.718662   -0.131235    11.00000    0.01889    0.02282 =
         0.01442    0.00652   -0.00273    0.01039
C00O  1    0.489206    0.846956    0.125127    11.00000    0.02861    0.03853 =
         0.04985   -0.00192   -0.00443    0.00953
C00R  1    0.309899    0.777409    0.375495    11.00000    0.02793    0.02740 =
         0.02197    0.00152   -0.00697    0.01528
AFIX  43
H00R  2    0.262809    0.768251    0.378914    11.00000   -1.20000
AFIX   0
C2    1    0.480184    0.781836    0.616747    11.00000    0.03555    0.04022 =
         0.08765    0.01073    0.01889    0.02037
AFIX  43
H2    2    0.516278    0.770437    0.606915    11.00000   -1.20000
AFIX   0
C011  1    0.367798    0.811371    0.622615    11.00000    0.03122    0.02635 =
         0.01625    0.00317    0.00457    0.01614
AFIX  43
H011  2    0.331462    0.822831    0.626891    11.00000   -1.20000
AFIX   0
C1    1    0.496285    0.840080    0.623767    11.00000    0.04139    0.04283 =
         0.09669    0.00571    0.00829    0.02612
C016  1    0.362484    0.812882    0.122468    11.00000    0.03558    0.03005 =
         0.03422    0.01639   -0.00885    0.02138
AFIX  43
H016  2    0.326230    0.822850    0.140457    11.00000   -1.20000
AFIX   0
C017  1    0.406433    0.724868    0.123473    11.00000    0.02688    0.02964 =
         0.00678    0.00789    0.01235    0.01945
C01A  1    0.370624    0.853932    0.374625    11.00000    0.03131    0.02260 =
         0.01962   -0.00828   -0.01058    0.00645
C01B  1    0.353082    0.739507    0.624273    11.00000    0.02533    0.01555 =
         0.01734   -0.00062    0.00778   -0.00320
C01E  1    0.388963    0.740703   -0.132590    11.00000    0.01945    0.02263 =
         0.01999    0.00680    0.00005    0.01080
C01K  1    0.441295    0.806855    0.372869    11.00000    0.04009    0.01567 =
         0.02524    0.00167   -0.00417    0.00670
AFIX  43
H01K  2    0.488983    0.817755    0.374065    11.00000   -1.20000
AFIX   0
C01Z  1    0.359710    0.850446   -0.140648    11.00000    0.03053    0.02450 =
         0.05702    0.00170   -0.00096    0.01321
C3    1    0.442874    0.866153    0.613857    11.00000    0.02946    0.02758 =
         0.05941   -0.00977   -0.00540    0.01271
C4    1    0.432987    0.869450    0.092633    11.00000    0.03256    0.03788 =
         0.07988   -0.00014    0.00459    0.01969
C5    1    0.300330    0.773824   -0.129840    11.00000    0.02509    0.02288 =
         0.01884   -0.01155   -0.01563    0.01114
AFIX  43
H5    2    0.253107    0.763737   -0.122102    11.00000   -1.20000
AFIX   0
C027  1    0.479095    0.787972    0.120237    11.00000    0.01743    0.03755 =
         0.02351    0.00633   -0.00198    0.00944
AFIX  43
H027  2    0.518339    0.781001    0.114122    11.00000   -1.20000
REM #####
REM #####
REM #####
AFIX   0
HKLF 4


REM  p321_a.res in P321
REM wR2 = 0.2470, GooF = S = 1.046, Restrained GooF = 1.006 for all data
REM R1 = 0.0846 for 5274 Fo > 4sig(Fo) and 0.1086 for all 6825 data
REM 367 parameters refined using 650 restraints

END

WGHT      0.1526     18.7027

REM Highest difference peak  2.465,  deepest hole -1.574,  1-sigma level  0.304
Q1    1   0.5970  1.0000  0.0000  10.50000  0.05    2.47
Q2    1   0.4064  1.0000  0.5000  10.50000  0.05    1.84
Q3    1   0.3198  0.8793 -0.0043  11.00000  0.05    1.37
Q4    1   0.4074  1.0009  0.2463  11.00000  0.05    1.32
Q5    1   0.4428  1.0084  0.3827  11.00000  0.05    1.27
Q6    1   0.4882  1.0495 -0.0145  11.00000  0.05    1.25
Q7    1   0.5637  0.8726  0.7484  11.00000  0.05    1.24
Q8    1   0.0000  1.0000  0.2528  10.33333  0.05    1.22
Q9    1   0.5034  1.0498  0.5024  11.00000  0.05    1.20
Q10   1   0.4532  0.9837  0.3617  11.00000  0.05    1.20
Q11   1   0.5682  1.0116 -0.1073  11.00000  0.05    1.19
Q12   1   0.3131  0.8699  0.4960  11.00000  0.05    1.17
Q13   1   0.4518  1.0018 -0.0652  11.00000  0.05    1.12
Q14   1   0.5498  1.0437  0.2447  11.00000  0.05    1.12
Q15   1   0.4326  0.8729 -0.0023  11.00000  0.05    1.12
Q16   1   0.5855  0.9788  0.2555  11.00000  0.05    1.11
Q17   1   0.5670  0.8771  0.2552  11.00000  0.05    1.11
Q18   1   0.5066  0.9505  0.2538  11.00000  0.05    1.11
Q19   1   0.4179  0.9788  0.1576  11.00000  0.05    1.09
Q20   1   0.0000  1.0000  0.0000  10.16667  0.05    1.08
Q21   1   0.5880  1.0042  0.1039  11.00000  0.05    1.08
Q22   1   0.3488  1.0804  0.3849  11.00000  0.05    1.07
Q23   1   0.4446  1.0598  0.0287  11.00000  0.05    1.07
Q24   1   0.4423  0.8728  0.2532  11.00000  0.05    1.07
Q25   1   0.4509  1.0231  0.1559  11.00000  0.05    1.06
Q26   1   0.4584  1.0635  0.5032  11.00000  0.05    1.02
Q27   1   0.5995  1.0607  0.2732  11.00000  0.05    1.01
Q28   1   0.5504  0.9425  0.2445  11.00000  0.05    1.01
Q29   1   0.5795  1.0036  0.1745  11.00000  0.05    0.99
Q30   1   0.4248  0.8663  0.5028  11.00000  0.05    0.99
Q31   1   0.4980  0.8891 -0.1246  11.00000  0.05    0.99
Q32   1   0.4001  1.0014  0.5762  11.00000  0.05    0.97
Q33   1   1.0000  1.0000  0.3552  10.33333  0.05    0.97
Q34   1   0.4559  0.9515  0.4221  11.00000  0.05    0.96
Q35   1   0.5289  1.0050  0.3186  11.00000  0.05    0.96
Q36   1   0.5965  1.0045  0.3126  11.00000  0.05    0.94
Q37   1   0.3979  0.9866  0.0216  11.00000  0.05    0.94
Q38   1   0.4942  1.0000  0.0000  10.50000  0.05    0.92
Q39   1   0.5410  0.9747  0.3169  11.00000  0.05    0.92
Q40   1   0.4988  0.9842  0.2794  11.00000  0.05    0.92
Q41   1   0.4607  0.9978  0.4374  11.00000  0.05    0.91
Q42   1   0.3884  0.9097  0.6188  11.00000  0.05    0.91
Q43   1   0.7299  1.0821  0.1257  11.00000  0.05    0.91
Q44   1   0.3185  1.0000  0.0000  10.50000  0.05    0.90
Q45   1   0.5472  1.0312  0.3007  11.00000  0.05    0.90
Q46   1   0.5930  1.0404  0.3192  11.00000  0.05    0.90
Q47   1   0.4712  0.7647 -0.1211  11.00000  0.05    0.90
Q48   1   0.4611  1.0478  0.5617  11.00000  0.05    0.90
Q49   1   0.5019  0.9977 -0.1259  11.00000  0.05    0.89
Q50   1   0.3395  0.8900 -0.0750  11.00000  0.05    0.89
;
_shelx_res_checksum              37053

_shelx_hkl_file                  
;
   1   0   0 3987.90  591.64
   1   0   0 3786.12  591.24
   0  -1   0 3888.21  591.54
  -1   1   0 4131.69  591.54
  -1   1   0 4121.69  591.74
  -1   1   0 3815.82  591.34
  -1   1   0 4044.50  591.44
   1   0   0 3990.30  591.44
   0  -1   0 3509.75  591.34
  -1   0   0 3874.91  591.24
   0   1   0 3625.94  590.94
   0   1   0 3531.35  591.24
   0   1   0 3950.60  591.24
   1  -1   0 4112.79  591.54
   1  -1   0 4189.68  591.74
   0   1   0 3900.61  591.54
  -1   0   0 3840.02  590.94
  -1   0   0 3680.83  591.34
  -1   0   0 3908.31  591.44
  -2   1   0  280.97   41.20
   1   1   0  222.78   40.30
   1  -2   0  249.78   40.80
  -2   1   0  246.88   38.50
  -2   1   0  241.58   41.00
  -2   1   0  270.07   41.30
   1  -2   0  277.07   40.50
  -2   1   0  241.58   40.30
   1   1   0  254.17   39.70
  -1   2   0  246.08   40.50
  -1   2   0  260.17   41.10
  -1   2   0  227.88   38.60
  -1  -1   0  237.88   38.50
  -1  -1   0  293.37   41.30
  -1  -1   0  251.67   40.20
   2  -1   0  257.07   40.40
   2  -1   0  249.68   40.90
  -1   2   0  258.47   41.50
  -1   2   0  274.47   40.50
  -1  -1   0  264.97   40.90
  -2   2   0 9140.79 1328.97
   0  -2   0 9164.48 1328.57
   0  -2   0 8127.49 1328.07
   2   0   0 9083.59 1328.47
  -2   2   0 8299.87 1327.27
  -2   2   0 8385.36 1327.97
  -2   2   0 9330.47 1328.67
   2   0   0 9158.68 1328.67
  -2   2   0 8150.18 1328.07
   0   2   0 8910.61 1328.57
   0   2   0 7947.60 1327.87
   0   2   0 8488.85 1327.97
  -2   0   0 8322.47 1327.87
   2  -2   0 9321.77 1328.97
  -2   0   0 8968.60 1328.67
   0   2   0 9184.48 1328.57
  -2   0   0 8706.83 1327.27
   2  -2   0 9092.49 1328.57
  -2   0   0 7856.51 1328.07
   0   2   0 8683.53 1327.37
  -2   0   0 9110.69 1328.47
   2  -3   0  760.32  118.59
  -3   1   0  773.22  118.39
  -3   1   0  737.53  115.79
   1   2   0  762.02  118.19
   1   2   0  807.32  117.29
   2  -3   0  761.32  118.19
  -3   1   0  615.34  121.79
  -3   1   0  704.93  118.09
  -3   1   0  779.32  118.29
   1   2   0  727.03  117.29
   1   2   0  768.82  118.09
  -2   3   0  788.32  117.79
  -2   3   0  830.32  118.99
  -2   3   0  717.73  115.79
  -1  -2   0  706.43  115.79
   3  -1   0  857.41  118.69
  -1  -2   0  786.42  118.09
  -2   3   0  779.52  118.59
  -1  -2   0  772.02  118.29
  -2   3   0  776.72  118.29
   1  -3   0  745.63  121.59
   1  -3   0  765.12  121.99
   1  -3   0  830.72  122.79
  -3   2   0  800.12  121.99
   2   1   0  769.12  121.69
   2   1   0  820.92  122.19
  -3   2   0  757.22  119.59
  -3   2   0  766.52  121.89
   2   1   0  827.12  122.09
   2   1   0  786.32  120.99
  -3   2   0  794.62  122.29
  -3   2   0  773.92  121.89
  -1   3   0  722.73  119.59
   3  -2   0  780.22  121.69
   3  -2   0  826.32  122.59
  -1   3   0  786.42  121.29
  -1   3   0  787.82  121.89
  -2  -1   0  817.42  120.99
  -2  -1   0  770.42  119.59
  -2  -1   0  757.32  121.89
  -2  -1   0  916.11  122.39
  -1   3   0  786.52  121.89
  -2  -1   0  810.12  121.69
  -1   3   0  717.43  123.09
  -3   3   0 1002.70  143.69
  -3   3   0  953.40  142.79
  -3   3   0  882.21  140.29
   3   0   0 1004.60  142.59
  -3   3   0  866.21  142.09
  -3   3   0  852.91  143.39
   0  -3   0  950.90  142.89
   0  -3   0  792.12  142.59
   3   0   0  982.20  143.19
   0  -3   0  998.00  142.59
  -3   0   0 1022.40  142.59
   0   3   0  988.20  142.89
  -3   0   0 1001.90  142.99
   0   3   0  829.52  141.99
   3  -3   0  954.60  142.89
   0   3   0  868.01  140.19
  -3   0   0  893.31  140.19
  -3   0   0  816.52  142.59
  -3   0   0  822.52  141.69
   0   3   0  960.00  142.89
   0   3   0  836.52  142.09
   3  -3   0  992.40  143.69
   1   3   0  241.48   54.29
   3  -4   0  404.76   56.99
   1   3   0  290.17   49.90
   1   3   0  332.27   55.69
  -4   1   0  294.87   56.09
   1   3   0  301.17   55.29
   3  -4   0  347.97   57.89
  -4   1   0  329.17   55.09
  -4   1   0  345.67   56.39
   1   3   0  330.97   55.59
  -4   1   0  385.66   56.79
  -4   1   0  314.67   49.90
  -1  -3   0  325.67   55.09
  -1  -3   0  363.86   54.09
  -3   4   0  381.56   75.29
  -3   4   0  337.37   56.39
  -3   4   0  305.57   49.90
  -3   4   0  291.87   55.79
   4  -1   0  315.67   54.79
  -3   4   0  351.86   55.49
   4  -1   0  366.66   56.39
  -1  -3   0  319.57   56.09
  -1  -3   0  320.97   49.99
   2   2   0 1407.36  214.58
   2   2   0 1442.36  214.98
   2  -4   0 1380.76  214.88
   2   2   0 1310.77  213.58
   2   2   0 1242.58  211.98
  -4   2   0 1385.76  211.98
  -4   2   0 1331.87  214.48
  -4   2   0 1502.55  214.78
  -4   2   0 1385.66  214.68
  -4   2   0 1395.26  215.38
   2  -4   0 1471.95  215.48
  -2  -2   0 1423.36  213.68
   4  -2   0 1394.46  214.58
  -2  -2   0 1386.06  214.58
  -2  -2   0 1417.06  214.98
  -2   4   0 1382.76  213.98
   4  -2   0 1461.35  215.58
  -2  -2   0 1384.36  211.98
  -2  -2   0 1413.36  214.48
  -2   4   0 1446.56  215.08
  -2   4   0 1295.27  211.98
  -2   4   0 1477.95  215.78
   1  -4   0  393.16   58.89
   1  -4   0  323.57   56.19
  -4   3   0  339.47   56.59
   3   1   0  333.77   55.39
  -4   3   0  352.76   58.29
  -4   3   0  330.17   51.39
  -4   3   0  332.97   58.39
  -4   3   0  330.17   57.89
   3   1   0  333.47   56.69
   3   1   0  328.67   55.89
   1  -4   0  330.97   56.29
  -3  -1   0  308.37   55.39
   4  -3   0  342.07   58.09
  -3  -1   0  344.37   51.49
  -3  -1   0  322.37   57.29
  -3  -1   0  364.86   55.89
   4  -3   0  318.87   56.49
  -1   4   0  338.17   57.09
  -1   4   0  317.07   58.19
  -1   4   0  310.97   51.49
  -1   4   0  313.87   55.89
  -3  -1   0  340.47   55.49
  -1   4   0  316.47   56.39
  -3  -1   0  466.45   62.49
   4   0   0  177.28   32.60
  -4   4   0  175.28   33.20
   0  -4   0  189.78   34.80
   0  -4   0  155.88   30.20
   4   0   0  135.19   29.20
  -4   4   0  142.69   24.10
  -4   4   0  154.88   30.30
   0  -4   0  124.89   28.80
  -4   4   0  161.88   30.90
   0   4   0  174.08   33.50
   4  -4   0  154.48   30.70
   4  -4   0  176.68   32.80
  -4   0   0  131.59   32.70
   0   4   0  115.69   23.70
   0   4   0  146.39   30.10
  -4   0   0  188.08   31.20
  -4   0   0  139.99   29.70
  -4   0   0  155.98   30.90
  -4   0   0  125.49   24.30
   0   4   0  134.69   30.00
   0   4   0  158.18   30.90
   1   4   0  504.55   79.49
  -5   1   0  534.45   79.89
   1   4   0  451.25   73.79
  -5   1   0  503.55   79.19
  -5   1   0  463.25   79.49
  -5   1   0  468.55   73.79
   1   4   0  506.35   80.69
   4  -5   0  532.15   81.89
  -5   1   0  425.06   81.99
   1   4   0  451.55   79.09
   1   4   0  527.35   81.89
   4  -5   0  500.35   79.99
  -4   5   0  464.55   73.89
   5  -1   0  480.35   78.09
  -1  -4   0  477.85   78.69
  -1  -4   0  438.16   79.69
  -4   5   0  505.45   80.29
  -4   5   0  504.75   80.09
  -1  -4   0  407.96   79.19
  -4   5   0  501.85   81.29
   5  -1   0  529.45   80.89
  -1  -4   0  474.45   73.89
  -4   5   0  491.15   83.79
  -5   2   0  316.67   51.29
   2   3   0  268.67   49.80
  -5   2   0  272.47   49.40
   2   3   0  302.27   49.10
   2   3   0  301.67   51.89
   3  -5   0  316.87   50.89
   3  -5   0  284.27   52.79
  -5   2   0  340.67   51.49
   2   3   0  270.77   50.79
   2   3   0  240.98   43.00
  -3   5   0  246.78   43.20
  -2  -3   0  292.57   49.00
   5  -2   0  262.97   48.80
  -2  -3   0  265.67   49.99
   5  -2   0  278.47   51.09
  -2  -3   0  349.27   52.89
  -3   5   0  317.87   49.90
  -2  -3   0  244.08   43.20
  -3   5   0  394.26   55.59
  -3   5   0  273.17   51.29
  -3   5   0  292.37   51.59
   3   2   0  345.07   48.30
  -5   3   0  229.58   41.80
   3   2   0  243.28   49.99
   2  -5   0  260.27   49.99
  -5   3   0  242.98   49.00
  -5   3   0  274.87   50.19
   3   2   0  277.67   49.00
  -5   3   0  347.57   51.99
   2  -5   0  243.68   50.09
  -5   3   0  307.77   50.59
   3   2   0  249.28   41.90
   3   2   0  280.07   50.89
  -3  -2   0  245.68   41.90
  -2   5   0  264.47   49.60
  -3  -2   0  255.77   47.80
  -3  -2   0  329.87   48.30
  -2   5   0  321.17   47.90
  -3  -2   0  272.27   49.10
  -3  -2   0  303.37   49.60
   5  -3   0  281.37   48.30
  -3  -2   0  353.76   52.29
  -2   5   0  293.97   52.89
  -2   5   0  230.68   41.90
   5  -3   0  293.27   50.99
  -5   4   0  506.75   81.89
   1  -5   0  503.85   83.19
   1  -5   0  453.55   81.59
  -5   4   0  467.25   75.29
  -5   4   0  505.25   81.19
   4   1   0  468.05   81.69
   4   1   0  508.55   80.49
   1  -5   0  496.95   80.99
  -5   4   0  415.56   81.79
  -5   4   0  484.65   82.69
   4   1   0  472.55   80.49
   5  -4   0  524.45   83.19
  -1   5   0  466.15   75.49
  -1   5   0  534.45   82.09
  -4  -1   0  478.05   81.19
   5  -4   0  490.45   80.99
  -4  -1   0  577.94   83.79
  -4  -1   0  514.85   79.59
  -1   5   0  479.55   81.59
  -4  -1   0  510.45   83.79
  -1   5   0  531.95   80.19
  -4  -1   0  482.85   80.29
  -4  -1   0  496.45   75.39
  -1   5   0  515.45   83.99
   0  -5   0 1071.19  165.38
   0  -5   0  968.60  164.88
   5   0   0  927.11  162.48
  -5   5   0 1131.89  166.68
   0  -5   0  961.00  165.58
   5   0   0 1100.29  166.08
  -5   5   0 1158.68  165.48
  -5   5   0 1167.08  164.78
  -5   5   0 1065.89  160.68
  -5   5   0  983.20  166.78
   5   0   0 1070.59  164.88
   5  -5   0 1193.68  166.88
   0   5   0 1143.39  162.48
  -5   0   0  976.40  164.88
  -5   0   0 1086.69  160.68
   0   5   0 1040.60  164.98
  -5   0   0 1102.39  163.88
  -5   0   0 1104.09  164.88
   0   5   0 1029.50  165.88
   0   5   0  955.60  160.68
   0   5   0  974.70  163.88
   0   5   0 1075.39  165.58
   5  -5   0 1047.80  165.28
  -5   0   0 1025.50  165.58
  -5   0   0 1003.80  165.48
   1   5   0  160.68   37.40
  -6   1   0  174.98   29.40
   5  -6   0  172.08   38.20
   1   5   0  197.58   38.00
   1   5   0  142.69   29.00
  -6   1   0  226.48   42.20
   1   5   0  246.08   38.70
  -6   1   0  181.58   38.40
   1   5   0  219.38   33.60
   1   5   0  229.98   41.90
   5  -6   0  188.88   37.10
  -6   1   0  234.38   38.50
  -5   6   0  152.48   29.20
   6  -1   0  196.88   39.30
   6  -1   0  212.58   37.50
  -1  -5   0  192.98   37.00
  -1  -5   0  150.88   29.70
  -1  -5   0  173.78   40.20
  -5   6   0  183.88   39.20
  -5   6   0  199.48   36.90
  -5   6   0  179.38   37.30
  -1  -5   0  168.88   35.90
  -5   6   0  238.88   45.60
  -6   2   0  104.89   24.50
   4  -6   0   52.59   23.10
  -6   2   0   54.79   27.90
   4  -6   0   57.79   24.50
  -6   2   0   47.80   28.20
  -6   2   0   80.39   13.20
   2   4   0   75.89   13.40
  -6   2   0   69.39   25.80
   2   4   0  121.99   29.40
   2   4   0   52.99   22.40
   2   4   0   80.39   26.10
   2   4   0   53.69   22.40
   2   4   0  106.39   20.80
  -4   6   0   70.09   13.40
  -4   6   0   49.10   32.80
  -2  -4   0   33.40   20.60
  -4   6   0   93.19   21.60
  -2  -4   0   71.29   13.70
  -4   6   0   59.29   24.60
  -2  -4   0   85.89   22.70
  -2  -4   0   82.69   29.20
   6  -2   0   97.49   23.80
  -4   6   0   96.29   25.00
  -4   6   0   70.29   26.40
   6  -2   0   74.89   25.10
   6  -2   0   90.09   21.10
   3   3   0 2099.69  307.17
   3   3   0 1841.72  305.27
   3   3   0 1879.51  305.47
   3  -6   0 2028.60  307.17
  -6   3   0 1907.31  306.17
   3  -6   0 2108.39  307.97
  -6   3   0 1963.50  303.07
   3   3   0 1841.82  303.07
   3   3   0 2175.58  307.57
   3   3   0 1764.22  304.07
  -6   3   0 1925.81  306.57
  -6   3   0 2138.69  307.07
  -3  -3   0 2086.59  306.97
  -3   6   0 1974.50  306.77
  -3   6   0 2220.68  308.07
  -3   6   0 1895.51  303.07
  -3   6   0 1981.30  304.37
   6  -3   0 2121.79  306.97
   6  -3   0 2085.09  310.67
  -3   6   0 2106.69  308.27
  -3  -3   0 2169.38  307.17
  -3   6   0 2006.90  305.77
   6  -3   0 1731.03  304.17
  -3  -3   0 1991.40  306.77
  -3  -3   0 1952.70  303.07
   4   2   0   67.29   19.40
  -6   4   0   42.30   26.80
  -6   4   0   85.29   29.20
   4   2   0   64.59   23.50
   2  -6   0   69.69   23.00
   2  -6   0   54.59   30.70
   2  -6   0   66.39   23.00
   4   2   0   50.99   23.30
  -6   4   0   74.99   25.10
  -6   4   0   59.29   11.60
  -6   4   0   57.79   21.00
   4   2   0   65.19   22.00
   6  -4   0   94.29   20.60
  -4  -2   0   86.09   12.40
  -2   6   0   57.19   25.80
  -4  -2   0   35.90   29.60
  -4  -2   0   68.09   26.00
  -2   6   0   72.79   20.40
   6  -4   0   56.79   23.80
   6  -4   0   70.69   21.30
  -4  -2   0   74.59   22.50
  -2   6   0   45.10   12.20
  -4  -2   0   82.29   22.00
  -2   6   0   77.29   23.80
  -2   6   0   50.09   22.40
  -4  -2   0   72.99   21.90
  -2   6   0   54.39   30.10
   5   1   0  206.38   39.50
   1  -6   0  173.38   38.90
  -6   5   0  257.27   37.10
  -6   5   0  198.28   43.80
  -6   5   0  199.58   42.30
  -6   5   0  194.48   39.40
   5   1   0  213.28   41.40
   5   1   0  233.08   39.50
  -6   5   0  155.98   32.10
  -6   5   0  199.68   41.30
   1  -6   0  209.98   39.80
   1  -6   0  239.28   44.90
   5   1   0  235.48   37.90
   6  -5   0  227.98   43.00
  -5  -1   0  210.58   39.90
  -5  -1   0  222.38   38.10
  -5  -1   0  167.28   38.70
  -1   6   0  213.48   39.30
  -1   6   0  180.98   31.80
   6  -5   0  190.68   39.60
  -1   6   0  170.78   39.90
  -1   6   0  216.48   43.50
  -5  -1   0  177.28   32.00
  -1   6   0  273.67   38.10
  -5  -1   0  230.68   42.80
  -5  -1   0  282.67   45.80
  -1   6   0  179.88   40.30
   6   0   0  234.68   43.90
  -6   6   0  239.38   43.70
   0  -6   0  267.37   44.40
  -6   6   0  232.78   44.80
   0  -6   0  184.08   45.80
   6   0   0  256.57   40.20
  -6   6   0  207.18   35.20
   6   0   0  230.38   45.20
   0  -6   0  197.08   42.10
  -6   6   0  232.98   45.70
  -6   6   0  234.88   48.20
   6   0   0  237.98   42.40
   6  -6   0  232.28   43.60
   0   6   0  234.68   43.10
  -6   0   0  226.88   43.60
  -6   0   0  226.88   42.90
   6  -6   0  239.18   40.70
  -6   0   0  230.98   45.90
  -6   0   0  219.68   42.70
   0   6   0  259.87   44.60
   0   6   0  192.08   38.90
   6  -6   0  247.48   45.60
   0   6   0  188.08   35.40
  -6   0   0  215.58   35.20
   0   6   0  165.78   44.40
   0   6   0  236.88   44.40
   1   6   0  254.37   46.00
  -7   1   0  272.57   54.39
   1   6   0  333.77   50.89
   1   6   0  300.77   55.69
  -7   1   0  342.17   56.79
  -7   1   0  308.67   59.19
  -7   1   0  281.17   46.00
   1   6   0  310.87   53.19
   6  -7   0  301.77   55.99
   1   6   0  278.07   54.59
   6  -7   0  269.47   54.29
  -7   1   0  352.06   53.69
   1   6   0  325.97   55.79
  -6   7   0  338.27   54.19
  -1  -6   0  303.47   46.30
  -1  -6   0  335.97   56.39
  -6   7   0  280.77   54.39
  -1  -6   0  261.07   54.19
  -6   7   0  274.77   46.10
  -6   7   0  339.77   52.49
   7  -1   0  262.87   53.69
  -6   7   0  360.26   57.79
   7  -1   0  320.67   56.09
   7  -1   0  287.97   51.29
  -1  -6   0  276.57   53.69
   2   5   0 3185.28  488.15
   2   5   0 3178.08  490.35
   5  -7   0 2812.12  486.65
  -7   2   0 3140.49  485.55
   5  -7   0 3367.76  491.15
  -7   2   0 3211.58  489.25
   2   5   0 2844.22  486.55
   2   5   0 2973.30  488.15
   2   5   0 3470.85  490.65
  -7   2   0 2980.50  488.35
   2   5   0 3092.29  485.65
  -7   2   0 3363.86  489.95
   5  -7   0 3416.96  490.45
  -7   2   0 3283.87  490.85
  -2  -5   0 3450.45  490.35
  -5   7   0 3112.19  488.45
  -2  -5   0 3131.99  485.55
  -5   7   0 3439.36  491.65
   7  -2   0 3536.65  491.85
   7  -2   0 3364.76  490.05
  -5   7   0 3471.45  491.05
  -2  -5   0 2892.61  488.85
  -5   7   0 2927.11  489.25
   3   4   0  127.59   27.20
  -7   3   0   93.79   15.20
   3   4   0   94.39   22.70
   3   4   0   61.89   27.60
   3   4   0   88.49   15.40
  -7   3   0   86.49   28.50
   3   4   0   85.29   25.80
   4  -7   0   66.49   24.60
   4  -7   0  105.09   28.30
  -7   3   0   77.69   24.30
  -7   3   0   86.59   30.40
   3   4   0   87.49   26.00
  -4   7   0   74.49   25.90
  -4   7   0  112.89   29.20
   7  -3   0  140.79   27.60
  -3  -4   0   91.89   24.90
  -4   7   0   82.79   23.40
  -3  -4   0   79.69   15.40
  -4   7   0   74.89   15.40
  -3  -4   0   75.79   31.20
   7  -3   0   82.09   27.80
  -3  -4   0   90.39   24.90
  -4   7   0   97.99   28.40
   7  -3   0   86.69   21.80
  -4   7   0   78.99   35.30
  -7   4   0   99.29   30.30
   4   3   0   83.69   15.90
   4   3   0   96.09   23.10
  -7   4   0  104.99   25.40
  -7   4   0   78.09   15.20
  -7   4   0  103.09   29.20
   4   3   0   93.29   25.60
   4   3   0   83.69   26.10
   4   3   0  118.79   28.80
  -7   4   0   56.59   31.00
   4   3   0   78.69   25.70
   3  -7   0   71.99   27.40
   3  -7   0   96.39   26.90
  -3   7   0   99.49   28.10
  -3   7   0   74.79   28.10
  -3   7   0   86.99   15.90
   7  -4   0   98.49   26.20
  -3   7   0   90.89   34.90
   7  -4   0   81.09   23.10
  -4  -3   0  106.69   25.10
  -3   7   0   83.69   22.40
  -4  -3   0   92.39   15.80
  -4  -3   0   85.29   31.40
  -4  -3   0  109.99   25.20
   7  -4   0  118.39   29.40
  -3   7   0   88.19   27.50
  -7   5   0 3370.96  484.55
   5   2   0 2755.42  480.85
   5   2   0 2865.01  481.95
  -7   5   0 3184.18  483.45
  -7   5   0 2885.91  483.25
   2  -7   0 3448.56  485.05
   5   2   0 3271.47  485.05
  -7   5   0 3270.37  485.65
   5   2   0 3492.95  484.75
   2  -7   0 3200.78  484.05
  -7   5   0 3095.89  479.85
  -5  -2   0 3212.98  483.15
  -5  -2   0 3479.85  486.15
   7  -5   0 2738.93  481.05
  -5  -2   0 3103.89  483.55
   7  -5   0 3183.28  484.25
  -2   7   0 3225.48  485.25
  -2   7   0 2767.82  480.85
  -2   7   0 3236.48  479.95
  -5  -2   0 2850.01  481.55
  -2   7   0 3522.75  485.55
  -2   7   0 3109.99  483.45
  -5  -2   0 3229.58  479.75
  -5  -2   0 3377.36  484.65
  -2   7   0 2962.90  482.35
   7  -5   0 3466.05  486.25
   1  -7   0  343.47   60.89
  -7   6   0  338.47   57.49
   6   1   0  384.26   54.69
  -7   6   0  268.47   47.10
   1  -7   0  379.06   59.49
   6   1   0  259.87   57.69
   1  -7   0  264.27   55.09
   6   1   0  301.27   52.99
  -7   6   0  314.47   54.69
   6   1   0  299.77   57.29
  -7   6   0  358.86   59.29
  -7   6   0  267.07   56.69
  -7   6   0  320.27   52.59
  -6  -1   0  445.86   60.79
  -6  -1   0  321.57   56.89
   7  -6   0  298.17   54.89
  -1   7   0  329.67   54.59
  -1   7   0  377.46   52.29
   7  -6   0  333.47   58.89
  -6  -1   0  281.47   53.19
  -6  -1   0  283.17   47.10
  -6  -1   0  302.87   54.99
  -1   7   0  377.66   58.89
  -6  -1   0  265.67   54.69
  -1   7   0  260.77   55.29
  -1   7   0  257.97   47.10
  -7   7   0 3296.97  491.45
   7   0   0 3340.77  496.35
   0  -7   0 3150.28  495.05
  -7   7   0 3212.58  490.15
   7   0   0 3289.47  495.15
   7   0   0 3203.18  492.55
   7   0   0 3028.70  491.35
   0  -7   0 3198.88  490.15
  -7   7   0 3139.09  494.35
  -7   7   0 3491.75  497.35
  -7   7   0 3214.78  493.65
   0  -7   0 3356.26  495.25
  -7   7   0 3291.77  495.55
   0  -7   0 3076.39  493.85
   0   7   0 3214.28  493.05
   7  -7   0 3459.25  495.85
   0   7   0 3244.98  495.75
  -7   0   0 3168.28  493.85
   0   7   0 3064.79  490.15
   7  -7   0 3426.76  497.05
  -7   0   0 3211.68  490.05
   0   7   0 3162.68  491.25
   0   7   0 3227.88  493.85
  -7   0   0 3156.78  492.55
   7  -7   0 2991.90  491.45
   0   7   0 3281.57  495.85
  -7   0   0 3299.97  494.85
  -7   0   0 3145.49  495.75
  -8   1   0  334.07   65.99
   7  -8   0  415.96   66.69
   1   7   0  425.86   62.49
  -8   1   0  369.46   57.59
   1   7   0  299.77   66.59
   1   7   0  388.06   68.09
  -8   1   0  398.66   64.69
   7  -8   0  353.66   62.59
   1   7   0  465.85   67.89
  -8   1   0  401.46   67.09
  -8   1   0  390.46   66.99
   7  -8   0  394.06   69.09
   1   7   0  402.06   65.59
   1   7   0  317.47   57.39
  -8   1   0  379.66   67.79
  -7   8   0  357.86   57.69
  -7   8   0  363.56   66.59
  -7   8   0  364.16   66.19
  -7   8   0  458.95   70.49
  -7   8   0  378.56   68.49
   8  -1   0  367.76   65.19
  -1  -7   0  338.17   65.69
  -1  -7   0  419.16   67.89
  -1  -7   0  336.37   57.59
   8  -1   0  434.16   68.69
   8  -1   0  267.37   61.39
   8  -1   0  464.95   65.69
  -1  -7   0  367.36   66.39
   2   6   0  246.78   45.00
   2   6   0  262.37   54.49
  -8   2   0  387.06   54.69
   2   6   0  329.97   55.29
   6  -8   0  311.57   57.79
   2   6   0  357.46   50.19
   2   6   0  314.97   53.49
  -8   2   0  232.98   57.69
  -8   2   0  255.87   45.10
   6  -8   0  243.88   53.19
  -8   2   0  292.17   56.29
  -8   2   0  346.67   55.99
   2   6   0  354.56   55.99
  -2  -6   0  257.97   45.10
  -6   8   0  286.97   56.09
  -6   8   0  333.07   51.69
  -6   8   0  321.97   54.29
  -6   8   0  249.58   45.10
   8  -2   0  292.97   53.99
  -6   8   0  288.57   54.59
  -2  -6   0  280.67   53.79
  -6   8   0  344.47   60.99
  -2  -6   0  272.57   53.69
   8  -2   0  286.87   56.29
   8  -2   0  352.76   49.50
  -2  -6   0  317.37   55.59
  -8   3   0  240.18   47.40
  -8   3   0  215.08   57.89
   3   5   0  316.57   46.20
   5  -8   0  251.77   44.60
  -8   3   0  222.68   45.50
   5  -8   0  237.28   45.50
   3   5   0  177.88   41.40
   3   5   0  258.97   37.70
   3   5   0  161.28   32.70
   3   5   0  204.78   42.40
   3   5   0  240.08   42.90
  -8   3   0  180.38   32.40
   5  -8   0  250.17   36.80
  -8   3   0  231.98   44.40
   8  -3   0  207.18   40.90
  -5   8   0  267.77   49.50
   8  -3   0  198.38   44.10
  -5   8   0  235.68   44.20
  -3  -5   0  230.58   45.60
  -3  -5   0  197.88   41.00
  -5   8   0  205.48   45.50
  -3  -5   0  176.48   40.20
  -5   8   0  248.48   42.50
  -5   8   0  254.77   38.70
  -3  -5   0  169.68   32.90
  -5   8   0  155.38   32.80
   4   4   0  739.33  105.39
   4   4   0  584.64  101.99
  -8   4   0  609.64  104.29
   4   4   0  632.44   96.99
   4   4   0  605.64  103.29
  -8   4   0  644.44   96.89
   4  -8   0  583.44  107.89
  -8   4   0  649.54  104.19
   4  -8   0  654.03  103.79
   4   4   0  567.54  100.09
  -8   4   0  658.73  106.09
  -8   4   0  556.24  103.29
  -8   4   0  533.45  100.19
   4   4   0  723.13  104.89
   4   4   0  708.53  104.39
  -4  -4   0  699.13  103.79
  -4  -4   0  620.54  105.69
  -4   8   0  695.33  105.09
   8  -4   0  695.03  106.19
  -4   8   0  585.74   97.09
  -4   8   0  663.43  105.59
   8  -4   0  565.04   99.89
   8  -4   0  647.34  103.49
  -4  -4   0  643.04   96.89
  -4   8   0  640.44  107.99
  -4   8   0  583.04   99.69
  -4   8   0  600.14  102.39
  -4  -4   0  652.23  103.99
  -8   5   0  165.68   34.50
   5   3   0  199.78   42.50
   3  -8   0  207.48   45.80
  -8   5   0  232.28   46.70
   5   3   0  248.18   46.60
  -8   5   0  264.47   45.40
  -8   5   0  214.48   46.90
   3  -8   0  235.68   48.90
  -8   5   0  339.07   49.80
   5   3   0  289.67   41.00
   5   3   0  275.87   44.20
  -8   5   0  231.08   40.50
  -3   8   0  333.17   52.69
   8  -5   0  269.97   40.60
  -3   8   0  188.08   43.40
  -3   8   0  233.78   39.60
  -5  -3   0  189.68   34.80
   8  -5   0  176.88   45.50
  -3   8   0  182.88   34.90
   8  -5   0  252.67   45.30
  -3   8   0  226.98   47.80
  -5  -3   0  208.58   43.40
  -5  -3   0  260.87   44.80
  -5  -3   0  267.27   49.60
  -8   6   0  279.67   45.10
   2  -8   0  290.47   54.79
   6   2   0  304.47   51.69
  -8   6   0  283.47   56.59
  -8   6   0  294.87   51.39
  -8   6   0  390.06   58.19
   6   2   0  321.07   52.79
  -8   6   0  309.07   55.39
   6   2   0  283.07   55.19
  -8   6   0  229.88   52.19
   6   2   0  260.27   53.09
   2  -8   0  285.27   54.99
  -6  -2   0  240.98   52.39
  -6  -2   0  367.46   55.69
  -2   8   0  319.77   48.70
  -6  -2   0  289.17   51.09
   8  -6   0  267.57   53.69
  -6  -2   0  287.27   44.70
  -2   8   0  358.06   57.89
  -2   8   0  238.08   45.00
  -2   8   0  256.57   56.09
  -2   8   0  275.87   52.79
  -2   8   0  284.17   55.19
  -6  -2   0  420.86   59.69
  -6  -2   0  268.77   52.99
   8  -6   0  340.37   56.69
   1  -8   0  344.47   67.19
  -8   7   0  416.66   64.69
   7   1   0  436.46   65.09
   1  -8   0  474.45   71.69
   7   1   0  366.76   69.39
  -8   7   0  300.97   65.79
   1  -8   0  333.57   67.89
  -8   7   0  424.26   69.29
   7   1   0  331.57   66.79
  -8   7   0  523.95   73.09
   7   1   0  395.96   66.59
  -8   7   0  402.86   59.39
  -8   7   0  399.46   71.29
  -7  -1   0  377.56   68.29
  -1   8   0  332.17   69.59
  -1   8   0  336.37   59.29
  -1   8   0  391.36   66.89
  -1   8   0  443.76   71.29
  -7  -1   0  460.75   72.39
   8  -7   0  467.55   70.49
   8  -7   0  377.76   68.89
  -7  -1   0  426.66   69.49
  -7  -1   0  393.16   59.19
   8  -7   0  363.66   64.39
  -7  -1   0  357.06   67.09
  -7  -1   0  376.36   65.19
  -1   8   0  330.37   68.39
  -8   8   0  818.62  133.19
   0  -8   0  822.42  133.39
   0  -8   0  809.52  126.09
  -8   8   0  801.32  129.09
   8   0   0  852.21  133.49
  -8   8   0  770.72  125.99
   0  -8   0  857.51  133.49
  -8   8   0  845.82  135.39
   0  -8   0  853.01  134.09
   8   0   0  830.62  134.39
  -8   8   0  767.02  133.89
  -8   8   0  823.12  133.79
  -8   0   0  805.42  125.99
  -8   0   0  844.22  138.09
   0   8   0  802.52  129.89
   0   8   0  862.21  134.99
   8  -8   0  839.92  129.19
   8  -8   0  836.12  135.19
  -8   0   0 1041.10  139.69
   0   8   0  771.32  126.09
   8  -8   0  859.91  133.39
  -8   0   0  810.32  133.19
   0   8   0  840.52  132.49
   0   8   0  868.91  134.79
  -8   0   0  769.62  129.89
  -8   0   0  873.21  133.49
  -9   1   0  512.35   99.69
  -9   1   0  417.46   74.49
   1   8   0  436.76   74.49
   1   8   0  426.16   71.29
   1   8   0  422.26   69.09
  -9   1   0  395.16   68.79
   8  -9   0  390.56   73.19
   1   8   0  433.46   75.59
   1   8   0  419.36   74.39
   1   8   0  405.86   64.49
   8  -9   0  396.46   65.19
  -9   1   0  462.35   74.69
   8  -9   0  373.16   67.39
  -9   1   0  387.06   62.59
   1   8   0  387.26   62.69
   8  -9   0  371.06   74.79
  -8   9   0  395.96   62.69
  -8   9   0  467.35   72.79
  -8   9   0  521.45   68.79
  -1  -8   0  373.06   72.19
  -1  -8   0  443.16   70.69
   9  -1   0  380.06   65.59
   9  -1   0  382.36   64.09
   9  -1   0  423.86   70.89
  -1  -8   0  472.05   74.89
  -8   9   0  367.76   75.49
   9  -1   0  366.86   78.69
  -8   9   0  481.55   76.89
   9  -1   0  363.86   71.79
  -8   9   0  399.46   72.99
  -1  -8   0  342.57   73.09
  -1  -8   0  382.06   62.99
   2   7   0 4469.55  652.23
   2   7   0 4279.47  649.24
  -9   2   0 4228.88  645.24
   2   7   0 4137.29  648.54
  -9   2   0 4161.38  650.93
   2   7   0 4566.04  652.33
   2   7   0 4081.89  645.44
   7  -9   0 4019.20  646.54
  -9   2   0 4260.87  652.23
   7  -9   0 4600.84  653.53
  -9   2   0 4169.58  649.64
   2   7   0 4089.89  646.54
   7  -9   0 4058.29  646.44
   7  -9   0 4489.75  651.83
  -2  -7   0 4145.89  645.34
  -2  -7   0 3966.40  649.43
  -7   9   0 4144.79  646.64
  -7   9   0 4143.59  645.44
  -2  -7   0 4216.28  651.13
   9  -2   0 4466.85  651.63
  -7   9   0 4298.87  653.33
  -2  -7   0 4401.76  646.74
   9  -2   0 4469.85  653.33
   9  -2   0 3911.51  645.84
  -2  -7   0 4370.46  651.33
  -7   9   0 4106.29  648.94
  -7   9   0 4663.13  653.03
  -7   9   0 4175.08  650.13
  -9   3   0  555.44   81.89
   3   6   0  529.05   85.89
   3   6   0  718.93  113.99
   3   6   0  577.64   90.89
  -9   3   0  452.95   89.19
  -9   3   0  531.65   92.89
  -9   3   0  555.24   90.19
   3   6   0  593.44   92.69
  -9   3   0  530.25   91.49
   3   6   0  489.85   82.09
   6  -9   0  504.25   92.49
   6  -9   0  523.75   90.49
  -6   9   0  503.85   93.69
   9  -3   0  641.44   90.99
  -3  -6   0  563.74   90.49
   9  -3   0  466.35   82.89
   9  -3   0  504.55   85.09
  -3  -6   0  503.85   89.39
   9  -3   0  533.55   92.09
  -6   9   0  533.55   85.79
  -6   9   0  573.24   93.69
  -6   9   0  516.75   82.19
  -3  -6   0  549.45   82.09
  -3  -6   0  518.25   90.29
  -3  -6   0  542.15   84.89
  -6   9   0  570.54   91.59
   5  -9   0  978.20  161.38
   4   5   0 1131.29  162.08
  -9   4   0  872.31  159.18
  -9   4   0 1010.00  161.18
   4   5   0  931.21  162.58
  -9   4   0 1039.20  161.08
   4   5   0  887.91  156.78
  -9   4   0 1022.10  154.28
   4   5   0 1114.99  162.68
   4   5   0 1011.40  154.38
  -9   4   0 1046.40  162.78
   5  -9   0 1140.19  163.88
   4   5   0  965.90  161.28
  -5   9   0  879.01  156.58
  -5   9   0 1119.49  162.98
   9  -4   0 1126.89  161.58
  -5   9   0  969.60  154.38
  -4  -5   0  947.91  160.68
  -4  -5   0 1065.99  160.98
   9  -4   0  870.71  156.48
   9  -4   0 1141.99  163.68
  -4  -5   0 1036.70  154.28
  -5   9   0 1006.20  162.98
  -4  -5   0 1002.20  160.98
  -5   9   0 1074.59  164.08
  -9   5   0 1058.19  161.18
   5   4   0  984.30  161.38
   5   4   0  884.01  157.28
   5   4   0  877.31  160.58
   5   4   0 1093.39  161.98
  -9   5   0  903.61  160.38
  -9   5   0 1047.00  154.58
   4  -9   0 1075.99  161.68
  -9   5   0 1143.89  164.08
   4  -9   0 1068.79  162.48
  -9   5   0 1018.30  161.48
   5   4   0 1087.49  163.38
  -4   9   0 1067.89  163.68
   9  -5   0  880.91  156.98
   9  -5   0 1174.18  164.58
  -4   9   0  871.61  156.88
  -4   9   0 1151.68  163.08
  -5  -4   0 1041.20  161.18
  -5  -4   0 1023.80  161.58
  -5  -4   0  982.40  161.28
   9  -5   0 1062.59  161.48
  -4   9   0  937.61  155.18
  -5  -4   0 1015.00  154.58
  -4   9   0 1008.20  163.38
  -9   6   0  529.85   93.09
   3  -9   0  502.65   91.49
  -9   6   0  559.44   91.49
  -9   6   0  534.55   86.09
   6   3   0  543.35   91.59
   6   3   0  565.44   86.79
   3  -9   0  521.05   84.29
   3  -9   0  535.15   92.09
   6   3   0  566.24   90.59
  -9   6   0  524.95   93.79
  -9   6   0  459.05   91.39
  -9   6   0  554.14   82.19
  -6  -3   0  523.15   89.69
  -3   9   0  483.65   92.29
   9  -6   0  500.35   83.19
   9  -6   0  559.44   97.09
  -6  -3   0  542.55   90.09
  -6  -3   0  546.75   81.99
  -3   9   0  529.75   94.49
  -3   9   0  503.15   82.29
  -3   9   0  607.84   94.69
  -3   9   0  537.65   90.59
  -6  -3   0  614.54   93.09
   9  -6   0  512.75   85.89
   2  -9   0 4417.26  663.33
  -9   7   0 4338.27  664.33
   7   2   0 3994.00  659.33
  -9   7   0 3939.31  660.53
   7   2   0 4293.27  658.43
  -9   7   0 4804.32  673.03
  -9   7   0 3995.10  657.83
   7   2   0 4449.25  663.83
   7   2   0 4498.05  663.13
  -9   7   0 4253.77  656.73
   2  -9   0 4361.66  662.83
  -9   7   0 4406.86  661.13
  -7  -2   0 4332.27  662.23
   9  -7   0 4609.34  665.13
  -2   9   0 4599.84  664.13
  -7  -2   0 4735.23  661.83
   9  -7   0 4429.16  663.13
  -7  -2   0 4212.78  658.93
  -2   9   0 4064.49  657.23
  -2   9   0 4178.38  656.93
   9  -7   0 3973.50  658.13
  -2   9   0 4382.66  664.03
  -7  -2   0 4391.76  663.03
  -7  -2   0 4231.48  660.63
  -2   9   0 4328.27  663.33
  -7  -2   0 4486.05  656.73
  -2   9   0 4267.17  660.03
  -9   8   0  444.56   72.49
  -9   8   0  459.75   75.19
  -9   8   0  489.95   68.79
  -9   8   0  459.75   76.59
   8   1   0  342.87   73.29
   8   1   0  405.56   72.69
   8   1   0  392.86   64.69
  -9   8   0  376.46   63.09
   1  -9   0  390.76   74.49
  -9   8   0  381.86   75.99
   8   1   0  497.05   72.49
   1  -9   0  507.55   76.69
   9  -8   0  443.06   75.19
  -8  -1   0  365.16   73.39
  -1   9   0  421.36   76.09
  -8  -1   0  428.46   69.09
  -8  -1   0  411.46   71.69
  -1   9   0  430.36   71.39
   9  -8   0  412.26   68.29
  -8  -1   0  436.76   74.29
  -1   9   0  385.26   64.69
  -8  -1   0  406.76   62.99
  -8  -1   0  462.45   77.29
  -1   9   0  351.46   63.09
   9  -8   0  348.87   72.99
  -1   9   0  366.96   75.39
  -1   9   0  460.15   76.59
   9   0   0 5422.76  891.31
  -9   9   0 5688.73  893.71
   0  -9   0 6030.70  889.61
   9   0   0 5754.62  897.01
   0  -9   0 6066.49  890.91
   9   0   0 5748.92  890.81
  -9   9   0 5666.63  894.11
  -9   9   0 5773.12  889.51
   0  -9   0 5864.51  896.11
   0  -9   0 5764.12  896.11
  -9   9   0 5944.71  899.81
   9   0   0 5961.20  896.41
   0  -9   0 6150.08  894.51
  -9   9   0 6052.09  898.51
   9   0   0 5942.71  892.71
   9   0   0 5864.71  890.81
   9  -9   0 5635.74  890.81
   0   9   0 5797.12  893.01
  -9   0   0 5318.67  890.31
  -9   0   0 5578.04  896.31
   0   9   0 6016.80  897.31
   9  -9   0 6096.79  891.01
   0   9   0 5924.71  893.91
   9  -9   0 6153.08  896.71
  -9   0   0 5745.23  893.91
   0   9   0 6037.90  897.41
   0   9   0 5560.54  889.61
   0   9   0 5958.70  890.71
  -9   0   0 5876.81  895.61
   9  -9   0 6205.68  898.31
   1   9   0   33.70   36.90
 -10   1   0  108.09   32.70
   9 -10   0  108.79   24.50
 -10   1   0   79.59   34.30
   1   9   0   57.39   16.20
   9 -10   0   72.59   32.70
 -10   1   0   99.09   40.10
 -10   1   0   99.89   30.10
   1   9   0  113.19   24.80
 -10   1   0   35.00   25.20
   1   9   0   81.59   20.40
   1   9   0   78.39   31.10
   9 -10   0   65.09   31.60
   1   9   0  119.29   34.10
   9 -10   0  108.29   21.30
 -10   1   0  101.39   16.20
   1   9   0   40.20   30.00
  -9  10   0   82.09   24.70
  10  -1   0   66.09   23.10
  -9  10   0   90.89   16.50
  -1  -9   0   94.29   36.50
  -1  -9   0   93.59   22.30
  -9  10   0   92.89   34.90
  -1  -9   0   75.69   28.80
  -9  10   0  112.69   20.80
  10  -1   0   75.29   33.00
  10  -1   0  112.99   26.40
  -9  10   0  101.69   35.70
  -1  -9   0   39.30   26.90
  10  -1   0  128.49   20.70
  -9  10   0  149.09   24.20
  10  -1   0  138.99   34.50
 -10   2   0 1691.23  241.88
   8 -10   0 1654.33  242.68
 -10   2   0 1627.94  249.48
   2   8   0 1550.64  246.38
   2   8   0 1492.25  249.18
 -10   2   0 1553.74  248.68
   2   8   0 1570.14  245.18
   2   8   0 1616.04  242.78
 -10   2   0 1575.64  244.78
   8 -10   0 1627.24  250.87
   2   8   0 1449.35  240.78
 -10   2   0 1455.55  246.98
 -10   2   0 1495.45  248.08
   8 -10   0 1647.44  242.38
   2   8   0 1646.74  242.08
   8 -10   0 1685.33  249.18
  10  -2   0 1527.75  242.78
  -8  10   0 1520.25  240.78
  -2  -8   0 1543.35  248.18
  -8  10   0 1580.74  249.68
  10  -2   0 1644.24  250.87
  10  -2   0 1473.65  241.58
  10  -2   0 1551.24  242.38
  -8  10   0 1536.95  245.78
  -2  -8   0 1460.75  249.18
  -8  10   0 1647.04  241.38
  10  -2   0 1734.33  245.78
  -2  -8   0 1517.25  246.68
  -2  -8   0 1645.04  242.58
  -2  -8   0 1555.34  240.68
  -8  10   0 1626.94  251.27
  10  -2   0 1620.64  248.78
   3   7   0   94.89   37.20
   7 -10   0  181.68   32.80
   3   7   0  171.98   45.20
   3   7   0  150.18   30.40
 -10   3   0  159.58   28.30
 -10   3   0  147.79   39.80
   3   7   0  155.68   28.60
 -10   3   0  158.98   39.70
 -10   3   0  154.48   44.60
   7 -10   0  213.78   34.90
   3   7   0  195.28   42.10
 -10   3   0  147.79   41.60
   3   7   0  159.88   39.50
   7 -10   0  223.18   48.60
   3   7   0  168.28   34.60
   7 -10   0  175.98   42.30
  -7  10   0  235.88   45.60
  -7  10   0  190.28   84.39
  10  -3   0  132.39   42.50
  -3  -7   0  149.99   42.60
  -7  10   0  205.78   32.30
  10  -3   0  183.48   31.00
  -3  -7   0  237.48   33.80
  -7  10   0  211.28   30.90
  -7  10   0  145.99   28.20
  -3  -7   0  178.38   28.80
  -7  10   0  158.68   39.80
  10  -3   0  188.88   40.70
  10  -3   0  179.88   32.90
  -3  -7   0  166.68   40.20
  -3  -7   0  157.08   37.90
  -7  10   0  213.98   47.40
  10  -3   0  229.98   35.10
   4   6   0  555.44   99.59
 -10   4   0  578.14   97.59
   6 -10   0  498.45   98.29
 -10   4   0  587.24   97.59
   4   6   0  618.14   98.89
 -10   4   0  577.34   98.99
   4   6   0  632.24  100.39
 -10   4   0  524.55   98.99
 -10   4   0  582.94   91.59
   4   6   0  585.04   97.39
   6 -10   0  629.24  113.49
   6 -10   0  631.74   91.69
   4   6   0  530.35   89.39
   4   6   0  530.85   90.39
 -10   4   0  593.34   89.19
  -4  -6   0  546.35   98.99
  10  -4   0  583.44   98.09
  10  -4   0  677.43  101.39
  -6  10   0  659.63  100.59
  -6  10   0  576.84   97.79
  -6  10   0  577.74   89.39
  -4  -6   0  622.94   98.89
  -6  10   0  646.54  109.89
  -6  10   0  570.24  101.09
  -4  -6   0  521.85   97.49
   5 -10   0  168.28   38.70
   5 -10   0   68.79   27.40
 -10   5   0   74.39   35.70
   5   5   0   95.49   34.00
   5 -10   0   94.09   33.90
   5   5   0  134.59   33.30
   5   5   0   94.79   37.40
 -10   5   0  118.19   19.10
   5 -10   0   97.29   22.30
 -10   5   0   95.49   36.20
   5   5   0  151.88   34.20
   5   5   0   88.49   22.00
 -10   5   0   94.99   34.40
 -10   5   0  142.39   32.20
  -5  10   0  102.79   33.30
  10  -5   0  129.49   37.90
  -5  -5   0  105.79   30.20
  10  -5   0  172.28   35.30
  -5  10   0   96.39   25.40
  -5  10   0  110.79   19.70
  -5  10   0   68.09   34.70
  -5  -5   0  114.19   20.10
  -5  10   0   65.79   41.90
  -5  10   0  143.29   36.60
  -5  -5   0  124.19   38.10
  -5  -5   0  137.59   31.80
   6   4   0  580.04   91.99
   6   4   0  596.54   99.09
   6   4   0  561.14  100.99
 -10   6   0  629.54   94.29
 -10   6   0  620.54  103.19
   6   4   0  617.74   98.09
   6   4   0  588.64   99.09
 -10   6   0  525.45   98.59
   4 -10   0  491.15   99.09
 -10   6   0  572.74  100.89
   4 -10   0  611.34  101.59
 -10   6   0  605.84  102.19
 -10   6   0  575.64   90.39
  -4  10   0  700.43  102.89
  -6  -4   0  554.54   98.69
  10  -6   0  564.44  102.99
  10  -6   0  668.53  100.49
  -4  10   0  534.85  101.39
  -4  10   0  585.64  102.99
  -4  10   0  580.14   90.69
  -6  -4   0  603.24   98.99
  -6  -4   0  606.14   92.49
  -4  10   0  531.75   97.89
  -4  10   0  649.64   93.29
   3 -10   0  138.29   39.60
   3 -10   0  224.18   45.50
 -10   7   0  174.78   29.80
   7   3   0  179.58   41.40
   7   3   0  106.89   38.00
 -10   7   0  202.78   44.70
 -10   7   0  222.08   31.90
 -10   7   0  154.48   44.10
   7   3   0  201.68   43.00
 -10   7   0  161.58   40.50
   7   3   0  165.78   31.30
   3 -10   0  151.58   32.50
 -10   7   0  184.68   43.80
 -10   7   0  207.18   35.00
   7   3   0  208.38   37.00
  -3  10   0  202.78   41.00
  -7  -3   0  148.79   38.00
  -3  10   0  186.18   29.70
  -3  10   0  177.68   48.90
  -3  10   0  208.78   35.80
  10  -7   0  155.28   40.50
  -3  10   0  204.18   33.00
  -7  -3   0  146.49   29.60
  10  -7   0  230.58   46.20
  -3  10   0  184.48   43.30
  10  -7   0  163.58   33.00
  -7  -3   0  163.98   38.80
  -3  10   0  198.58   45.40
  -7  -3   0  245.78   48.20
   2 -10   0 1665.23  257.17
 -10   8   0 1496.55  249.28
 -10   8   0 1584.04  242.08
 -10   8   0 1574.44  247.98
 -10   8   0 1587.54  243.98
 -10   8   0 1564.34  248.48
 -10   8   0 1602.84  252.17
   8   2   0 1633.14  246.78
   8   2   0 1576.34  251.97
   8   2   0 1541.05  250.97
   8   2   0 1557.84  242.98
   2 -10   0 1669.13  243.78
   2 -10   0 1555.84  250.07
   8   2   0 1619.04  244.68
  10  -8   0 1472.05  242.68
  -8  -2   0 1574.74  241.88
  -2  10   0 1626.74  244.18
  -2  10   0 1509.85  250.47
  -2  10   0 1587.04  246.68
  -2  10   0 1590.54  242.88
  10  -8   0 1725.13  257.27
  -8  -2   0 1433.96  248.98
  -8  -2   0 1800.22  249.68
  10  -8   0 1533.05  249.58
  -8  -2   0 1552.44  247.28
  -2  10   0 1754.72  249.18
  -2  10   0 1603.34  243.28
   1 -10   0   79.99   28.60
   9   1   0  105.69   32.60
 -10   9   0   88.99   16.40
   9   1   0   94.29   26.00
 -10   9   0  109.29   32.20
 -10   9   0   55.59   31.70
   9   1   0   86.29   31.50
 -10   9   0   98.89   20.00
   9   1   0   64.49   19.10
   1 -10   0  109.79   21.40
   1 -10   0   80.89   35.50
   1 -10   0   96.89   19.40
   9   1   0   84.99   23.80
   9   1   0  118.99   30.60
 -10   9   0   97.19   36.00
 -10   9   0  138.19   38.40
  -1  10   0  111.69   34.40
  -1  10   0   82.39   21.30
  -1  10   0   79.49   17.50
  10  -9   0   56.89   30.00
  10  -9   0   98.99   33.60
  -1  10   0   89.19   30.40
  10  -9   0   73.79   20.90
  -9  -1   0   70.89   27.80
  -9  -1   0   36.10   30.50
  -1  10   0   73.19   25.00
  -1  10   0   97.69   39.60
  -9  -1   0   77.99   29.10
  -1  10   0  117.49   35.40
  -9  -1   0   96.29   38.50
  -1  10   0   96.49   20.50
  -9  -1   0  106.09   21.20
 -10  10   0  458.35   76.49
  10   0   0  535.65   80.09
  10   0   0  546.45   81.79
   0 -10   0  564.04  103.49
   0 -10   0  515.05  101.19
 -10  10   0  429.16   87.19
 -10  10   0  502.15   87.59
   0 -10   0  497.85   76.79
  10   0   0  496.65   84.79
  10   0   0  483.85   78.59
  10   0   0  443.86   85.89
   0 -10   0  496.65   88.39
  10   0   0  543.65  100.69
 -10  10   0  505.75   80.89
 -10  10   0  445.36   91.19
 -10  10   0  471.15   78.19
 -10  10   0  584.24   80.39
   0 -10   0  541.95   79.59
 -10  10   0  613.64   95.59
   0  10   0  503.75   78.39
   0  10   0  466.25   81.39
   0  10   0  524.15   91.99
  10 -10   0  470.25   78.19
 -10   0   0  445.86   86.49
 -10   0   0  558.24   90.69
   0  10   0  487.25   84.39
   0  10   0  505.35   78.79
 -10   0   0  543.95   90.49
 -10   0   0  477.05   82.99
   0  10   0  515.25   91.69
  10 -10   0  419.56   86.69
   0  10   0  619.44   92.39
 -10   0   0  470.45   76.39
  10 -10   0  518.25   78.89
   0  10   0  463.15   76.69
  10 -10   0  448.16   90.09
 -11   1   0  869.21  165.58
  10 -11   0 1106.59  168.58
 -11   1   0 1101.79  165.38
   1  10   0  871.21  155.78
   1  10   0 1021.60  157.88
   1  10   0  942.01  155.08
  10 -11   0  981.40  155.88
   1  10   0 1033.80  161.28
   1  10   0 1005.50  168.58
  10 -11   0  976.60  165.68
   1  10   0 1038.10  156.38
 -11   1   0 1018.90  154.68
   1  10   0  946.81  164.18
  10 -11   0 1088.99  157.18
 -10  11   0 1024.30  155.98
  -1 -10   0  960.90  162.58
  -1 -10   0 1075.49  157.28
  -1 -10   0  962.30  164.48
  11  -1   0 1113.19  162.58
  -1 -10   0 1052.69  154.88
  11  -1   0  937.61  168.38
 -10  11   0 1007.70  167.48
  11  -1   0 1030.90  157.18
 -10  11   0  995.20  154.88
 -10  11   0 1033.10  158.08
 -10  11   0  954.20  163.78
  11  -1   0  944.91  156.08
  11  -1   0  982.40  158.18
 -10  11   0 1122.09  169.08
 -10  11   0 1209.78  157.68
 -10  11   0 1015.50  162.48
 -11   2   0 2374.36  383.76
 -11   2   0 2281.97  383.36
   2   9   0 2548.74  385.46
   2   9   0 2279.67  375.56
   2   9   0 2542.85  380.26
   9 -11   0 2359.26  376.06
   9 -11   0 2436.66  377.06
   9 -11   0 2462.65  377.06
 -11   2   0 2492.25  384.76
   2   9   0 2604.24  381.86
   9 -11   0 2622.14  387.46
 -11   2   0 2510.95  375.36
   2   9   0 2449.75  377.26
   2   9   0 2400.46  376.36
  11  -2   0 2478.15  384.36
  -9  11   0 2430.96  382.46
  -2  -9   0 2558.84  375.46
  -9  11   0 2456.55  376.16
  11  -2   0 2395.96  377.36
  -2  -9   0 2319.07  381.26
  -9  11   0 2716.93  377.26
  11  -2   0 2641.74  380.26
  -9  11   0 2786.32  387.96
  -9  11   0 2536.05  386.86
  -2  -9   0 2271.97  383.26
  -9  11   0 2512.05  377.46
  -2  -9   0 2511.25  377.16
  11  -2   0 2356.26  386.96
  11  -2   0 2460.05  377.16
  -9  11   0 2456.95  380.86
  11  -2   0 2383.86  376.26
  -9  11   0 2375.76  375.46
   3   8   0  414.46   64.49
   3   8   0  336.57   71.39
   8 -11   0  373.76   60.99
   8 -11   0  477.65   77.99
   3   8   0  412.76   72.59
   8 -11   0  374.56   61.69
   3   8   0  400.06   75.29
 -11   3   0  310.67   70.19
   8 -11   0  372.46   71.09
   3   8   0  377.36   66.99
   3   8   0  367.16   60.89
 -11   3   0  391.76   73.29
   3   8   0  319.17   57.89
  -3  -8   0  281.37   66.39
  -8  11   0  397.46   74.59
  11  -3   0  368.16   59.69
  -8  11   0  408.86   64.49
  11  -3   0  373.56   75.19
  -8  11   0  409.26   69.99
  11  -3   0  361.66   61.09
  -8  11   0  358.26   60.19
  11  -3   0  312.07   63.09
  -8  11   0  416.76   76.69
  -3  -8   0  484.35   76.59
  -8  11   0  401.66   74.09
  -8  11   0  322.77   57.89
  -3  -8   0  369.56   71.19
  -3  -8   0  365.26   57.99
  11  -3   0  424.86   76.19
  -3  -8   0  385.06   61.99
  11  -3   0  423.26   68.79
  -8  11   0  431.16   60.89
 -11   4   0  259.47   54.89
   7 -11   0  294.37   57.59
   4   7   0  242.88   41.40
   4   7   0  300.47   58.59
   4   7   0  289.97   56.29
   7 -11   0  279.67   44.70
   7 -11   0  234.58   44.10
   7 -11   0  205.48   50.79
   4   7   0  295.87   53.09
 -11   4   0  292.67   60.09
 -11   4   0  273.07   51.49
   4   7   0  269.37   56.59
   4   7   0  281.17   46.90
 -11   4   0  263.07   53.69
   4   7   0  279.97   43.70
 -11   4   0  252.87   41.20
  11  -4   0  235.58   43.70
  -7  11   0  253.57   44.20
  -4  -7   0  233.28   41.30
  11  -4   0  299.27   45.40
  -4  -7   0  248.68   53.79
  -4  -7   0  190.88   54.19
  11  -4   0  221.48   55.19
  -7  11   0  230.68   41.40
  -7  11   0  353.56   46.60
  -4  -7   0  182.18   49.80
  -7  11   0  318.07   59.49
  11  -4   0  252.37   54.09
  11  -4   0  356.16   49.10
  -7  11   0  256.57   61.69
  -7  11   0  263.07   56.69
  -7  11   0  280.27   53.69
  -7  11   0  268.17   46.70
 -11   5   0    3.70   29.20
   5   6   0    6.20   28.30
   6 -11   0   54.59   27.90
 -11   5   0   -2.30    7.10
   6 -11   0  -34.80   20.60
   5   6   0   -4.20   20.80
   5   6   0    0.00   21.10
   5   6   0   52.09   27.60
   6 -11   0   15.20   13.90
   5   6   0   -0.30    7.00
 -11   5   0    9.80   24.90
   5   6   0   -1.70   30.70
   6 -11   0    1.30   13.90
 -11   5   0   15.50   19.60
 -11   5   0  -16.20   26.00
   5   6   0    4.50   13.30
  -5  -6   0    8.20   14.90
  11  -5   0   28.90   27.20
  -6  11   0  -23.40   26.50
  11  -5   0   14.70   23.70
  -6  11   0   15.30    8.30
  -5  -6   0   -2.10   29.10
  11  -5   0  -10.90   11.20
  11  -5   0   -5.90   19.50
  -6  11   0   30.80   18.80
  11  -5   0  -34.30   12.90
  -6  11   0  -14.60   20.10
  -5  -6   0   21.30   22.10
  -6  11   0   48.60   25.70
  -6  11   0   12.60   28.20
  -6  11   0  -19.20   13.50
  -6  11   0   43.50   39.90
 -11   6   0   -0.90   29.00
   6   5   0    3.40   25.60
 -11   6   0  -16.50   20.90
   6   5   0    9.00   24.20
   5 -11   0    6.50   20.80
 -11   6   0   10.00    7.80
 -11   6   0  -10.20   16.40
   5 -11   0   -5.40   24.50
   6   5   0  -10.00   21.00
   6   5   0    5.00   21.00
 -11   6   0   -1.60   28.30
   5 -11   0   -1.30   13.90
 -11   6   0   27.80   25.70
   6   5   0   15.50   30.20
   6   5   0    0.50   13.60
  -5  11   0   15.20   25.30
  -5  11   0   20.40   37.90
  11  -6   0   17.20   21.50
  11  -6   0  -11.20   22.60
  11  -6   0  -48.20   22.90
  -6  -5   0   -6.20   19.90
  11  -6   0  -27.90   12.10
  -5  11   0   42.60   27.60
  -5  11   0   10.10   16.50
  -5  11   0   -7.10    7.40
  -6  -5   0  -43.90   17.30
  -6  -5   0  -30.10   29.20
  11  -6   0    7.00   11.70
  -5  11   0   54.49   25.30
  -5  11   0   14.30   14.60
  -5  11   0   11.20   19.60
 -11   7   0  273.07   57.19
 -11   7   0  248.28   41.80
 -11   7   0  276.37   56.59
   7   4   0  269.07   55.59
   7   4   0  255.97   52.99
   4 -11   0  203.38   51.29
   4 -11   0  263.57   45.30
   7   4   0  266.77   52.59
   7   4   0  311.17   48.90
 -11   7   0  242.38   56.19
   7   4   0  245.68   45.00
 -11   7   0  267.97   54.19
   7   4   0  271.27   53.39
 -11   7   0  315.77   46.40
   4 -11   0  291.47   60.39
  -4  11   0  217.98   58.89
  -4  11   0  269.17   44.20
  -4  11   0  279.57   73.09
  -4  11   0  251.27   56.79
  11  -7   0  288.57   44.10
  11  -7   0  315.37   57.29
  -4  11   0  301.57   46.00
  -7  -4   0  306.97   57.99
  -4  11   0  249.68   42.20
  -7  -4   0  228.08   52.09
  -7  -4   0  238.28   41.60
  -4  11   0  268.47   52.59
  11  -7   0  311.77   58.49
  -7  -4   0  189.48   51.09
  11  -7   0  257.27   44.90
  -4  11   0  302.27   47.80
   3 -11   0  369.56   58.89
 -11   8   0  325.37   67.49
   3 -11   0  293.97   68.29
 -11   8   0  439.06   69.39
 -11   8   0  356.46   60.99
   8   3   0  350.76   57.89
   8   3   0  297.97   66.39
 -11   8   0  400.26   75.79
   8   3   0  393.76   72.69
 -11   8   0  318.47   57.49
   8   3   0  360.46   63.29
 -11   8   0  398.36   70.09
 -11   8   0  364.86   55.29
   3 -11   0  341.57   67.29
   8   3   0  430.16   67.09
  -8  -3   0  420.16   71.39
  11  -8   0  372.76   71.69
  -3  11   0  399.56   59.39
  -3  11   0  391.46   71.69
  -3  11   0  260.27   67.79
  -8  -3   0  320.67   66.19
  -8  -3   0  319.67   65.99
  -8  -3   0  359.46   55.49
  -3  11   0  434.46   71.99
  11  -8   0  340.57   68.19
  -3  11   0  413.66   65.89
  11  -8   0  331.87   61.89
  11  -8   0  325.17   57.19
  -3  11   0  416.26   62.49
  -3  11   0  387.76   58.29
  -3  11   0  328.17   55.59
  11  -8   0  293.87   57.29
   9   2   0 2691.73  374.86
   2 -11   0 2772.72  394.06
   9   2   0 2360.36  373.56
   2 -11   0 2344.27  381.96
   9   2   0 2329.97  374.86
 -11   9   0 2410.66  378.66
   2 -11   0 2476.25  374.46
 -11   9   0 2584.94  381.96
 -11   9   0 2371.66  378.46
   9   2   0 2543.15  377.16
 -11   9   0 2388.36  372.86
   9   2   0 2641.64  384.46
 -11   9   0 2513.85  383.66
 -11   9   0 2383.06  373.16
  -2  11   0 2461.65  383.56
  11  -9   0 2176.38  373.56
  -9  -2   0 2675.63  380.16
  -2  11   0 2472.05  377.36
  -2  11   0 2409.06  374.56
  11  -9   0 2310.57  381.06
  11  -9   0 2444.46  383.56
  11  -9   0 2407.06  373.46
  -2  11   0 2679.63  385.16
  11  -9   0 2143.39  375.96
  -2  11   0 2465.75  373.86
  -9  -2   0 2494.85  378.06
  -2  11   0 2426.16  373.56
  -9  -2   0 2455.15  372.56
  -2  11   0 2482.95  379.26
  -2  11   0 2491.35  372.96
  -9  -2   0 2438.06  385.66
 -11  10   0 1036.30  170.78
  10   1   0  984.70  160.38
   1 -11   0  806.42  166.48
   1 -11   0 1036.70  156.98
  10   1   0 1029.70  163.08
  10   1   0 1042.40  159.38
  10   1   0 1020.20  158.28
 -11  10   0 1094.89  157.78
   1 -11   0 1070.99  165.98
 -11  10   0  920.51  165.18
 -11  10   0 1088.29  159.68
  10   1   0  880.11  168.38
 -11  10   0 1225.78  159.68
   1 -11   0 1099.79  159.18
 -11  10   0 1067.29  165.18
 -11  10   0 1007.40  167.78
  -1  11   0 1022.00  158.28
 -10  -1   0  996.00  164.48
  11 -10   0 1134.49  171.68
  -1  11   0 1109.29  174.58
 -10  -1   0 1072.09  166.68
  11 -10   0  956.90  167.18
  11 -10   0  992.00  159.78
 -10  -1   0  850.21  165.38
  -1  11   0  962.20  163.18
  -1  11   0  934.11  156.98
 -10  -1   0 1019.30  156.78
  -1  11   0 1139.69  167.38
  -1  11   0 1050.69  158.48
  -1  11   0 1099.79  160.08
  11   0   0 2013.40  319.97
  11   0   0 2095.49  318.67
 -11  11   0 1984.70  324.27
 -11  11   0 2069.59  318.27
  11   0   0 2071.59  319.57
  11   0   0 2040.50  322.97
 -11  11   0 2112.89  330.07
   0 -11   0 2118.19  317.57
 -11  11   0 2040.20  324.17
 -11  11   0 1977.90  317.67
   0 -11   0 2020.00  319.37
  11   0   0 2375.36  332.57
 -11  11   0 1963.00  319.57
 -11  11   0 2297.67  319.57
   0 -11   0 2155.08  324.57
 -11  11   0 2068.29  331.67
   0  11   0 2065.99  318.57
  11 -11   0 2019.40  328.07
  11 -11   0 1990.10  318.27
  11 -11   0 2223.08  331.97
  11 -11   0 1965.30  319.77
 -11   0   0 2064.89  317.47
   0  11   0 2004.10  319.77
   0  11   0 2076.29  317.87
   0  11   0 1961.40  318.57
 -11   0   0 2366.86  326.47
   0  11   0 2064.99  324.77
   0  11   0 2134.39  323.27
   0  11   0 2455.35  331.97
  11 -11   0 2138.59  319.27
   1  11   0  100.19   26.60
  11 -12   0  106.29   24.70
   1  11   0   38.60   19.00
   1  11   0   50.99   15.10
 -12   1   0   91.89   40.80
  11 -12   0   13.80   37.60
  11 -12   0   71.49   19.40
 -12   1   0   71.19   32.60
  11 -12   0  105.29   50.99
   1  11   0   97.79   24.10
   1  11   0   82.19   40.10
  11 -12   0   92.29   20.90
 -12   1   0   68.69   14.60
   1  11   0   88.69   31.80
  -1 -11   0   85.29   15.60
 -11  12   0   77.89   20.30
  12  -1   0  108.39   26.30
 -11  12   0   50.49   37.80
 -11  12   0  116.59   36.70
 -11  12   0  114.69   42.70
 -11  12   0   68.59   15.20
 -11  12   0   70.99   24.00
  12  -1   0   96.19   35.60
  12  -1   0   78.19   23.70
  -1 -11   0   84.89   36.10
 -11  12   0   94.69   25.20
 -11  12   0   25.00   40.50
   2  10   0   -6.30   20.00
  10 -12   0  -23.10   35.00
 -12   2   0   38.40   36.60
   2  10   0   18.50   35.00
   2  10   0  -22.90   14.20
   2  10   0   47.80   29.00
 -12   2   0    7.00    7.40
   2  10   0   21.80   16.70
 -12   2   0    7.10   31.60
  10 -12   0  -16.50   14.10
  10 -12   0   19.80   14.90
 -12   2   0   38.60   29.80
   2  10   0   -1.20    8.00
 -10  12   0   28.50   19.80
 -10  12   0   -3.30   19.90
 -10  12   0  -33.80   30.50
  12  -2   0   18.20   19.10
 -10  12   0   11.70    8.70
 -10  12   0    8.90   36.10
 -10  12   0    0.60   15.50
  -2 -10   0    6.60   17.40
  -2 -10   0    5.30    8.70
  12  -2   0   -1.80   16.90
 -10  12   0   49.30   30.60
 -10  12   0    0.30   38.00
  -2 -10   0   37.90   31.30
  12  -2   0   -6.20   30.10
  -2 -10   0   24.70   46.00
  12  -2   0  -76.09   34.70
  12  -2   0   17.80   14.40
   9 -12   0  107.29   30.00
   3   9   0  138.19   44.20
 -12   3   0  125.79   42.60
   3   9   0  208.88   45.60
   9 -12   0  211.28   55.39
 -12   3   0  158.58   26.60
   9 -12   0  167.28   40.70
   3   9   0  141.69   30.20
 -12   3   0  176.78   45.50
   3   9   0  129.69   33.50
   3   9   0  161.38   39.80
   9 -12   0  146.69   28.70
 -12   3   0  194.68   47.60
   3   9   0  171.58   26.60
   9 -12   0  180.48   30.80
  -9  12   0  138.09   31.40
  -9  12   0  172.88   26.50
  -9  12   0  149.19   29.70
  -9  12   0  135.89   33.80
  -3  -9   0  135.09   42.80
  12  -3   0  153.68   29.40
  -9  12   0  127.09   41.10
  12  -3   0  113.19   31.20
  -9  12   0   83.79   47.20
  12  -3   0  120.99   32.70
  -9  12   0  152.08   48.60
  12  -3   0  216.28   42.10
  12  -3   0  226.08   47.10
  -3  -9   0  166.88   32.00
  -9  12   0  121.49   48.80
  -3  -9   0  171.98   26.50
   8 -12   0  343.57   78.19
   8 -12   0  530.05   89.09
   4   8   0  460.45   77.79
 -12   4   0  349.87   82.79
 -12   4   0  452.35   68.19
   4   8   0  447.26   83.89
   4   8   0  486.35   74.79
 -12   4   0  547.55   83.69
   4   8   0  458.55   70.89
   4   8   0  415.66   68.39
 -12   4   0  499.35   85.89
   4   8   0  506.55   83.29
   8 -12   0  489.95   71.69
 -12   4   0  409.66   76.49
   8 -12   0  386.76   70.89
  -4  -8   0  446.56   68.29
  12  -4   0  449.86   74.19
  12  -4   0  449.76   85.89
  -8  12   0  383.66   68.29
  -8  12   0  509.35   72.89
  12  -4   0  428.16   71.19
  12  -4   0  425.76   69.79
  12  -4   0  413.36   82.59
  -4  -8   0  461.65   81.69
  -8  12   0  349.57   83.79
  -8  12   0  489.75   70.89
  -8  12   0  447.26   74.49
  -8  12   0  444.56   83.79
  -8  12   0  460.15   80.49
  -4  -8   0  387.76   81.19
  -8  12   0  448.66   84.69
   5   7   0 2179.68  345.17
 -12   5   0 2168.18  351.36
   5   7   0 2210.18  345.97
   5   7   0 2659.53  358.56
 -12   5   0 2345.97  356.66
   7 -12   0 2197.08  346.67
   5   7   0 2325.87  350.26
   5   7   0 2197.38  347.27
 -12   5   0 2272.27  344.97
 -12   5   0 2298.97  353.96
   7 -12   0 2449.05  356.86
 -12   5   0 2005.30  349.27
   5   7   0 2268.57  350.96
   7 -12   0 2182.88  353.46
  -7  12   0 2344.77  350.86
  -5  -7   0 2139.89  351.36
  -5  -7   0 2321.07  344.97
  12  -5   0 2158.68  347.17
  -7  12   0 2240.58  353.36
  12  -5   0 2073.69  346.27
  -7  12   0 2194.68  345.17
  12  -5   0 2426.16  355.66
  -7  12   0 2294.17  345.87
  -7  12   0 2519.15  357.76
  -7  12   0 2287.07  356.76
  12  -5   0 2491.55  359.16
  12  -5   0 2089.79  345.77
  -7  12   0 2270.07  347.07
  -5  -7   0 2266.17  353.76
  -7  12   0 2473.75  346.87
   6   6   0 2292.97  340.87
   6   6   0 2032.40  334.07
   6   6   0 2171.38  335.57
 -12   6   0 2234.88  329.47
   6 -12   0 2228.38  331.17
   6 -12   0 2011.10  337.67
 -12   6   0 2126.69  339.87
   6   6   0 2172.78  330.47
   6   6   0 2205.18  331.87
 -12   6   0 2119.89  338.37
   6 -12   0 2132.09  339.87
 -12   6   0 2037.60  334.47
 -12   6   0 2043.70  336.27
  -6  12   0 2396.26  331.27
  12  -6   0 2415.26  342.77
  -6  -6   0 1966.30  335.77
  -6  12   0 2188.48  330.07
  -6  12   0 2321.17  337.37
  12  -6   0 2222.08  339.67
  -6  -6   0 2200.08  329.37
  -6  12   0 2261.07  331.57
  12  -6   0 2155.38  331.87
  -6  -6   0 2124.59  338.07
  12  -6   0 2099.79  330.27
  12  -6   0 1984.40  330.67
  -6  12   0 2315.37  341.97
  -6  12   0 2096.09  334.97
  -6  12   0 2137.99  329.67
  -6  12   0 1989.00  339.57
 -12   7   0 2095.49  349.96
   5 -12   0 2316.67  346.67
   5 -12   0 2257.67  354.06
   7   5   0 2204.98  350.26
   5 -12   0 2439.86  358.96
   7   5   0 2537.15  357.26
   7   5   0 2192.28  347.17
 -12   7   0 2245.78  351.46
 -12   7   0 2119.19  355.06
   7   5   0 2205.38  345.77
   7   5   0 2147.79  349.27
 -12   7   0 2131.69  346.07
  -7  -5   0 2158.78  351.56
  12  -7   0 2185.98  345.67
  -5  12   0 2300.37  345.17
  -5  12   0 2389.96  357.36
  -5  12   0 2455.35  350.66
  -5  12   0 2282.17  345.67
  -5  12   0 2385.86  346.47
  -5  12   0 2346.77  356.76
  -7  -5   0 2273.57  344.67
  -5  12   0 2200.28  346.87
  12  -7   0 1986.10  345.97
  -5  12   0 2261.47  352.86
  12  -7   0 2569.14  362.46
  -7  -5   0 2279.17  354.06
  12  -7   0 2560.64  359.46
   8   4   0  529.45   83.89
   4 -12   0  456.35   73.59
 -12   8   0  470.95   82.89
 -12   8   0  532.85   90.59
 -12   8   0  427.56   85.99
 -12   8   0  467.25   82.09
 -12   8   0  500.25   73.69
   4 -12   0  450.45   85.29
   8   4   0  327.87   83.79
   8   4   0  443.06   77.49
   8   4   0  438.86   72.89
   8   4   0  463.85   79.79
 -12   8   0  452.55   71.39
  -4  12   0  463.05   73.99
  -8  -4   0  443.26   84.49
  -4  12   0  494.95   76.49
  12  -8   0  481.15   87.59
  12  -8   0  464.65   72.49
  -4  12   0  417.06   79.89
  -4  12   0  498.85   72.79
  -4  12   0  434.36   70.59
  -8  -4   0  409.76   84.49
  -8  -4   0  459.05   70.49
  -4  12   0  517.45   88.39
  12  -8   0  389.06   87.39
  12  -8   0  390.86   72.39
  -4  12   0  434.16   86.49
 -12   9   0  194.38   44.60
   9   3   0  159.58   45.30
 -12   9   0  151.08   28.70
 -12   9   0  254.17   52.39
   9   3   0  139.59   40.70
 -12   9   0  146.19   42.20
   9   3   0  127.39   35.20
   3 -12   0  120.79   30.10
   9   3   0  173.88   29.80
 -12   9   0  171.18   41.30
  12  -9   0  179.88   30.60
  12  -9   0  222.18   45.20
  -3  12   0  153.58   26.50
  -9  -3   0  152.78   26.60
  -9  -3   0  200.68   48.30
  -3  12   0  120.59   31.00
  12  -9   0  114.19   43.90
  12  -9   0  176.28   29.60
  12  -9   0  148.19   33.10
  -3  12   0  126.99   29.70
  -3  12   0  196.58   42.20
  -3  12   0  125.39   33.40
  -3  12   0  143.99   48.50
  -3  12   0  127.19   50.59
   2 -12   0   28.60   34.50
  10   2   0   16.90   18.90
 -12  10   0   45.00   29.20
 -12  10   0   19.10   18.70
  10   2   0   -4.80   27.20
 -12  10   0    6.10    9.20
  10   2   0    3.00   20.80
 -12  10   0   44.00   31.80
 -12  10   0   -6.90   18.10
  10   2   0   58.29   51.59
   2 -12   0   20.70    9.60
  10   2   0   13.60   13.80
   2 -12   0   13.90   15.90
 -12  10   0  -20.80   27.40
 -12  10   0  -12.50   13.30
  -2  12   0    6.10   17.00
 -10  -2   0   37.60   36.80
  -2  12   0   19.10   21.20
 -10  -2   0    1.90    7.90
  12 -10   0   61.49   33.30
  12 -10   0   33.90   16.10
  -2  12   0   12.40    8.50
  -2  12   0   11.80   36.80
 -10  -2   0  -25.40   23.50
  -2  12   0   11.00   25.20
  12 -10   0   14.50   20.10
  12 -10   0    6.50   33.80
  -2  12   0   21.90   16.30
  -2  12   0   17.10   46.90
   1 -12   0   87.29   17.40
  11   1   0  113.59   28.50
 -12  11   0   37.80   46.10
 -12  11   0   95.29   17.20
  11   1   0   91.39   35.60
 -12  11   0   21.90   35.50
 -12  11   0   94.09   36.80
 -12  11   0   70.59   20.30
 -12  11   0  113.59   26.00
  11   1   0  111.19   25.70
  11   1   0   92.69   30.60
 -12  11   0  127.19   25.50
  12 -11   0   78.69   41.80
  12 -11   0   81.49   20.90
  12 -11   0  113.99   22.00
  -1  12   0   64.29   31.80
  -1  12   0  117.19   43.60
 -11  -1   0  145.99   43.00
  -1  12   0   47.20   22.10
  -1  12   0   69.39   16.70
 -11  -1   0   82.39   16.70
  -1  12   0   82.39   27.90
  12 -11   0  117.49   65.99
  12 -11   0  113.69   26.40
  -1  12   0   99.09   32.70
   0 -12   0  687.23   99.79
 -12  12   0  751.32  104.69
 -12  12   0  670.43  101.09
   0 -12   0  659.03  102.89
  12   0   0  635.04  109.59
   0 -12   0  606.44  110.09
  12   0   0  661.13  102.09
  12   0   0  614.54  104.69
 -12  12   0  670.73   99.79
 -12  12   0  653.53  111.79
 -12  12   0  603.44  112.99
 -12  12   0  651.13  125.59
 -12  12   0  639.64  104.09
   0  12   0  666.53  100.09
  12 -12   0  829.02  137.39
   0  12   0  618.84  102.09
  12 -12   0  636.14  101.09
  12 -12   0  549.35  107.59
   0  12   0  557.34  101.59
   0  12   0  518.15  112.49
 -12   0   0  621.24  108.59
 -12   0   0  695.73  113.59
  12 -12   0  541.25  103.49
   0  12   0  707.83  108.79
 -12   0   0  675.23   99.59
   0  12   0  623.44  104.39
   1  12   0  940.41  134.89
   1  12   0  810.42  136.59
  12 -13   0  859.71  133.39
   1  12   0  799.52  133.79
  12 -13   0  952.80  135.19
 -13   1   0  890.51  132.29
   1  12   0  884.01  143.19
 -13   1   0  781.92  141.09
  12 -13   0  858.81  135.39
 -12  13   0  845.02  136.19
  -1 -12   0  816.02  142.19
 -12  13   0  843.32  132.59
  13  -1   0  905.21  143.09
 -12  13   0  797.72  145.69
  -1 -12   0  913.91  135.39
 -12  13   0  846.22  143.59
  13  -1   0  843.32  136.39
  13  -1   0  845.32  135.39
  -1 -12   0  871.41  132.49
 -12  13   0  843.12  133.79
  13  -1   0  864.91  134.29
 -13   2   0  205.28   48.40
   2  11   0  128.19   35.20
  11 -13   0  231.08   37.20
  11 -13   0  190.48   36.50
   2  11   0  147.89   32.70
   2  11   0  221.88   40.50
   2  11   0  165.78   51.89
 -13   2   0  179.88   32.30
 -13   2   0  207.28   55.49
  11 -13   0  238.38   35.40
   2  11   0  197.58   46.60
   2  11   0  199.78   37.40
  13  -2   0  223.78   39.10
  -2 -11   0  207.38   50.89
 -11  13   0  130.09   47.20
  -2 -11   0  243.58   38.50
 -11  13   0  194.28   32.70
  13  -2   0  205.08   35.80
 -11  13   0  220.48   35.80
 -11  13   0  192.88   38.90
  13  -2   0  192.78   39.40
 -11  13   0  172.38   53.49
  -2 -11   0  181.58   32.20
 -11  13   0  253.37   38.30
  13  -2   0  269.37   49.60
   3  10   0  624.64   99.39
   3  10   0  553.54  104.59
   3  10   0  591.84   94.99
 -13   3   0  703.63  105.19
  10 -13   0  551.54   90.69
 -13   3   0  559.44   89.49
 -13   3   0  558.74  103.19
   3  10   0  410.56   96.59
  -3 -10   0  624.14   93.59
 -10  13   0  550.44   89.89
  -3 -10   0  549.35  101.49
  13  -3   0  584.14   94.59
  13  -3   0  571.84  101.09
  -3 -10   0  607.64   89.79
 -10  13   0  581.84  103.59
 -10  13   0  695.13   93.89
  13  -3   0  586.74   91.59
 -10  13   0  603.74  100.69
 -10  13   0  528.85   94.29
  13  -3   0  593.44   92.79
 -13   4   0   75.19   14.20
   9 -13   0  110.09   43.90
   4   9   0   96.69   27.50
   4   9   0   70.99   20.90
   9 -13   0   52.89   25.20
   9 -13   0  103.49   21.60
 -13   4   0   24.00   34.10
   9 -13   0  112.89   20.90
   4   9   0   34.40   14.40
   4   9   0   86.99   38.60
   4   9   0   97.89   32.40
  -9  13   0   67.39   34.20
  -9  13   0   34.80   41.20
  13  -4   0   91.39   22.40
  13  -4   0   97.89   26.50
  -4  -9   0   70.49   36.30
  -9  13   0   75.19   20.30
  -9  13   0   53.09   23.90
  -9  13   0   70.19   15.50
  13  -4   0   58.19   34.10
  -4  -9   0   82.29   15.30
   5   8   0  368.86   72.19
   5   8   0  511.05   80.59
 -13   5   0  496.75   81.69
 -13   5   0  406.66   64.99
   5   8   0  432.96   68.39
   5   8   0  444.46   77.09
   8 -13   0  472.15   86.59
   8 -13   0  401.06   68.59
  -8  13   0  472.05   84.99
  -8  13   0  483.45   70.09
  13  -5   0  401.86   68.19
  -8  13   0  493.35  114.59
  13  -5   0  393.56   71.29
  -8  13   0  467.65   79.19
  -8  13   0  379.16   70.89
  -5  -8   0  373.36   65.19
  -8  13   0  422.26   67.49
  -5  -8   0  398.16   78.99
  -8  13   0  427.96   65.39
  13  -5   0  388.66   67.09
   6   7   0   23.40   35.60
   7 -13   0   54.19   36.70
 -13   6   0   21.00    7.80
   6   7   0    1.90   27.80
   6   7   0   11.70   16.60
 -13   6   0   -4.70   37.20
 -13   6   0   54.19   34.50
   7 -13   0   22.70   16.00
   6   7   0   46.40   23.80
 -13   6   0  -11.00   21.70
  13  -6   0    9.10   20.40
  -7  13   0   20.80    9.90
  -6  -7   0   48.40   32.40
  13  -6   0   20.20   13.50
  -7  13   0   21.00   30.70
  -7  13   0   32.60   20.50
  13  -6   0   50.39   17.00
  -7  13   0   18.00   15.60
  -7  13   0    6.70   20.40
  -7  13   0   13.90   39.10
  -7  13   0    4.90   42.80
  -6  -7   0   21.60    8.60
  13  -6   0  -45.50   33.60
   6 -13   0   19.20   16.00
 -13   7   0    7.30   35.40
   7   6   0   30.60   34.90
   7   6   0   35.30   29.70
   6 -13   0  -10.10   33.40
   7   6   0   11.90   15.80
   7   6   0   55.19   23.70
 -13   7   0   47.50   33.70
 -13   7   0    1.50   15.60
 -13   7   0   15.50    7.90
 -13   7   0   54.19   28.40
  -6  13   0   19.60   28.60
  -6  13   0   22.00   22.50
  -7  -6   0   21.40    8.60
  -6  13   0   23.70   43.10
  -6  13   0   40.20   20.80
  -6  13   0   18.60    9.70
  13  -7   0   39.20   15.60
  -7  -6   0   -0.70   32.50
  -6  13   0    9.00   38.80
  -6  13   0    9.40   15.70
  13  -7   0   38.40   21.30
  13  -7   0  121.29   43.00
  13  -7   0   14.40   13.50
 -13   8   0  359.16   68.39
 -13   8   0  513.35   90.09
 -13   8   0  432.76   76.79
 -13   8   0  427.16   65.09
 -13   8   0  410.16   68.19
   8   5   0  501.05   72.99
   8   5   0  406.76   75.19
 -13   8   0  476.45   81.59
   5 -13   0  418.06   68.69
   8   5   0  395.66   67.89
 -13   8   0  379.06   65.89
   8   5   0  461.35   79.49
  13  -8   0  395.56   67.19
  -8  -5   0  442.06   65.29
  13  -8   0  402.66   86.89
  -5  13   0  399.56   65.59
  -5  13   0  429.06   69.79
  -5  13   0  430.06   67.69
  -5  13   0  435.96   71.79
  13  -8   0  345.87   67.39
  13  -8   0  484.85   87.69
  -5  13   0  479.95   77.79
  -5  13   0  401.96   81.89
  -8  -5   0  411.26   80.59
 -13   9   0   44.40   33.60
 -13   9   0   50.79   37.80
   9   4   0   72.39   36.90
 -13   9   0   89.49   16.90
 -13   9   0  146.39   46.60
   9   4   0   97.69   21.90
 -13   9   0   62.49   36.50
   9   4   0   97.59   34.20
 -13   9   0   74.59   19.30
   4 -13   0   66.09   27.80
 -13   9   0  119.99   23.50
   9   4   0  115.19   29.40
  -4  13   0   81.39   44.30
  13  -9   0   80.59   20.70
  -4  13   0  101.39   34.20
  13  -9   0   99.09   42.10
  13  -9   0   91.79   21.80
  -4  13   0   89.69   27.00
  13  -9   0  127.99   27.70
  -9  -4   0   78.29   40.00
  -4  13   0   57.29   24.10
  -4  13   0   67.79   16.80
  13  -9   0   64.79   42.60
  -9  -4   0   97.29   16.40
  10   3   0  561.54   95.19
  10   3   0  533.85   99.49
 -13  10   0  551.74   93.19
 -13  10   0  551.44   90.59
  10   3   0  531.85   92.39
 -13  10   0  693.73  117.59
  10   3   0  608.84  101.09
   3 -13   0  582.94   92.69
 -13  10   0  638.64   92.49
 -13  10   0  604.34  102.39
 -13  10   0  566.34   89.39
 -13  10   0  512.65   99.39
 -13  10   0  669.83  117.29
  -3  13   0  522.65   98.69
  13 -10   0  533.65  109.09
  -3  13   0  584.74   92.09
  13 -10   0  632.54  124.79
  13 -10   0  611.84   94.69
  13 -10   0  580.84   91.59
  -3  13   0  563.64   89.89
  -3  13   0  568.14   92.79
  -3  13   0  599.84   94.89
  -3  13   0  603.24  107.09
 -10  -3   0  575.14  103.39
 -10  -3   0  604.74   89.29
  11   2   0  225.58   48.60
   2 -13   0  226.38   35.80
 -13  11   0  160.88   45.60
 -13  11   0  227.18   32.70
 -13  11   0  126.59   46.20
 -13  11   0  149.69   29.60
  11   2   0  183.18   38.00
   2 -13   0  186.88   30.40
  11   2   0  221.18   37.30
  11   2   0  169.28   33.50
 -13  11   0  210.58   36.50
  -2  13   0  171.18   33.70
  -2  13   0  208.28   35.00
 -11  -2   0  178.18   30.40
  -2  13   0  114.39   52.39
 -11  -2   0  143.59   49.70
  13 -11   0  174.88   34.00
  13 -11   0   63.09   60.09
  -2  13   0  149.59   30.30
  -2  13   0  219.78   45.60
  13 -11   0  183.98   37.10
  -2  13   0  200.98   38.60
   1 -13   0  961.10  135.89
  12   1   0  929.31  136.59
  12   1   0  936.31  162.68
   1 -13   0  862.81  132.89
 -13  12   0 1023.00  135.99
 -13  12   0  891.41  134.89
 -13  12   0  872.31  143.99
 -13  12   0  779.42  141.99
 -13  12   0  844.72  132.79
  12   1   0  884.01  134.79
  12   1   0  904.41  137.39
 -13  12   0  861.51  136.29
  13 -12   0  796.42  136.49
  13 -12   0  829.32  134.99
 -12  -1   0  854.31  155.38
  -1  13   0  680.13  158.48
  -1  13   0  886.81  140.59
  13 -12   0  785.02  135.09
  -1  13   0  916.01  135.09
  -1  13   0  764.72  135.09
  -1  13   0  913.01  137.19
 -12  -1   0  866.01  132.49
  -1  13   0  796.02  133.09
 -13  13   0  -33.40   30.90
 -13  13   0   12.10   20.80
   0 -13   0   27.20   10.50
  13   0   0   16.30   21.20
 -13  13   0   28.40   21.70
 -13  13   0   29.00    9.50
  13   0   0   14.30   31.00
  13   0   0    7.00   16.40
 -13  13   0   -5.70   32.00
   0 -13   0   -6.60   17.20
 -13  13   0  -24.40   14.70
  13 -13   0   32.30   21.30
  13 -13   0   23.50   16.20
   0  13   0   21.20   20.10
 -13   0   0   24.80    9.10
 -13   0   0   54.29   40.10
   0  13   0  -23.30   40.60
   0  13   0   15.80   36.80
  13 -13   0   18.70   15.10
   0  13   0  -38.40   15.00
   1  13   0  146.99   44.10
  13 -14   0  135.59   31.80
   1  13   0  126.39   31.10
  13 -14   0  196.98   33.70
   1  13   0  142.99   33.90
 -14   1   0  146.29   51.59
 -14   1   0  152.18   27.60
   1  13   0  192.28   54.39
  13 -14   0  186.28   31.50
 -13  14   0  203.08   32.20
  -1 -13   0  159.38   33.90
 -13  14   0  168.48   28.30
  -1 -13   0  171.38   28.20
 -13  14   0  104.19   46.10
 -13  14   0  220.88   50.49
 -13  14   0  167.18   35.80
  14  -1   0  160.68   31.70
 -13  14   0  196.78   36.40
  14  -1   0  157.98   35.70
  -1 -13   0  159.38   48.00
  14  -1   0  162.68   46.30
 -14   2   0  854.51  129.09
   2  12   0  867.71  131.79
  12 -14   0  912.61  132.19
   2  12   0  703.73  130.49
   2  12   0  801.92  133.99
  12 -14   0  825.52  130.09
   2  12   0  901.61  140.59
 -14   2   0  877.31  138.59
  14  -2   0  842.22  130.89
 -12  14   0 1002.80  133.19
 -12  14   0  636.24  141.59
  14  -2   0  851.91  132.69
  14  -2   0  783.52  139.19
 -12  14   0  857.11  130.79
 -12  14   0  812.62  129.39
 -12  14   0  834.62  133.49
  14  -2   0  974.20  137.99
  -2 -12   0  911.71  132.59
  -2 -12   0  839.82  129.29
  -2 -12   0  703.43  138.79
  11 -14   0   27.50   14.40
 -14   3   0    0.10   29.00
   3  11   0   31.00   30.90
   3  11   0   62.49   38.70
   3  11   0   36.20   28.30
   3  11   0   10.20   19.00
 -14   3   0   28.20   36.30
  11 -14   0   22.00   17.80
 -14   3   0   23.40    9.00
 -11  14   0   60.39   34.20
  14  -3   0    9.40   14.50
 -11  14   0   40.70   22.50
 -11  14   0  -22.90   20.50
  14  -3   0  -12.80   18.20
  14  -3   0   53.49   45.00
  -3 -11   0   37.50   33.10
 -11  14   0   41.00   41.30
  14  -3   0   44.20   22.50
  -3 -11   0   15.60    9.50
 -11  14   0   23.20   10.10
 -11  14   0   15.40   16.90
   4  10   0  112.69   25.20
 -14   4   0   51.69   46.60
   4  10   0  122.89   39.90
   4  10   0   77.49   30.00
 -14   4   0  107.09   18.00
  10 -14   0   91.89   23.90
 -14   4   0  120.99   38.50
  10 -14   0   73.39   20.80
 -10  14   0   80.59   44.20
 -10  14   0   90.39   26.70
  14  -4   0   92.99   22.80
  14  -4   0   83.19   38.40
  14  -4   0  116.29   29.50
  -4 -10   0  112.79   19.00
 -10  14   0   73.09   23.20
 -10  14   0   81.79   28.30
  -4 -10   0  108.49   40.70
   5   9   0 1111.79  179.48
 -14   5   0 1129.09  187.58
   9 -14   0 1233.48  180.08
 -14   5   0 1215.28  177.48
   5   9   0 1160.28  187.88
   5   9   0 1150.18  181.28
  -5  -9   0 1079.29  186.58
  14  -5   0 1210.58  178.98
  -9  14   0 1169.08  181.08
  14  -5   0 1124.49  179.58
  14  -5   0 1094.99  184.58
  -9  14   0 1134.09  178.08
  -9  14   0  986.70  198.38
  -5  -9   0 1216.58  177.48
  -9  14   0 1047.30  188.28
  -9  14   0 1328.57  180.58
  -9  14   0 1127.79  178.68
  14  -5   0 1099.79  180.98
   6   8   0  756.32  114.99
 -14   6   0  653.73  123.89
   6   8   0  697.43  124.99
   6   8   0  650.23  120.99
 -14   6   0  735.43  112.49
   8 -14   0  725.53  115.39
   6   8   0  703.13  117.59
  14  -6   0  764.12  121.59
  -8  14   0  823.42  116.59
  -6  -8   0  707.23  123.99
  -8  14   0  672.23  128.09
  -8  14   0  668.03  122.29
  14  -6   0  622.74  114.69
  -6  -8   0  775.52  112.49
  14  -6   0  782.12  117.89
  -8  14   0  722.33  112.99
  -8  14   0  744.23  114.29
  14  -6   0  724.23  114.19
  -8  14   0  824.72  117.59
 -14   7   0 3764.62  545.55
 -14   7   0 3348.36  551.74
   7 -14   0 3739.53  546.75
 -14   7   0 3626.84  544.65
   7   7   0 3538.15  550.04
   7   7   0 3547.75  551.04
   7   7   0 3440.36  546.95
   7   7   0 3718.43  545.85
  14  -7   0 3128.99  545.75
  -7  14   0 3416.26  552.54
  -7  14   0 3762.52  546.45
  -7  -7   0 3256.47  551.44
  -7  14   0 3625.44  545.55
  -7  -7   0 3920.31  544.65
  14  -7   0 3548.24  546.85
  -7  14   0 3725.73  551.24
  -7  14   0 3619.64  545.05
  -7  14   0 3567.84  546.75
  14  -7   0 3489.95  545.45
 -14   8   0  684.13  127.19
   8   6   0  719.73  120.39
   8   6   0  778.72  117.19
 -14   8   0  690.63  114.99
   6 -14   0  822.32  117.99
   8   6   0  733.73  126.69
 -14   8   0  732.13  114.89
   8   6   0  734.93  123.39
 -14   8   0  817.92  116.79
  -6  14   0  762.52  119.49
  14  -8   0  718.03  116.29
  -6  14   0  702.03  115.29
  -6  14   0  797.82  116.59
  -6  14   0  835.62  118.49
  -6  14   0  818.22  129.49
  14  -8   0  636.14  116.59
  -8  -6   0  639.34  125.99
  -6  14   0  788.12  129.59
  -8  -6   0  787.32  114.79
 -14   9   0 1206.38  184.48
   5 -14   0 1261.67  177.08
   9   5   0 1101.79  175.88
   9   5   0 1095.29  183.58
 -14   9   0 1016.30  174.48
 -14   9   0 1232.88  176.08
   9   5   0 1027.50  178.18
 -14   9   0 1163.88  174.28
  -5  14   0 1101.59  177.78
  14  -9   0 1144.59  178.18
  14  -9   0 1018.50  175.88
  -9  -5   0 1101.29  185.48
  -5  14   0 1156.08  174.78
  -5  14   0 1150.28  175.78
  -5  14   0 1262.77  177.08
  14  -9   0 1124.09  175.48
  -9  -5   0 1195.48  174.18
  -5  14   0 1157.18  187.18
 -14  10   0  125.29   18.50
  10   4   0  101.29   23.10
 -14  10   0   87.09   24.60
 -14  10   0   77.19   23.30
  10   4   0  131.49   41.20
   4 -14   0   91.89   23.30
 -14  10   0   84.39   20.60
  10   4   0   99.29   31.10
  10   4   0   72.09   28.20
 -14  10   0   80.49   39.30
 -10  -4   0   97.29   17.20
  -4  14   0   27.20   45.20
  14 -10   0   72.99   22.40
  -4  14   0   74.39   28.70
  -4  14   0  114.19   26.10
  -4  14   0  127.79   19.30
  -4  14   0   74.29   23.40
  14 -10   0   89.79   23.20
 -10  -4   0   57.79   41.20
 -10  -4   0   74.59   22.70
  -4  14   0   95.39   38.50
  14 -10   0   42.60   26.80
 -14  11   0    0.40   14.10
 -14  11   0   28.40   18.20
  11   3   0   -2.20   21.30
  11   3   0   10.80   32.30
  11   3   0   60.59   33.50
   3 -14   0    5.80   16.80
 -14  11   0  -41.40   23.50
 -14  11   0   -2.10   17.60
  11   3   0   20.80   14.90
  11   3   0   26.50   34.10
 -14  11   0   31.90    9.40
 -14  11   0   -2.10   31.70
   3 -14   0    4.20   10.20
 -11  -3   0   72.29   45.90
  -3  14   0   31.40   20.20
 -11  -3   0   11.50    8.50
  14 -11   0  -21.90   21.20
  -3  14   0   17.80   17.70
 -11  -3   0   40.60   15.50
  -3  14   0   -1.30   10.20
  -3  14   0   12.40   30.60
  -3  14   0    2.30   23.70
 -14  12   0  841.02  129.69
 -14  12   0  789.02  141.09
  12   2   0  859.51  133.49
 -14  12   0  835.22  130.69
  12   2   0  871.81  162.88
 -14  12   0  946.21  133.09
 -14  12   0  805.32  132.99
   2 -14   0  853.91  129.89
   2 -14   0  892.91  132.99
  12   2   0  872.51  135.09
  12   2   0  866.31  132.09
 -12  -2   0  848.62  129.59
  14 -12   0  798.62  133.89
  -2  14   0  793.32  132.19
 -12  -2   0  657.93  135.09
  -2  14   0  979.10  133.19
  -2  14   0  891.81  139.19
  14 -12   0  789.12  130.99
  -2  14   0  702.43  146.99
  -2  14   0  886.31  131.89
  -2  14   0  837.82  134.29
 -12  -2   0  816.12  142.09
  14 -12   0  858.11  132.09
  13   1   0  261.07   53.09
  13   1   0  207.88   35.30
 -14  13   0  212.28   57.29
  13   1   0  178.88   38.50
 -14  13   0  188.28   33.60
   1 -14   0  167.38   36.10
 -14  13   0  103.69   46.20
 -14  13   0  220.08   37.20
   1 -14   0  178.28   30.90
 -14  13   0  192.98   37.00
 -14  13   0  214.28   31.90
  -1  14   0  200.18   37.00
 -13  -1   0  160.28   30.20
  -1  14   0  170.48   35.30
  14 -13   0  205.38   38.50
  14 -13   0  174.58   35.30
  -1  14   0  172.38   47.00
  14 -13   0  158.68   33.80
 -13  -1   0  189.48   54.89
  -1  14   0  149.39   55.59
   0 -14   0 2240.98  321.17
  14   0   0 2059.69  321.77
  14   0   0 2087.09  319.97
 -14  14   0 2152.28  318.67
  14   0   0 2064.69  321.17
 -14  14   0 1997.00  320.87
 -14  14   0 2324.77  321.17
 -14  14   0 2148.58  328.27
 -14  14   0 2047.40  319.17
  14   0   0 2116.69  326.87
   0  14   0 2007.00  329.27
 -14   0   0 1920.61  319.37
   0  14   0 2073.59  321.97
 -14   0   0 2103.19  329.67
  14 -14   0 2156.88  320.87
   0  14   0 2230.88  320.37
  14 -14   0 1999.30  319.07
   0  14   0 1874.21  319.67
   0  14   0 2144.39  326.07
   1  14   0  677.73  128.29
   1  14   0  754.22  114.39
 -15   1   0  702.23  128.59
   1  14   0  802.72  119.09
  14 -15   0  661.83  111.99
   1  14   0  633.64  113.39
   1  14   0  729.03  122.09
 -15   1   0  763.72  111.09
  14 -15   0  779.12  114.79
 -14  15   0  683.23  116.39
 -14  15   0  863.71  116.59
  15  -1   0  755.02  117.49
  -1 -14   0  720.43  114.89
 -14  15   0  674.93  125.29
  15  -1   0  738.13  123.89
 -14  15   0  699.53  111.39
  -1 -14   0  728.93  111.29
 -14  15   0  711.83  112.99
  15  -1   0  679.93  113.29
  15  -1   0  656.03  115.19
   2  13   0    0.00   26.30
  13 -15   0   -4.00   18.10
 -15   2   0   40.50   28.30
   2  13   0   47.20   32.80
 -15   2   0  -23.20   34.00
   2  13   0    2.80   20.50
   2  13   0    1.70   42.10
  15  -2   0   -0.60   20.40
 -13  15   0    1.60   17.80
  -2 -13   0   -1.30   20.90
  -2 -13   0   21.80   11.20
  15  -2   0   10.40   34.00
 -13  15   0  -13.50   33.80
 -13  15   0    5.70   10.40
  15  -2   0   34.70   17.30
 -13  15   0   42.80   23.20
  15  -2   0  -10.60   24.70
   3  12   0  194.28   62.99
   3  12   0  261.87   48.60
  12 -15   0  330.27   50.29
   3  12   0  248.78   58.49
 -15   3   0  243.08   44.10
   3  12   0  249.58   53.49
 -15   3   0  477.75   72.69
  -3 -12   0  277.47   44.90
 -12  15   0  243.58   45.10
  15  -3   0  352.66   64.79
  15  -3   0  279.57   50.19
  15  -3   0  364.46   65.49
 -12  15   0  228.68   90.99
 -12  15   0  263.27   62.09
  15  -3   0  290.57   48.10
 -12  15   0  272.07   47.60
 -12  15   0  354.16   51.49
  -3 -12   0  256.47   60.59
  11 -15   0   69.19   21.80
 -15   4   0   65.59   13.50
   4  11   0   39.10   41.00
 -15   4   0   34.70   41.50
 -15   4   0   36.50   35.20
   4  11   0  115.19   37.60
   4  11   0   47.50   22.20
 -11  15   0   42.30   45.60
  15  -4   0  100.29   20.10
 -11  15   0   58.49   15.10
 -11  15   0   41.40   26.80
  -4 -11   0   24.10   33.70
  -4 -11   0   92.69   15.10
  15  -4   0   61.89   28.00
 -11  15   0   66.89   21.60
  15  -4   0   32.60   22.50
 -11  15   0   34.70   35.30
 -11  15   0   48.90   23.50
 -15   5   0  224.08   37.10
 -15   5   0  253.87   54.79
   5  10   0  192.48   62.99
  10 -15   0  266.77   42.60
   5  10   0  209.08   51.89
 -15   5   0  210.38   58.99
   5  10   0  226.88   45.90
   5  10   0  207.88   41.80
 -10  15   0  243.08   62.49
 -10  15   0  230.08   38.30
  -5 -10   0  188.88   54.09
 -10  15   0  221.48   43.60
 -10  15   0  235.68   54.49
  15  -5   0  216.88   52.09
  15  -5   0  232.38   42.70
  -5 -10   0  220.68   37.60
 -10  15   0  205.38   45.30
  15  -5   0  278.17   56.69
  15  -5   0  231.48   39.90
 -10  15   0  220.38   40.40
   6   9   0  196.28   48.10
   9 -15   0  306.47   46.20
   6   9   0  269.27   45.10
 -15   6   0  246.78   40.20
 -15   6   0  242.88   58.79
  -9  15   0  183.48   64.49
  15  -6   0  261.17   45.20
  -9  15   0  224.38   42.20
  15  -6   0  304.17   53.79
  -6  -9   0  262.07   40.80
  -9  15   0  234.58   48.40
  -9  15   0  259.07   44.20
  -6  -9   0  160.38   56.09
  -9  15   0  266.07   46.40
  15  -6   0  255.47   43.10
   7   8   0  209.28   40.40
   7   8   0  249.78   69.69
 -15   7   0  249.18   38.60
 -15   7   0  279.77   57.39
   7   8   0  266.87   55.59
   8 -15   0  262.77   42.30
 -15   7   0  213.08   36.70
  -8  15   0  245.48   43.30
  15  -7   0  241.98   45.30
  15  -7   0  230.28   41.00
  15  -7   0  220.48   39.20
  -8  15   0  189.78   65.59
  15  -7   0  328.87   56.89
  -8  15   0  220.88   45.00
  -8  15   0  189.68   37.20
  -8  15   0  197.98   40.30
  -7  -8   0  210.68   36.90
  -7  -8   0  155.48   53.49
 -15   8   0  225.48   37.20
 -15   8   0  217.88   54.49
   8   7   0  220.28   59.59
 -15   8   0  191.48   34.60
   7 -15   0  185.78   38.90
   8   7   0  171.78   48.30
   8   7   0  190.78   38.20
  -7  15   0  152.48   44.10
  -8  -7   0  237.48   55.09
  15  -8   0  235.68   37.70
  -8  -7   0  221.28   34.90
  -7  15   0  281.07   41.70
  -7  15   0  191.58   37.80
 -15   9   0  302.67   45.50
 -15   9   0  262.17   41.90
   9   6   0  277.47   52.09
 -15   9   0  300.47   63.19
   6 -15   0  230.38   46.00
   9   6   0  346.47   74.49
   9   6   0  233.88   45.20
  -6  15   0  232.88   45.00
  15  -9   0  283.47   45.40
  -6  15   0  144.19   65.39
  -9  -6   0  245.78   42.10
  -6  15   0  232.38   61.49
  -6  15   0  290.37   47.90
  -6  15   0  261.97   43.10
  15  -9   0  280.27   50.79
  -9  -6   0  253.47   80.79
  10   5   0  158.78   38.90
  10   5   0  276.97   82.19
  10   5   0  251.87   53.29
 -15  10   0  205.18   37.90
   5 -15   0  213.88   41.30
 -15  10   0  292.47   41.60
 -15  10   0  213.28   36.80
  10   5   0  236.88   45.50
  10   5   0  235.28   46.60
  -5  15   0  246.28   62.09
 -10  -5   0  214.28   57.09
  -5  15   0  224.88   42.70
  15 -10   0  269.37   45.10
  15 -10   0  280.27   40.90
  -5  15   0  233.78   53.89
  -5  15   0  239.88   40.40
  -5  15   0  229.08   45.00
  15 -10   0  251.17   48.90
 -10  -5   0  216.78   36.50
 -10  -5   0  194.58   40.30
  -5  15   0  195.38   37.10
  11   4   0   62.79   27.10
 -15  11   0   70.29   22.80
   4 -15   0   70.19   15.80
  11   4   0   28.70   19.30
  11   4   0   62.79   34.50
 -15  11   0   74.19   19.50
  11   4   0   55.19   39.60
   4 -15   0   60.39   21.10
 -15  11   0   44.90   37.90
 -15  11   0  101.49   15.20
 -15  11   0   13.60   18.70
 -11  -4   0   77.09   14.20
  -4  15   0  141.59   39.40
  15 -11   0   59.49   21.30
  -4  15   0   49.40   21.30
 -11  -4   0   36.40   20.20
  -4  15   0   78.49   16.50
  -4  15   0   57.19   30.90
  -4  15   0   75.49   25.10
  15 -11   0   89.19   27.70
  -4  15   0   96.89   69.39
   3 -15   0  276.67   49.30
  12   3   0  314.97   54.09
  12   3   0  307.37   63.59
 -15  12   0  396.46   50.09
 -15  12   0  222.88   44.00
  12   3   0  294.97   48.30
  12   3   0  241.58   51.19
  12   3   0  305.97   60.39
   3 -15   0  284.27   45.10
 -15  12   0  231.28   45.70
 -15  12   0  273.57   66.79
  -3  15   0  251.97   54.69
  15 -12   0  321.77   47.30
  -3  15   0  262.87   47.60
  15 -12   0  335.47   52.79
  -3  15   0  241.38   59.09
  -3  15   0  197.08   65.89
 -12  -3   0  212.38   46.50
  -3  15   0  326.77   49.90
 -12  -3   0  299.07   66.39
  15 -12   0  323.07   48.60
 -12  -3   0  239.08   43.90
  13   2   0   11.50   33.70
  13   2   0   35.20   26.90
 -15  13   0    1.40   21.60
 -15  13   0    4.50   17.50
 -15  13   0   19.00    9.80
  13   2   0   19.40   36.10
 -15  13   0   13.50   15.40
  13   2   0   19.60   17.50
   2 -15   0    0.10   12.60
 -15  13   0    6.60   32.70
   2 -15   0   12.60   19.90
 -15  13   0   -0.40   30.60
  13   2   0    5.60   23.10
  15 -13   0   34.50   17.10
  15 -13   0    5.30   22.60
  15 -13   0   12.90   16.40
  -2  15   0    7.50   26.60
 -13  -2   0   50.99   15.60
  -2  15   0   -8.10   19.80
 -13  -2   0   53.89   40.70
  -2  15   0   17.40   21.90
  -2  15   0    0.50   31.40
  -2  15   0   45.90   44.70
 -13  -2   0    2.20   10.10
 -15  14   0  864.61  111.99
 -15  14   0  694.23  108.79
   1 -15   0  790.92  111.99
  14   1   0  699.53  113.49
  14   1   0  684.83  109.99
  14   1   0  694.63  112.19
  14   1   0  660.63  121.49
 -15  14   0  591.34  110.89
   1 -15   0  705.23  107.39
 -15  14   0  724.23  122.69
 -15  14   0  675.83  107.29
  -1  15   0  611.84  109.89
  15 -14   0  701.33  108.69
 -14  -1   0  894.91  126.39
 -14  -1   0  555.24  108.39
  -1  15   0  711.03  110.79
 -14  -1   0  724.63  107.09
  15 -14   0  759.42  111.19
  -1  15   0  684.03  118.59
  -1  15   0  610.24  124.79
  -1  15   0  681.53  114.19
  15   0   0   -8.60   37.50
 -15  15   0   38.60   25.50
  15   0   0   13.10   23.80
 -15  15   0   39.60   19.20
   0 -15   0   20.90   11.60
 -15  15   0   31.70   15.50
 -15  15   0   22.60   38.10
  15   0   0   15.50   18.90
 -15  15   0   -4.30   22.90
  15   0   0   27.80   27.50
   0 -15   0    8.20   21.20
   0  15   0   22.60   19.20
   0  15   0    7.30   30.00
  15 -15   0   34.70   19.90
  15 -15   0   31.70   15.80
   0  15   0   20.10   30.90
   0  15   0   12.30   44.40
 -15   0   0   39.30   10.60
 -15   0   0   35.40   41.20
   0  15   0   37.70   23.80
 -16   1   0  283.27   42.30
 -16   1   0  319.57   69.39
   1  15   0  251.07   53.49
   1  15   0  217.78   57.19
   1  15   0  184.78   64.49
  15 -16   0  247.48   49.90
 -15  16   0  246.68   48.30
  16  -1   0  225.08   59.99
  16  -1   0  228.38   52.19
  16  -1   0  242.38   50.09
 -15  16   0  291.67   43.80
  -1 -15   0  244.48   42.50
 -15  16   0  283.47   63.69
 -15  16   0  307.57   54.49
 -15  16   0  248.78   45.40
 -16   2   0 1701.73  278.67
   2  14   0 1468.55  277.27
   2  14   0 1753.32  267.97
 -16   2   0 1754.62  265.77
   2  14   0 1680.83  274.27
  14 -16   0 1811.22  268.87
  16  -2   0 1739.23  275.97
  16  -2   0 1651.73  269.97
  16  -2   0 1595.44  268.47
  -2 -14   0 1848.72  265.77
  16  -2   0 1761.12  267.57
 -14  16   0 1622.44  268.77
 -14  16   0 1894.21  266.77
 -14  16   0 1825.42  277.27
 -14  16   0 1806.42  268.87
 -14  16   0 1734.73  266.87
   3  13   0   79.89   38.30
   3  13   0   64.09   33.40
  13 -16   0   77.39   25.00
   3  13   0  101.19   26.20
 -16   3   0  141.89   48.70
 -16   3   0   70.49   16.10
 -16   3   0   41.50   37.90
   3  13   0   90.29   48.30
 -13  16   0   65.19   24.00
 -13  16   0  109.69   43.20
 -13  16   0  104.79   18.80
  16  -3   0   95.99   31.90
 -13  16   0  148.49   48.60
 -13  16   0   71.19   28.20
  16  -3   0   99.39   27.70
  -3 -13   0   97.49   43.40
  -3 -13   0   74.69   17.40
  16  -3   0   70.79   22.20
 -13  16   0   81.59   30.60
  16  -3   0  101.49   42.60
   4  12   0  121.89   37.10
 -16   4   0  147.49   51.89
 -16   4   0  112.19   21.80
  12 -16   0  121.79   29.10
   4  12   0   89.99   49.50
   4  12   0  150.28   43.20
   4  12   0  126.09   30.40
  16  -4   0  150.28   45.30
 -12  16   0   95.39   40.70
  16  -4   0  141.19   27.40
  16  -4   0  107.99   29.60
 -12  16   0   54.39   30.90
 -12  16   0  139.79   28.90
  -4 -12   0   98.79   61.59
 -12  16   0  166.98   46.10
 -12  16   0  133.39   23.80
 -12  16   0  142.59   48.80
  -4 -12   0  131.89   22.90
  16  -4   0  126.69   34.80
   5  11   0  664.53  114.39
   5  11   0  558.84  107.29
 -16   5   0  594.54   96.29
   5  11   0  598.34  103.39
   5  11   0  606.44   99.09
 -16   5   0  606.94  111.39
  11 -16   0  674.83   99.59
  -5 -11   0  471.15  107.99
  16  -5   0  585.44  107.89
 -11  16   0  589.04  140.59
  16  -5   0  666.73   97.59
 -11  16   0  601.04   99.99
 -11  16   0  633.34   95.99
  16  -5   0  616.84  102.39
  -5 -11   0  671.63   95.39
  16  -5   0  576.44   98.69
 -11  16   0  559.24   97.89
 -11  16   0  613.74  108.69
 -16   6   0  145.29   25.80
   6  10   0   96.59   42.00
 -16   6   0  174.38   52.09
   6  10   0  130.69   50.49
   6  10   0  133.99   31.90
 -16   6   0  148.09   49.70
   6  10   0  123.79   37.20
 -16   6   0  129.99   27.80
  10 -16   0  160.38   32.60
  16  -6   0  167.38   49.60
  16  -6   0  123.29   31.30
 -10  16   0  150.78   31.10
  16  -6   0  171.38   30.70
 -10  16   0  237.98   35.40
 -10  16   0  159.88   27.20
  -6 -10   0   87.19   45.20
 -10  16   0  145.09   45.20
  16  -6   0  222.08   41.90
   9 -16   0 2512.05  346.97
   7   9   0 2243.78  345.57
   7   9   0 2202.88  352.66
   7   9   0 2352.56  351.86
   7   9   0 2214.18  347.57
 -16   7   0 2338.47  344.17
  -9  16   0 2414.46  346.57
  -9  16   0 2307.87  344.67
  16  -7   0 1868.41  357.96
  -9  16   0 2286.57  352.46
  -9  16   0 2182.08  370.36
  16  -7   0 2237.88  345.37
  -7  -9   0 1949.60  352.36
  16  -7   0 2144.59  345.87
  -9  16   0 2291.27  345.27
 -16   8   0  646.34   90.19
   8   8   0  618.64  107.69
   8   8   0  551.24  100.99
   8   8   0  546.95   97.89
   8 -16   0  583.64   93.19
 -16   8   0  563.24  109.79
   8   8   0  539.85   92.69
 -16   8   0  543.15   88.99
  16  -8   0  578.04   91.49
  16  -8   0  800.72  128.39
  -8  16   0  512.45  112.79
  -8  16   0  517.05   89.69
  -8  16   0  616.94  104.49
  -8  -8   0  583.24   89.59
  -8  -8   0  420.76  108.49
  -8  16   0  666.53   92.09
  16  -8   0  540.65   91.69
   9   7   0 2214.48  346.47
 -16   9   0 2222.28  355.16
   9   7   0 2250.37  353.76
   9   7   0 2301.47  352.66
 -16   9   0 2340.97  346.17
   9   7   0 2178.58  348.47
   7 -16   0 2262.77  347.67
 -16   9   0 2385.36  345.17
  -7  16   0 2243.88  350.56
  -7  16   0 2085.79  356.06
  -7  16   0 2392.16  354.46
  16  -9   0 2071.29  351.86
  16  -9   0 2325.67  348.57
  16  -9   0 2086.09  346.57
  -7  16   0 2246.68  346.77
  16  -9   0 2219.08  346.17
  -7  16   0 2399.96  347.47
  -7  16   0 2389.86  346.37
   6 -16   0  105.59   33.40
  10   6   0  140.59   39.90
  10   6   0  166.88   32.60
  10   6   0  111.39   49.90
 -16  10   0  241.58   33.50
  10   6   0  210.78   46.90
 -16  10   0  157.38   28.00
  -6  16   0  153.18   47.50
  -6  16   0  150.38   54.19
 -10  -6   0  188.38   53.49
 -10  -6   0  159.48   34.10
  16 -10   0  174.78   32.30
  -6  16   0  143.89   38.50
  -6  16   0  151.98   36.20
  16 -10   0  169.58   38.30
  16 -10   0  206.88   34.30
  -6  16   0  144.89   32.40
 -16  11   0  655.03  115.49
  11   5   0  716.13  108.79
  11   5   0  584.84   98.89
 -16  11   0  582.74   99.89
  11   5   0  680.53  102.59
   5 -16   0  708.13  100.79
   5 -16   0  645.34  100.79
 -16  11   0  583.44   96.39
  11   5   0  637.84  111.99
  11   5   0  667.63  104.39
  -5  16   0  616.24  110.99
  -5  16   0  610.44  103.59
 -11  -5   0  649.24  112.09
 -11  -5   0  561.84   99.39
  -5  16   0  604.54  101.39
  16 -11   0  604.34   99.49
  -5  16   0  568.94  114.99
  -5  16   0  599.44   99.79
 -11  -5   0  650.53   96.19
  16 -11   0  604.24  102.69
   4 -16   0  161.28   24.20
   4 -16   0  121.59   30.40
  12   4   0   88.29   34.00
  12   4   0  132.39   41.70
 -16  12   0  107.29   46.30
 -16  12   0  124.99   22.70
  12   4   0  116.09   28.10
  12   4   0  144.19   49.10
  12   4   0   88.59   34.30
 -16  12   0  156.98   30.30
  16 -12   0  157.08   28.60
 -12  -4   0  108.49   28.20
 -12  -4   0  137.29   22.70
 -12  -4   0  106.09   50.99
  -4  16   0  119.49   53.99
  16 -12   0  102.09   33.20
  -4  16   0  113.29   43.40
  -4  16   0   62.89   33.70
  -4  16   0   80.09   28.50
  -4  16   0  116.49   32.40
  16 -12   0  146.99   28.50
 -16  13   0   50.29   25.20
 -16  13   0   54.49   18.40
 -16  13   0   97.49   20.70
   3 -16   0   81.09   24.50
   3 -16   0  108.59   17.40
  13   3   0   64.69   22.60
  13   3   0   54.79   41.00
  13   3   0   79.69   37.60
 -16  13   0   77.19   40.60
  13   3   0   53.99   28.60
  13   3   0   97.39   31.00
 -13  -3   0   28.10   20.10
  -3  16   0   60.29   49.30
  -3  16   0   32.60   37.50
 -13  -3   0  141.39   49.99
 -13  -3   0   68.99   14.90
  16 -13   0   64.09   22.00
  16 -13   0   89.09   27.70
  -3  16   0   67.99   26.40
  -3  16   0  103.49   32.60
  -3  16   0   62.79   25.90
  16 -13   0   73.39   22.10
  14   2   0 1740.83  261.77
   2 -16   0 1749.53  260.07
 -16  14   0 1739.43  260.27
 -16  14   0 1643.94  270.87
  14   2   0 1654.23  269.77
 -16  14   0 1686.53  260.37
  14   2   0 1580.64  263.97
  14   2   0 1728.73  263.47
  14   2   0 1783.92  269.07
 -16  14   0 1807.12  262.67
   2 -16   0 1705.73  262.97
  -2  16   0 1614.44  262.17
 -14  -2   0 1520.75  261.07
  -2  16   0 1601.84  273.47
 -14  -2   0 1634.84  272.37
  16 -14   0 1633.44  260.77
 -14  -2   0 1833.92  259.87
  16 -14   0 1679.23  262.27
  -2  16   0 1785.62  262.27
  -2  16   0 1810.82  269.47
  15   1   0  352.96   62.69
 -16  15   0  284.77   49.20
  15   1   0  230.88   61.19
 -16  15   0  217.58   43.60
   1 -16   0  204.68   59.69
   1 -16   0  256.77   42.50
 -16  15   0  230.38   42.20
  15   1   0  333.37   54.19
  15   1   0  199.08   49.50
 -16  15   0  274.77   63.59
  -1  16   0  146.79   62.79
 -15  -1   0  264.87   66.49
  16 -15   0  260.67   43.40
  16 -15   0  307.37   48.80
 -15  -1   0  259.47   45.30
  -1  16   0  162.98   45.50
 -15  -1   0  277.17   41.70
  -1  16   0  261.17   51.89
  -1  16   0  298.77   60.79
  16   0   0 1535.85  247.48
 -16  16   0 1600.94  236.88
 -16  16   0 1454.65  236.88
   0 -16   0 1699.63  236.38
  16   0   0 1571.64  241.48
   0 -16   0 1371.16  241.58
 -16  16   0 1474.55  239.38
  16   0   0 1552.44  246.58
  16   0   0 1647.64  240.38
  16   0   0 1290.47  243.28
 -16  16   0 1566.94  248.48
   0  16   0 1426.36  248.88
 -16   0   0 1361.66  248.58
   0  16   0 1713.93  247.38
  16 -16   0 1661.93  239.18
   0  16   0 1352.56  237.88
   0  16   0 1591.14  241.78
 -16   0   0 1671.13  236.28
   1  16   0  186.18   43.90
   1  16   0  209.38   49.90
   1  16   0  110.49   60.99
 -17   1   0  223.98   37.70
 -17   1   0  238.08   64.29
  16 -17   0  254.07   43.80
   1  16   0  191.78   53.99
  17  -1   0  273.17   50.09
  -1 -16   0  231.18   38.80
  17  -1   0  211.78   45.70
  17  -1   0  231.88   42.00
 -16  17   0  165.98   58.79
 -16  17   0  276.87   47.10
 -16  17   0  268.97   39.10
  17  -1   0  176.08   56.49
 -17   2   0   63.59   14.80
   2  15   0   -6.10   48.10
  15 -17   0   55.09   28.10
 -17   2   0   73.79   47.90
   2  15   0   50.99   36.30
   2  15   0   30.80   33.70
 -15  17   0   96.69   17.30
 -15  17   0  -26.50   46.50
 -15  17   0   65.09   27.30
 -15  17   0   53.09   24.40
  17  -2   0   66.79   41.60
  17  -2   0   76.49   28.80
  17  -2   0   67.49   32.10
 -15  17   0   45.80   38.20
  -2 -15   0   92.99   16.50
 -17   3   0  461.95   94.39
   3  14   0  470.75   77.79
  14 -17   0  488.25   83.79
   3  14   0  347.67   79.69
   3  14   0  460.35   87.89
   3  14   0  433.86   94.59
 -17   3   0  502.95   71.69
  -3 -14   0  470.65   71.79
  17  -3   0  396.66   76.19
  17  -3   0  638.94   95.89
 -14  17   0  424.26   72.89
 -14  17   0  482.85   75.79
 -14  17   0  479.95   79.19
 -14  17   0  379.66   87.89
 -14  17   0  413.06   78.49
  17  -3   0  453.75   75.79
   4  13   0   45.80   37.30
 -17   4   0  123.19   48.70
 -17   4   0  102.69   19.20
   4  13   0  144.79   53.29
   4  13   0   98.79   33.10
 -17   4   0   68.79   23.40
  13 -17   0  139.39   29.20
   4  13   0   55.09   35.70
 -13  17   0   98.69   32.40
  -4 -13   0   31.50   40.20
  17  -4   0  136.39   46.20
 -13  17   0  149.39   33.80
  17  -4   0  107.89   29.30
  17  -4   0  144.39   35.70
 -13  17   0   47.80   49.30
  17  -4   0  121.99   27.90
 -13  17   0  110.39   43.40
 -13  17   0  102.99   26.60
  -4 -13   0  118.89   20.30
   5  12   0  106.09   30.60
   5  12   0  129.09   43.70
 -17   5   0   95.49   24.70
 -17   5   0  112.29   22.40
   5  12   0  144.49   38.50
 -17   5   0  138.49   51.19
  12 -17   0  216.98   32.90
   5  12   0  104.39   49.20
 -17   5   0    4.20   41.30
 -12  17   0   77.09   33.80
 -12  17   0  141.29   25.20
 -12  17   0  136.89   33.70
 -12  17   0   91.49   53.69
  17  -5   0  188.38   33.00
  17  -5   0  139.89   28.90
  -5 -12   0  123.99   47.90
  17  -5   0  237.18   52.09
  -5 -12   0  124.19   23.20
  17  -5   0  234.48   39.80
 -12  17   0  137.39   46.00
 -12  17   0  102.49   28.90
 -17   6   0  331.67   49.40
   6  11   0  290.57   59.49
 -17   6   0  283.17   71.89
   6  11   0  350.66   67.19
   6  11   0  267.07   53.59
  11 -17   0  311.27   54.89
 -17   6   0  278.17   50.69
   6  11   0  312.67   71.29
 -11  17   0  227.08   65.19
 -11  17   0  304.87   52.99
  17  -6   0  443.86   62.39
  17  -6   0  320.17   53.29
  17  -6   0  297.87   67.49
 -11  17   0  183.28   70.49
  -6 -11   0  170.98   65.29
 -11  17   0  317.37   57.89
 -11  17   0  339.57   56.49
  17  -6   0  333.17   55.09
  -6 -11   0  319.97   49.80
 -11  17   0  320.87   50.79
 -17   7   0  -23.00   29.50
  10 -17   0   -4.40   18.70
   7  10   0   36.80   32.50
 -17   7   0    4.80    8.80
   7  10   0    1.70   19.00
 -17   7   0   36.70   39.10
   7  10   0  -55.89   37.60
   7  10   0  -32.90   27.70
  -7 -10   0   32.50   36.80
 -10  17   0   22.90   26.20
  17  -7   0  -23.40   15.70
 -10  17   0  -14.30   43.80
 -10  17   0   14.50   26.00
 -10  17   0  -10.90   32.80
 -10  17   0   17.80   20.20
  -7 -10   0   -1.00    9.20
 -10  17   0   -6.70   11.00
  17  -7   0   -4.70   17.80
  17  -7   0    8.10   35.00
   9 -17   0  250.67   40.90
   8   9   0  166.78   38.90
   8   9   0  204.68   58.19
   8   9   0  210.68   46.50
   8   9   0  279.47   53.49
 -17   8   0  156.48   54.59
 -17   8   0  182.18   34.00
  -9  17   0  169.98   38.40
  17  -8   0  239.28   38.00
  -8  -9   0  247.18   34.90
  -9  17   0  243.78   66.09
  17  -8   0  241.08   57.79
  17  -8   0  255.57   40.30
  -9  17   0  205.48   54.09
  -9  17   0  167.08   42.90
  -9  17   0  177.68   34.90
  -8  -9   0  134.79   52.89
  -9  17   0  178.38   42.70
   8 -17   0  197.78   41.40
   9   8   0  131.99   55.69
   9   8   0  250.27   49.10
   9   8   0  202.68   52.59
   9   8   0  214.08   40.90
 -17   9   0  193.08   57.59
 -17   9   0  242.28   36.00
  -8  17   0  177.68   43.70
  -8  17   0  183.18   56.49
  -9  -8   0  198.08   35.40
  -8  17   0  169.78   62.19
  -9  -8   0  144.49   54.39
  17  -9   0  245.08   42.00
  17  -9   0  179.18   54.39
  -8  17   0  178.18   39.90
  17  -9   0  227.38   39.20
  -8  17   0  168.98   43.20
  17  -9   0  258.67   46.70
  -8  17   0  271.27   37.30
 -17  10   0   24.70   37.30
  10   7   0   13.00   33.50
 -17  10   0   14.20   17.70
  10   7   0  -37.80   24.50
  10   7   0   20.30   29.90
   7 -17   0   24.40   20.70
  10   7   0    1.40   17.50
 -17  10   0    6.20    8.40
  10   7   0   29.70   39.40
  -7  17   0    5.80   19.80
 -10  -7   0   -3.60    8.20
  -7  17   0  -42.00   23.00
  17 -10   0   26.20   18.90
  -7  17   0   15.30   37.50
 -10  -7   0   27.80   37.10
  17 -10   0   33.60   26.00
  17 -10   0   17.30   34.00
  -7  17   0  -29.40   44.50
  -7  17   0   14.40   28.00
  17 -10   0  -21.20   16.20
  11   6   0  351.36   68.19
  11   6   0  295.87   54.49
 -17  11   0  355.66   51.39
  11   6   0  248.38   59.49
 -17  11   0  383.66   75.79
  11   6   0  266.57   58.79
 -17  11   0  311.17   54.59
   6 -17   0  268.77   55.99
  11   6   0  315.27   70.59
   6 -17   0  349.67   52.59
  -6  17   0  303.77   58.59
  -6  17   0  331.27   57.89
 -11  -6   0  289.37   70.69
  17 -11   0  413.46   57.69
  -6  17   0  376.56   72.99
  17 -11   0  334.67   67.49
  -6  17   0  329.57   55.59
  17 -11   0  250.87   58.29
 -11  -6   0  307.07   50.99
  -6  17   0  335.07   76.29
  12   5   0  117.19   48.80
   5 -17   0  114.19   23.70
   5 -17   0  117.69   31.70
 -17  12   0  239.78   55.89
  12   5   0  115.19   28.90
 -17  12   0  151.08   30.30
 -17  12   0  103.29   22.30
  12   5   0  150.48   44.30
  12   5   0   95.99   37.30
  12   5   0   78.39   34.80
  -5  17   0  131.29   33.80
  17 -12   0  207.68   37.60
  17 -12   0  149.09   28.50
 -12  -5   0  137.49   51.09
  -5  17   0   60.89   33.90
  -5  17   0  149.19   29.90
  -5  17   0   22.70   51.49
  17 -12   0  167.78   29.90
  -5  17   0  136.09   46.70
 -12  -5   0  123.49   22.50
  13   4   0   73.99   40.00
 -17  13   0  116.19   30.10
  13   4   0  158.08   37.20
   4 -17   0  103.49   30.00
   4 -17   0  114.29   21.50
  13   4   0   46.40   45.60
 -17  13   0  107.09   47.80
  13   4   0   98.69   33.50
  13   4   0  166.58   44.80
 -17  13   0   89.49   20.10
  -4  17   0   44.30   40.20
  17 -13   0  133.49   32.40
  -4  17   0  140.19   52.99
  -4  17   0   48.20   34.00
  17 -13   0  121.89   26.90
  -4  17   0  151.78   31.40
  -4  17   0  143.79   33.90
 -13  -4   0  121.69   50.39
  17 -13   0  117.29   25.80
 -13  -4   0  105.59   19.80
 -13  -4   0   88.59   25.90
 -17  14   0  431.46   71.29
  14   3   0  648.54   95.79
   3 -17   0  492.15   77.29
  14   3   0  459.85   86.39
   3 -17   0  472.55   71.49
  14   3   0  592.54   81.99
  14   3   0  414.66   75.09
 -17  14   0  336.07   87.29
  14   3   0  478.05   84.59
 -17  14   0  532.05   76.79
  17 -14   0  525.05   86.79
  -3  17   0  464.05   77.09
  -3  17   0  437.06   75.49
  -3  17   0  506.95   89.09
 -14  -3   0  410.36   73.79
  -3  17   0  436.36   94.99
 -14  -3   0  469.15   70.89
  -3  17   0  316.77   76.79
  17 -14   0  394.26   73.39
 -14  -3   0  440.36   92.09
   2 -17   0   62.49   16.40
  15   2   0   39.70   31.20
 -17  15   0   19.70   40.10
  15   2   0   77.19   46.40
  15   2   0   50.79   37.20
  15   2   0   59.49   32.00
 -17  15   0   47.30   27.60
 -17  15   0   84.19   16.90
   2 -17   0   71.69   35.10
  -2  17   0   78.79   32.70
  -2  17   0   54.29   38.60
  -2  17   0  124.29   53.59
 -15  -2   0  110.49   21.80
 -15  -2   0   86.29   15.40
  17 -15   0   43.10   23.30
  17 -15   0   24.70   18.80
 -15  -2   0   48.30   46.50
 -17  16   0  213.68   60.99
  16   1   0  193.88   46.20
   1 -17   0  219.58   42.30
  16   1   0  291.67   58.59
   1 -17   0  260.47   36.70
  16   1   0  149.39   43.40
  16   1   0  198.58   40.00
  16   1   0  184.58   57.59
 -17  16   0  229.68   36.70
 -17  16   0  208.98   44.10
 -16  -1   0  199.08   60.49
  -1  17   0  189.68   61.19
  -1  17   0  115.99   62.89
 -16  -1   0  192.58   35.30
  17 -16   0  244.68   41.80
  -1  17   0  137.89   42.80
  -1  17   0  236.98   48.90
  -1  17   0  210.18   43.20
  17   0   0   72.99   40.20
   0 -17   0   76.79   16.50
 -17  17   0   70.99   29.90
  17   0   0   73.49   33.60
  17   0   0   87.99   23.90
 -17  17   0  109.99   18.70
  17   0   0   58.59   43.30
  17   0   0   63.99   29.70
 -17  17   0   59.19   52.59
  17 -17   0  107.29   25.00
   0  17   0   45.00   46.10
 -17   0   0   57.09   15.10
 -17   0   0  -15.00   40.90
   0  17   0   71.29   39.90
   0  17   0   50.29   26.50
   0  17   0   32.70   33.90
   1  17   0  170.78   55.59
   1  17   0  179.38   37.90
 -18   1   0  150.68   28.90
   1  17   0  196.78   48.10
   1  17   0  189.18   48.20
  17 -18   0  153.88   34.90
 -18   1   0  105.79   51.29
  18  -1   0  161.18   50.39
  18  -1   0  171.28   43.60
 -17  18   0  216.58   39.70
  18  -1   0  178.78   34.40
  18  -1   0  133.49   36.60
  -1 -17   0  149.88   29.20
 -17  18   0  131.89   53.19
  18  -1   0  147.99   50.49
   2  16   0  689.33  138.99
   2  16   0  701.83  127.39
 -18   2   0  806.62  118.99
 -18   2   0  918.21  137.99
   2  16   0  802.32  122.79
   2  16   0  800.42  131.89
  16 -18   0  807.52  123.19
  18  -2   0  821.02  127.19
 -16  18   0  684.73  120.39
  18  -2   0  826.32  121.89
  18  -2   0  712.13  132.99
  18  -2   0  683.73  122.89
 -16  18   0  786.02  120.09
  -2 -16   0  795.82  118.89
 -16  18   0  709.23  123.99
 -16  18   0  693.03  136.59
  15 -18   0   26.80   21.30
 -18   3   0   50.09   18.10
 -18   3   0   10.70    9.70
   3  15   0    0.70   23.60
   3  15   0   68.89   88.69
   3  15   0    5.20   33.40
  18  -3   0   67.59   57.69
  18  -3   0   24.00   30.20
  -3 -15   0   21.00   11.30
 -15  18   0   25.80   19.70
 -15  18   0   43.40   27.90
 -15  18   0  -22.90   20.70
 -15  18   0   33.90   13.30
 -15  18   0  128.89   63.49
  18  -3   0   13.40   24.20
  18  -3   0   54.89   20.10
 -18   4   0  158.08   53.59
  14 -18   0  183.68   34.60
   4  14   0  175.48   54.19
   4  14   0  130.59   33.70
 -18   4   0  177.08   26.00
   4  14   0  155.98   46.60
   4  14   0  131.59   40.60
 -18   4   0  139.39   28.40
 -14  18   0  129.19   26.30
  18  -4   0  116.49   30.40
 -14  18   0  148.59   36.50
  18  -4   0  123.09   38.00
  -4 -14   0  148.79   25.60
  18  -4   0  149.29   49.30
 -14  18   0  105.49   45.70
 -14  18   0   31.20   47.90
 -14  18   0  139.39   36.00
 -18   5   0   18.30   14.90
   5  13   0   17.10   48.80
   5  13   0    1.80   32.00
   5  13   0  -40.00   28.80
  13 -18   0   15.60   27.70
 -18   5   0   19.40    9.50
 -18   5   0   11.40   40.10
  18  -5   0    3.10   30.20
 -13  18   0    6.10   19.80
  -5 -13   0   16.60   10.30
 -13  18   0   42.10   38.60
  18  -5   0   -1.40   23.20
  -5 -13   0  -52.29   35.20
  18  -5   0   13.00   33.90
 -13  18   0   22.50   48.60
 -13  18   0  -10.30   25.90
 -13  18   0   -2.20   11.70
 -18   6   0  -50.39   39.20
   6  12   0   60.89   42.20
  12 -18   0   -8.20   20.70
 -18   6   0   -7.30    8.40
   6  12   0    3.40   21.10
   6  12   0   25.70   34.30
   6  12   0   -4.50   31.90
 -18   6   0   23.70   43.10
 -18   6   0   -5.20   12.80
 -12  18   0  -98.09   44.20
  18  -6   0    0.60   19.90
  18  -6   0  -19.60   27.10
 -12  18   0   10.50   13.60
 -12  18   0  -71.29   25.00
 -12  18   0   23.70   36.50
  18  -6   0   38.60   18.20
 -12  18   0    4.50   21.70
  -6 -12   0    4.10    9.50
 -12  18   0   11.70   26.30
  18  -6   0  -19.80   34.90
   7  11   0  425.66   90.89
   7  11   0  476.75   76.09
 -18   7   0  525.65   93.99
 -18   7   0  475.55   71.69
   7  11   0  421.66   86.19
   7  11   0  467.55   80.99
  11 -18   0  462.85   79.09
  18  -7   0  599.44   92.69
 -11  18   0  321.07   89.79
 -11  18   0  504.25   78.79
 -11  18   0  394.76   87.79
  18  -7   0  468.65   76.59
  18  -7   0  390.76   75.19
  -7 -11   0  498.35   71.79
  -7 -11   0  397.36   89.39
 -11  18   0  381.76   77.59
   8  10   0  260.07   49.00
 -18   8   0  186.08   57.59
   8  10   0  148.59   43.20
 -18   8   0  230.88   35.60
   8  10   0  211.78   53.49
  10 -18   0  198.98   52.99
   8  10   0  222.28   60.09
  -8 -10   0  235.08   59.29
  18  -8   0  228.68   41.40
  18  -8   0  199.58   54.59
 -10  18   0  231.08   37.90
 -10  18   0  130.19   61.99
  -8 -10   0  210.38   35.00
 -10  18   0  162.48   45.10
 -10  18   0  174.78   54.39
   9   9   0  746.33  138.79
   9   9   0  905.91  136.29
   9   9   0  765.02  138.19
   9   9   0  857.61  145.29
   9 -18   0  813.72  142.79
 -18   9   0  993.50  145.09
 -18   9   0  842.92  128.49
  18  -9   0  780.02  134.69
  -9  18   0  745.13  134.39
  -9  -9   0  883.31  128.19
  18  -9   0  762.92  130.99
  18  -9   0  995.10  144.19
  -9  18   0  814.42  142.39
  -9  18   0  746.43  146.19
 -18  10   0  208.78   62.19
  10   8   0  187.68   46.80
  10   8   0  270.87   50.39
   8 -18   0  189.18   49.50
  10   8   0  213.68   59.89
  10   8   0  180.98   49.00
 -18  10   0  160.98   34.50
  10   8   0  233.58   54.79
 -10  -8   0  208.98   35.00
  18 -10   0  305.57   52.79
  18 -10   0  270.47   46.00
 -10  -8   0  225.68   41.40
  -8  18   0  180.68   46.40
  18 -10   0  246.18   41.50
  18 -10   0  272.97   60.79
  -8  18   0  285.67   59.79
  -8  18   0  212.18   65.09
 -10  -8   0  124.39   55.49
  11   7   0  570.34   93.89
 -18  11   0  451.85   72.09
   7 -18   0  501.85   73.29
 -18  11   0  434.46   89.79
  11   7   0  449.16   87.99
  11   7   0  432.56   75.39
 -18  11   0  485.65   75.89
   7 -18   0  447.26   77.49
  11   7   0  384.86   79.39
  11   7   0  382.26   79.69
 -11  -7   0  324.77   88.09
  -7  18   0  466.25   76.79
  -7  18   0  451.45   90.09
  18 -11   0  467.05   81.79
  -7  18   0  387.96   95.89
  18 -11   0  465.65   76.29
 -11  -7   0  497.05   72.09
  -7  18   0  471.45   82.19
 -11  -7   0  449.06   76.89
  18 -11   0  574.44   91.79
  12   6   0   59.19   40.60
 -18  12   0  -16.80   20.40
  12   6   0   16.90   19.70
   6 -18   0   -9.60   21.20
 -18  12   0   20.00    9.30
   6 -18   0   12.40   12.00
  12   6   0   17.40   33.50
  12   6   0   -2.30   30.00
  12   6   0  -13.10   26.80
 -18  12   0  -68.09   38.90
  -6  18   0  136.99   51.39
 -12  -6   0   10.80   18.60
  -6  18   0   39.00   30.70
 -12  -6   0  -11.20   37.60
  18 -12   0   38.50   23.60
  -6  18   0   -4.00   21.10
  -6  18   0  -50.89   33.20
  18 -12   0   32.20   28.00
 -12  -6   0    1.30    8.70
  18 -12   0   35.90   32.00
  -6  18   0  -24.30   27.60
  13   5   0  -12.10   48.20
  13   5   0    6.00   34.60
  13   5   0    4.30   42.40
 -18  13   0  -16.20   41.70
   5 -18   0   15.70   12.30
  13   5   0    9.90   30.70
 -18  13   0   17.90   10.10
  18 -13   0   -2.50   17.90
  -5  18   0    9.20   25.10
  18 -13   0   58.29   26.20
 -13  -5   0    1.40   42.70
  18 -13   0   -3.10   19.40
  -5  18   0  -27.80   44.80
  -5  18   0   77.79   39.70
 -13  -5   0   25.70   19.10
 -13  -5   0   30.40    9.70
  18 -13   0   35.60   35.70
  -5  18   0   -3.50   28.60
  14   4   0  185.68   39.90
 -18  14   0  121.49   24.40
  14   4   0  165.88   46.10
  14   4   0  143.69   30.70
   4 -18   0  152.78   25.70
  14   4   0  151.28   51.29
 -18  14   0   53.29   48.90
  14   4   0  106.39   35.60
   4 -18   0  150.98   33.50
  18 -14   0  149.49   31.50
  -4  18   0   58.19   36.70
 -14  -4   0  187.48   56.19
  18 -14   0  111.59   32.40
  -4  18   0  158.58   34.20
  -4  18   0   71.29   55.59
 -14  -4   0  142.59   24.40
  -4  18   0  206.58   50.29
 -14  -4   0  126.69   29.00
 -18  15   0   24.50   11.80
  15   3   0    0.30   26.60
 -18  15   0   10.00   25.00
   3 -18   0   51.69   24.60
  15   3   0   23.70   20.80
 -18  15   0   54.19   48.90
   3 -18   0   26.80   12.50
  15   3   0   46.30   29.70
  15   3   0  115.49   79.19
  -3  18   0   28.60   24.90
  -3  18   0   13.40   24.30
 -15  -3   0   22.80   16.80
  -3  18   0   46.30   87.89
  -3  18   0   26.10   30.40
 -15  -3   0    6.20   43.60
 -15  -3   0   30.30   10.60
  18 -15   0    9.20   20.30
 -18  16   0  690.33  134.39
  16   2   0  815.12  123.59
  16   2   0  729.83  124.99
   2 -18   0  819.42  122.99
  16   2   0  818.12  121.39
 -18  16   0  792.72  118.49
  16   2   0  674.63  134.49
  16   2   0  728.83  130.49
 -18  16   0  869.11  123.49
   2 -18   0  841.52  118.29
  -2  18   0  682.43  120.89
  -2  18   0  679.63  125.59
 -16  -2   0  783.82  117.69
 -16  -2   0  677.13  137.89
  -2  18   0  707.43  130.49
  18 -16   0  757.82  121.19
  -2  18   0  785.22  122.49
 -16  -2   0  648.04  121.29
  17   1   0  196.88   45.20
 -18  17   0  188.88   32.20
 -18  17   0  205.08   55.69
  17   1   0  235.18   49.70
  17   1   0  154.08   33.50
 -18  17   0  197.28   38.60
  17   1   0  153.98   37.90
   1 -18   0  201.28   30.00
  17   1   0  108.99   51.69
 -17  -1   0  157.78   27.40
  -1  18   0   14.80   50.69
  -1  18   0   78.89   33.30
  -1  18   0  187.08   36.30
  -1  18   0   49.30   42.80
  18 -17   0  152.88   33.70
 -17  -1   0  100.99   56.59
  -1  18   0  142.39   45.30
 -18  18   0  642.44  108.99
  18   0   0  741.53  128.19
 -18  18   0  800.22  114.69
  18   0   0  668.13  113.69
  18   0   0  631.34  115.79
   0 -18   0  724.53  108.09
  18   0   0  615.54  118.59
  18   0   0  747.23  111.29
 -18  18   0  799.62  130.29
   0  18   0  692.03  116.49
 -18   0   0  515.85  124.39
  18 -18   0  760.12  112.29
 -18   0   0  683.33  107.79
   0  18   0  755.72  113.09
   0  18   0  687.53  122.69
   1  18   0   71.39   37.90
   1  18   0   97.79   32.30
 -19   1   0  126.29   30.10
 -19   1   0   92.29   50.69
   1  18   0  119.09   65.19
 -19   1   0  169.68   25.20
  18 -19   0  146.99   30.50
 -18  19   0  215.08   29.40
  19  -1   0  167.38   40.40
  -1 -18   0  133.89   25.00
 -18  19   0  128.59   36.90
  19  -1   0   74.59   59.79
  19  -1   0  162.68   44.70
 -18  19   0  113.49   57.89
  19  -1   0  116.19   33.90
  19  -1   0  146.59   30.30
   2  17   0   17.50   30.10
   2  17   0   21.70   47.40
  17 -19   0   -2.00   19.30
   2  17   0   25.50   23.20
 -19   2   0   20.30   40.90
 -19   2   0   -1.70    8.00
   2  17   0   18.50   33.30
 -19   2   0   -9.80   28.80
 -17  19   0  -48.60   36.80
  19  -2   0    7.60   17.40
 -17  19   0  -16.00   12.50
  19  -2   0   19.70   30.00
  -2 -17   0   15.40    9.70
  19  -2   0  -42.20   30.00
  19  -2   0   22.10   22.50
  19  -2   0  -31.60   35.80
 -17  19   0  -18.90   27.10
   3  16   0   -2.50   40.50
   3  16   0   16.40   32.00
   3  16   0  -11.30   30.20
  16 -19   0   18.50   21.30
 -19   3   0  -14.70   37.70
 -19   3   0   -2.90    9.50
   3  16   0   -2.60   23.10
 -19   3   0   15.20   24.90
 -16  19   0   22.70   16.10
  19  -3   0   -1.60   17.10
  19  -3   0   21.00   21.80
 -16  19   0  -10.60   26.20
 -16  19   0  -23.00   13.10
 -16  19   0   14.30   37.50
  -3 -16   0  -27.10   11.80
  19  -3   0   27.50   31.40
  19  -3   0  -25.60   35.40
  15 -19   0  136.59   31.40
   4  15   0  151.88   45.60
   4  15   0  172.28   60.09
   4  15   0  144.59   33.20
 -19   4   0   94.59   49.60
 -19   4   0  150.18   23.80
 -19   4   0  127.09   26.60
  19  -4   0   69.99   30.80
  19  -4   0  134.79   46.90
 -15  19   0   99.89   45.60
  19  -4   0  106.59   28.70
  -4 -15   0  145.99   24.00
 -15  19   0  131.89   25.10
 -15  19   0   88.69   28.50
 -15  19   0  172.58   36.70
 -19   5   0   81.09   49.10
   5  14   0  137.99   43.40
 -19   5   0  201.08   26.60
   5  14   0  104.89   33.10
  14 -19   0  152.58   33.50
 -19   5   0  157.88   28.30
   5  14   0   28.10   48.00
   5  14   0   79.29   43.40
 -14  19   0  190.08   51.19
  19  -5   0  132.89   38.80
  -5 -14   0  172.38   25.90
 -14  19   0   99.19   31.00
 -14  19   0  151.08   28.10
  19  -5   0  142.89   33.40
 -14  19   0  158.08   38.30
  19  -5   0  139.69   45.80
  19  -5   0  166.28   31.40
 -14  19   0   70.49   34.40
   6  13   0  167.98   78.69
 -19   6   0  216.58   34.20
 -19   6   0  202.18   35.80
   6  13   0  202.28   40.10
  13 -19   0  189.48   40.70
   6  13   0  198.18   48.10
 -13  19   0  213.58   39.20
  -6 -13   0  209.68   34.20
  -6 -13   0   92.89   55.89
 -13  19   0   63.39   65.79
 -13  19   0  167.88   43.30
  19  -6   0  234.28   39.40
  19  -6   0  208.38   40.20
 -13  19   0  205.68   43.80
   7  12   0   85.59   38.30
   7  12   0   55.39   26.10
  12 -19   0   81.49   27.00
 -19   7   0   57.59   47.40
 -19   7   0   81.59   16.80
   7  12   0   44.50   49.50
 -12  19   0  136.79   27.20
  -7 -12   0   78.59   17.20
  19  -7   0  118.39   24.80
 -12  19   0   73.59   44.10
 -12  19   0   51.49   30.00
  19  -7   0   66.99   24.60
  19  -7   0   85.19   42.20
 -12  19   0   84.79   31.10
  -7 -12   0   88.29   44.60
 -12  19   0  202.08   60.79
   8  11   0  226.08   51.29
  11 -19   0  260.67   45.80
   8  11   0  260.57   56.89
 -19   8   0  245.58   38.30
 -19   8   0  250.77   63.69
   8  11   0  203.68   42.60
   8  11   0  237.28   62.49
 -11  19   0  203.38   47.20
  -8 -11   0   79.29   58.09
 -11  19   0  222.48   62.99
  19  -8   0  213.58   58.59
 -11  19   0  257.67   47.90
  -8 -11   0  217.48   37.90
  19  -8   0  262.97   51.39
 -11  19   0  243.68   59.29
  19  -8   0  252.47   42.20
 -11  19   0  208.98   42.70
  10 -19   0   11.20   20.70
   9  10   0    1.50   32.30
   9  10   0  -45.70   41.70
 -19   9   0  101.99   42.30
   9  10   0  -12.50   18.80
 -19   9   0   13.40    8.70
 -19   9   0    9.70   35.90
   9  10   0    4.60   31.60
  19  -9   0   28.10   38.20
 -10  19   0  -51.09   25.90
 -10  19   0  -54.69   45.90
  19  -9   0   11.60   26.50
 -10  19   0  -17.10   25.90
  19  -9   0  -14.40   18.10
  19  -9   0    7.00   36.60
 -10  19   0  -74.79   31.10
  -9 -10   0    0.50   36.80
  -9 -10   0    0.10    8.80
 -10  19   0    2.70   22.20
  10   9   0    1.40   31.30
 -19  10   0   -8.10   41.30
 -19  10   0  -64.49   34.20
 -19  10   0    3.50    8.50
  10   9   0  -27.70   25.70
   9 -19   0   20.70   22.10
  10   9   0   21.90   19.50
  10   9   0  -14.20   29.60
  10   9   0  -11.60   41.60
 -10  -9   0  -13.70   40.40
  -9  19   0    8.50   21.50
  -9  19   0   13.70   49.50
  19 -10   0   -5.10   26.60
  -9  19   0  -26.50   34.00
  -9  19   0   -4.40   26.90
  19 -10   0  -26.30   26.50
 -10  -9   0   -9.50    8.40
  19 -10   0  -29.40   38.30
 -10  -9   0   -5.90   21.40
  -9  19   0    3.00   26.80
  11   8   0  289.07   66.69
  11   8   0  247.08   44.30
  11   8   0  219.98   61.49
  11   8   0  173.98   49.30
   8 -19   0  208.08   45.50
 -19  11   0  180.78   63.29
 -19  11   0  227.98   39.80
   8 -19   0  262.57   41.50
  11   8   0  350.06   54.09
 -11  -8   0  233.68   39.40
  19 -11   0  165.28   55.29
  -8  19   0  274.57   70.89
  -8  19   0  259.37   63.39
 -11  -8   0  268.27   64.99
  -8  19   0  177.48   48.20
  19 -11   0  296.87   50.99
 -11  -8   0  287.97   46.10
  -8  19   0  200.28   48.10
  -8  19   0  268.57   45.50
   7 -19   0  122.59   19.20
  12   7   0   50.99   32.40
  12   7   0   31.90   32.70
  12   7   0   71.09   24.30
  12   7   0   25.30   77.49
 -19  12   0  151.48   47.30
   7 -19   0   77.39   28.20
 -19  12   0   75.99   16.70
  -7  19   0   22.90   55.29
  19 -12   0  120.79   25.30
  -7  19   0  111.19   32.10
  19 -12   0   71.49   31.80
  19 -12   0    5.30   35.60
 -12  -7   0   85.49   42.30
 -12  -7   0   87.99   16.80
  19 -12   0   95.29   24.50
 -12  -7   0   65.89   24.40
  -7  19   0   96.39   27.80
  -7  19   0   34.40   32.50
  13   6   0  273.37   83.49
   6 -19   0  199.08   41.40
  13   6   0  198.08   47.60
 -19  13   0  212.78   33.70
   6 -19   0  220.88   34.60
  13   6   0  176.28   44.90
 -19  13   0  208.88   39.30
  13   6   0  189.88   38.90
  13   6   0  235.38   81.39
  -6  19   0  186.98   41.90
  -6  19   0  153.78   43.90
  19 -13   0  206.08   38.10
  19 -13   0  107.69   39.40
 -13  -6   0  160.38   65.19
 -13  -6   0  210.18   38.10
  19 -13   0  206.18   37.10
  -6  19   0  202.78   40.70
 -13  -6   0  198.48   33.30
  14   5   0  208.88   40.80
 -19  14   0  180.58   33.90
 -19  14   0  143.39   25.40
   5 -19   0  175.38   26.50
  14   5   0  174.38   48.60
  14   5   0  166.88   32.20
 -19  14   0  283.47   79.59
  14   5   0   92.39   37.00
   5 -19   0  118.59   33.50
  14   5   0  124.39   50.69
  -5  19   0   82.89   38.00
  -5  19   0   47.50   51.39
 -14  -5   0  162.28   25.10
  -5  19   0  162.48   35.00
  -5  19   0  155.18   33.60
 -14  -5   0  104.19   29.50
  -5  19   0   97.49   46.40
 -14  -5   0   77.99   55.39
  19 -14   0  131.99   28.80
  19 -14   0  106.49   30.40
  15   4   0  161.38   37.00
  15   4   0  122.99   45.30
  15   4   0  129.29   30.90
 -19  15   0  134.29   33.70
 -19  15   0  136.09   24.80
   4 -19   0  133.29   25.20
 -19  15   0  184.38   56.29
   4 -19   0  155.48   34.30
  15   4   0   57.89   46.60
  -4  19   0  111.29   33.30
 -15  -4   0  142.59   23.80
  -4  19   0   37.90   51.89
 -15  -4   0  116.49   27.90
 -15  -4   0   97.79   52.59
  19 -15   0  179.78   31.60
  -4  19   0  107.29   45.20
  -4  19   0  145.09   33.30
  16   3   0   48.50   39.50
 -19  16   0  -92.69   45.20
 -19  16   0   17.60   24.50
  16   3   0  -72.49   27.60
  16   3   0   31.90   20.10
  16   3   0   -4.60   27.70
  16   3   0    9.60   25.10
   3 -19   0   -3.90   21.20
   3 -19   0   23.20   14.50
 -19  16   0   -7.00    9.80
  -3  19   0   27.60   51.29
  19 -16   0   15.80   18.40
 -16  -3   0   80.89   46.00
  -3  19   0   -2.00   30.20
  -3  19   0   48.70   24.00
  -3  19   0   31.10   23.30
 -16  -3   0    5.60   11.90
  -3  19   0   -3.10   33.80
 -19  17   0   11.90   11.40
  17   2   0    8.80   32.10
  17   2   0    9.60   29.90
  17   2   0   15.90   25.20
 -19  17   0    4.30   24.90
   2 -19   0    6.20   10.40
 -19  17   0  -69.39   45.60
  17   2   0  -58.69   37.70
  17   2   0  -13.80   17.60
  -2  19   0   43.10   49.20
 -17  -2   0    5.60    8.00
  -2  19   0   11.50   23.40
  19 -17   0   14.30   18.90
  -2  19   0   -7.70   29.90
  -2  19   0  -11.00   19.20
  -2  19   0   17.60   33.90
 -17  -2   0  -24.30   46.10
   1 -19   0  138.79   23.10
  18   1   0  100.39   27.70
  18   1   0  144.29   37.50
  18   1   0   78.49   53.19
 -19  18   0  142.19   24.60
  18   1   0   98.59   32.70
  18   1   0  193.88   45.80
 -19  18   0  151.68   35.30
 -18  -1   0  121.59   22.00
  -1  19   0  116.59   32.80
  -1  19   0  110.19   39.20
  19 -18   0  165.28   30.30
  -1  19   0  -20.10   53.59
 -18  -1   0   47.10   54.39
  -1  19   0   92.89   40.60
  19   0   0   13.60   30.30
  19   0   0   78.59   42.20
  19   0   0  144.39   55.89
 -19  19   0   90.49   27.80
   0 -19   0   98.29   16.40
 -19  19   0   37.60   73.69
  19   0   0  100.09   23.40
  19   0   0   19.10   37.90
 -19  19   0   51.89   29.80
   0  19   0  104.19   54.69
   0  19   0  -19.90   46.60
 -19   0   0   44.80   55.49
 -19   0   0   80.89   15.30
  19 -19   0   83.29   22.70
   0  19   0   43.60   25.00
 -19   0   0   78.79   22.70
   0  19   0   96.99   33.50
   1  19   0  256.87   48.50
 -20   1   0  242.18   37.20
   1  19   0  169.48   47.90
 -20   1   0  195.88   39.30
  19 -20   0  207.78   41.00
  -1 -19   0  252.77   38.10
  20  -1   0  243.38   41.90
  20  -1   0  144.59   41.60
  20  -1   0  227.98   48.00
 -19  20   0  261.77   47.30
   2  18   0  124.49   65.39
   2  18   0  188.18   45.30
  18 -20   0  193.88   38.60
 -20   2   0  198.48   33.70
   2  18   0  150.78   36.70
   2  18   0  222.58   49.10
 -20   2   0  164.48   30.10
 -20   2   0  117.69   55.69
 -18  20   0   54.49   57.99
  20  -2   0  204.88   42.40
  20  -2   0  250.07   55.49
  -2 -18   0  185.88   30.90
  20  -2   0  195.18   41.10
 -18  20   0  165.78   40.30
  20  -2   0  191.88   34.80
 -20   3   0   57.99   21.30
   3  17   0    8.40   56.39
 -20   3   0   84.09   47.20
 -20   3   0   99.19   17.80
   3  17   0   79.69   26.60
   3  17   0   93.19   37.10
   3  17   0   59.29   35.20
  17 -20   0  120.99   26.90
 -17  20   0   98.39   32.30
  -3 -17   0   93.59   18.10
  20  -3   0  116.59   68.59
  20  -3   0  141.49   43.60
  20  -3   0  151.28   35.10
  20  -3   0   63.79   26.60
  20  -3   0   96.29   24.00
   4  16   0   29.50   30.30
 -20   4   0  -23.70   13.70
 -20   4   0   16.80    8.70
   4  16   0   57.29   46.70
 -20   4   0  -19.50   41.00
   4  16   0   23.10   22.40
  16 -20   0   54.69   22.60
   4  16   0   32.50   33.40
 -16  20   0   18.40   37.90
 -16  20   0   19.10   14.30
  20  -4   0   53.39   45.30
  20  -4   0   38.50   19.10
 -16  20   0   -4.50   26.90
  20  -4   0   52.59   22.70
  -4 -16   0    6.90    9.50
   5  15   0   67.19   36.10
 -20   5   0   82.09   13.80
  15 -20   0   26.40   23.20
   5  15   0   39.70   49.40
   5  15   0   22.90   33.60
   5  15   0   62.09   25.70
 -20   5   0   49.60   22.20
 -20   5   0   75.99   43.20
 -15  20   0   85.19   41.00
  20  -5   0   60.89   21.70
  20  -5   0   61.19   41.10
 -15  20   0   50.19   20.60
 -15  20   0  -25.10   25.40
  -5 -15   0   56.39   13.40
 -15  20   0   36.50   29.40
  20  -5   0   25.30   22.30
 -20   6   0   15.60   39.60
  14 -20   0   -9.30   20.20
   6  14   0   40.70   33.70
   6  14   0   48.70   43.10
   6  14   0  -23.80   21.30
 -20   6   0    4.20    8.60
   6  14   0   22.50   31.80
 -14  20   0   46.40   24.40
  -6 -14   0   -7.20    9.10
  20  -6   0   -6.90   19.20
 -14  20   0   15.20   27.90
 -14  20   0  -38.30   32.60
  20  -6   0   16.90   40.60
 -14  20   0   -9.60   19.40
  20  -6   0    0.20   17.50
   7  13   0   27.30   34.10
   7  13   0  -18.40   45.30
   7  13   0   15.80   21.10
 -20   7   0   15.20   14.00
   7  13   0    1.90   30.40
  13 -20   0   16.90   21.70
 -20   7   0   -4.90   37.30
  20  -7   0   20.80   18.00
 -13  20   0   25.90   59.69
 -13  20   0   22.70   28.50
  20  -7   0   37.40   21.50
  20  -7   0  -12.70   37.30
 -13  20   0   -5.30   35.70
 -13  20   0   40.90   29.00
 -13  20   0   29.30   20.60
   8  12   0  107.99   38.00
   8  12   0   -3.70   49.30
 -20   8   0   71.49   42.90
 -20   8   0   32.20   10.40
   8  12   0   35.60   21.90
  12 -20   0   37.30   22.60
   8  12   0  -38.40   41.80
  -8 -12   0   18.70   10.30
  -8 -12   0   96.69   55.99
 -12  20   0   47.60   37.00
  20  -8   0   41.70   20.60
 -12  20   0   -2.60   39.40
 -12  20   0   -8.70   26.70
  20  -8   0   25.40   21.70
 -12  20   0   28.40   21.50
 -12  20   0  -11.80   51.69
  20  -8   0  100.69   41.70
 -20   9   0  254.47   42.80
   9  11   0  266.47   47.50
  11 -20   0  289.97   49.50
 -20   9   0  338.57   68.19
   9  11   0  268.97   60.49
   9  11   0  175.38   52.19
   9  11   0  185.68   61.89
 -11  20   0  235.48   51.69
 -11  20   0   90.19   66.19
  -9 -11   0  179.58   67.49
  20  -9   0  232.78   61.79
 -11  20   0  285.57   48.20
  -9 -11   0  334.27   50.79
  -9 -11   0  295.47   42.40
  20  -9   0  260.87   47.10
 -11  20   0  252.87   62.99
 -20  10   0  339.57   72.09
  10 -20   0  380.66   54.49
  10  10   0  302.97   63.29
  10  10   0  276.27   50.29
  10  10   0  160.88   63.39
 -20  10   0  295.07   46.10
  10  10   0  290.97   56.29
 -10 -10   0  311.87   51.99
 -10  20   0  162.78   70.79
 -10  20   0  213.78   64.79
 -10  20   0  280.77   66.69
 -10  20   0  320.57   51.59
 -10  20   0  303.87   54.69
  20 -10   0  333.47   51.59
 -10 -10   0  308.97   45.70
  20 -10   0  216.38   64.89
 -10 -10   0  131.29   63.99
  20 -10   0  172.68   61.69
 -20  11   0  288.37   65.79
 -20  11   0  251.87   43.70
  11   9   0  235.58   48.60
  11   9   0  226.28   65.89
  11   9   0  205.48   53.09
   9 -20   0  292.17   51.39
   9 -20   0  322.87   45.20
  11   9   0  278.27   59.19
  -9  20   0  156.68   69.69
  -9  20   0  282.47   49.20
  -9  20   0  270.77   52.29
 -11  -9   0  280.17   43.20
 -11  -9   0  202.28   67.39
 -11  -9   0  302.67   49.40
  -9  20   0  207.88   61.39
  12   8   0   70.29   23.40
   8 -20   0   20.00   13.60
 -20  12   0  -16.00   48.10
 -20  12   0   17.90   10.40
  12   8   0   16.50   29.10
   8 -20   0   55.29   24.30
  12   8   0   72.09   46.10
 -20  12   0   43.70   39.20
  12   8   0   14.00   30.30
  12   8   0  -17.10   46.10
  -8  20   0   56.79   28.20
  -8  20   0   46.20   38.70
  -8  20   0    0.60   49.40
  -8  20   0    3.00   23.20
 -12  -8   0   50.59   10.90
 -12  -8   0  -50.09   41.90
  20 -12   0  108.79   41.30
  20 -12   0   51.89   19.30
  20 -12   0    8.20   19.40
 -12  -8   0   64.49   23.50
  13   7   0   36.90   33.70
   7 -20   0   23.50   23.50
 -20  13   0   42.20   53.09
  13   7   0   22.50   19.80
 -20  13   0  -27.20   11.90
  13   7   0    0.60   39.20
  13   7   0   -7.50   30.40
  13   7   0  -13.10   27.30
   7 -20   0  -21.30   16.10
  20 -13   0   42.60   18.20
  -7  20   0   18.90   24.20
 -13  -7   0   27.80   20.00
  -7  20   0   11.50   28.70
  -7  20   0  -11.20   24.40
  20 -13   0  -20.10   21.00
  -7  20   0   34.20   39.70
  -7  20   0   25.30   53.39
  20 -13   0   24.90   17.40
 -13  -7   0   48.50   49.80
   6 -20   0   24.20   12.00
  14   6   0   -2.70   20.00
  14   6   0   -5.70   31.00
 -20  14   0   18.70    9.60
  14   6   0    4.10   42.30
  14   6   0    2.90   30.90
 -20  14   0  -25.20   47.50
  14   6   0   21.10   27.70
 -20  14   0   11.90   21.90
   6 -20   0  -28.30   20.90
  20 -14   0   21.60   15.10
  20 -14   0   11.90   18.00
  -6  20   0   10.00   29.00
 -14  -6   0    2.00    8.80
  -6  20   0   14.80   24.90
  -6  20   0   11.20   22.30
  -6  20   0   24.30   37.00
  -6  20   0  118.59   53.19
 -14  -6   0  -21.30   45.10
  15   5   0   76.39   23.20
  15   5   0   53.89   29.40
   5 -20   0   67.99   15.50
  15   5   0   39.30   35.00
 -20  15   0   73.59   15.00
  15   5   0   18.30   30.20
 -20  15   0   61.49   26.10
   5 -20   0   15.10   24.30
  15   5   0   78.69   47.90
 -20  15   0   48.40   51.39
  -5  20   0  -37.10   47.60
  -5  20   0   49.20   25.40
  20 -15   0   59.19   21.80
  -5  20   0   41.30   25.50
 -15  -5   0   44.40   12.50
  -5  20   0   76.79   39.60
  -5  20   0   70.09   33.00
 -15  -5   0  125.19   49.70
   4 -20   0   24.40   12.00
 -20  16   0   18.80   10.80
  16   4   0   11.70   29.00
  16   4   0   33.30   45.10
 -20  16   0   23.20   23.30
  16   4   0   49.50   27.70
  16   4   0   49.50   32.80
   4 -20   0   27.30   22.20
  16   4   0   20.40   19.90
 -20  16   0   36.00   56.09
 -16  -4   0  132.39   49.30
  -4  20   0   82.49   25.40
  -4  20   0   49.99   24.30
 -16  -4   0   28.80    9.50
  -4  20   0  -19.20   33.60
  20 -16   0   13.90   18.10
 -16  -4   0   24.40   15.00
  -4  20   0  130.69   50.89
  -4  20   0    3.90   30.20
   3 -20   0  118.69   28.50
 -20  17   0  137.79   30.10
  17   3   0  133.29   36.70
  17   3   0   93.09   39.40
  17   3   0  102.49   31.80
   3 -20   0  135.59   19.50
 -20  17   0  -44.40   57.89
  17   3   0   87.09   24.70
 -20  17   0   78.99   19.30
 -17  -3   0   76.09   16.80
  -3  20   0  110.99   45.00
  -3  20   0   81.79   35.50
 -17  -3   0   80.79   66.89
  -3  20   0  108.39   28.60
  -3  20   0   69.79   35.10
  20 -17   0   43.20   23.10
  -3  20   0   48.90   83.69
  18   2   0  252.57   44.60
  18   2   0  220.88   49.60
  18   2   0  165.48   46.70
 -20  18   0  145.99   32.90
   2 -20   0  138.99   28.00
  18   2   0  143.59   32.60
  18   2   0   70.59   59.69
 -20  18   0  258.57   49.20
  -2  20   0  136.49   41.30
  -2  20   0  159.58   35.40
  20 -18   0  221.48   37.40
 -18  -2   0  176.58   28.00
  -2  20   0  170.18   51.29
  -2  20   0  117.79  102.59
 -18  -2   0  107.09   52.69
  19   1   0  172.98   43.10
  19   1   0  293.07   48.80
 -20  19   0  219.78   43.40
  19   1   0  204.08   39.60
   1 -20   0  218.28   37.20
  -1  20   0  208.68   46.40
  -1  20   0  129.19   44.90
  20 -19   0  228.88   40.70
 -19  -1   0  215.78   39.60
 -19  -1   0  244.88   36.20
  20   0   0  281.67   50.39
  20   0   0  460.85   68.29
   0 -20   0  302.27   45.00
  20   0   0  293.17   49.20
 -20  20   0  292.87   51.49
  20 -20   0  285.07   48.70
   0  20   0  201.38   48.40
 -20   0   0  282.47   44.40
 -20   0   0  277.07   47.80
   0  20   0  181.88   57.09
 -21   1   0   70.69   25.40
   1  20   0   52.99   32.40
   1  20   0   70.89   24.80
  20 -21   0  138.09   24.60
  21  -1   0  106.59   22.50
 -20  21   0   90.89   27.50
  21  -1   0   86.59   26.70
 -21   2   0   36.00   17.50
  19 -21   0   65.59   21.30
 -21   2   0   65.49   13.00
   2  19   0   51.69   24.20
   2  19   0    9.50   36.40
  21  -2   0   66.89   19.20
  21  -2   0   29.20   22.30
  -2 -19   0   95.49   18.10
 -19  21   0  105.39   27.60
  18 -21   0   57.59   19.40
 -21   3   0   31.30   16.20
   3  18   0   34.10   22.70
   3  18   0   33.90   31.20
 -18  21   0   24.00   26.10
  21  -3   0   33.30   17.90
  21  -3   0   29.70   20.30
   4  17   0   58.19   33.00
 -21   4   0   37.50   16.90
   4  17   0   -0.70   34.50
 -21   4   0   66.29   45.00
  17 -21   0  101.89   25.90
 -21   4   0   62.39   12.70
   4  17   0   44.00   26.90
  -4 -17   0   56.69   13.00
 -17  21   0   45.40   36.80
  21  -4   0   88.49   34.50
  21  -4   0   49.10   21.90
  21  -4   0   57.49   41.90
  16 -21   0  639.84   97.59
 -21   5   0  432.36  112.19
   5  16   0  643.14  103.29
 -21   5   0  580.34   93.99
 -21   5   0  603.54   93.29
   5  16   0  633.44   98.39
 -16  21   0  656.73  100.69
 -16  21   0  446.96  107.49
  21  -5   0  358.66  114.79
  21  -5   0  650.33   96.29
  -5 -16   0  679.53   93.09
  21  -5   0  536.05   96.49
   6  15   0  430.36   75.99
   6  15   0  504.65   82.69
  15 -21   0  485.65   75.19
   6  15   0  444.26   96.59
 -21   6   0  424.26   69.99
 -21   6   0  377.36   88.69
  21  -6   0  495.75   73.69
 -15  21   0  346.47   73.69
  21  -6   0  417.16   77.59
  -6 -15   0  452.85   69.69
 -15  21   0  592.94   78.59
   7  14   0  763.92  116.29
 -21   7   0  741.13  112.19
   7  14   0  705.03  121.09
 -21   7   0  751.02  129.59
   7  14   0  516.35  127.49
  14 -21   0  800.22  116.79
   7  14   0  681.33  122.89
 -14  21   0  746.83  118.59
  21  -7   0  640.64  127.79
 -14  21   0  729.13  114.39
  21  -7   0  652.33  114.89
  21  -7   0  750.42  119.69
  -7 -14   0  753.62  111.79
  21  -7   0  751.92  114.69
 -21   8   0  151.98   53.89
   8  13   0  144.89   38.40
   8  13   0   72.39   53.69
   8  13   0  166.78   45.80
  13 -21   0  172.98   39.90
 -21   8   0  225.88   33.60
   8  13   0  146.19   49.00
  -8 -13   0  222.08   57.59
  21  -8   0  233.28   38.90
 -13  21   0  191.18   38.20
 -13  21   0  138.79   40.80
  21  -8   0  262.87   38.40
 -13  21   0  244.98   44.40
 -13  21   0  151.68   52.89
  -8 -13   0  233.08   33.10
  21  -8   0  201.78  107.89
  12 -21   0  130.29   33.00
   9  12   0  117.19   38.60
   9  12   0   61.79   39.70
   9  12   0   74.39   51.29
 -21   9   0  151.88   25.20
   9  12   0  163.98   33.20
 -21   9   0  100.39   48.20
   9  12   0  168.28   42.60
 -12  21   0  129.49   31.70
  -9 -12   0  167.88   25.20
 -12  21   0  179.68   37.30
  21  -9   0  146.19   79.99
 -12  21   0   83.49  103.29
 -12  21   0   23.20   42.60
  21  -9   0  198.18   38.00
  21  -9   0  168.68   32.60
  10  11   0  -21.40   38.10
  11 -21   0    2.80   21.30
  10  11   0  -12.80   30.50
  10  11   0    2.30   19.30
  10  11   0    9.40   29.60
 -21  10   0   11.30    8.80
 -21  10   0   44.80   38.90
  10  11   0    6.70   30.10
  21 -10   0    7.00   26.00
 -11  21   0   13.00   26.20
 -11  21   0   29.10   28.10
  21 -10   0   41.30   84.19
 -11  21   0   23.60   21.50
 -11  21   0   23.30   33.70
 -10 -11   0   11.20    8.40
 -11  21   0   95.89   62.49
 -21  11   0  -40.10   34.70
  10 -21   0   -3.50   21.00
  10 -21   0   -5.40   10.90
  11  10   0   -9.60   37.10
  11  10   0    6.70   20.00
  11  10   0   -5.70   29.80
 -21  11   0   16.50    8.10
  11  10   0   30.70   28.90
  11  10   0  -54.09   25.40
 -10  21   0   -0.20   21.30
 -10  21   0   68.19   58.99
  21 -11   0    1.60   25.80
 -10  21   0    9.90   26.60
  21 -11   0   -1.00   17.70
 -10  21   0   21.40   34.50
  21 -11   0   -8.30   15.50
 -11 -10   0    9.40    7.70
 -10  21   0  -20.50   26.10
 -11 -10   0   75.59   47.10
  12   9   0  164.68   40.10
  12   9   0  156.38   34.10
 -21  12   0   50.79   47.80
  12   9   0  134.09   43.50
   9 -21   0  169.78   28.60
  12   9   0  216.48   43.70
  12   9   0   81.19   51.29
 -21  12   0  168.18   27.50
   9 -21   0  165.48   36.30
  -9  21   0  163.38   37.90
  -9  21   0  163.38   46.90
  -9  21   0   77.39   37.60
  -9  21   0  201.18   64.49
 -12  -9   0   23.70   55.09
  21 -12   0  201.68   32.60
  -9  21   0  197.28   34.70
 -12  -9   0  156.88   26.90
  21 -12   0  151.88   31.70
  13   8   0  241.88   54.19
   8 -21   0  166.98   43.40
 -21  13   0  173.88   58.39
  13   8   0  153.88   59.99
   8 -21   0  220.78   38.20
  13   8   0  164.18   46.60
  13   8   0  222.88   42.60
 -21  13   0  239.68   37.30
  21 -13   0  262.27   40.40
 -13  -8   0  116.19   72.69
  -8  21   0  108.99   66.99
  21 -13   0  267.47   41.50
  -8  21   0  202.58   45.30
  -8  21   0  232.58   42.80
  -8  21   0  187.78   54.89
 -13  -8   0  260.37   42.80
 -13  -8   0  231.98   36.40
  -8  21   0  209.08   46.70
  14   7   0  833.52  120.79
  14   7   0  831.02  124.29
 -21  14   0  815.62  134.09
 -21  14   0  782.32  117.79
   7 -21   0  834.52  122.09
  14   7   0  842.92  142.69
  14   7   0  735.53  127.89
   7 -21   0  795.72  117.89
  -7  21   0  762.12  120.99
  -7  21   0  618.44  129.49
  21 -14   0  757.32  120.19
  -7  21   0  386.16  156.08
 -14  -7   0  768.42  117.09
  -7  21   0  655.53  121.79
 -14  -7   0  697.43  119.69
  15   6   0  562.54   83.29
 -21  15   0  472.25   79.29
   6 -21   0  428.56   78.69
  15   6   0  497.95   77.59
  15   6   0  358.16   78.89
   6 -21   0  466.85   73.09
 -21  15   0  481.85   73.09
  15   6   0  614.14  104.09
  -6  21   0  516.55   77.79
 -15  -6   0  435.06   74.79
 -15  -6   0  469.15   71.99
  -6  21   0  434.16   78.39
  -6  21   0  481.75   82.09
  21 -15   0  450.85   75.39
 -15  -6   0  317.37   98.49
  -6  21   0  357.16   93.49
 -21  16   0  566.94   95.29
 -21  16   0  654.93   91.99
   5 -21   0  582.74   96.19
  16   5   0  707.53  126.79
  16   5   0  559.14   97.69
  16   5   0  609.64  100.19
  16   5   0  427.16  104.59
  16   5   0  624.84   94.99
   5 -21   0  652.73   91.49
 -16  -5   0  611.34   90.79
  -5  21   0  463.45  104.29
  -5  21   0  530.45   98.69
 -16  -5   0  502.65   92.19
  -5  21   0  573.74   95.39
  21 -16   0  679.83   95.49
  -5  21   0  273.07  143.79
   4 -21   0   59.59   14.60
  17   4   0  160.08   44.80
  17   4   0  117.99   41.40
 -21  17   0   82.29   16.70
  17   4   0   57.99   24.10
 -21  17   0  100.09   25.60
  17   4   0   56.79   32.20
  -4  21   0   52.29   22.40
  21 -17   0   87.19   22.20
  -4  21   0  -17.90   30.10
 -17  -4   0   46.40   12.30
  -4  21   0   63.19   30.50
  -4  21   0   43.90   29.80
  18   3   0   18.30   17.40
  18   3   0    0.20   25.30
 -21  18   0   -2.70   22.50
  18   3   0   -7.60   28.90
  21 -18   0   32.50   18.20
  -3  21   0    5.30   20.60
  -3  21   0   48.20   29.30
  19   2   0   93.79   25.60
 -21  19   0   99.89   25.80
  19   2   0   93.19   38.60
  19   2   0   60.69   19.30
   2 -21   0   67.99   14.70
  -2  21   0    2.70   31.00
 -19  -2   0   47.00   20.50
  21 -19   0   44.50   18.50
 -19  -2   0   48.10   12.30
  -2  21   0   63.89   22.00
  20   1   0  119.79   25.90
 -21  20   0  119.59   26.70
  20   1   0   72.19   29.20
  20   1   0  108.89   22.50
 -20  -1   0   79.49   22.00
  21 -20   0  108.89   22.60
  -1  21   0   28.80   28.70
  -1  21   0   46.90   23.90
  21   0   0  127.09   39.00
  21   0   0  219.78   35.50
 -21  21   0  201.38   38.90
 -21   0   0  278.07   36.10
   0  21   0  208.48   37.20
  21 -21   0  187.58   35.90
   0  21   0  145.89   40.30
   1  21   0  108.99   27.00
  21 -22   0  126.89   22.90
 -22   1   0   66.89   19.80
   1  21   0  113.69   41.10
 -21  22   0  137.19   28.10
  22  -1   0   74.99   22.40
  22  -1   0  140.19   24.80
 -22   2   0   31.80   11.70
   2  20   0   11.50   17.90
   2  20   0   -2.50   23.70
  20 -22   0    9.70   14.70
  22  -2   0   15.00   14.30
 -20  22   0    9.20   20.60
  22  -2   0    3.00   14.90
  19 -22   0   27.70   17.70
   3  19   0   58.49   21.30
   3  19   0   34.60   28.50
 -22   3   0   42.00   13.70
 -19  22   0  101.29   24.70
  22  -3   0   30.70   19.40
  22  -3   0   52.79   17.40
  18 -22   0   26.30   17.80
   4  18   0   19.50   19.60
   4  18   0   47.30   33.70
 -22   4   0   -6.70   11.10
  22  -4   0   13.60   26.50
  22  -4   0    3.30   16.40
  22  -4   0   27.80   16.00
 -18  22   0   -3.20   23.70
  17 -22   0   15.50   17.40
   5  17   0   29.20   19.50
 -22   5   0   31.60    8.50
   5  17   0   20.40   36.40
  22  -5   0   27.80   17.20
  22  -5   0   12.90   29.80
 -17  22   0   28.40   25.40
  -5 -17   0   12.20    8.10
  22  -5   0    1.90   16.70
  16 -22   0   23.80   20.50
   6  16   0   31.70   30.80
 -22   6   0    7.90   11.30
   6  16   0   35.00   21.30
  22  -6   0   29.20   17.90
  -6 -16   0   16.70    9.40
  22  -6   0   12.00   17.00
  22  -6   0   39.70   35.80
 -16  22   0   27.40   26.70
  15 -22   0   -4.00   19.70
 -22   7   0   27.10    9.50
   7  15   0   36.80   30.90
 -15  22   0    0.80   13.10
  22  -7   0   10.80   39.30
  22  -7   0   -0.80   16.60
  -7 -15   0   22.30    9.20
  -7 -15   0   14.50   22.40
  22  -7   0   41.00   16.20
   8  14   0   61.39   31.80
   8  14   0  133.59   34.60
   8  14   0   60.29   23.60
   8  14   0   36.60   32.40
 -22   8   0   72.39   39.10
  14 -22   0  101.89   34.00
 -22   8   0   51.29   12.80
  -8 -14   0   58.29   12.30
 -14  22   0   77.59   29.10
  22  -8   0   26.90   19.70
  -8 -14   0   94.09   25.60
  22  -8   0   91.09   33.50
 -14  22   0   44.40   20.20
 -14  22   0   52.19   51.49
   9  13   0   -7.90   47.70
 -22   9   0   19.20   34.60
   9  13   0   22.50   30.10
  13 -22   0   20.40   22.30
   9  13   0   46.90   29.30
   9  13   0   85.29   32.60
 -22   9   0   12.10    7.90
   9  13   0   10.50   19.50
  22  -9   0  -25.10   15.50
 -13  22   0   -9.50   25.90
  22  -9   0    0.40   27.30
 -13  22   0   31.90   19.90
 -13  22   0   -3.70   34.80
  -9 -13   0    5.90    7.40
 -13  22   0   29.50   27.80
  -9 -13   0   27.60   21.10
  10  12   0  164.78   43.40
 -22  10   0  157.58   53.09
  10  12   0  198.98   37.90
 -22  10   0  147.69   30.70
  12 -22   0  254.67   40.10
  10  12   0  224.68   48.60
  10  12   0   84.49   55.79
  10  12   0  212.28   45.60
  12 -22   0  237.38   33.20
 -12  22   0  118.19   49.90
 -10 -12   0  184.08   30.50
 -12  22   0  178.68   40.60
 -10 -12   0  204.18   38.10
 -12  22   0  137.79   44.20
  22 -10   0  240.08   46.70
  11 -22   0   38.30   13.40
  11  11   0   57.39   31.70
  11  11   0  -11.40   39.90
 -22  11   0   -8.80   36.20
  11  11   0   83.59   23.80
 -22  11   0   39.60   10.40
  11  11   0   23.30   29.50
  11  11   0   91.69   37.30
  11 -22   0   60.99   22.80
 -11  22   0   67.69   36.60
 -11  22   0   22.60   25.90
  22 -11   0   21.80   40.20
 -11  22   0   40.90   26.70
  22 -11   0    9.20   19.20
 -11 -11   0   46.70   21.20
  22 -11   0   69.49   27.60
 -11 -11   0   26.50    9.80
  12  10   0  227.38   37.20
  10 -22   0  209.78   31.00
  12  10   0   50.59   50.69
  12  10   0  235.68   44.70
  10 -22   0  189.08   37.30
 -22  12   0  166.58   52.19
 -22  12   0  172.48   29.70
  12  10   0  126.69   43.30
  12  10   0   90.69   40.30
  22 -12   0  178.38   33.10
 -12 -10   0  179.98   29.10
 -10  22   0  206.48   39.10
 -12 -10   0  194.38   34.70
 -10  22   0  126.89   45.00
 -10  22   0  137.09   39.40
 -10  22   0  108.79   47.30
  13   9   0   -4.70   29.30
  13   9   0   18.20   20.20
 -22  13   0   16.30   33.10
  13   9   0  -68.49   60.19
   9 -22   0  -20.60   19.10
   9 -22   0    1.60   10.10
 -22  13   0   18.80    8.10
  13   9   0  -33.30   27.10
  -9  22   0    3.10   30.00
  -9  22   0   35.70   31.30
 -13  -9   0   24.60   19.00
  22 -13   0   14.60   19.00
  -9  22   0   33.30   29.90
 -13  -9   0    9.00    7.80
  22 -13   0  -32.60   11.70
  -9  22   0  -47.50   26.70
  14   8   0   41.90   29.20
 -22  14   0   66.19   17.00
   8 -22   0   53.69   25.80
  14   8   0   88.19   23.10
   8 -22   0   75.49   14.90
 -22  14   0   79.99   45.50
  14   8   0   85.09   32.90
  14   8   0   25.20   30.60
  -8  22   0   35.80   29.70
  22 -14   0   72.99   20.40
  -8  22   0   69.39   30.10
 -14  -8   0   42.80   11.70
 -14  -8   0   25.90   19.50
  -8  22   0   20.20   33.50
  -8  22   0   61.49   28.50
   7 -22   0   10.10   10.80
  15   7   0   28.50   28.20
   7 -22   0   21.30   27.30
  15   7   0   19.40   28.20
  15   7   0  -11.60   28.60
 -22  15   0   28.40   10.00
 -15  -7   0   11.90   15.40
  22 -15   0   -4.20   15.10
 -15  -7   0   -1.70    6.80
  -7  22   0  -21.50   21.00
  -7  22   0   15.60   26.20
  -7  22   0    0.30   21.20
  16   6   0   22.30   27.50
 -22  16   0  -15.10   14.60
  16   6   0  -15.80   24.00
  16   6   0   38.10   19.10
   6 -22   0   29.70   19.80
  -6  22   0   17.60   22.20
  22 -16   0   10.80   15.80
 -16  -6   0   -4.90   10.00
  -6  22   0   -0.70   19.50
  -6  22   0   23.60   37.20
   5 -22   0    9.10   10.20
  17   5   0   55.59   19.70
  17   5   0   34.50   35.20
 -22  17   0   12.40   18.00
  17   5   0   27.20   24.70
 -17  -5   0   16.80    7.60
  -5  22   0   28.20   20.50
  -5  22   0   12.70   19.80
  -5  22   0   12.00   33.60
  22 -17   0   31.90   15.90
  18   4   0    2.80   26.60
  18   4   0   -7.80   22.80
  18   4   0   25.20   17.90
 -22  18   0   13.10   18.30
  -4  22   0  -22.70   23.70
 -18  -4   0   10.70   18.20
  -4  22   0    6.40   18.10
  22 -18   0    1.90   14.80
  19   3   0   86.69   19.90
  19   3   0   44.80   25.90
 -22  19   0   59.39   22.70
  19   3   0   40.10   23.40
  -3  22   0   86.19   21.20
  -3  22   0   25.40   25.80
  22 -19   0   68.49   19.70
 -19  -3   0   48.00   19.50
  20   2   0   21.30   14.80
 -22  20   0   11.30   30.50
  20   2   0    9.20   20.40
  20   2   0  -57.59   25.70
  22 -20   0   -1.30   14.90
 -20  -2   0   27.50   14.70
  -2  22   0   -3.20   26.40
  -2  22   0   -3.80   16.70
  21   1   0   86.29   25.40
  21   1   0  144.99   24.50
 -22  21   0  116.69   25.30
  -1  22   0  142.39   32.00
 -21  -1   0   90.19   22.40
  22 -21   0  139.29   24.10
  -1  22   0   83.89   28.70
 -22  22   0   -6.30   15.20
  22   0   0   28.20   12.20
  22   0   0   13.60   13.70
   0  22   0   13.10   17.70
  22 -22   0   14.80   11.20
 -22   0   0   28.80   16.10
   0  22   0   20.90   14.30
   1  22   0   36.40   20.20
   1  22   0   79.69   17.20
 -22  23   0   81.29   18.60
  21 -23   0  193.88   34.00
   2  21   0  168.08   34.50
   2  21   0  244.98   38.70
  -2 -21   0  222.78   36.60
  23  -2   0  221.98   34.00
 -21  23   0  150.68   34.90
  20 -23   0    1.40   11.20
   3  20   0  -27.20   19.10
   3  20   0    7.40   22.70
   3  20   0   26.00   16.90
  23  -3   0   12.10   11.80
  -3 -20   0   22.20   18.80
 -20  23   0   -5.20   18.40
   4  19   0    8.80   17.30
  19 -23   0   14.30   16.10
   4  19   0    6.00   22.60
   4  19   0   -8.00   26.10
 -19  23   0  -19.80   19.40
  23  -4   0    3.50   16.60
  -4 -19   0  -23.40   23.70
  -4 -19   0  -13.90   12.00
   5  18   0  192.18   47.70
  18 -23   0  195.08   38.50
   5  18   0  198.98   39.60
   5  18   0  180.08   45.10
  -5 -18   0  218.18   40.60
  23  -5   0  272.97   40.10
 -18  23   0  263.97   42.80
  23  -5   0  232.18   49.00
  17 -23   0  246.08   37.80
   6  17   0  165.68   41.50
   6  17   0  163.98   36.90
  23  -6   0  131.79   46.60
  -6 -17   0  233.98   38.90
 -17  23   0  188.58   39.80
   7  16   0  506.05   86.89
  16 -23   0  544.25   86.49
 -16  23   0  463.45   88.39
  -7 -16   0  528.35   86.79
  23  -7   0  721.63   96.99
   8  15   0  255.77   48.60
   8  15   0  203.88   58.29
   8  15   0  233.18   53.89
  15 -23   0  378.56   50.59
  -8 -15   0  323.37   51.29
 -15  23   0  285.97   51.59
  23  -8   0  210.68   57.59
   9  14   0  647.74  105.49
   9  14   0  697.73  102.29
  14 -23   0  652.33  102.49
 -14  23   0  690.33  103.69
  -9 -14   0  621.84  102.49
  23  -9   0  507.75  106.19
  13 -23   0   44.00   15.30
  13 -23   0   27.20   20.70
 -23  10   0   72.99   12.50
  10  13   0   -6.50   30.20
  10  13   0   65.69   30.20
  10  13   0   68.09   23.00
 -10 -13   0   27.90    9.20
 -13  23   0   34.60   17.80
  23 -10   0   61.59   17.50
  23 -10   0   18.40   15.10
 -10 -13   0   49.30   21.70
 -13  23   0   63.79   26.10
  11  12   0  104.39   24.40
  12 -23   0   40.40   22.90
  12 -23   0  119.59   18.60
  11  12   0   89.49   32.40
 -23  11   0   99.09   17.90
  11  12   0   12.60   32.40
 -12  23   0   95.79   29.30
 -11 -12   0   67.69   15.30
 -11 -12   0  101.79   24.80
  23 -11   0  116.49   22.60
  23 -11   0  105.79   20.70
 -12  23   0   60.09   22.50
 -12  23   0  150.88   43.50
  12  11   0   90.99   24.60
  11 -23   0  116.99   18.90
  11 -23   0   92.99   26.20
 -23  12   0  108.39   21.50
  12  11   0   52.09   32.70
  12  11   0   50.79   30.90
 -11  23   0   75.09   23.30
 -12 -11   0   81.09   16.00
 -12 -11   0  111.29   23.90
  23 -12   0  101.19   21.70
 -11  23   0   42.20   30.70
 -11  23   0  102.19   29.00
  13  10   0    8.60   35.30
  10 -23   0   16.90   20.00
  13  10   0   70.49   20.80
  10 -23   0   44.40   12.90
  13  10   0   99.59   30.20
  23 -13   0   37.90   17.00
 -10  23   0   62.69   24.40
 -13 -10   0   30.10    9.70
 -10  23   0   54.09   19.40
 -10  23   0   20.70   25.80
 -13 -10   0   50.69   18.80
  14   9   0  720.93   96.99
  14   9   0  605.14   99.29
  14   9   0  504.25  102.19
   9 -23   0  633.64   96.39
   9 -23   0  600.54   97.39
  23 -14   0  551.84   95.49
  -9  23   0  617.04   95.79
  -9  23   0  568.14   97.59
   8 -23   0  208.08   49.50
  15   8   0  217.38   52.29
 -23  15   0  298.37   47.60
  15   8   0  367.26   51.29
  15   8   0  257.57   59.59
  -8  23   0  277.37   49.10
 -15  -8   0  339.37   47.90
  -8  23   0  215.98   49.10
  23 -15   0  312.17   48.80
  16   7   0  612.84   86.69
   7 -23   0  590.64   87.59
  16   7   0  587.54   90.49
  16   7   0  550.94   89.69
  -7  23   0  536.05   86.29
  -7  23   0  440.96   89.29
  23 -16   0  518.15   85.89
  -7  23   0  466.75   86.69
  17   6   0  199.58   39.90
  17   6   0  173.88   32.40
  17   6   0  145.99   36.40
  23 -17   0  200.58   31.30
  -6  23   0  160.58   32.50
  -6  23   0  180.48   38.00
  -6  23   0   79.99   36.40
  18   5   0  210.18   42.00
  18   5   0  212.58   38.90
 -23  18   0  188.08   41.90
  18   5   0  328.37   47.70
 -18  -5   0  202.48   39.30
  23 -18   0  285.17   41.30
  -5  23   0  183.08   39.40
  19   4   0   12.10   13.10
  19   4   0  -14.90   24.00
  19   4   0   37.00   24.40
 -23  19   0  -27.60   13.30
  -4  23   0   11.10   17.80
 -19  -4   0   17.70   16.00
  23 -19   0   11.10   13.30
  -4  23   0    5.60   28.60
  20   3   0  -11.10   16.20
  20   3   0    7.50   15.60
 -23  20   0   14.50   17.00
 -20  -3   0    5.20   13.70
  23 -20   0   -7.60   11.20
  -3  23   0    8.30   16.60
 -23  21   0   54.99   20.50
  21   2   0   87.39   21.70
  -2  23   0  119.19   20.00
  22   1   0  181.48   24.60
 -22  -1   0  101.09   19.20
  -1  23   0   39.70   22.90
  -1  23   0  132.49   24.60
 -24   1   0   27.80   11.00
  -1 -23   0   33.90   12.70
   2  22   0   14.10   17.00
  -2 -22   0    4.50   13.80
   3  21   0   27.10   13.60
   3  21   0   24.70   16.60
  -3 -21   0   46.60   16.30
 -21  24   0    9.50   13.60
  20 -24   0    7.30   10.50
   4  20   0   21.90   12.90
   4  20   0   32.90   20.20
 -20  24   0   14.70   15.80
  -4 -20   0   48.00   16.80
   5  19   0   16.20   14.20
   5  19   0   -9.40   20.00
  19 -24   0   -6.20   11.80
 -19  24   0  -14.70   21.00
  -5 -19   0    2.70   16.40
  -5 -19   0   -7.90    8.80
  18 -24   0   23.00   14.70
   6  18   0   50.79   25.20
   6  18   0   22.70   22.10
  -6 -18   0   56.39   20.90
 -18  24   0   73.69   20.70
  -6 -18   0   52.99   13.30
   7  17   0   -9.00   16.30
   7  17   0   -0.50   23.70
   7  17   0   30.50   23.90
  17 -24   0   17.30   15.40
  -7 -17   0    1.20   17.00
  24  -7   0    6.40    9.60
 -17  24   0    6.40   19.30
   8  16   0   40.70   19.20
  16 -24   0   58.49   17.00
   8  16   0   26.70   25.40
   8  16   0   59.69   25.70
  24  -8   0    5.90   11.20
 -16  24   0   42.40   21.80
  24  -8   0   10.10   12.60
  -8 -16   0   48.00   18.70
  15 -24   0    9.00   16.00
   9  15   0    1.30   18.00
   9  15   0  -41.50   22.70
   9  15   0    3.10   23.90
  24  -9   0  -11.30   19.90
  -9 -15   0    0.00   19.60
 -15  24   0   52.99   21.90
  24  -9   0   30.60   14.30
  14 -24   0   27.10   18.10
  10  14   0   39.60   26.00
  10  14   0   18.70   25.00
  10  14   0   40.80   18.90
 -10 -14   0   40.30   24.30
 -14  24   0   44.00   22.90
  24 -10   0   -6.70   11.30
  11  13   0    6.00   24.20
  13 -24   0   37.10   18.60
  11  13   0   13.50   17.10
  11  13   0   47.80   26.70
 -11 -13   0   23.60   19.00
  24 -11   0   24.90   15.90
 -13  24   0   15.10   21.50
 -13  24   0   49.80   20.50
  12 -24   0   20.50   17.40
  12  12   0   37.90   26.00
  12  12   0   10.50   17.50
  12  12   0   31.20   24.60
 -12 -12   0   27.70   17.40
 -12  24   0   -8.40   15.00
  24 -12   0   15.80   13.80
  13  11   0   -4.30   25.10
  13  11   0   25.10   18.90
  11 -24   0   21.80   17.10
  13  11   0   22.40   24.80
 -11  24   0   55.39   19.50
 -13 -11   0   14.80   15.20
 -11  24   0   22.90   21.10
  24 -13   0   28.40   15.10
  10 -24   0   39.60   18.50
  14  10   0  -45.00   24.30
  14  10   0   33.30   19.00
  14  10   0   34.90   24.60
 -10  24   0   54.79   21.00
 -14 -10   0   49.10   15.10
 -10  24   0   40.20   21.00
  24 -14   0   68.49   18.40
 -24  15   0   12.20   14.40
  15   9   0   16.30   17.00
  15   9   0   -4.20   22.70
   9 -24   0   -6.90   14.50
  15   9   0   25.60   24.10
  -9  24   0    8.70   22.60
  24 -15   0   23.10   15.10
 -15  -9   0   12.10   23.20
  -9  24   0   14.00   17.90
  16   8   0   31.00   25.60
  16   8   0   13.50   24.90
  16   8   0   37.40   16.80
  -8  24   0   35.00   21.10
  -8  24   0   20.80   19.70
  24 -16   0   37.80   13.30
  17   7   0   16.70   29.50
  17   7   0    8.50   14.90
  17   7   0   14.40   20.70
  -7  24   0    3.30   15.80
 -17  -7   0   -9.80   17.60
 -17  -7   0    4.20   12.50
  24 -17   0   13.30   11.50
  -7  24   0   29.70   15.00
  18   6   0  147.59   42.60
  18   6   0   98.79   24.50
  18   6   0    9.60   22.50
  -6  24   0   41.10   15.20
 -18  -6   0   39.10   16.50
  24 -18   0   43.50   13.90
 -18  -6   0   20.30   15.00
  19   5   0  -19.00   18.20
  19   5   0  -13.50   11.60
 -19  -5   0   26.30   11.80
  -5  24   0   11.50   12.70
 -19  -5   0    2.50   14.60
  20   4   0   27.70   16.60
  20   4   0   23.60   11.80
  -4  24   0   26.90   18.10
 -20  -4   0   38.00   13.30
 -20  -4   0   22.30   12.70
  21   3   0   23.10    9.80
 -21  -3   0   26.50   12.70
  -3  24   0   -6.60   12.80
 -21  -3   0   23.60   11.00
   2 -24   0   11.20   12.80
 -22  -2   0    3.50    9.90
 -22  -2   0   -7.80    8.70
   1 -24   0   41.10   11.70
 -23  -1   0   10.00    8.50
 -25   3   0    0.90    9.20
  -3 -22   0   -7.90    8.70
   4  21   0  -16.20   20.70
  -4 -21   0   24.90   13.80
   5  20   0   11.60   16.20
 -20  25   0   23.10   14.10
  -5 -20   0   47.90   13.40
   6  19   0    4.50   17.70
   6  19   0   28.60   15.50
  19 -25   0   16.50   10.80
  -6 -19   0   65.59   14.80
 -19  25   0   14.20   14.90
   7  18   0  294.27   46.90
  -7 -18   0  244.78   44.70
  -7 -18   0  324.47   48.10
 -18  25   0  286.67   47.70
  17 -25   0  232.28   32.60
   8  17   0  154.38   32.00
   8  17   0  114.69   38.00
 -17  25   0  174.88   34.80
  16 -25   0  317.07   63.89
   9  16   0  436.06   64.59
 -16  25   0  523.45   73.79
  -9 -16   0  448.36   64.79
  25  -9   0  353.76   65.79
  10  15   0   67.09   21.00
  15 -25   0   41.00   18.30
  10  15   0   36.30   25.60
  25 -10   0   39.20   13.00
 -15  25   0  106.29   26.00
  11  14   0  211.28   32.70
  11  14   0  116.09   39.60
  11  14   0  186.78   35.90
  14 -25   0  103.99   28.10
 -11 -14   0  174.08   27.60
  25 -11   0  149.19   27.30
 -14  25   0  111.09   30.10
  12  13   0  -16.70   24.20
  12  13   0    0.50   21.00
  13 -25   0   15.00   16.70
  12  13   0    3.40   22.30
  25 -12   0   15.30   10.10
 -12 -13   0    7.50   14.40
 -13  25   0   21.80   26.70
  12 -25   0    7.60   14.90
  13  12   0   10.80   18.60
  13  12   0   -0.60   21.80
  13  12   0   -2.10   27.40
  25 -13   0    6.10   11.40
 -12  25   0   21.70   22.40
 -13 -12   0  -10.30   14.80
  14  11   0  209.58   32.80
  11 -25   0  154.98   32.10
  14  11   0  128.69   33.50
 -14 -11   0  154.18   28.70
  25 -14   0  187.88   28.40
 -11  25   0   99.69   29.70
  15  10   0  126.19   24.00
 -25  15   0   55.59   19.20
  10 -25   0   52.79   20.20
  15  10   0    2.40   22.40
  15  10   0   31.80   31.20
  25 -15   0   74.09   16.50
 -15 -10   0   52.29   17.60
 -10  25   0   21.70   16.40
  -9  25   0  354.76   63.69
 -16  -9   0  460.05   62.69
  25 -16   0  342.67   63.39
  17   8   0  130.59   32.20
 -17  -8   0  184.38   29.60
  18   7   0  290.57   48.50
 -18  -7   0  304.17   48.90
  19   6   0   40.70   22.50
  19   6   0   39.70   14.10
 -19  -6   0   23.10   11.90
 -20  -5   0   19.00   10.30
   4 -25   0   29.10   13.40
 -21  -4   0   23.00    8.50
   3 -25   0    2.10    9.20
  -6 -20   0   79.89   15.70
 -26   7   0   12.70   14.40
   7  19   0    0.90   12.90
  -7 -19   0   17.90   10.40
 -19  26   0   17.10   13.30
 -26   8   0   28.20   14.40
   8  18   0   38.00   17.10
 -18  26   0    8.30   12.60
  -8 -18   0   70.59   13.70
   9  17   0    3.90   16.70
  17 -26   0    3.80   10.70
   9  17   0   16.00   14.60
 -17  26   0   -4.70   11.90
  -9 -17   0    9.20   10.70
  -9 -17   0   10.00    8.90
  10  16   0   -8.30   15.80
  10  16   0   34.60   14.30
 -26  10   0   -0.60   12.00
  16 -26   0    0.70    8.00
 -16  26   0    6.90   12.90
 -10 -16   0   -5.90   13.40
  11  15   0   36.00   19.50
  11  15   0   14.40   13.40
 -26  11   0   28.00   15.80
  15 -26   0   24.10   11.20
 -11 -15   0   31.10   12.60
 -15  26   0   22.90   15.20
 -11 -15   0   30.40   11.20
 -26  12   0   -6.70   12.00
  12  14   0  -15.70   19.00
  14 -26   0   -1.30   10.60
  12  14   0   16.70   12.40
 -12 -14   0   19.00   13.20
 -14  26   0    3.50   13.20
 -12 -14   0    9.40    9.80
  13  13   0   82.89   15.60
  13  13   0   29.50   20.60
  13 -26   0   61.79   15.50
 -26  13   0   32.20   14.40
 -13  26   0   22.30   15.20
 -13 -13   0  114.09   17.00
 -26  14   0   12.40   13.70
  14  12   0   10.20   11.90
  14  12   0   15.80   16.90
 -12  26   0    8.50   14.30
 -14 -12   0   33.40   16.50
  15  11   0   34.40   13.70
  15  11   0   19.50   18.40
 -15 -11   0   27.10   13.30
 -11  26   0   32.90   14.90
  16  10   0   33.90   15.30
  16  10   0   10.10   16.00
 -16 -10   0   19.40   12.10
  17   9   0   23.30   14.90
 -17  -9   0   -6.20   10.20
 -18  -8   0   35.90   11.90
   7 -26   0   39.40   11.00
 -19  -7   0   25.50    9.80
   6 -26   0   87.99   14.80
 -20  -6   0   52.39   12.80
 -27  10   0   33.40    9.90
 -27  11   0   47.80   12.30
 -11 -16   0   70.29   12.10
  12  15   0   13.40   22.30
 -12 -15   0   28.10    8.70
  13  14   0   12.60   21.20
 -13 -14   0   15.80    9.80
 -14 -13   0   29.00   10.50
 -15 -12   0   27.60    9.40
 -16 -11   0  149.69   25.40
 -17 -10   0   43.30   11.70
   0   0  -1   -0.70    3.60
   0   0  -1    1.20    4.00
   0   0  -1    6.30    5.20
   0   0   1    0.50    8.30
   0   0   1   -0.80    3.60
   0   0   1   -1.50    3.80
   0   0   1   -0.40    1.60
   0   0   1    1.70    1.80
   1  -1  -1   -1.40    5.30
   1  -1  -1   -1.30    5.80
   1  -1  -1    4.90    7.00
  -1   0  -1    2.70    7.50
   1  -1  -1    3.40    8.50
  -1   0  -1   -2.50    6.20
   0   1  -1    4.20    2.80
   0   1  -1    1.60    3.00
  -1   0  -1   13.90    9.80
  -1   0  -1    4.80    9.90
  -1   0  -1   15.10   10.50
  -1   0  -1    5.20    2.70
   1   0   1    6.30    3.10
   0  -1   1   -1.70   13.70
  -1   1   1    1.50    5.70
  -1   1   1    1.90    2.30
   1   0   1    2.00    7.00
  -1   1   1    6.10    7.60
   1   0   1   -0.10    6.80
   0  -1   1    4.50    2.60
  -1   1   1    1.60    5.90
   0  -1   1    3.40    3.20
   0  -1   1    5.30    1.30
  -1   1   1   11.30    6.40
   0  -1  -1   -0.50    7.10
   0  -1  -1   14.50    8.70
  -1   1  -1   -3.50    6.60
   1   0  -1    3.90    3.90
   1   0  -1   -0.50    2.70
  -1   1  -1    0.30    6.30
  -1   1  -1    0.20    5.40
  -1   1  -1   -1.00    4.80
  -1   1  -1    4.70    2.40
   0  -1  -1   13.30   10.60
   0  -1  -1    6.30    7.30
  -1   1  -1    0.10    8.40
   1  -1   1    4.90    2.40
   0   1   1    1.00    7.90
   1  -1   1   -0.60    4.90
   1  -1   1   15.80   15.00
  -1   0   1    3.30    1.40
  -1   0   1    5.40   12.00
   1  -1   1    9.20    6.00
   0   1   1    5.00    2.90
   1  -1   1   -9.80    4.90
  -1   0   1    0.70    3.50
   0   1   1    5.40    7.50
  -1   0   1    2.10    3.10
  -1   2  -1   10.70    7.80
  -1   2  -1    6.70    6.60
  -1   2  -1    7.40    7.40
  -1  -1  -1   -5.40    8.80
   2  -1  -1    0.90    8.90
  -1  -1  -1    3.60   12.10
   2  -1  -1   10.10    6.50
  -1  -1  -1  -16.00   14.40
  -1   2  -1    4.40    8.30
   2  -1  -1   -2.20    7.50
  -1  -1  -1    1.10    3.30
  -1  -1  -1   -0.70    9.70
  -2   1   1   -3.50    6.30
   1  -2   1    8.10    2.80
   1  -2   1   -6.30    6.90
   1  -2   1   -2.70   14.60
   1  -2   1    0.70    6.00
  -2   1   1    4.10    6.80
   1   1   1   13.10   12.60
   1   1   1   -1.80    9.40
  -2   1   1    3.60    8.20
   1   1   1   -0.30   13.50
  -2   1   1    4.90    2.80
   1   1   1   -1.80    3.50
   1   1   1    0.70    8.90
  -2   1   1   -6.10    7.40
  -2  -1  -1   11.50   13.30
  -2  -1  -1    7.80    5.20
  -2  -1  -1   -4.40   18.50
  -1   3  -1   16.20    9.50
  -2  -1  -1   12.50   16.00
  -1   3  -1   12.40   10.70
  -1   3  -1   19.90   11.00
  -2  -1  -1    4.00   12.70
  -1   3  -1   37.80   13.20
   3  -2  -1   20.00   10.20
   3  -2  -1   -4.80   11.50
   2   1   1    8.40   14.40
   2   1   1   11.90   12.60
   1  -3   1   15.60    4.40
   2   1   1   59.19   17.60
  -3   2   1    7.20   10.40
   1  -3   1   -0.90    9.00
   1  -3   1   11.60    9.60
  -3   2   1   14.50   13.90
  -3   2   1   13.90    4.60
   2   1   1    9.20    5.50
   1  -3   1   23.60   23.10
  -3   2   1   58.99   13.10
   0   2  -1   -2.20    6.40
   0   2  -1    0.80    5.50
  -2   0  -1    9.50   13.70
   2  -2  -1    7.20    9.80
  -2   0  -1    0.50    3.70
  -2   0  -1   10.40   11.20
   0   2  -1    2.40    6.90
  -2   0  -1   12.90   15.90
   0   2  -1    6.50    3.60
  -2   0  -1   11.60    9.50
   2  -2  -1   -0.80    9.00
   0  -2   1    0.80    5.70
   2   0   1    5.20    9.50
  -2   2   1   12.00    9.80
  -2   2   1    1.00   11.40
  -2   2   1   -2.90    3.30
   2   0   1   -7.90   13.10
  -2   2   1   30.90   12.20
   2   0   1    5.90   10.70
   0  -2   1    2.00    5.40
   0  -2   1   14.80   19.60
  -2   1  -1   13.90   12.20
   1  -2  -1    4.80    9.20
   1   1  -1    1.90    4.30
   1   1  -1   -1.00    4.20
  -2   1  -1    4.30    9.10
   1  -2  -1    9.80    8.90
  -2   1  -1    5.60   13.10
  -2   1  -1    1.80    8.00
   2  -1   1   -0.50   10.00
  -1   2   1    5.20   10.00
  -1  -1   1    1.80    2.00
  -1   2   1   -2.30    8.60
  -1   2   1    1.20    3.40
  -1  -1   1   -2.30    3.80
  -1   2   1   18.10    8.40
  -1  -1   1    2.50    1.80
  -1  -1   1    4.20    4.30
  -1   2   1    3.20   13.80
  -1  -1   1   14.00   13.20
   2   0  -1   -7.60    5.30
   2   0  -1    9.00    8.90
  -2   2  -1   11.30   15.10
   0  -2  -1    1.90   13.00
   2   0  -1    1.10    6.50
   0  -2  -1    3.80   10.60
  -2   2  -1   -9.00   10.10
  -2   2  -1    3.40    3.30
   2   0  -1    2.20    5.60
   0  -2  -1   -8.10    5.60
  -2   2  -1   -0.70    7.50
  -2   2  -1    0.50    9.40
   0  -2  -1   -1.70    9.20
   0   2   1   -3.90   10.80
   0   2   1    1.10   14.30
   0   2   1    3.70    4.10
   0   2   1    1.80    9.60
  -2   0   1   -2.00    2.30
   2  -2   1    1.70    9.50
   0   2   1   -0.30   11.90
  -2   0   1   -4.50   16.10
  -2   0   1   -5.40    6.40
  -2   0   1    4.00    5.80
  -2   3  -1   -0.10   11.30
   3  -1  -1    5.70   10.70
  -1  -2  -1   12.00   13.20
  -1  -2  -1    3.30    5.10
  -2   3  -1   -6.20   17.00
  -2   3  -1   43.10   13.80
  -1  -2  -1   10.40   16.20
  -1  -2  -1   35.60   15.70
  -2   3  -1    7.40    9.70
   3  -1  -1   10.80    8.80
   3  -1  -1   15.40   13.40
  -1  -2  -1   -6.40   10.40
  -2   3  -1   12.20    4.60
  -1  -2  -1   -7.40   18.80
   1   2   1   16.30   13.90
   1   2   1    6.40   16.10
   1   2   1   32.80   20.30
   2  -3   1    8.60   11.40
   1   2   1   -3.70   13.00
  -3   1   1   28.40   10.40
  -3   1   1   12.20    3.70
   1   2   1    3.20    5.20
  -3   1   1   11.10   11.10
  -3   1   1   19.70    9.40
  -3   1   1   10.60   12.70
  -2   4  -1   20.00   15.80
   4  -2  -1    4.10   14.30
  -2  -2  -1   22.00    6.70
  -2  -2  -1    0.90   15.40
  -2   4  -1    6.80   13.90
  -2  -2  -1   22.90   19.30
  -2  -2  -1   43.40   16.80
   4  -2  -1   16.90   12.30
  -2   4  -1   16.20    5.80
  -2  -2  -1    3.10   22.60
  -2   4  -1    4.30   13.70
  -2  -2  -1   19.20   16.80
  -2   4  -1   28.60   20.30
   2  -4   1   58.19   32.90
   2   2   1   -1.10   14.90
   2   2   1   12.20   17.70
   2   2   1   31.30   20.70
  -4   2   1   21.30   17.90
   2  -4   1   15.00   14.40
  -4   2   1    6.30   12.80
   2   2   1   15.90    6.60
  -4   2   1   10.50    4.50
  -2   5  -1    6.20   15.40
   5  -3  -1   12.00   17.70
  -3  -2  -1   41.10   23.30
  -3  -2  -1    9.00   17.00
  -3  -2  -1   19.30   24.60
  -2   5  -1   41.40   18.10
   5  -3  -1    6.60   14.80
  -2   5  -1   36.70   23.70
  -2   5  -1    1.20   17.30
  -2   5  -1   14.20    6.60
   3   2   1   34.00   24.30
   3   2   1   16.70   24.40
  -5   3   1   54.09   23.10
  -5   3   1   13.10    4.80
  -5   3   1   18.90   16.00
   2  -5   1   47.00   30.50
   3   2   1  -26.60   20.90
  -5   3   1   11.60   18.00
   3   2   1   18.40    7.10
   2  -5   1    0.00   15.60
   3   2   1    5.10   18.40
  -3  -1  -1   60.39   23.90
  -3  -1  -1   58.69   19.20
  -1   4  -1   49.10   16.90
  -1   4  -1   48.40    9.80
  -1   4  -1   42.70   16.80
   4  -3  -1   62.59   17.50
  -1   4  -1   35.40   17.40
  -3  -1  -1   53.59   26.30
  -3  -1  -1   33.60   22.10
   4  -3  -1   61.99   19.80
  -1   4  -1   47.70   20.20
  -3  -1  -1   62.89   10.70
   1  -4   1   48.00   16.60
   3   1   1   66.79   19.70
  -4   3   1   51.49   10.00
   1  -4   1   49.60   16.30
  -4   3   1   56.09   19.40
  -4   3   1   58.39   20.60
   3   1   1   67.19   27.00
   3   1   1   65.29   11.20
  -4   3   1   69.09   22.80
   1  -4   1   85.89   29.30
  -4   3   1   49.70   17.90
  -3   0  -1    1.60    4.60
  -3   0  -1    6.30   12.50
   3  -3  -1    8.20   14.50
   0   3  -1    0.80    8.20
   0   3  -1    2.80   10.30
   0   3  -1    4.80    9.60
   0   3  -1    7.20   12.10
  -3   0  -1    5.90   19.30
   3  -3  -1   12.90   13.60
  -3   3   1    5.30    4.60
   3   0   1   17.30   12.70
  -3   3   1    3.30   14.40
  -3   3   1   16.00   14.80
  -3   3   1    3.60   12.40
   0  -3   1   12.20    9.10
   0  -3   1    8.70    9.20
   3   0   1    0.40   17.30
  -3   3   1  -18.60   16.80
   0  -3   1  -14.50   25.70
   0  -3   1    5.90    4.00
   3   0   1   12.20   17.10
   2  -3  -1    5.30   12.70
  -3   1  -1    8.20   16.70
   1   2  -1   18.30    8.70
  -3   1  -1    5.70   12.50
  -3   1  -1   12.70    4.60
  -3   1  -1    8.60   11.10
   1   2  -1    5.20    7.20
  -3   1  -1   27.10   18.90
   2  -3  -1   13.80   13.70
  -1  -2   1   13.60    4.00
   3  -1   1    4.40   10.70
  -1  -2   1    2.60    7.40
  -2   3   1   -2.10   18.90
  -1  -2   1   35.70   21.00
  -2   3   1   12.50   13.00
   3  -1   1   -1.70   14.90
  -1  -2   1   10.90    3.60
  -2   3   1    8.40    4.50
  -2   3   1   12.30   14.10
  -2   3   1   18.20   14.30
   3  -1   1   23.60   14.30
  -1  -2   1    6.30    7.10
  -3   2  -1    2.40   16.20
   2   1  -1   17.10    7.90
  -3   2  -1  -15.70   17.30
  -3   2  -1    3.30    4.50
   1  -3  -1   10.90   13.00
  -3   2  -1    9.90   11.00
   2   1  -1   15.10    8.30
   2   1  -1   14.80    8.10
  -3   2  -1   31.30   14.20
   3  -2   1    7.40   11.00
  -2  -1   1   33.60   21.60
  -2  -1   1    4.40    6.80
   3  -2   1   17.20   13.40
  -1   3   1    5.50   18.50
  -1   3   1   19.80   13.10
  -2  -1   1   15.30    8.30
  -1   3   1    5.70    4.70
  -2  -1   1   11.20    3.30
  -1   3   1    9.40   13.60
  -1   3   1   15.30   14.50
  -3   3  -1    7.00   16.40
   3   0  -1    5.90   11.90
  -3   3  -1    4.30    4.30
   0  -3  -1    1.30   11.60
  -3   3  -1    2.80   10.50
   3   0  -1   13.60   10.80
  -3   3  -1   -3.40   21.20
   0  -3  -1   -0.70   12.90
  -3   3  -1   12.70   14.30
   3   0  -1    1.70    7.90
   0  -3  -1   -1.90   14.60
   3  -3   1    4.80   13.50
  -3   0   1    8.70   11.70
  -3   0   1   -8.30    9.70
  -3   0   1   -0.90    3.90
   0   3   1   -0.30   16.70
  -3   0   1    1.80   22.30
  -3   0   1   14.70    9.90
   0   3   1   -1.90    5.30
   0   3   1    4.20   13.10
   3  -3   1   15.40   11.20
   0   3   1  -22.70   20.50
  -1  -3  -1   65.99   17.80
  -3   4  -1   47.00   20.10
  -1  -3  -1   38.10   24.30
   4  -1  -1   48.30   15.70
  -3   4  -1   55.79   10.50
  -3   4  -1   81.29   21.20
   4  -1  -1   61.99   17.90
  -1  -3  -1   38.80   19.90
  -1  -3  -1   52.39   11.00
  -3   4  -1   63.29   18.00
  -1  -3  -1   65.89   21.10
  -3   4  -1   77.79   27.40
   1   3   1   52.99   24.60
   1   3   1   43.70   23.30
  -4   1   1   58.49   16.50
  -4   1   1   32.40   17.30
   3  -4   1   78.79   16.20
   1   3   1   46.70   19.90
  -4   1   1   71.69   21.10
   1   3   1   52.89   24.40
   1   3   1   49.99   10.90
   3  -4   1   60.29   19.10
  -3   5  -1   15.50    7.40
  -2  -3  -1   32.90   24.70
  -3   5  -1    7.10   17.30
  -2  -3  -1   55.79   20.40
  -2  -3  -1   29.60   18.70
   5  -2  -1   13.90   14.90
  -2  -3  -1   56.69   28.40
   5  -2  -1   -6.40   16.90
  -3   5  -1   15.40   16.60
  -3   5  -1   49.80   28.50
  -3   5  -1   21.60   19.30
  -5   2   1   37.90   16.50
  -5   2   1   21.10    6.30
   2   3   1   66.59   28.90
   3  -5   1   33.50   18.30
   3  -5   1   48.10   13.70
   2   3   1   20.80   22.10
   2   3   1    9.90   18.90
  -5   2   1   55.89   21.80
   2   3   1   19.20    7.60
   6  -3  -1  -20.60   13.50
  -3   6  -1   21.00   16.60
  -3  -3  -1   19.70   22.20
  -3   6  -1  -24.00   26.50
  -3  -3  -1   10.60   18.90
   6  -3  -1    6.00   17.00
  -3   6  -1    1.60    5.70
  -3   6  -1   -4.60   16.50
  -3  -3  -1   -3.20   18.70
  -3   6  -1   -2.20   19.00
   6  -3  -1    8.20   13.90
  -3   6  -1   -6.70   14.60
  -3  -3  -1   -6.50   24.80
  -3  -3  -1    3.50    7.20
  -6   3   1   18.40   15.50
   3   3   1  -12.40   25.50
   3   3   1   12.30   18.20
  -6   3   1   -9.10   15.40
  -6   3   1  -13.10   21.50
   3   3   1   15.40   20.60
   3  -6   1   18.80   11.50
   3  -6   1   -6.70   16.10
  -6   3   1   -9.20   22.30
   3   3   1    3.80    7.20
   3   3   1  -13.00   17.30
   3   3   1    5.30   22.80
  -6   3   1    8.10    4.90
  -4  -3  -1   43.90    9.00
  -3   7  -1   24.10   16.20
  -3   7  -1   47.10   21.30
  -4  -3  -1   -0.30   36.20
   7  -4  -1   78.29   18.00
  -4  -3  -1   11.20   19.80
  -4  -3  -1   31.90   24.70
  -3   7  -1    7.30   27.60
   7  -4  -1   45.50   21.30
  -3   7  -1   40.80   19.10
  -4  -3  -1   18.40   19.70
  -3   7  -1   50.89    8.60
  -4  -3  -1   59.39   27.30
   7  -4  -1   19.10   16.60
  -7   4   1   53.69   24.80
  -7   4   1   37.80   17.90
   4   3   1   -1.60   18.40
   4   3   1   54.99   27.40
   4   3   1   32.50   22.20
   4   3   1   18.70   22.20
  -7   4   1   51.69   25.10
   4   3   1   32.20    9.00
  -7   4   1   18.00   19.40
  -7   4   1   25.90    7.10
   4   3   1   36.70   25.30
   3  -7   1   23.60   17.70
   4   3   1   53.59   19.80
  -2   6  -1   19.60   16.20
  -2   6  -1    3.80   18.20
   6  -4  -1   15.40   15.90
   6  -4  -1   24.10   16.60
  -4  -2  -1   17.80   21.90
  -2   6  -1   17.80   17.80
  -2   6  -1   -2.00   14.00
  -4  -2  -1    8.80    6.80
  -4  -2  -1  -15.80   17.40
  -2   6  -1   21.60   23.10
  -4  -2  -1  -12.00   25.40
  -4  -2  -1    6.70   18.00
  -2   6  -1    7.40    5.80
   6  -4  -1  -20.00   17.40
  -6   4   1    2.40   23.50
   4   2   1   -5.80   23.50
  -6   4   1  -11.00   22.10
   4   2   1   18.80   18.80
  -6   4   1   12.40    6.40
   2  -6   1   15.50   16.10
  -6   4   1   14.20   18.20
  -6   4   1   34.40   16.80
   4   2   1    8.50   17.90
   4   2   1    6.60    7.10
   4   2   1   -2.40   18.90
   2  -6   1   -8.50   33.50
  -1   5  -1    8.70    5.30
   5  -4  -1    9.20   15.70
  -4  -1  -1   -3.50   18.20
  -1   5  -1   -1.70   15.90
  -4  -1  -1   32.30   26.60
   5  -4  -1  -23.90   16.80
  -1   5  -1  -11.50   21.40
  -1   5  -1    5.80   14.00
  -4  -1  -1    8.80   16.90
  -4  -1  -1    4.10    7.00
   5  -4  -1  -12.70   14.80
  -1   5  -1    2.40   16.00
   1  -5   1  -11.20   13.50
  -5   4   1   -5.00   15.20
   4   1   1  -14.90   16.10
  -5   4   1   -0.50    5.70
  -5   4   1   -0.10   20.80
   4   1   1   16.50   23.10
  -5   4   1  -23.30   22.80
  -5   4   1   -7.50   17.90
   4   1   1    4.40   19.50
   1  -5   1   11.40   14.00
   1  -5   1   -1.10   27.10
   4   1   1   34.80   20.50
   0   4  -1   45.20   19.60
  -4   0  -1    9.90    6.00
  -4   0  -1   24.30   22.40
   0   4  -1    5.00   13.70
   4  -4  -1   19.00   19.20
  -4   0  -1   -3.40   18.70
   0   4  -1   17.80   14.80
  -4   0  -1   21.20   16.40
   0   4  -1   33.40   14.30
   4  -4  -1   24.30   16.40
  -4   4   1   -3.10   17.60
   0  -4   1   24.50    5.90
   0  -4   1   14.70   13.70
  -4   4   1   26.50   18.70
  -4   4   1  -12.50   15.60
  -4   4   1  -12.70   22.90
   4   0   1   17.80   19.40
   4   0   1   16.60   16.80
   4   0   1   -3.70   21.20
   0  -4   1   20.30   29.70
   0  -4   1   -9.00   11.90
  -4   1  -1   61.49   26.30
   3  -4  -1   52.79   18.90
  -4   1  -1   57.19   10.40
   1   3  -1   68.09   18.60
   1   3  -1   53.99   15.80
   3  -4  -1   43.70   20.60
  -4   1  -1   40.40   18.40
   1   3  -1   36.70   14.80
   1   3  -1   60.59   16.80
  -4   1  -1   57.59   21.10
   4  -1   1   63.19   21.90
  -1  -3   1   74.69   24.00
  -1  -3   1   61.89   13.80
  -3   4   1   48.30   10.30
  -1  -3   1   57.89   15.30
  -3   4   1   90.79   27.90
   4  -1   1   55.99   23.20
  -1  -3   1   70.09   10.30
  -3   4   1   28.10   18.90
  -3   4   1   75.49   39.00
  -3   4   1   37.90   21.20
  -1  -3   1   63.09   15.50
   2  -4  -1   -0.10   16.40
  -4   2  -1   19.00   19.80
   2   2  -1    5.40   11.30
   2   2  -1   -3.10   10.30
  -4   2  -1   -1.50   17.80
  -4   2  -1   13.00   21.70
  -4   2  -1   17.50    6.40
   2  -4  -1   -2.20   16.00
  -4   2  -1   18.20   15.10
  -2   4   1    1.80   16.70
  -2   4   1  -13.60   18.60
  -2  -2   1   31.00   27.90
  -2   4   1    1.10   24.30
   4  -2   1   16.70   15.70
   4  -2   1    8.20   17.00
  -2   4   1   21.50    6.30
  -2  -2   1   20.90    4.90
  -2  -2   1   23.00   10.80
  -2  -2   1   12.90   10.50
  -2  -2   1   18.10    5.50
  -2   4   1    7.80   15.40
   3   1  -1   47.90   14.60
  -4   3  -1   64.09   22.40
  -4   3  -1   48.60   24.00
   3   1  -1   51.89   16.80
  -4   3  -1   53.79   17.90
  -4   3  -1   56.69   10.30
  -4   3  -1   72.39   21.30
   1  -4  -1   59.69   19.70
   1  -4  -1   54.79   20.50
   3   1  -1   43.40   16.40
  -1   4   1   43.80   10.10
  -1   4   1   85.69   22.00
  -1   4   1   57.19   20.50
  -3  -1   1   58.19   16.10
  -3  -1   1   33.90   13.80
  -1   4   1   51.29   20.00
  -3  -1   1   60.29   16.60
  -3  -1   1   58.39    9.80
  -3  -1   1   78.59   29.10
   4  -3   1   68.49   18.50
   4  -3   1   43.30   20.10
  -1   4   1   28.80   26.80
   0  -4  -1   15.30   17.10
  -4   4  -1   29.00   15.60
   4   0  -1   -0.90   14.40
  -4   4  -1   17.00   18.40
  -4   4  -1   30.50   25.00
   4   0  -1   12.50   12.20
  -4   4  -1    9.60   18.90
   0  -4  -1   -0.90   16.40
  -4   4  -1   10.70    5.50
   0  -4  -1   18.90   19.30
   0   4   1   19.60    6.60
   0   4   1    2.90   19.30
   4  -4   1  -11.00   14.90
  -4   0   1    1.60   13.90
   0   4   1   36.40   27.30
  -4   0   1   12.40   27.80
   0   4   1    4.00   16.80
  -4   0   1   20.40   17.30
   0   4   1    1.10   19.70
  -4   0   1   11.30   14.00
  -4   0   1    8.70    5.40
   4  -4   1   -4.50   16.70
  -1  -4  -1   26.80   19.60
  -1  -4  -1  -12.00   18.90
  -4   5  -1   10.50   19.70
  -1  -4  -1  -14.50   16.30
  -4   5  -1   -7.70   14.60
  -4   5  -1   -1.30   14.70
  -4   5  -1  -12.60   27.90
  -4   5  -1   -9.90    6.00
  -1  -4  -1    5.10    7.50
   5  -1  -1   11.00   17.10
  -4   5  -1   -9.00   18.40
   5  -1  -1   -1.10   13.20
  -5   1   1    0.30   14.90
   1   4   1   -7.90    6.60
   4  -5   1    9.20   16.20
   1   4   1   -7.40   16.70
   1   4   1   13.50   17.40
   1   4   1   -3.00   23.20
  -5   1   1    4.40   15.50
   1   4   1    2.50   20.10
  -5   1   1   -0.60    5.00
   4  -5   1   22.20   18.30
   1   4   1   -5.90   24.90
  -5   1   1   23.30   20.70
  -4   6  -1   -4.80   21.60
   6  -2  -1    5.40   14.20
  -4   6  -1   -2.80   27.50
  -4   6  -1   16.40   18.40
  -2  -4  -1   26.40   18.70
   6  -2  -1    4.80   14.20
  -4   6  -1    4.00    6.70
  -4   6  -1   22.70   16.50
   6  -2  -1   -2.00   17.30
  -2  -4  -1    0.40    7.30
  -2  -4  -1   10.30   19.50
  -4   6  -1   48.00   15.80
  -2  -4  -1   19.80   19.90
   2   4   1    6.80    7.30
  -6   2   1   13.30   16.00
   4  -6   1    2.10   16.70
   2   4   1   -1.80   22.70
  -6   2   1   54.29   17.60
   2   4   1    9.20   19.20
   4  -6   1    2.30   15.30
   2   4   1   10.20   18.20
   2   4   1  -11.80   17.70
  -6   2   1    9.60    5.30
   2   4   1  -11.40   28.00
  -6   2   1   -6.50   10.80
  -3  -4  -1   31.20   22.10
   7  -3  -1   38.70   18.70
  -4   7  -1   41.50   18.00
  -4   7  -1   64.59   29.90
  -3  -4  -1   62.09   25.00
  -3  -4  -1   49.40    9.80
  -4   7  -1   44.20   22.90
  -4   7  -1   43.40   20.20
  -3  -4  -1   20.80   36.00
  -3  -4  -1  -12.00   18.70
  -4   7  -1   40.90    9.20
   7  -3  -1   53.39   16.90
   7  -3  -1   35.30   20.50
  -4   7  -1   57.99   21.90
  -7   3   1   55.49   23.30
   3   4   1   61.09   26.20
   3   4   1   19.50   21.00
   3   4   1   43.30   23.70
   3   4   1   15.60   28.80
  -7   3   1   31.50    8.30
   3   4   1   54.89   20.30
  -7   3   1   55.89   21.20
   4  -7   1   55.89   19.30
   4  -7   1   37.00   23.10
  -7   3   1   29.50   25.00
  -7   3   1   41.00   20.90
   3   4   1   37.10    9.90
  -4  -4  -1    3.20    7.20
  -4  -4  -1  -22.30   18.20
  -4   8  -1    6.00   19.40
   8  -4  -1   12.30   15.00
  -4   8  -1    2.90    6.30
  -4  -4  -1   -5.60   24.10
  -4   8  -1   27.60   17.90
   8  -4  -1   -1.00   16.40
  -4   8  -1  -10.60   17.00
  -4   8  -1   20.20   31.60
  -4  -4  -1    0.70   18.10
  -4  -4  -1  -27.70   25.60
   8  -4  -1    4.30   18.00
  -4   8  -1    9.20   21.50
   4   4   1   -1.00    6.90
  -8   4   1  -31.40   21.80
   4   4   1    6.30   23.20
  -8   4   1   12.80   24.50
   4  -8   1   -2.50   17.50
   4   4   1  -20.30   18.10
   4   4   1   -6.70   19.30
  -8   4   1   -2.20    4.90
  -8   4   1   11.60   23.50
  -8   4   1   14.90   16.10
   4   4   1   31.50   27.70
   4  -8   1   15.00   16.50
  -5  -4  -1   37.50   33.70
   9  -5  -1   17.00   18.50
   9  -5  -1   50.29   25.20
  -5  -4  -1   31.40   21.00
  -4   9  -1    3.00   19.50
  -4   9  -1   -3.80   17.20
  -4   9  -1    7.80   21.80
  -4   9  -1   17.80    7.20
  -5  -4  -1   12.70   20.20
  -5  -4  -1   17.80    8.00
  -5  -4  -1    8.40   25.30
   9  -5  -1   -3.10   11.40
   5   4   1   38.30   20.40
  -9   5   1   -7.30   24.60
   5   4   1    9.10   25.50
  -9   5   1   25.70   23.50
   5   4   1    1.40    7.70
   4  -9   1   18.00   18.90
  -9   5   1    9.80    6.20
   5   4   1  -18.50   17.10
  -9   5   1    8.60   17.00
   5   4   1   14.90   23.40
   5   4   1   43.50   29.70
   4  -9   1   18.30   18.90
   5   4   1   18.50   12.50
  -9   5   1   25.50   26.40
  -5  -3  -1   68.39   30.30
  -3   8  -1   57.49   20.00
  -5  -3  -1   20.10   22.80
  -3   8  -1   57.79   12.20
  -3   8  -1   51.49   23.90
  -3   8  -1   48.80   21.40
  -5  -3  -1   62.89   27.80
  -5  -3  -1   59.19   23.30
   8  -5  -1   55.39   19.20
  -5  -3  -1   80.79   26.60
  -3   8  -1   57.89   30.40
   8  -5  -1  108.19   24.90
  -3   8  -1   52.19   25.60
  -5  -3  -1   60.99   12.70
  -8   5   1   79.49   12.50
   5   3   1   50.29   30.10
   5   3   1   85.29   29.60
  -8   5   1   61.09   21.80
  -8   5   1   48.10   27.90
  -8   5   1   30.10   42.50
  -8   5   1  104.59   30.30
   5   3   1   95.09   27.70
   3  -8   1   98.39   22.40
   3  -8   1   36.60   21.90
   5   3   1   64.89   27.90
   5   3   1   67.19   22.30
  -2   7  -1   29.90   19.30
  -2   7  -1    7.70   15.10
  -5  -2  -1    6.80    6.90
   7  -5  -1   -6.50   16.90
  -2   7  -1   14.00    6.40
  -2   7  -1   19.20   16.50
  -5  -2  -1    7.90   26.70
  -5  -2  -1   18.50   24.60
   7  -5  -1   11.90   39.00
   7  -5  -1   22.10   17.30
  -5  -2  -1   18.70   22.50
  -5  -2  -1  -12.00   17.80
  -5  -2  -1   -3.50   16.50
  -2   7  -1    2.10   25.80
  -2   7  -1   15.50   19.30
  -7   5   1   34.10   24.30
   2  -7   1   -5.20   33.10
  -7   5   1   28.80   16.30
   5   2   1   23.20   20.10
  -7   5   1   47.80   24.70
  -7   5   1   17.90    7.00
  -7   5   1  -26.00   24.00
   2  -7   1   27.20   16.00
   5   2   1   19.80   19.40
   5   2   1   15.90   24.20
   5   2   1   16.70   18.90
  -5  -1  -1   -1.90   22.50
  -5  -1  -1   32.10    7.70
  -5  -1  -1    6.80   19.00
  -1   6  -1   41.40   14.40
  -1   6  -1   16.10   23.10
  -1   6  -1   19.00   18.10
  -1   6  -1   23.70    7.10
  -5  -1  -1   29.30   26.70
  -1   6  -1   22.80   20.10
  -1   6  -1   28.80   16.70
   6  -5  -1   13.50   16.60
  -5  -1  -1   33.40   19.20
   5   1   1   16.50   19.90
   5   1   1   32.40   21.90
  -6   5   1   -8.50   24.00
   1  -6   1   51.49   18.70
   5   1   1    2.00   22.40
  -6   5   1   26.80   17.20
   1  -6   1   33.40   17.30
  -6   5   1    2.50   19.20
   5   1   1   28.10   18.10
  -6   5   1   35.30    7.60
   1  -6   1    6.90   31.30
  -6   5   1   30.60   22.10
   0   5  -1   32.10   18.50
  -5   0  -1   49.70   22.00
  -5   0  -1   61.09   21.10
   5  -5  -1   90.99   23.10
  -5   0  -1   43.80   28.20
   0   5  -1   34.80   18.30
  -5   0  -1   36.20   23.20
  -5   0  -1   52.19    9.70
   0   5  -1   30.10   20.90
   0   5  -1   37.50   17.40
   5  -5  -1   67.69   41.00
   5  -5  -1   38.20   18.90
   0   5  -1   30.30    8.60
   0  -5   1   45.50   16.30
  -5   5   1   41.70    9.30
   0  -5   1   46.80   31.70
  -5   5   1   28.00   23.80
  -5   5   1   40.80   19.50
   0  -5   1   54.09   17.30
  -5   5   1   47.90   21.40
   5   0   1   52.89   23.80
   5   0   1   74.59   25.40
   5   0   1   26.60   19.30
   5   0   1   58.99   19.70
  -5   5   1   19.40   26.70
   1   4  -1    2.50   15.20
  -5   1  -1   -4.80   18.40
   1   4  -1   15.00   13.10
  -5   1  -1  -11.80   24.80
   1   4  -1    6.30   18.40
  -5   1  -1   -4.80   16.30
   4  -5  -1    7.90   20.10
  -5   1  -1   -3.60    5.80
   4  -5  -1   31.10   19.70
  -5   1  -1  -37.60   23.30
   1   4  -1    0.10   17.80
   4  -5  -1   -0.60   17.40
  -1  -4   1  -14.50   26.40
  -1  -4   1  -10.30   12.90
   5  -1   1    1.10   15.80
  -1  -4   1   10.00   12.50
   5  -1   1    8.50   23.40
  -4   5   1   17.80   22.30
  -4   5   1    6.90   17.70
  -4   5   1   18.10   36.30
  -4   5   1    4.00    6.50
  -1  -4   1    8.80    6.20
  -4   5   1   -1.00   20.60
   5  -1   1   10.10   19.60
  -1  -4   1    5.60    6.10
  -5   2  -1    2.20   16.50
  -5   2  -1   27.40   19.40
   2   3  -1   19.40   14.50
  -5   2  -1   16.60   25.00
  -5   2  -1   17.80    7.10
   2   3  -1   16.90   14.40
   2   3  -1   29.70   18.40
   3  -5  -1   16.50   18.40
  -5   2  -1   34.30   26.70
   3  -5  -1    3.00   19.70
   2   3  -1   29.30   15.40
  -2  -3   1   27.70   29.20
  -3   5   1   20.70    7.20
  -2  -3   1    8.20   13.50
  -3   5   1   38.10   22.40
  -2  -3   1   18.10    5.90
   5  -2   1   -0.70   15.40
  -3   5   1   47.00   33.00
  -2  -3   1   11.50    6.30
  -3   5   1   21.80   20.80
   5  -2   1   25.20   19.90
  -3   5   1    3.30   19.10
  -2  -3   1   21.30   12.70
   2  -5  -1   -8.60   18.30
   2  -5  -1   15.30   18.40
   3   2  -1   34.00   17.30
  -5   3  -1    7.70    6.20
   3   2  -1    5.60   14.60
  -5   3  -1    1.20   24.80
  -5   3  -1   11.80   20.40
  -5   3  -1   16.90   16.80
  -5   3  -1   64.69   28.70
   3   2  -1   12.40   13.90
  -3  -2   1   24.60    5.70
  -3  -2   1    4.40   13.10
  -2   5   1   11.30   19.10
  -2   5   1   28.10   21.80
   5  -3   1   23.00   20.50
   5  -3   1   23.00   19.80
  -2   5   1   31.90   29.20
  -2   5   1    1.90   17.90
  -3  -2   1   -5.00   12.40
  -3  -2   1   20.90    6.20
  -2   5   1   16.00    7.40
  -3  -2   1   -2.50   30.40
   4   1  -1   -2.10   15.20
   1  -5  -1   10.90   18.30
   1  -5  -1  -23.00   19.00
  -5   4  -1    2.30   15.80
   1  -5  -1    2.40   19.20
  -5   4  -1   17.20   21.00
  -5   4  -1   21.10   21.80
  -5   4  -1   10.80    5.70
  -5   4  -1   11.80   15.80
   4   1  -1  -11.50   12.80
  -5   4  -1    1.00   27.30
  -4  -1   1  -26.90   25.80
  -1   5   1    8.70    6.80
   5  -4   1    7.50   16.30
  -1   5   1   15.40   19.20
  -4  -1   1    7.50    6.10
  -4  -1   1  -13.60   12.90
  -4  -1   1   19.30   17.00
   5  -4   1   -3.40   18.10
  -4  -1   1   -2.50    5.20
  -1   5   1    7.70   18.10
  -4  -1   1    3.90   12.40
  -1   5   1    1.40   20.10
  -1   5   1   -0.30   28.10
   5   0  -1    1.00   16.90
  -5   5  -1   42.70   18.40
   5   0  -1   23.40   14.80
  -5   5  -1   60.69   23.60
   0  -5  -1   40.90   20.80
   0  -5  -1   38.10   20.50
  -5   5  -1   47.80   17.20
  -5   5  -1   67.19   30.80
  -5   5  -1   36.40   20.70
   0  -5  -1   19.90   19.30
  -5   5  -1   41.50    8.30
   0   5   1   18.00   19.30
   0   5   1   25.60   21.40
   0   5   1   38.50   28.20
   5  -5   1   34.70   18.40
  -5   0   1   31.20   17.80
   5  -5   1   27.50   20.10
  -5   0   1   48.20    8.10
   0   5   1   62.59   22.90
  -5   0   1   21.90   16.00
  -5   0   1   59.29   30.20
  -5   0   1   35.40   20.90
   0   5   1   62.49   19.30
   0   5   1   19.90    8.80
  -1  -5  -1   26.20    8.90
   6  -1  -1   38.30   15.60
  -5   6  -1   47.10   32.30
   6  -1  -1   40.00   18.10
  -5   6  -1   28.80   17.60
  -5   6  -1   33.40   21.30
  -5   6  -1   21.20   20.30
  -5   6  -1   22.80   16.80
  -1  -5  -1   49.20   21.60
   6  -1  -1   15.10   14.00
  -1  -5  -1   33.10   20.10
  -5   6  -1   24.60    8.00
  -1  -5  -1   -7.70   16.40
   1   5   1   23.00   18.00
   1   5   1   63.59   28.50
   1   5   1    9.40   22.50
  -6   1   1   31.80   16.10
   5  -6   1   26.60   19.10
   1   5   1   36.10   21.00
   1   5   1   39.50   22.30
  -6   1   1   24.30   21.50
  -6   1   1   25.80    7.10
  -6   1   1   28.10   24.20
   1   5   1   19.10    8.20
  -5   7  -1   -1.40   20.90
  -5   7  -1    9.70    6.90
   7  -2  -1   -5.90   16.70
  -2  -5  -1   12.60    7.80
   7  -2  -1   16.80   15.70
  -5   7  -1    6.10   30.70
   7  -2  -1   15.60   16.90
  -2  -5  -1   -8.00   17.10
  -5   7  -1   -0.10   18.50
  -2  -5  -1   -7.30   17.00
  -5   7  -1   10.50   17.20
  -5   7  -1    9.40   16.40
  -2  -5  -1   -2.40   19.20
  -7   2   1   10.90    5.50
   5  -7   1    8.30   18.90
  -7   2   1   38.50   15.80
  -7   2   1   25.90   24.20
   2   5   1    2.20   19.30
  -7   2   1    5.20   15.10
   2   5   1   -0.50   25.10
   2   5   1   17.80   24.00
   2   5   1   12.20    7.70
   5  -7   1  -10.30   17.30
  -7   2   1   48.20   15.60
   2   5   1   -3.80   16.30
   2   5   1   42.50   19.70
  -5   8  -1   84.99   20.40
  -5   8  -1   78.49   27.10
   8  -3  -1   70.99   19.00
  -5   8  -1   54.89   22.70
  -5   8  -1   39.10   23.30
  -5   8  -1   66.59   12.00
  -5   8  -1   49.99   32.60
  -3  -5  -1   55.69   23.30
  -3  -5  -1   62.39   23.90
  -3  -5  -1   70.09   26.60
   8  -3  -1   37.70   22.40
   8  -3  -1   69.19   22.10
  -3  -5  -1   63.29   12.30
   3   5   1   43.30   25.20
   5  -8   1   84.59   26.20
   3   5   1   49.10   12.10
  -8   3   1   82.49   24.40
   5  -8   1   21.70   21.60
  -8   3   1   77.49   28.50
  -8   3   1   84.59   23.10
  -8   3   1   61.99   23.60
   3   5   1   49.50   28.20
   3   5   1   40.40   21.40
  -8   3   1   53.99   11.10
   3   5   1   71.09   32.30
   3   5   1   54.19   24.20
  -5   9  -1   11.50    6.90
  -4  -5  -1   -6.20   18.40
  -4  -5  -1   17.60   24.50
  -4  -5  -1   19.10    8.20
  -5   9  -1   -5.40   18.80
  -4  -5  -1   27.60   20.10
   9  -4  -1    8.60   19.10
   9  -4  -1   -8.60   16.60
  -5   9  -1   29.90   26.30
  -9   4   1    1.70   17.70
  -9   4   1    8.10    5.60
   4   5   1    6.50    7.40
   4   5   1   32.00   29.00
   4   5   1    8.60   12.00
   5  -9   1    2.00   19.40
   5  -9   1   -2.80   20.90
   4   5   1  -20.20   16.90
   4   5   1   22.20   29.80
  -9   4   1    8.70   22.50
  -9   4   1   -5.20   21.80
  -9   4   1  -10.70   24.80
   4   5   1   18.30   23.00
   4   5   1   10.70   19.50
  10  -5  -1  114.89   37.90
  -5  10  -1  269.87   47.50
  -5  10  -1  193.58   41.10
  -5  10  -1  217.18   47.00
  -5  -5  -1  122.59   37.10
  -5  -5  -1  174.78   40.00
  -5  10  -1  172.28   38.40
  -5  10  -1  123.39   39.50
  10  -5  -1  182.68   38.20
  -5  10  -1  155.48   26.40
  -5  -5  -1  172.38   26.10
  -5  -5  -1  162.88   38.80
  -5  10  -1  143.89   27.90
   5   5   1  161.88   43.40
   5 -10   1  116.59   47.00
 -10   5   1  118.49   37.50
   5   5   1  156.88   25.90
 -10   5   1  156.98   25.20
   5 -10   1  202.78   43.40
   5   5   1  102.69   38.90
   5   5   1  197.38   40.20
 -10   5   1  157.58   37.30
 -10   5   1  147.89   40.60
   5   5   1  107.79   36.70
   5   5   1  178.38   33.50
 -10   5   1  155.68   36.80
   5   5   1   94.29   37.30
  -6  -5  -1   11.10   46.00
  -5  11  -1    6.90   27.30
  -6  -5  -1   22.10   27.30
  -5  11  -1   34.20   18.70
  -6  -5  -1    9.60   23.00
  11  -6  -1    6.40   31.30
  11  -6  -1   22.20   13.10
  -5  11  -1   56.09   38.10
  -5  11  -1   22.30   27.10
  -5  11  -1   37.90   24.90
  11  -6  -1   45.50   20.70
  -6  -5  -1   25.50    9.20
  11  -6  -1   43.50   26.10
  -5  11  -1   28.60    9.40
  -5  11  -1   33.10   14.60
  -5  11  -1    8.30   18.70
   5 -11   1   46.20   15.70
 -11   6   1   19.50   28.20
   6   5   1   32.10   27.80
 -11   6   1   31.10   29.50
 -11   6   1   27.40    8.80
   6   5   1   34.20   35.10
   6   5   1   59.29   32.90
 -11   6   1   39.00   24.80
   6   5   1   11.10   14.90
   5 -11   1   -5.70   24.80
 -11   6   1   -1.40   29.20
   6   5   1   40.00   24.10
  -4  10  -1   29.60   18.40
  -4  10  -1   18.30   13.20
  -4  10  -1   38.50   22.30
  -6  -4  -1   26.30    8.70
  -4  10  -1   22.00    8.50
  -6  -4  -1   45.70   23.70
  -4  10  -1   32.90   25.20
  10  -6  -1    1.60   22.60
  10  -6  -1   11.30   12.80
  10  -6  -1   49.70   20.40
  -6  -4  -1   54.29   28.80
  -4  10  -1   20.70   24.50
  10  -6  -1   25.30   22.50
  -4  10  -1  -13.80   32.40
  -6  -4  -1   46.60   23.50
 -10   6   1   26.10    8.70
 -10   6   1  -10.00   27.00
   6   4   1   14.70   14.80
 -10   6   1   59.09   24.90
   6   4   1  -12.60   22.00
   6   4   1   11.40   26.40
 -10   6   1   25.80   19.90
   4 -10   1    2.90   19.30
   4 -10   1   53.19   24.10
   6   4   1   38.20   22.10
   6   4   1   -4.90   21.40
   4 -10   1   21.10   13.90
   6   4   1   32.50   31.80
  -3   9  -1  118.29   20.70
   9  -6  -1  144.59   35.80
  -6  -3  -1  113.59   36.60
  -3   9  -1  133.19   33.70
  -3   9  -1  119.09   32.10
  -3   9  -1  117.29   35.10
  -6  -3  -1  152.68   36.50
  -3   9  -1   82.89   26.60
  -3   9  -1  145.49   39.60
   9  -6  -1  131.49   30.90
   9  -6  -1  108.69   22.50
  -6  -3  -1   83.19   30.60
  -6  -3  -1  154.18   33.30
  -6  -3  -1  104.39   32.10
  -6  -3  -1  128.69   20.80
   3  -9   1  142.99   30.20
  -9   6   1  101.89   32.90
  -9   6   1  106.99   35.70
   3  -9   1  117.89   25.90
   6   3   1  104.39   33.00
   6   3   1  170.48   34.90
   3  -9   1  130.49   31.60
   6   3   1  108.39   34.70
   6   3   1  140.49   32.30
   6   3   1  129.59   37.10
  -9   6   1  116.49   35.70
  -9   6   1  129.09   30.60
   6   3   1  125.49   23.60
  -9   6   1  119.69   20.70
  -2   8  -1   17.30   17.60
   8  -6  -1   43.60   16.30
  -6  -2  -1  -31.90   25.50
  -6  -2  -1   15.40   23.30
  -6  -2  -1  -34.70   16.00
  -2   8  -1   17.00   27.10
   8  -6  -1   27.50   19.10
  -2   8  -1    0.40    6.20
  -6  -2  -1   10.70   26.20
  -6  -2  -1    0.50    6.30
  -2   8  -1  -13.70   19.20
  -6  -2  -1   -6.20   18.50
   8  -6  -1   12.60   18.30
  -2   8  -1    1.50   16.30
  -2   8  -1    6.80   19.90
  -8   6   1    1.70    6.50
   6   2   1   33.50   19.80
   6   2   1  -16.50   26.10
   6   2   1   28.60   20.70
   2  -8   1    3.90   16.40
  -8   6   1    5.90   26.20
  -8   6   1   -0.70   24.70
  -8   6   1   -2.40   14.60
   2  -8   1    2.20   30.30
   6   2   1    5.20   19.00
  -8   6   1   -0.30   18.90
  -1   7  -1  103.39   29.10
  -6  -1  -1   69.29   23.60
   7  -6  -1   49.30   25.40
  -1   7  -1   85.19   23.10
  -1   7  -1   56.79   25.50
  -1   7  -1   58.39   13.00
   7  -6  -1   94.69   31.00
  -6  -1  -1   83.99   25.90
  -1   7  -1   45.50   18.30
  -6  -1  -1   47.80   20.40
  -6  -1  -1   47.80   12.10
  -1   7  -1   59.39   22.50
  -6  -1  -1   70.19   30.10
  -6  -1  -1   44.10   25.60
   1  -7   1   59.69   21.70
   6   1   1   94.09   22.60
   1  -7   1   83.59   34.30
   6   1   1   77.89   26.60
  -7   6   1   67.89   27.60
   6   1   1   89.69   26.70
  -7   6   1   77.79   26.70
  -7   6   1   74.09   12.70
   1  -7   1   89.79   22.90
  -7   6   1   95.99   24.20
   6   1   1   68.09   27.30
  -7   6   1   57.99   28.90
   0   6  -1    6.40   16.20
  -6   0  -1    8.90   19.20
  -6   0  -1   39.10   16.40
  -6   0  -1   26.70   18.10
   6  -6  -1   13.30   17.10
  -6   0  -1   -3.70   25.50
   0   6  -1   -1.20   17.90
   0   6  -1   -9.10   15.20
  -6   0  -1   27.50   23.40
   6  -6  -1   21.40   21.20
   6  -6  -1    8.60   19.70
   0   6  -1    3.20   22.50
   0   6  -1   14.90    5.70
  -6   0  -1    7.20    6.70
  -6   6   1   10.70   16.80
  -6   6   1    8.50   28.00
   6   0   1   26.30   18.70
  -6   6   1   15.70    6.50
   6   0   1   -4.00   16.10
  -6   6   1    4.10   19.80
   0  -6   1   19.20   27.20
  -6   6   1   11.60   22.20
   6   0   1   12.50   19.60
   0  -6   1   13.00   14.80
   6   0   1   19.30   23.90
   0  -6   1    8.10   15.30
  -6   1  -1   27.40   20.70
  -6   1  -1   37.60   19.20
  -6   1  -1   40.40   16.60
   5  -6  -1   27.70   18.40
   5  -6  -1   37.80   21.20
   1   5  -1   23.60   17.10
  -6   1  -1   30.70   28.70
   1   5  -1   29.00    7.10
   1   5  -1   30.60   22.90
   1   5  -1   41.60   19.20
   1   5  -1   38.50   16.20
   1   5  -1    6.40   12.90
  -6   1  -1   25.90   25.30
  -6   1  -1   29.80    7.50
  -5   6   1   16.80   20.20
  -1  -5   1   57.99   31.60
  -1  -5   1   13.20   14.40
  -5   6   1    8.10   22.40
  -5   6   1   29.10   22.30
   6  -1   1   26.60   18.20
  -5   6   1   33.60   28.10
  -5   6   1   38.40   20.00
  -1  -5   1   32.60    8.10
  -5   6   1   26.30    7.90
  -1  -5   1   19.60   15.30
   6  -1   1   22.30   21.20
   6  -1   1   53.99   23.90
   6  -1   1   28.50   22.00
  -6   2  -1   -9.70   26.40
   4  -6  -1    4.70   17.50
  -6   2  -1  -38.80   26.00
   4  -6  -1   27.40   21.70
  -6   2  -1   31.30   16.00
  -6   2  -1   14.20   19.60
  -6   2  -1    9.20    6.40
   2   4  -1    8.20   12.90
   4  -6  -1    2.70   18.00
   2   4  -1  -12.20   17.40
   2   4  -1    7.80   17.30
   2   4  -1   10.80   14.30
  -6   2  -1   29.10   17.50
  -2  -4   1    9.90    6.60
  -4   6   1    1.40    6.60
  -4   6   1   19.20   21.10
   6  -2   1  -10.40   18.20
  -2  -4   1   13.50   13.80
  -4   6   1   19.50   18.60
  -2  -4   1   12.70    5.90
  -4   6   1   22.70   31.90
  -4   6   1   -2.20   20.50
   6  -2   1   -8.40   14.80
  -2  -4   1   -7.00   11.80
  -2  -4   1   13.60   27.90
   6  -2   1   -2.90   23.10
  -4   6   1   -7.30   17.80
   6  -2   1  -13.80   16.00
   3   3  -1   -9.60   12.80
  -6   3  -1   -0.50   16.30
  -6   3  -1    7.10   19.90
   3  -6  -1    9.00   20.00
   3   3  -1    3.10   16.00
   3   3  -1    6.80   15.20
  -6   3  -1  -11.10   25.30
   3  -6  -1   -1.10   18.10
   3  -6  -1    7.90   16.60
  -6   3  -1    3.80   24.60
  -6   3  -1    4.90    6.40
   3   3  -1   -1.90   14.40
  -6   3  -1   -2.60   15.50
  -3  -3   1   25.50   24.00
  -3   6   1   14.90   18.80
  -3  -3   1    3.80    5.50
  -3   6   1   23.70   20.60
   6  -3   1   14.70   17.40
  -3   6   1    3.50   29.20
  -3  -3   1   13.30   13.00
  -3   6   1   -2.00    8.30
   6  -3   1    2.60   18.70
  -3  -3   1   -5.80   13.20
  -3   6   1  -13.80   17.40
  -3   6   1    1.90   20.20
  -3  -3   1   -5.00    5.80
   6  -3   1   -4.50   15.80
  -6   4  -1   -6.40   19.00
  -6   4  -1   17.80   28.40
  -6   4  -1    9.80    5.70
   4   2  -1   10.40   15.10
   4   2  -1   19.90   14.20
  -6   4  -1    1.60   16.10
   2  -6  -1   15.20   17.60
  -6   4  -1    6.90   22.30
  -6   4  -1    3.50   16.40
   2  -6  -1   32.20   19.20
   4   2  -1  -15.50   16.10
   2  -6  -1   -5.40   18.90
  -4  -2   1   11.40    6.70
  -4  -2   1    8.30    4.90
  -4  -2   1    5.30   13.30
   6  -4   1   16.30   20.20
   6  -4   1    9.90   16.80
  -4  -2   1    9.70   14.00
  -2   6   1   -3.60   21.80
  -2   6   1  -22.90   16.80
  -2   6   1   21.80   30.00
  -2   6   1   11.50   19.00
  -2   6   1   -3.70    6.50
  -4  -2   1   -8.50   29.10
  -2   6   1   -9.50   18.30
   5   1  -1   17.90   15.20
  -6   5  -1   20.90   19.50
  -6   5  -1   46.70   23.40
   5   1  -1   36.80   14.50
   5   1  -1   18.50   16.60
  -6   5  -1   60.79   27.20
   1  -6  -1   17.40   20.70
  -6   5  -1   17.30    6.90
   1  -6  -1   22.40   19.50
  -6   5  -1   38.20   24.10
  -6   5  -1   25.50   17.10
  -5  -1   1   19.10   15.90
  -1   6   1   54.19   21.00
  -5  -1   1   29.20   19.60
   6  -5   1   12.10   19.00
  -1   6   1   24.40   29.20
  -1   6   1    3.10   19.70
  -5  -1   1   36.30    6.80
  -1   6   1   29.10    8.60
  -5  -1   1   26.40   29.80
  -5  -1   1   19.70   14.40
   6  -5   1   23.90   18.30
  -1   6   1   58.39   23.80
   6   0  -1    5.80   24.80
  -6   6  -1   30.90   15.90
  -6   6  -1   -9.10   22.60
  -6   6  -1   -4.00    6.80
  -6   6  -1    0.10   28.00
  -6   6  -1   11.40   16.30
   0  -6  -1   -4.20   17.60
   6   0  -1   18.90   16.90
  -6   6  -1  -32.40   17.20
   6   0  -1   -7.20   13.50
   0  -6  -1   17.60    8.20
   0  -6  -1    8.10   18.30
   0  -6  -1    4.80   20.30
   6  -6   1   -4.30   16.90
   0   6   1   11.90   18.50
  -6   0   1   27.70   29.70
  -6   0   1   36.40   17.20
   0   6   1    7.10   21.30
  -6   0   1   17.90   21.20
   6  -6   1   36.10   21.20
   0   6   1    2.20   28.50
  -6   0   1   14.40    5.70
   0   6   1    1.30   18.40
  -6   0   1    8.10   15.30
   0   6   1   18.70    7.80
   0   6   1    0.50   20.00
  -6   0   1   13.20   15.50
  -6   7  -1   45.50   23.90
  -6   7  -1   33.30   24.00
   7  -1  -1   32.70   18.70
  -6   7  -1   78.39   32.60
  -1  -6  -1   81.89   23.90
  -6   7  -1   86.19   20.60
  -6   7  -1   73.49   22.80
   7  -1  -1   34.70   20.60
  -1  -6  -1   52.69   25.10
  -1  -6  -1   68.49   25.00
   7  -1  -1   80.29   19.70
  -1  -6  -1   65.29   12.90
  -6   7  -1   76.29   12.40
   6  -7   1   53.99   24.90
  -7   1   1   73.19   27.80
  -7   1   1   58.29   20.50
   1   6   1   75.59   24.40
   6  -7   1   34.60   25.30
   1   6   1   87.99   27.80
   1   6   1   42.30   25.60
  -7   1   1   38.80   25.50
   1   6   1   36.30   29.10
   1   6   1   59.49   12.40
  -7   1   1   59.59   11.30
   1   6   1   66.69   21.40
  -6   8  -1   24.00   20.10
  -2  -6  -1   14.10   21.50
  -6   8  -1   -5.80    6.90
  -2  -6  -1   23.40   18.80
  -6   8  -1   -5.40   22.00
  -6   8  -1   -6.30   32.70
  -2  -6  -1    2.30    7.70
   8  -2  -1   -0.70   16.50
   8  -2  -1  -16.00   13.50
  -2  -6  -1   -4.80   19.60
   8  -2  -1   12.80   18.40
  -6   8  -1  -20.10   15.80
  -6   8  -1   37.10   21.70
  -8   2   1   40.50   18.30
  -8   2   1    5.00    5.40
   2   6   1   -1.80   23.30
   2   6   1   -8.00   20.50
  -8   2   1   24.80   17.50
   2   6   1   14.80   28.00
   2   6   1   28.70   19.00
  -8   2   1   17.90   25.70
   6  -8   1   21.90   19.10
   2   6   1  -10.80   16.40
  -6   9  -1  102.99   33.30
  -3  -6  -1   85.29   29.40
  -3  -6  -1  104.19   31.60
  -6   9  -1   86.19   21.60
  -6   9  -1   84.99   33.20
   9  -3  -1  121.69   32.40
  -6   9  -1   17.90   63.69
  -3  -6  -1   70.99   30.00
  -6   9  -1  121.59   36.80
  -6   9  -1  126.39   19.90
  -3  -6  -1  132.29   20.10
   9  -3  -1  101.19   25.30
   9  -3  -1  107.89   28.70
   3   6   1  101.89   32.80
  -9   3   1  160.48   31.70
   3   6   1  140.69   33.30
   3   6   1   69.39   38.80
  -9   3   1  120.69   19.30
   3   6   1  164.28   33.90
   3   6   1  125.69   20.20
  -9   3   1   88.19   26.90
  -9   3   1  131.79   31.10
   6  -9   1  118.29   32.80
   3   6   1   79.69   35.60
  -9   3   1  154.78   36.00
   3   6   1  103.49   22.70
  10  -4  -1  -19.40   28.50
  -4  -6  -1   23.40   22.80
  -6  10  -1   21.40   37.40
  -4  -6  -1   12.20   23.20
  -6  10  -1   12.70   23.20
  -4  -6  -1   21.50   25.40
  10  -4  -1    7.50   19.00
  10  -4  -1   38.90   24.20
  -4  -6  -1   19.60    8.40
  -6  10  -1   12.10   30.80
  -6  10  -1   -7.40   22.30
  -4  -6  -1   16.20   14.80
  -6  10  -1   40.70   26.80
   4   6   1  -36.70   19.60
 -10   4   1   23.60   21.30
 -10   4   1   15.50   20.60
 -10   4   1   11.90    7.30
   4   6   1   21.90    8.60
   6 -10   1  -16.70   22.20
 -10   4   1   -9.90   19.60
   4   6   1   37.50   28.70
   4   6   1  -14.50   31.20
   4   6   1   38.50   28.10
   4   6   1   13.20   16.60
   4   6   1   55.29   22.50
 -10   4   1   48.00   29.80
  -5  -6  -1   22.70   27.20
  -6  11  -1   15.90   14.40
  -6  11  -1   64.19   31.80
  -6  11  -1   45.20   27.80
  -5  -6  -1  -23.90   22.40
  -6  11  -1   22.40   20.90
  -6  11  -1   17.70   39.50
  -5  -6  -1   26.40   10.10
  11  -5  -1  -14.10   20.50
  11  -5  -1   25.90   19.20
  -5  -6  -1   23.30   25.10
  -6  11  -1   28.40    9.20
  11  -5  -1   33.00   13.10
  11  -5  -1   12.40   26.40
  -6  11  -1   12.10   26.80
 -11   5   1   29.70   12.40
   5   6   1   28.60   29.30
 -11   5   1   -9.00   23.30
 -11   5   1   28.30   22.30
 -11   5   1   33.60   22.90
 -11   5   1   14.40   28.80
   6 -11   1   19.10   14.80
   5   6   1   20.20   34.10
   5   6   1   19.30    9.20
   5   6   1   35.20   23.90
   6 -11   1   63.99   30.10
   5   6   1   44.20   30.80
   5   6   1   28.50   27.90
   5   6   1   26.10   16.20
   6 -11   1   50.39   29.20
  -6  12  -1  209.48   38.70
  -6  12  -1  176.48   38.80
  12  -6  -1  208.88   35.70
  -6  12  -1  179.18   33.90
  -6  12  -1  201.78   36.30
  12  -6  -1  223.98   40.10
  12  -6  -1  308.17   58.59
  -6  -6  -1  184.78   48.00
  -6  12  -1  239.78   55.19
  -6  -6  -1  235.98   50.19
  -6  -6  -1  201.58   34.30
  -6  12  -1  230.48   49.80
  12  -6  -1  195.68   36.30
  -6  12  -1  283.17   49.50
  12  -6  -1  193.08   51.19
 -12   6   1  173.68   50.89
 -12   6   1  131.49   41.50
 -12   6   1  255.87   50.59
   6   6   1  205.48   47.40
   6   6   1  233.28   51.89
   6   6   1  242.08   37.30
   6   6   1  154.58   50.69
   6   6   1  266.17   43.80
   6 -12   1  186.58   37.20
   6 -12   1  214.28   48.50
 -12   6   1  201.58   33.40
  -6  13  -1   23.60   41.50
  13  -7  -1   91.49   19.60
  -6  13  -1  108.19   16.90
  -6  13  -1   64.09   25.50
  -7  -6  -1   70.59   34.60
  -6  13  -1   68.69   21.20
  13  -7  -1  106.99   27.80
  13  -7  -1  104.49   20.80
  -6  13  -1   54.89   24.00
  -6  13  -1   75.09   34.50
  -7  -6  -1   67.79   15.70
 -13   7   1   76.89   35.80
   6 -13   1  112.59   21.90
   7   6   1   69.29   21.80
 -13   7   1   55.69   22.40
   7   6   1   97.09   39.10
   7   6   1  109.09   31.10
 -13   7   1   90.79   15.70
   7   6   1   73.09   34.10
 -13   7   1  -11.00   38.30
  12  -7  -1   54.79   30.20
  -5  12  -1   93.09   43.30
  -5  12  -1   46.70   22.00
  -7  -5  -1   49.70   11.60
  12  -7  -1   29.60   14.90
  -5  12  -1   49.90   17.50
  -5  12  -1   23.10   18.80
  -7  -5  -1   87.29   35.40
  12  -7  -1   42.00   14.80
  -5  12  -1   58.09   13.70
  -7  -5  -1  104.39   34.80
  -5  12  -1   79.79   30.80
  12  -7  -1   13.40   25.80
  -5  12  -1   14.70   31.00
  12  -7  -1   67.59   23.40
   7   5   1   58.29   18.20
 -12   7   1   46.80   11.20
 -12   7   1   65.49   33.40
 -12   7   1   -2.20   30.00
   7   5   1   39.20   29.10
 -12   7   1   60.09   32.50
   7   5   1   65.19   37.60
   7   5   1   45.40   33.70
   7   5   1   80.09   27.70
   5 -12   1   54.19   18.60
 -12   7   1  126.89   33.00
  11  -7  -1    7.70   11.50
  -4  11  -1    2.60    7.70
  -4  11  -1   11.50   16.40
  -4  11  -1   30.60   25.90
  -4  11  -1   23.00   18.80
  -4  11  -1  -12.60   34.10
  -4  11  -1   15.70   14.30
  -7  -4  -1   -3.60   22.10
  11  -7  -1  -22.80   23.80
  -4  11  -1   40.70   28.30
  -4  11  -1   15.80   26.60
  -7  -4  -1  -52.69   21.00
  -7  -4  -1   17.50   28.50
  11  -7  -1   -0.60   18.10
  11  -7  -1    1.80   23.40
   7   4   1   12.80   31.60
 -11   7   1   25.90   29.00
   7   4   1   23.90   14.50
   4 -11   1   17.50   13.90
 -11   7   1   40.60   28.60
   7   4   1   -9.90   25.80
 -11   7   1   19.80   16.10
   7   4   1   51.89   28.10
   7   4   1    2.40   23.60
   7   4   1   18.90   33.70
 -11   7   1   -1.20   23.20
 -11   7   1    2.70   26.50
   4 -11   1   59.39   26.10
 -11   7   1    9.30    7.10
   4 -11   1    1.00   19.80
  -3  10  -1   51.09   29.20
  10  -7  -1   99.19   33.00
  -3  10  -1  121.89   31.20
  10  -7  -1   82.89   29.90
  -3  10  -1   64.09   47.90
  -3  10  -1   62.09   22.30
  -7  -3  -1  120.69   44.30
  -7  -3  -1  132.19   36.70
  10  -7  -1   84.59   20.20
  -7  -3  -1   93.39   30.40
  -3  10  -1  157.38   40.40
  -3  10  -1  130.89   26.10
  -3  10  -1   98.19   18.10
  -3  10  -1   96.49   21.30
  -7  -3  -1   88.79   47.20
  -7  -3  -1   94.79   17.60
 -10   7   1  101.39   32.90
 -10   7   1  158.78   33.20
 -10   7   1  100.29   17.70
   3 -10   1  126.89   23.00
   3 -10   1  154.28   31.00
 -10   7   1   64.09   24.30
 -10   7   1   81.99   30.40
   7   3   1  142.89   29.30
   7   3   1  140.19   34.80
   7   3   1  152.88   35.00
   7   3   1   91.99   36.30
   7   3   1   87.79   21.20
   3 -10   1  149.59   39.20
   7   3   1   52.29   30.80
 -10   7   1   86.49   34.70
   9  -7  -1   13.20   21.10
  -7  -2  -1   33.70   30.00
  -7  -2  -1   22.50   24.10
  -2   9  -1   41.40   20.90
  -7  -2  -1   30.10   21.40
  -7  -2  -1   40.10    9.40
  -7  -2  -1   39.40   22.70
  -2   9  -1   44.60   18.50
  -2   9  -1   28.60    8.80
  -2   9  -1   47.30   23.30
  -2   9  -1   27.40   32.60
  -2   9  -1   42.40   25.40
   9  -7  -1   29.40   22.50
  -7  -2  -1   48.60   29.60
   7   2   1   45.10   13.80
  -9   7   1   12.80   18.90
   7   2   1   38.60   44.50
   7   2   1   18.90   22.50
   2  -9   1  -12.00   34.30
  -9   7   1   14.50   27.50
  -9   7   1   19.10   23.60
   7   2   1   60.79   25.70
  -9   7   1   10.30   17.50
  -9   7   1   32.50   27.60
   2  -9   1   22.60   19.60
  -9   7   1   46.50    9.20
   8  -7  -1   90.19   26.70
  -7  -1  -1   57.99   24.30
  -1   8  -1   30.10   25.40
  -7  -1  -1   77.69   13.60
  -7  -1  -1   92.99   31.80
  -7  -1  -1   92.89   28.40
   8  -7  -1   13.80   24.10
  -1   8  -1   63.09   23.70
  -1   8  -1   69.99   34.50
   8  -7  -1   78.79   22.90
  -7  -1  -1   54.19   20.00
  -1   8  -1   53.09   19.70
  -1   8  -1   71.89   13.10
  -7  -1  -1   69.09   30.00
  -7  -1  -1   74.39   26.80
  -1   8  -1   43.20   23.40
  -8   7   1   85.89   30.70
  -8   7   1   72.39   13.10
   7   1   1   75.69   23.30
   7   1   1   89.29   26.70
  -8   7   1   70.99   29.20
   1  -8   1  114.99   26.50
   7   1   1   69.39   29.50
  -8   7   1   77.09   29.40
  -8   7   1   58.89   23.90
  -8   7   1   40.00   24.30
   1  -8   1   62.99   21.40
   1  -8   1   98.49   35.80
   7   1   1   83.49   27.50
  -7   0  -1   24.60   21.80
   0   7  -1   33.20   20.20
   0   7  -1   25.80   25.10
   0   7  -1  -24.00   16.20
  -7   0  -1   13.60   17.80
   0   7  -1    1.60   19.20
   0   7  -1   -1.30    6.90
  -7   0  -1    8.80   24.00
  -7   0  -1    1.10    6.50
  -7   0  -1   -5.20   27.20
   0   7  -1   11.50   14.90
   7  -7  -1   22.50   19.20
   7  -7  -1   23.60   18.60
  -7   0  -1  -12.90   16.40
   7  -7  -1   28.30   18.50
  -7   7   1   -0.60    6.70
   0  -7   1   20.30   15.20
   7   0   1    3.10   22.80
   0  -7   1   -3.30   31.00
  -7   7   1    7.80   20.40
  -7   7   1   11.10   27.60
   7   0   1   10.60   18.60
   0  -7   1    8.20   15.80
  -7   7   1   17.10   18.20
   7   0   1    9.10   18.00
   7   0   1   21.20   21.40
  -7   7   1   14.00   22.20
  -7   7   1   22.40   22.10
   1   6  -1   49.99   21.70
  -7   1  -1   88.09   32.00
   1   6  -1   64.89   12.30
   1   6  -1   43.00   17.40
  -7   1  -1   57.69   24.90
  -7   1  -1   62.39   20.20
   6  -7  -1   68.39   25.10
  -7   1  -1   88.09   13.20
   1   6  -1   66.39   22.70
  -7   1  -1   65.99   25.80
   1   6  -1   67.29   22.50
   1   6  -1   86.29   26.90
  -7   1  -1   68.79   27.20
   6  -7  -1   51.69   21.70
   6  -7  -1   60.49   22.80
  -7   1  -1   71.99   24.80
   7  -1   1   53.29   23.10
   7  -1   1   93.09   22.60
  -1  -6   1   70.69   20.90
  -6   7   1   78.19   26.50
   7  -1   1   87.29   27.40
  -6   7   1   58.49   25.30
  -6   7   1   50.99   23.20
  -6   7   1   75.89   12.80
  -1  -6   1   93.39   34.60
  -1  -6   1   60.89   12.70
   7  -1   1   65.09   26.90
  -1  -6   1   60.69   20.40
  -6   7   1   69.89   35.00
  -6   7   1   38.00   30.50
   2   5  -1   19.20   21.40
   2   5  -1   15.50   20.70
  -7   2  -1   11.30   17.40
   5  -7  -1   12.00   19.30
   2   5  -1   12.60   16.60
  -7   2  -1   16.00   20.00
  -7   2  -1   31.40   17.60
   5  -7  -1    8.70   21.30
  -7   2  -1   -4.00   24.60
  -7   2  -1   15.10    7.30
  -7   2  -1    7.70   27.80
   2   5  -1    9.80   14.10
   5  -7  -1   14.20   17.70
   2   5  -1    4.20    5.30
  -5   7   1  -11.80   17.00
  -2  -5   1    0.70   13.30
   7  -2   1   31.80   20.90
  -5   7   1   20.30   22.40
  -5   7   1   10.30    7.00
   7  -2   1   17.80   18.00
  -5   7   1   -4.10   33.00
   7  -2   1   14.70   24.50
  -2  -5   1   -1.30   13.10
  -5   7   1   33.70   23.10
  -2  -5   1   -8.40   27.00
  -2  -5   1   -2.80    5.70
   7  -2   1    9.10   16.90
   3   4  -1    9.30   14.60
   3   4  -1    9.80   20.00
  -7   3  -1   50.59   27.40
   3   4  -1   56.49   19.70
  -7   3  -1   49.20   28.30
   4  -7  -1   19.80   22.80
   3   4  -1   39.80   18.00
  -7   3  -1   51.29    9.50
   4  -7  -1   36.20   20.70
   3   4  -1   33.80   20.80
  -7   3  -1   49.99   21.90
   3   4  -1   42.40    8.70
  -7   3  -1   47.10   20.20
  -4   7   1   51.69   23.60
  -4   7   1   26.70   33.40
  -4   7   1   49.60   10.20
  -4   7   1   52.09   23.10
   7  -3   1   52.69   23.40
  -3  -4   1   30.50   28.90
  -4   7   1   23.50   22.40
   7  -3   1   28.20   19.30
  -4   7   1   45.60   22.40
  -3  -4   1   40.80   17.00
  -3  -4   1   51.09   10.70
  -3  -4   1   57.19   17.60
  -3  -4   1   43.50    8.90
   7  -3   1   12.00   17.30
   3  -7  -1   20.60   20.90
   4   3  -1   65.19   20.20
  -7   4  -1   48.60    9.60
   4   3  -1   22.60   15.60
  -7   4  -1   30.00   19.30
  -7   4  -1   52.69   25.60
   4   3  -1   49.60   17.60
   4   3  -1   30.80   18.10
  -7   4  -1   37.10   28.80
  -7   4  -1   63.29   24.30
   3  -7  -1   60.89   19.40
  -7   4  -1   52.99   19.00
   3  -7  -1   34.10   22.30
  -3   7   1   41.70   23.50
  -3   7   1   35.90   23.80
   7  -4   1   38.20   22.50
  -4  -3   1   33.20   16.30
  -4  -3   1   30.80   31.00
  -4  -3   1   41.40    8.60
   7  -4   1   20.70   20.70
  -3   7   1   28.20   21.20
  -3   7   1   41.70    9.70
  -4  -3   1   50.79   16.90
  -3   7   1   37.20   32.10
  -3   7   1   41.40   21.70
   7  -4   1   51.59   20.80
  -7   5  -1   -5.30   25.20
   5   2  -1   25.30   24.50
   2  -7  -1   20.60   19.00
   5   2  -1    6.40   18.20
  -7   5  -1   14.80   16.30
   5   2  -1   12.30   14.40
  -7   5  -1   12.50    5.80
  -7   5  -1   -9.60   27.60
  -7   5  -1   19.20   20.30
   5   2  -1   18.80   17.20
  -7   5  -1   31.00   18.20
   2  -7  -1   37.50   21.10
   2  -7  -1    8.10   15.60
  -2   7   1   39.40   19.80
  -2   7   1   14.90   21.00
  -5  -2   1    8.10    6.00
  -5  -2   1    4.20   13.00
  -5  -2   1   12.00   25.40
  -2   7   1    1.80    7.00
  -2   7   1  -10.70   18.30
   7  -5   1  -12.20   18.10
  -2   7   1   11.10   30.00
  -5  -2   1    0.70   14.20
   7  -5   1   13.20   17.00
  -2   7   1   -2.30   19.20
   6   1  -1   74.99   19.60
   1  -7  -1   59.79   24.20
   6   1  -1   83.49   22.40
  -7   6  -1   37.80   32.00
  -7   6  -1   49.50   19.90
  -7   6  -1   81.69   23.20
   1  -7  -1   57.99   18.80
   1  -7  -1   46.90   24.60
  -7   6  -1   87.89   27.40
   6   1  -1   42.70   19.40
   1  -7  -1   53.99   26.50
  -7   6  -1   74.79   29.20
  -7   6  -1   56.89   12.20
  -6  -1   1   77.89   20.60
  -1   7   1  109.39   28.90
   7  -6   1   45.40   24.00
  -1   7   1   65.09   25.10
  -1   7   1   65.49   23.00
  -6  -1   1   72.89   33.30
  -6  -1   1   90.59   22.30
  -6  -1   1   71.29   24.40
  -1   7   1   55.39   23.90
   7  -6   1   53.89   21.10
  -1   7   1   58.99   13.00
  -6  -1   1   77.29   11.90
  -1   7   1   40.80   32.20
   7  -6   1   72.39   24.10
  -7   7  -1  -26.50   17.40
   0  -7  -1    3.90   22.10
  -7   7  -1   -8.40   17.00
   0  -7  -1   24.40   20.20
   0  -7  -1   30.70   13.90
   0  -7  -1   11.60    8.00
   7   0  -1   10.20   17.10
  -7   7  -1    8.40   24.90
  -7   7  -1    9.30    6.60
  -7   7  -1   -0.30   15.70
   7   0  -1    3.20   14.20
   7   0  -1    5.70   16.30
  -7   7  -1   33.10   31.50
  -7   0   1   42.20   31.40
  -7   0   1    5.70   15.10
   0   7   1    5.70   20.10
   7  -7   1   33.90   17.10
   7  -7   1   -9.50   19.90
   0   7   1   -0.90   17.90
   0   7   1    3.20   29.30
  -7   0   1   28.50   17.70
   0   7   1    7.00   22.60
   0   7   1    6.30    7.40
  -7   0   1   11.30    6.30
   0   7   1  -15.80   19.50
  -7   0   1   12.20   21.50
   7  -7   1   14.00   18.80
  -7   8  -1   94.59   35.30
   8  -1  -1   47.20   24.90
  -7   8  -1   44.70   22.90
  -7   8  -1   77.29   27.70
  -1  -7  -1   80.49   27.60
  -1  -7  -1   92.09   29.30
  -1  -7  -1   75.89   15.50
   8  -1  -1  111.69   23.10
  -7   8  -1   38.20   30.40
  -7   8  -1   98.49   15.10
  -1  -7  -1   73.99   25.70
  -7   8  -1   97.89   22.70
   8  -1  -1   87.99   24.30
   7  -8   1   60.99   26.00
  -8   1   1   78.69   13.90
  -8   1   1   88.79   28.80
   1   7   1   49.80   32.70
   1   7   1   76.19   23.00
   7  -8   1   82.59   25.70
   1   7   1   80.79   27.70
   1   7   1   71.39   14.90
   1   7   1   70.39   26.40
  -8   1   1  124.19   26.10
   1   7   1   50.19   30.40
  -8   1   1   82.09   31.50
  -2  -7  -1    7.60   15.00
  -7   9  -1   37.50    9.40
  -7   9  -1   29.20   25.40
   9  -2  -1   28.30   19.30
  -2  -7  -1   22.90   10.00
   9  -2  -1   51.39   23.50
  -7   9  -1    2.90   20.70
   9  -2  -1   30.40   19.10
  -2  -7  -1   35.20   21.50
  -7   9  -1   37.40   13.10
  -2  -7  -1   30.30   23.20
  -7   9  -1   33.00   25.40
  -2  -7  -1   23.40   24.90
  -9   2   1   24.70   20.40
   7  -9   1   16.00   23.20
   2   7   1   -4.80   22.90
  -9   2   1   38.60    8.10
   2   7   1   45.20    9.80
  -9   2   1   28.70   21.00
   2   7   1    3.80   22.30
  -9   2   1   -7.70   33.60
   2   7   1   35.50   14.30
  -9   2   1   62.19   27.10
   7  -9   1   31.10   20.80
   2   7   1   34.70   24.30
  -7  10  -1  130.99   36.50
  -3  -7  -1   71.99   30.90
  -7  10  -1   95.19   43.80
  -7  10  -1  120.19   27.20
  -7  10  -1  110.29   33.20
  -3  -7  -1  111.09   20.30
  -3  -7  -1   72.69   30.50
  -3  -7  -1  154.38   35.90
  -3  -7  -1  112.09   33.00
  -7  10  -1   92.09   21.90
  -7  10  -1   96.59   31.20
  -7  10  -1  111.99   19.50
  10  -3  -1  112.39   26.10
  10  -3  -1  160.78   35.10
  10  -3  -1  112.79   30.70
   3   7   1  151.38   37.60
   7 -10   1  113.99   31.50
   3   7   1  128.49   36.10
 -10   3   1  134.39   35.80
   3   7   1  139.79   35.30
   3   7   1  115.19   29.40
 -10   3   1   92.29   18.50
   3   7   1  106.69   19.40
   3   7   1  132.59   23.90
   3   7   1  126.59   39.80
 -10   3   1   84.19   31.00
   7 -10   1   80.89   33.60
 -10   3   1  139.79   32.50
  11  -4  -1  -12.70   14.50
  11  -4  -1   29.60   12.80
  -4  -7  -1   88.69   35.80
  -7  11  -1   39.10   28.00
  -7  11  -1    3.90   13.40
  -4  -7  -1   -4.50   15.30
  -4  -7  -1   39.30   27.50
  -7  11  -1   -1.40   20.30
  -7  11  -1   39.20   29.70
  -7  11  -1   15.10    8.10
  -4  -7  -1  -23.50   25.70
  11  -4  -1    4.50   17.30
  -7  11  -1   36.90   27.50
  11  -4  -1   22.10   26.30
  -7  11  -1   16.60   39.00
   4   7   1   27.80   24.30
   4   7   1   38.40   31.40
   4   7   1   -1.10    8.10
   4   7   1   35.40   33.20
   7 -11   1  -23.40   22.50
 -11   4   1   44.40   24.30
   7 -11   1   -1.50   26.70
 -11   4   1   39.40   22.20
   7 -11   1   26.70   15.10
   4   7   1   26.30   16.20
 -11   4   1   21.10   27.70
   4   7   1   12.60   27.00
 -11   4   1    6.90    6.50
   4   7   1   -3.80   23.70
 -11   4   1   30.40   23.20
  12  -5  -1   45.10   17.50
  -7  12  -1   55.19   17.70
  -7  12  -1   40.00   21.40
  -5  -7  -1   56.29   13.30
  -7  12  -1   80.29   32.60
  12  -5  -1   76.59   33.20
  -7  12  -1   61.89   42.30
  12  -5  -1   72.49   22.70
  -7  12  -1   47.70   22.30
  -5  -7  -1   34.70   29.80
  -5  -7  -1  100.19   32.10
  -7  12  -1   57.59   13.20
  12  -5  -1   68.19   17.10
  -7  12  -1   68.89   29.90
 -12   5   1   15.00   32.80
   7 -12   1   65.79   18.20
   5   7   1   46.20   29.60
 -12   5   1   84.99   27.50
   5   7   1   49.99   13.00
   5   7   1   62.59   37.10
   5   7   1   54.79   35.80
   5   7   1   59.29   19.70
 -12   5   1   58.49   11.90
   5   7   1   90.09   27.80
   5   7   1   58.59   33.50
   7 -12   1   70.59   32.10
  13  -6  -1   60.59   19.60
  -7  13  -1   65.99   24.40
  13  -6  -1   83.29   19.60
  -7  13  -1   69.49   34.10
  -6  -7  -1   70.09   32.50
  -7  13  -1   86.39   24.70
  -7  13  -1   72.99   20.90
  -7  13  -1   90.79   44.00
  13  -6  -1   95.69   25.40
  -6  -7  -1   86.29   16.20
  -7  13  -1   59.09   15.80
   6   7   1   58.79   39.20
   6   7   1  129.59   30.60
   7 -13   1   83.99   21.90
   6   7   1   97.59   22.40
 -13   6   1   80.09   33.50
   6   7   1   88.09   34.20
 -13   6   1   97.89   15.80
  14  -7  -1   32.20   22.90
  14  -7  -1    8.80   13.20
  -7  -7  -1  -18.30   27.60
  -7  14  -1   43.70   44.80
  -7  14  -1  107.79   43.30
  -7  -7  -1   16.10    9.20
  -7  14  -1   17.50   17.10
  14  -7  -1   26.20   14.90
  -7  14  -1   53.19   21.70
  -7  14  -1   -5.80   20.10
  -7  14  -1   11.90    9.30
   7   7   1   19.50   27.80
   7   7   1   29.90   37.20
   7 -14   1    1.60   15.60
 -14   7   1   22.30    8.60
   7   7   1   30.40   17.20
 -14   7   1   40.90   14.50
 -14   7   1   23.10   30.20
  -8  -7  -1   57.09   33.40
  -7  15  -1   70.79   38.60
  -7  15  -1   96.39   29.70
  -7  15  -1   49.60   42.40
  15  -8  -1   40.90   17.10
  15  -8  -1   32.90   16.80
  -7  15  -1   56.39   19.40
  -7  15  -1   33.70   23.20
  -8  -7  -1   37.20   11.70
  -7  15  -1   47.50   13.50
 -15   8   1   66.09   34.50
   8   7   1   92.69   36.40
   7 -15   1   58.89   19.90
 -15   8   1   49.20   11.60
   8   7   1    0.50   33.70
 -15   8   1   39.50   16.50
   8   7   1   45.00   19.00
   8   7   1   58.49   40.80
  14  -8  -1  197.38   36.20
  -6  14  -1  187.18   39.10
  -6  14  -1  206.38   56.99
  -6  14  -1  204.78   37.20
  -6  14  -1  197.28   34.40
  -6  14  -1  179.48   40.20
  14  -8  -1  213.08   36.90
  -8  -6  -1  215.78   33.90
  -8  -6  -1  226.18   51.99
   8   6   1  219.08   44.30
   8   6   1  227.28   54.49
 -14   8   1  176.88   49.80
 -14   8   1  188.68   36.70
   8   6   1  219.58   37.70
 -14   8   1  204.78   33.80
   6 -14   1  215.18   38.60
  -5  13  -1    1.70   16.50
  -8  -5  -1   39.50    9.50
  -5  13  -1    7.20   20.10
  -5  13  -1   44.00   19.00
  -5  13  -1   18.10   39.20
  -5  13  -1   25.00    9.60
  13  -8  -1   12.70   14.70
  -5  13  -1   23.90   30.50
  13  -8  -1   43.00   18.40
  -8  -5  -1   23.10   32.10
 -13   8   1   76.29   32.70
   5 -13   1   19.00   16.70
   8   5   1   44.80   25.10
   8   5   1   41.70   27.20
 -13   8   1   18.10    8.50
   8   5   1   62.69   38.50
   8   5   1   44.80   29.40
 -13   8   1  -22.90   24.10
 -13   8   1   30.80   15.90
  -4  12  -1  113.39   20.50
  -4  12  -1  118.29   40.00
  -8  -4  -1  124.69   40.20
  12  -8  -1  188.48   39.50
  12  -8  -1  127.59   37.00
  -4  12  -1  118.29   36.50
  -4  12  -1  112.29   26.30
  -4  12  -1   71.89   26.40
  -8  -4  -1  142.79   21.00
  12  -8  -1  102.39   23.00
  -8  -4  -1  147.69   39.50
  12  -8  -1  127.89   24.20
  -4  12  -1   80.59   44.80
  -4  12  -1  113.09   24.60
 -12   8   1  109.99   20.00
 -12   8   1  120.49   25.60
   8   4   1  158.38   41.70
   4 -12   1  111.59   25.00
 -12   8   1  103.49   34.10
 -12   8   1   63.09   32.50
 -12   8   1   81.49   38.20
   8   4   1   58.19   37.30
   8   4   1  123.49   24.50
 -12   8   1  115.39   38.20
   8   4   1  161.18   33.30
   8   4   1  107.89   36.60
  -3  11  -1   53.99   17.20
  -3  11  -1   63.59   19.30
  -3  11  -1   18.00   21.00
  -3  11  -1   56.09   26.80
  -8  -3  -1   76.29   33.70
  11  -8  -1   65.39   15.80
  -8  -3  -1   91.99   29.30
  -3  11  -1   49.20   11.90
  11  -8  -1   87.79   30.30
  -8  -3  -1   54.79   12.90
  -8  -3  -1   -0.30   24.20
  11  -8  -1   63.19   30.20
  -3  11  -1   67.19   38.80
  -3  11  -1   28.20   26.10
 -11   8   1   65.99   31.20
 -11   8   1   50.09   29.50
   8   3   1  114.89   34.50
   8   3   1   57.89   17.10
   3 -11   1   49.70   17.10
   8   3   1   56.49   28.00
   8   3   1   70.29   27.60
   3 -11   1   28.40   23.70
   8   3   1   64.79   32.70
 -11   8   1   54.59   11.80
 -11   8   1   58.69   25.80
   8   3   1   68.39   32.30
  -2  10  -1   -2.60   14.20
  -8  -2  -1   -6.20   21.80
  10  -8  -1   -4.50   10.80
  -2  10  -1   24.80   33.50
  -8  -2  -1   14.60   15.20
  -8  -2  -1  -21.70   28.10
  10  -8  -1   40.50   20.90
  -8  -2  -1  -17.00   20.30
  10  -8  -1   10.80   21.40
  -2  10  -1    7.00    7.20
  10  -8  -1    6.40   21.40
  -8  -2  -1   22.30   22.20
  -2  10  -1    8.90   18.50
  -2  10  -1   32.00   26.90
  -2  10  -1   17.60   22.30
  -8  -2  -1    8.50   29.30
  -2  10  -1    7.90   23.20
   8   2   1  -13.60   16.10
   2 -10   1   16.50   14.60
   8   2   1   43.50   29.80
 -10   8   1  -22.00   18.30
 -10   8   1    0.10    6.90
   8   2   1   22.50   21.80
   8   2   1   18.20   12.90
   8   2   1   11.10   23.40
   2 -10   1   46.70   35.60
 -10   8   1   11.90   27.50
   8   2   1   30.00   23.50
 -10   8   1   33.90   25.50
 -10   8   1   28.00   28.80
 -10   8   1    3.60   19.00
  -8  -1  -1  232.88   44.60
  -8  -1  -1  134.99   41.80
  -8  -1  -1  195.78   36.50
  -1   9  -1  201.88   32.90
  -1   9  -1  211.08   41.90
  -1   9  -1  169.28   40.00
   9  -8  -1  185.08   44.10
   9  -8  -1  220.38   47.50
  -8  -1  -1  304.87   50.69
  -8  -1  -1  217.58   52.09
  -1   9  -1  196.78   44.80
  -1   9  -1  274.07   48.20
  -8  -1  -1  220.08   33.40
  -1   9  -1  140.19   43.60
  -1   9  -1  189.78   35.80
  -8  -1  -1  247.18   43.80
  -9   8   1  237.48   47.80
  -9   8   1  219.78   38.90
  -9   8   1  172.48   33.00
  -9   8   1  213.98   46.90
   1  -9   1  151.88   41.20
   1  -9   1  246.48   44.80
   8   1   1  217.78   47.20
   1  -9   1  240.68   36.70
  -9   8   1  229.58   41.20
   8   1   1  212.28   46.00
   1  -9   1  204.08   57.89
  -9   8   1  195.48   43.40
   8   1   1  181.38   43.30
  -9   8   1  228.18   46.40
   8   1   1  249.48   39.10
  -8   0  -1   24.10   18.80
  -8   0  -1   18.80    8.40
   0   8  -1   30.40   21.10
  -8   0  -1   17.10   28.90
   8  -8  -1   29.40   21.40
  -8   0  -1   60.19   20.70
   0   8  -1    8.60   16.60
   8  -8  -1   41.80   19.80
   0   8  -1   24.80    8.50
   0   8  -1   38.00   23.00
  -8   0  -1   50.39   26.80
   8  -8  -1   44.50   21.60
   0   8  -1   25.20   28.20
  -8   0  -1   43.70   22.80
   8   0   1   44.10   22.50
   0  -8   1   37.70    9.20
  -8   8   1   29.60   20.70
   8   0   1   59.69   25.40
   0  -8   1   36.90   20.00
  -8   8   1   17.80   26.20
  -8   8   1   18.30   29.60
   8   0   1   38.00   27.10
  -8   8   1   46.20   22.30
   0  -8   1    8.00   31.20
  -8   8   1   90.09   27.40
   8   0   1   46.70   22.40
   0  -8   1   -1.10   18.30
  -8   8   1   34.50    9.20
   8   0   1    9.00   14.00
   1   7  -1   77.39   29.00
  -8   1  -1   81.39   13.60
   1   7  -1   70.59   13.10
  -8   1  -1   59.09   29.30
  -8   1  -1  117.49   29.60
   1   7  -1   76.49   24.80
   7  -8  -1   48.70   23.90
   7  -8  -1  116.19   23.10
  -8   1  -1   64.29   32.20
   7  -8  -1  108.69   28.60
   1   7  -1   67.89   19.60
   1   7  -1   64.29   24.30
  -8   1  -1   58.99   25.00
   1   7  -1   27.40   21.80
  -7   8   1   68.59   23.90
  -7   8   1   83.79   29.70
   8  -1   1   67.59   21.70
  -1  -7   1   68.79   13.50
  -7   8   1   77.89   34.40
  -1  -7   1   41.60   34.30
   8  -1   1   18.90   24.10
   8  -1   1   66.59   25.10
  -1  -7   1   73.59   23.20
  -7   8   1   75.09   25.70
  -1  -7   1   72.49   21.90
  -7   8   1   70.99   13.30
   8  -1   1   69.99   29.20
  -7   8   1   67.69   27.20
   6  -8  -1  -21.50   17.20
   6  -8  -1  -26.20   17.60
   2   6  -1    4.20    5.70
  -8   2  -1    3.70   19.80
  -8   2  -1    2.40   23.80
   2   6  -1   -0.60   15.40
   2   6  -1   29.80   24.30
  -8   2  -1  -16.40   16.10
   2   6  -1   -2.60   15.90
  -8   2  -1    2.90    7.10
  -8   2  -1    9.30   27.00
   6  -8  -1  -15.40   21.10
   2   6  -1   33.30   15.30
   2   6  -1   17.50   20.10
  -8   2  -1   24.40   18.60
   8  -2   1    5.60   17.70
  -2  -6   1  -17.20   13.50
  -2  -6   1   29.90   30.70
  -6   8   1   23.60   20.90
   8  -2   1   14.50   20.80
  -2  -6   1   -5.90   14.30
  -6   8   1    6.40   24.10
  -6   8   1   -6.10    6.90
   8  -2   1   -1.00   17.10
  -2  -6   1  -11.50    5.50
  -6   8   1   32.10   34.20
  -6   8   1  -14.60   20.70
  -6   8   1   26.30   19.40
   8  -2   1    6.10   23.90
   3   5  -1   69.89   24.80
  -8   3  -1   64.99   24.60
   3   5  -1   55.39   21.70
   3   5  -1   63.39   12.10
   3   5  -1   76.29   18.60
   3   5  -1   76.39   22.10
   5  -8  -1   61.79   26.20
  -8   3  -1   64.29   27.30
   5  -8  -1   55.99   21.00
  -8   3  -1   91.29   30.40
   5  -8  -1   19.50   21.80
  -8   3  -1   84.79   13.00
  -8   3  -1   74.09   21.00
  -8   3  -1   70.59   30.80
   3   5  -1   90.69   24.50
   8  -3   1   83.49   22.00
  -3  -5   1   68.99   31.00
  -5   8   1   26.90   25.80
  -5   8   1   73.09   26.00
  -5   8   1   73.39   23.20
   8  -3   1   95.19   28.10
   8  -3   1   81.69   28.40
  -5   8   1   62.29   13.10
  -5   8   1   82.49   27.50
  -3  -5   1   54.79   12.00
  -3  -5   1   49.70   19.40
   8  -3   1   69.99   24.00
  -3  -5   1   88.39   22.70
  -5   8   1   63.59   35.50
   4   4  -1    0.10   19.70
  -8   4  -1  -45.50   26.60
   4   4  -1   23.10   16.50
  -8   4  -1   16.40   18.60
   4  -8  -1    9.30   20.80
   4   4  -1  -11.50   19.20
   4  -8  -1  -13.10   16.40
  -8   4  -1    3.20    6.00
  -8   4  -1  -19.90   19.20
   4   4  -1    2.70   16.10
   4   4  -1   14.30   14.40
  -8   4  -1   33.90   29.50
  -8   4  -1    6.40   16.30
   4  -8  -1    9.40   19.20
  -4  -4   1   20.30   14.30
  -4  -4   1  -13.80   12.40
   8  -4   1   -0.80   17.80
  -4   8   1   11.50   19.80
  -4   8   1   -5.30   31.80
  -4   8   1   -9.50    6.50
  -4  -4   1   -9.80    5.30
  -4  -4   1  -16.00   29.90
  -4   8   1   -0.60   17.40
  -4   8   1    6.50   20.90
   8  -4   1   10.70   20.60
  -4   8   1  -14.50   23.70
   8  -4   1   -0.20   17.40
  -8   5  -1  101.69   28.20
  -8   5  -1   78.69   12.00
   5   3  -1   88.29   19.20
   3  -8  -1   26.50   20.40
  -8   5  -1   36.90   19.50
   5   3  -1   43.50   21.00
   3  -8  -1   52.79   24.70
   5   3  -1   53.59   20.10
  -8   5  -1   45.40   21.40
   3  -8  -1   56.49   25.00
  -8   5  -1   76.79   30.50
   5   3  -1   47.60   21.40
  -8   5  -1   39.80   30.70
  -3   8   1   74.59   26.50
   8  -5   1   63.69   22.50
  -3   8   1   52.99   22.10
  -5  -3   1   52.79   10.80
  -3   8   1   65.79   25.20
   8  -5   1   74.49   26.60
  -5  -3   1   47.90   34.30
   8  -5   1   94.59   22.30
  -5  -3   1   73.39   21.60
  -5  -3   1   45.60   18.60
  -3   8   1   66.69   26.90
  -3   8   1   52.99   12.00
  -3   8   1   55.49   34.20
  -8   6  -1    9.50    5.90
  -8   6  -1    0.10   26.40
  -8   6  -1   -5.20   17.20
   2  -8  -1    1.50   22.20
   6   2  -1   -1.30   14.00
   2  -8  -1  -24.80   16.70
  -8   6  -1  -22.80   27.70
  -8   6  -1    6.60   16.50
   6   2  -1   15.80   19.90
  -8   6  -1  -19.10   19.30
   6   2  -1   16.40   16.80
   6   2  -1    8.80   18.00
   2  -8  -1   -2.70   18.50
  -6  -2   1  -31.70   30.40
  -2   8   1    7.80    7.80
  -6  -2   1  -13.20   13.50
  -6  -2   1   14.40   15.30
  -2   8   1    5.30   19.20
  -6  -2   1   10.10    5.80
  -2   8   1   -1.90   18.90
   8  -6   1   33.20   21.70
  -2   8   1   22.90   33.00
   8  -6   1   -7.10   19.10
  -2   8   1   18.70   21.60
  -2   8   1  -10.00   22.30
   8  -6   1   -1.90   17.00
  -8   7  -1   48.50   30.30
   7   1  -1   62.39   21.10
   1  -8  -1   79.49   27.80
   7   1  -1   97.99   27.90
  -8   7  -1   68.69   34.30
  -8   7  -1   48.20   21.80
  -8   7  -1   95.49   13.80
  -8   7  -1   71.49   21.70
   7   1  -1   66.59   23.40
   1  -8  -1   86.79   27.80
   1  -8  -1   40.30   24.00
   1  -8  -1   52.79   18.40
   7   1  -1   76.49   21.10
  -7  -1   1   54.59   24.80
  -7  -1   1  135.49   37.70
  -1   8   1   29.60   25.70
  -7  -1   1  127.19   25.20
   8  -7   1   84.29   22.00
  -1   8   1   58.99   23.00
  -1   8   1   45.00   24.60
  -7  -1   1   68.79   12.40
  -1   8   1   58.59   27.70
  -1   8   1   33.70   34.70
   8  -7   1   27.50   26.10
  -7  -1   1   75.59   22.10
  -1   8   1   66.69   13.40
   8  -7   1   35.50   22.20
  -8   8  -1   59.99   21.70
  -8   8  -1   35.10   19.50
   0  -8  -1   12.30   24.60
   0  -8  -1  -14.80   18.60
  -8   8  -1   28.00    8.80
  -8   8  -1   30.00   28.00
   8   0  -1    0.90   16.20
  -8   8  -1   71.69   26.50
   8   0  -1   29.90   19.20
   0  -8  -1   55.69   24.10
   0  -8  -1   28.50   14.20
   0  -8  -1   20.60   14.60
   0  -8  -1   43.50   10.10
  -8   8  -1   59.59   32.70
   8   0  -1   40.70   20.50
   0   8   1   45.30   26.40
  -8   0   1   31.30   24.30
   8  -8   1  -10.30   18.90
  -8   0   1   32.20   20.60
   0   8   1   23.20    9.20
   0   8   1   29.80   32.80
   0   8   1   15.30   22.00
  -8   0   1   -2.50   30.60
  -8   0   1   34.80    8.40
   0   8   1   39.30   28.60
  -8   0   1   40.90   30.10
   8  -8   1   36.70   20.80
   0   8   1   43.20   26.00
  -1  -8  -1  208.78   36.00
   9  -1  -1  214.48   44.60
  -1  -8  -1  220.58   38.90
  -1  -8  -1  231.08   50.49
   9  -1  -1  201.88   37.20
  -1  -8  -1  209.58   45.80
  -8   9  -1  272.77   48.70
   9  -1  -1  201.58   46.10
  -8   9  -1  286.07   49.40
  -8   9  -1  214.68   49.60
  -8   9  -1  192.98   35.40
  -8   9  -1  185.78   51.69
  -1  -8  -1  178.58   44.90
  -9   1   1  249.88   46.50
   1   8   1  221.78   48.20
  -9   1   1  320.67   53.89
   1   8   1  294.27   53.09
   8  -9   1  177.08   47.00
  -9   1   1  201.58   45.00
   8  -9   1  204.38   40.10
   1   8   1  211.08   35.80
   8  -9   1  315.67   49.99
   8  -9   1  226.08   38.40
   1   8   1  247.38   53.29
   1   8   1  208.48   46.10
  -8  10  -1   -4.30   26.20
  10  -2  -1   24.70   12.30
  -8  10  -1  -11.40   25.20
  -2  -8  -1    3.00    7.90
  -2  -8  -1    6.10   14.30
  -8  10  -1    5.00    7.60
  -8  10  -1   10.70   21.60
  10  -2  -1  -14.30   14.50
  -2  -8  -1  -35.60   20.40
  -8  10  -1   -6.30   19.00
  10  -2  -1   17.80   21.60
  -2  -8  -1   -4.10   21.30
  10  -2  -1    4.60   18.70
  -8  10  -1  -16.40   12.40
  10  -2  -1    8.30   18.20
  -2  -8  -1   11.30   25.10
  -8  10  -1   34.90   36.00
   8 -10   1  -11.40   19.20
   2   8   1   30.30   33.60
   2   8   1   16.90   21.00
 -10   2   1  -33.20   16.70
   8 -10   1    5.40   13.20
   2   8   1   -6.10   14.50
   2   8   1  -35.60   22.50
   2   8   1  -25.80   23.60
   8 -10   1    7.60   20.40
   2   8   1  -30.60   23.20
 -10   2   1  -15.50   19.30
 -10   2   1   -4.60   18.60
   8 -10   1   -3.00   21.80
   2   8   1   -8.40    7.40
 -10   2   1   -5.10   33.50
 -10   2   1    7.70    6.00
 -10   2   1   22.20   24.80
  11  -3  -1   63.49   16.60
  -8  11  -1   46.00   16.40
  11  -3  -1   87.69   31.90
  -8  11  -1  115.49   41.20
  11  -3  -1   71.09   21.80
  -8  11  -1   61.59   12.70
  -3  -8  -1   47.60   29.40
  -8  11  -1   60.99   22.80
  -3  -8  -1   83.69   30.20
  -3  -8  -1   46.40   12.80
  -3  -8  -1  107.79   20.90
  -8  11  -1    8.30   27.60
  -3  -8  -1   88.89   29.60
  11  -3  -1   50.59   17.80
  11  -3  -1   74.49   26.70
  -8  11  -1   12.40   27.80
   3   8   1   89.69   37.60
 -11   3   1   53.79   29.90
   3   8   1   42.80   29.30
   8 -11   1   58.89   30.60
 -11   3   1   48.80   11.30
   3   8   1   62.39   13.00
 -11   3   1   15.60   37.00
 -11   3   1   68.89   29.70
   3   8   1   66.59   25.00
   8 -11   1   55.69   25.20
   3   8   1   38.80   28.50
   8 -11   1   47.20   17.50
   3   8   1   75.79   33.70
   3   8   1   43.80   18.30
 -11   3   1   22.50   23.00
  -4  -8  -1   96.99   20.30
  -8  12  -1  109.09   36.20
  -4  -8  -1  133.19   26.90
  -8  12  -1  152.08   42.10
  -4  -8  -1  175.08   41.80
  -8  12  -1  134.89   20.60
  12  -4  -1  125.99   24.10
  -8  12  -1  111.49   29.30
  12  -4  -1  104.79   28.10
  -4  -8  -1   89.89   35.50
  -8  12  -1   98.09   43.90
  12  -4  -1  123.69   25.20
  -8  12  -1  108.79   23.70
   4   8   1  115.69   20.80
 -12   4   1  105.39   19.50
   8 -12   1   91.39   24.40
   4   8   1  130.49   25.90
   4   8   1   73.79   40.10
   4   8   1  149.99   31.70
   4   8   1  118.89   42.80
   8 -12   1   72.19   38.10
   4   8   1  117.09   36.40
 -12   4   1  123.19   37.00
  -8  13  -1   51.59   10.40
  -5  -8  -1   29.50   10.70
  -8  13  -1   39.40   41.70
  -8  13  -1   49.20   30.10
  13  -5  -1   47.80   16.60
  13  -5  -1   24.20   22.10
  13  -5  -1   14.60   16.00
  -5  -8  -1   19.30   28.80
  -8  13  -1   16.20   21.40
  -8  13  -1   63.69   21.90
 -13   5   1   18.70    8.00
   5   8   1   45.60   35.90
 -13   5   1   34.50   28.60
   5   8   1   26.30   10.30
   5   8   1   23.80   29.50
   5   8   1   -1.10   24.30
   5   8   1   25.40   20.70
   8 -13   1   21.00   15.90
  -8  14  -1  163.08   40.80
  14  -6  -1  212.98   41.30
  -6  -8  -1  218.78   49.99
  -6  -8  -1  225.68   34.80
  14  -6  -1  204.28   37.40
  -8  14  -1  190.28   34.70
  -8  14  -1  182.78   40.00
  14  -6  -1  207.98   36.50
  -8  14  -1  204.98   36.90
  -8  14  -1  154.58   56.39
 -14   6   1  233.38   34.10
   8 -14   1  202.78   38.70
   6   8   1  185.98   38.00
   6   8   1  201.98   43.70
 -14   6   1  200.38   48.80
   6   8   1  246.58   56.49
  -8  15  -1    3.30   33.00
  -8  15  -1   91.49   45.40
  -7  -8  -1    4.20   32.10
  -7  -8  -1   50.59   12.80
  -8  15  -1   22.40   12.20
  15  -7  -1   50.19   16.30
  -8  15  -1   38.90   18.40
  15  -7  -1   70.19   18.30
  -8  15  -1   32.30   23.20
   7   8   1   66.09   41.90
 -15   7   1   59.19   11.80
   7   8   1   42.00   20.20
 -15   7   1   98.69   34.10
   7   8   1   63.19   40.00
   8 -15   1   40.20   19.10
   7   8   1   49.10   35.80
  -8  16  -1  134.09   47.50
  -8  16  -1  119.29   30.90
  -8  -8  -1  184.38   29.20
  -8  16  -1  146.59   34.80
  16  -8  -1  171.58   31.40
  -8  16  -1  106.59   36.60
  -8  16  -1  138.09   54.59
  16  -8  -1  177.98   30.70
   8   8   1  236.68   48.20
   8   8   1  124.19   52.79
   8   8   1  190.98   41.20
   8 -16   1  127.39   32.80
 -16   8   1  171.28   44.00
 -16   8   1  153.68   26.60
   8   8   1  140.89   31.90
  17  -9  -1   24.30   17.90
  17  -9  -1    8.30   16.40
  17  -9  -1   36.50   29.90
  -9  -8  -1   33.50   11.10
  -8  17  -1  -15.50   34.00
  -8  17  -1   30.60   28.90
  -8  17  -1   45.50   25.40
  -8  17  -1  -10.10   19.70
  -9  -8  -1   -6.60   34.80
  -8  17  -1   15.00   46.30
   9   8   1   29.70   35.00
   9   8   1    1.20   26.50
   9   8   1   -7.00   29.20
   9   8   1    1.80   18.20
   8 -17   1   15.30   20.70
 -17   9   1   29.50    9.60
   9   8   1   10.80   41.00
  16  -9  -1   11.90   15.50
  16  -9  -1  -22.00   28.60
  -9  -7  -1  -19.40   32.90
  -7  16  -1   16.60   34.50
  16  -9  -1   11.60   15.30
  -7  16  -1  -41.50   43.00
  -7  16  -1    4.60   24.70
  -7  16  -1   -4.80   17.50
  -7  16  -1   -2.90   21.60
  -9  -7  -1    4.80   12.50
   9   7   1    5.80   16.60
   9   7   1   21.00   31.60
   9   7   1   26.10   29.70
   7 -16   1   17.80   17.80
 -16   9   1   16.30    8.40
 -16   9   1  -10.20   31.10
   9   7   1   -4.00   38.30
  15  -9  -1   41.20   16.50
  -6  15  -1   34.60   18.80
  -6  15  -1   43.50   36.50
  -9  -6  -1  -11.40   32.50
  15  -9  -1   31.80   15.90
  -6  15  -1  -18.10   59.29
  -9  -6  -1   51.39   12.00
  -6  15  -1  -12.20   20.40
  -6  15  -1   26.70   24.20
   9   6   1   40.10   17.60
   9   6   1   59.99   35.20
   6 -15   1   35.30   18.90
   9   6   1   34.80   29.30
   9   6   1   33.60   40.80
 -15   9   1   35.20   10.30
 -15   9   1    1.20   33.00
 -15   9   1   77.69   18.30
   9   6   1   43.40   23.90
  14  -9  -1   11.50   14.10
  14  -9  -1   23.70   14.70
  -5  14  -1   20.00   19.70
  -5  14  -1   26.20   10.30
  14  -9  -1   32.50   24.50
  -5  14  -1    1.90   16.60
  -5  14  -1   25.60   22.50
  -9  -5  -1   28.90   10.00
  -5  14  -1  -11.50   40.70
  -9  -5  -1   34.00   34.70
   9   5   1   24.80   36.10
 -14   9   1   17.50    8.30
   5 -14   1    6.40   17.10
   9   5   1   23.10   15.50
 -14   9   1    8.50   17.10
 -14   9   1   47.30   32.40
   9   5   1   -2.00   22.90
   9   5   1   24.60   25.90
  -4  13  -1   48.80   41.20
  -4  13  -1   34.90   20.70
  13  -9  -1   43.30   16.70
  -9  -4  -1   76.29   13.40
  -4  13  -1   48.80   23.60
  -4  13  -1   51.79   31.30
  13  -9  -1   90.69   26.10
  -9  -4  -1   61.09   34.70
   9   4   1   89.59   28.10
 -13   9   1   19.90   28.30
 -13   9   1   62.49   12.50
   9   4   1   31.30   37.10
   4 -13   1   30.80   24.60
   9   4   1   33.70   30.60
 -13   9   1   54.49   32.80
   9   4   1   63.09   23.80
 -13   9   1   85.29   21.10
  -9  -3  -1   25.10   32.20
  -3  12  -1    9.40   14.60
  -3  12  -1   15.20    8.70
  -3  12  -1   36.30   34.90
  -3  12  -1   53.29   21.80
  12  -9  -1   18.90   14.20
  -9  -3  -1   -2.40   29.10
  -3  12  -1   77.49   39.00
  -3  12  -1   45.40   27.90
  12  -9  -1   88.19   30.50
  12  -9  -1   47.10   22.80
  12  -9  -1    5.20   13.20
  -3  12  -1   37.10   17.50
  -9  -3  -1   21.70    9.40
  -9  -3  -1    4.00   28.70
 -12   9   1  -14.10   30.00
 -12   9   1  -12.50   26.30
 -12   9   1    7.10   16.80
 -12   9   1   26.20   18.50
   9   3   1   32.60   34.60
 -12   9   1  -15.00   25.60
   9   3   1   25.70   33.10
 -12   9   1   16.10    8.40
   9   3   1   35.80   29.10
   9   3   1   67.29   15.80
   3 -12   1   23.40   15.80
   3 -12   1   33.40   27.50
   9   3   1   16.60   21.50
 -12   9   1   51.09   31.10
   9   3   1   42.30   24.20
  -2  11  -1   32.00   15.90
  -2  11  -1   16.70   27.20
  -9  -2  -1   50.39   26.80
  -2  11  -1   37.10   25.00
  -9  -2  -1   27.80    9.00
  -9  -2  -1    0.80   29.90
  -9  -2  -1   36.40   33.60
  11  -9  -1   22.10   14.10
  -2  11  -1   51.09   21.30
  11  -9  -1   66.99   20.90
  -2  11  -1    1.80    7.90
  -2  11  -1   48.90   36.90
  11  -9  -1   46.90   24.50
  11  -9  -1   11.40   27.70
  -9  -2  -1   -6.30   23.40
  -2  11  -1   40.60   15.00
 -11   9   1   -4.00   28.10
   9   2   1   -9.70   28.40
 -11   9   1   -5.60   18.30
   9   2   1   44.70   29.30
 -11   9   1    8.10   18.30
   9   2   1    4.90   30.00
 -11   9   1   19.40   26.60
   2 -11   1  -34.10   32.60
   2 -11   1   30.20   14.90
 -11   9   1   17.00    9.50
 -11   9   1   13.30   26.30
   9   2   1   31.40   14.00
   9   2   1   42.90   23.90
   9   2   1   12.00   20.40
 -11   9   1   19.30   29.80
  -1  10  -1  102.99   22.10
  -9  -1  -1  166.38   38.90
  -9  -1  -1   89.59   31.30
  -1  10  -1  113.59   22.80
  -9  -1  -1  112.59   18.80
  -1  10  -1   63.29   32.00
  -1  10  -1  151.28   40.40
  -1  10  -1  106.09   36.10
  10  -9  -1   95.49   31.50
  -9  -1  -1  122.39   32.60
  -9  -1  -1   96.49   31.80
  10  -9  -1  113.69   38.40
  -1  10  -1  112.09   18.70
  10  -9  -1  130.29   22.60
  -1  10  -1   99.19   31.00
  10  -9  -1  102.69   26.80
  -1  10  -1   82.99   25.70
   1 -10   1   32.60   31.00
 -10   9   1  117.39   19.10
 -10   9   1  160.68   37.10
 -10   9   1  129.99   34.10
 -10   9   1   99.59   26.40
   9   1   1  145.69   36.30
 -10   9   1   74.69   34.40
   9   1   1   99.69   22.20
   1 -10   1   51.79   29.70
   9   1   1   58.19   30.90
   9   1   1  113.79   37.70
 -10   9   1  148.69   38.10
 -10   9   1   94.59   26.30
   1 -10   1   87.79   24.00
   1 -10   1  150.68   42.20
   9   1   1  102.89   26.20
   9   1   1  115.49   29.00
   1 -10   1  120.09   19.30
  -9   0  -1   -9.30   22.10
   0   9  -1   23.60   12.90
  -9   0  -1   31.00   32.10
   0   9  -1   26.90   23.20
   0   9  -1   34.30   23.70
  -9   0  -1   14.30   20.90
   0   9  -1   21.50    7.90
  -9   0  -1   20.10   22.00
   0   9  -1   39.70   31.70
  -9   0  -1   -2.90   21.50
  -9   0  -1   18.00    8.30
  -9   0  -1   30.00   30.90
   9  -9  -1    7.60   21.90
   0   9  -1   13.80   23.80
   9  -9  -1   43.30   26.10
   0   9  -1   18.00   18.30
   9   0   1   -4.50   11.60
  -9   9   1    7.50   30.00
   0  -9   1    7.50   14.60
  -9   9   1    3.20   20.70
  -9   9   1   22.90    7.80
  -9   9   1   37.40   28.40
   9   0   1  -10.80   19.60
   0  -9   1    4.20   18.90
  -9   9   1   28.30   20.00
   9   0   1   13.70   27.00
  -9   9   1   12.40   25.60
   9   0   1    3.20   16.50
   0  -9   1   34.90   33.20
   9   0   1    1.70   19.60
   0  -9   1   23.00   20.00
   9   0   1   69.29   25.70
   0  -9   1   12.40    8.20
  -9   1  -1  217.58   50.49
   1   8  -1  215.68   39.70
   8  -9  -1  260.47   48.80
   1   8  -1  217.58   47.60
   8  -9  -1  249.88   50.69
  -9   1  -1  222.88   35.50
  -9   1  -1  216.18   48.70
   1   8  -1  245.88   44.70
   8  -9  -1  229.28   42.20
  -9   1  -1  188.38   44.70
   8  -9  -1  209.98   38.50
  -9   1  -1  246.48   40.90
   8  -9  -1  242.78   38.40
  -9   1  -1  269.67   46.20
   1   8  -1  187.28   44.10
   1   8  -1  180.38   44.40
   9  -1   1  189.58   46.90
  -8   9   1  147.49   48.90
  -8   9   1  235.88   46.10
   9  -1   1  256.87   47.90
  -1  -8   1  247.68   44.90
  -8   9   1  220.68   50.59
  -1  -8   1  242.48   60.89
  -8   9   1  233.98   48.30
  -8   9   1  204.78   39.00
  -1  -8   1  215.78   41.50
  -8   9   1  195.58   35.30
   9  -1   1  188.38   39.90
  -8   9   1  221.38   41.20
   2   7  -1   24.80   17.40
   7  -9  -1   17.20   26.50
  -9   2  -1   35.40    9.40
  -9   2  -1   23.70   30.00
   7  -9  -1   31.60   19.50
   2   7  -1   20.80   28.50
  -9   2  -1   70.59   27.80
  -9   2  -1   11.80   18.30
   2   7  -1  -10.10   18.40
   7  -9  -1   73.99   24.60
   2   7  -1   71.79   36.80
  -9   2  -1   14.60   21.40
  -9   2  -1   28.70   26.10
   2   7  -1   34.60   20.60
   2   7  -1   48.40    9.00
  -9   2  -1   50.59   26.90
  -7   9   1   18.70   26.10
  -7   9   1   25.60    9.20
  -7   9   1   35.70   21.20
  -2  -7   1   31.60   16.90
   9  -2   1   32.60   25.60
   9  -2   1   32.20   17.70
  -7   9   1   -3.80   33.20
   9  -2   1   37.30   23.00
  -7   9   1   55.49   15.40
   9  -2   1   48.60   21.60
  -7   9   1   36.60   22.90
  -2  -7   1   25.40   18.60
  -2  -7   1   12.30   31.60
   9  -2   1   42.60   27.60
  -9   3  -1  126.19   26.90
  -9   3  -1  120.79   36.40
   6  -9  -1  126.99   36.10
  -9   3  -1   95.09   30.90
   6  -9  -1  107.59   26.80
  -9   3  -1  117.39   38.10
   3   6  -1  151.28   34.30
   3   6  -1   97.09   31.20
  -9   3  -1  147.99   36.50
   3   6  -1  106.29   25.80
   6  -9  -1  104.49   30.50
  -9   3  -1  116.49   20.20
   3   6  -1  134.09   30.40
   3   6  -1  121.89   32.60
   9  -3   1   84.99   24.90
  -6   9   1  117.89   24.70
  -3  -6   1   90.89   37.60
   9  -3   1  143.69   27.50
  -6   9   1  160.68   35.50
   9  -3   1  109.79   33.30
  -6   9   1   95.99   34.10
  -3  -6   1   87.69   27.40
  -3  -6   1  106.09   30.50
  -6   9   1  150.98   20.90
   9  -3   1  182.88   38.70
   9  -3   1  163.68   36.70
  -6   9   1  105.19   41.40
  -6   9   1  105.99   28.50
  -6   9   1  127.99   37.20
  -9   4  -1   12.60   18.70
  -9   4  -1   12.40   28.90
   4   5  -1    5.70   20.90
   4   5  -1   15.20   24.60
   5  -9  -1   20.20   17.60
   4   5  -1  -28.40   18.60
  -9   4  -1   39.90   23.50
   5  -9  -1  -15.10   18.90
  -9   4  -1    8.10    6.40
  -9   4  -1   20.50   16.80
   5  -9  -1   61.59   26.90
  -9   4  -1   29.40   30.90
   4   5  -1    8.00    6.10
   4   5  -1  -28.80   16.80
   4   5  -1   17.40   16.00
   4   5  -1   16.30   16.90
  -5   9   1   44.50   20.60
  -5   9   1   19.20   27.50
  -5   9   1   16.20   23.40
  -5   9   1   -6.80   21.00
   9  -4   1   10.60   17.80
   9  -4   1  -19.80   19.80
  -5   9   1    7.30   16.30
  -5   9   1    0.10   34.60
  -5   9   1    2.70   13.00
  -5   9   1    7.80    7.80
   9  -4   1   39.00   19.00
   9  -4   1    4.80   11.20
  -4  -5   1   -8.40   16.80
  -4  -5   1   21.00   15.50
  -4  -5   1   17.50   31.60
   4  -9  -1  -11.00   18.20
  -9   5  -1    9.20   19.20
   5   4  -1   -8.90   17.90
  -9   5  -1    9.10    6.80
  -9   5  -1   15.40   28.90
   5   4  -1   14.20   22.80
  -9   5  -1   36.30   25.00
   5   4  -1    9.00   16.60
   5   4  -1    9.60   21.90
   4  -9  -1   16.30   22.40
  -9   5  -1   21.40   18.00
   4  -9  -1   20.20   16.90
   5   4  -1    2.40   16.50
  -9   5  -1   32.30   29.00
  -4   9   1  -10.10   19.60
  -5  -4   1   -3.00   15.70
  -4   9   1    4.20    7.90
  -4   9   1   22.40   12.60
   9  -5   1   19.40   19.20
   9  -5   1   33.80   23.50
  -5  -4   1   13.70   32.90
  -4   9   1   12.30   23.60
   9  -5   1   17.40   19.60
  -4   9   1   51.09   37.70
  -4   9   1   15.90   35.00
  -4   9   1    1.90   19.40
   6   3  -1  150.78   26.90
  -9   6  -1   88.59   20.60
  -9   6  -1  151.88   36.30
   3  -9  -1  115.19   24.70
  -9   6  -1  121.79   38.50
   3  -9  -1  130.99   33.10
   6   3  -1  103.59   27.70
  -9   6  -1  125.39   19.20
   6   3  -1  118.19   29.50
   3  -9  -1   94.59   26.20
  -9   6  -1  120.29   30.60
   6   3  -1   98.19   29.70
   3  -9  -1   43.60   29.50
  -9   6  -1  125.49   26.60
  -3   9   1  102.29   40.90
  -3   9   1  109.19   33.10
  -3   9   1  127.09   31.60
  -3   9   1  102.99   19.40
  -3   9   1  104.59   42.40
  -6  -3   1  105.69   26.60
  -6  -3   1  131.39   29.10
   9  -6   1   81.39   31.80
   9  -6   1  134.79   31.30
  -3   9   1  107.79   27.70
   7   2  -1   64.89   23.80
   7   2  -1   22.00   18.00
   7   2  -1   42.30   19.80
  -9   7  -1   40.70   30.90
  -9   7  -1   45.70    9.20
  -9   7  -1   89.79   33.90
  -9   7  -1   44.70   20.40
   2  -9  -1   56.39   14.60
   2  -9  -1  -13.40   21.60
  -9   7  -1   20.20   24.50
   2  -9  -1   48.30   23.00
   7   2  -1   14.50   20.30
  -9   7  -1   30.80   18.90
   9  -7   1   43.30   19.10
  -2   9   1   27.10   26.50
  -2   9   1   -3.30   22.80
  -2   9   1   46.20   10.50
  -7  -2   1   13.40   16.10
  -7  -2   1   24.60   19.30
  -2   9   1   46.20   26.10
  -7  -2   1   65.29   34.90
   9  -7   1   51.09   23.10
   9  -7   1   10.00   22.60
  -2   9   1   13.60   32.60
   1  -9  -1  204.58   44.70
   1  -9  -1  202.28   37.40
   8   1  -1  216.68   40.20
   8   1  -1  178.68   42.40
  -9   8  -1  257.37   49.80
   8   1  -1  208.08   43.00
  -9   8  -1  231.98   50.49
   8   1  -1  191.98   42.10
  -9   8  -1  221.08   33.90
   1  -9  -1  161.18   35.70
  -9   8  -1  184.48   47.60
   1  -9  -1  182.38   45.90
  -9   8  -1  169.68   37.40
  -9   8  -1  195.28   43.40
  -1   9   1  223.68   45.50
   9  -8   1  217.18   37.30
   9  -8   1  182.38   45.80
  -1   9   1  190.68   47.20
  -1   9   1  275.97   54.69
  -1   9   1  223.58   34.70
  -8  -1   1  213.18   42.30
  -8  -1   1  203.98   51.99
  -8  -1   1  241.78   43.70
   9  -8   1  242.08   40.00
  -8  -1   1  242.98   47.60
   9  -8   1  226.18   44.80
  -1   9   1  198.68   47.00
  -1   9   1  229.58   49.20
   9   0  -1   23.80   19.80
   0  -9  -1    5.50   14.40
  -9   9  -1   36.90   27.60
   0  -9  -1   10.70   10.20
  -9   9  -1   25.50   21.30
   9   0  -1   25.00   15.70
  -9   9  -1    2.90   12.70
   0  -9  -1   37.60   25.40
   0  -9  -1   22.80   24.50
   9   0  -1    6.50   25.20
  -9   9  -1   -8.50   25.80
   9   0  -1   13.20   21.30
  -9   9  -1   29.00   20.30
   9   0  -1   22.50   11.60
  -9   9  -1   26.00    8.60
   9   0  -1   45.70   20.70
  -9   9  -1  -11.40   34.50
  -9   0   1   18.10   20.70
  -9   0   1   32.80   31.80
   0   9   1  -12.60   19.60
   0   9   1   24.50   25.20
   9  -9   1    2.80   21.30
   9  -9   1   34.40   18.40
   0   9   1   65.39   27.50
   0   9   1    5.90   35.10
  -9   0   1   25.90   23.20
   0   9   1   13.60   14.30
   0   9   1   23.70    9.90
   9  -9   1  -13.40   14.90
   9  -9   1   15.30   20.50
  -9   0   1   14.90    7.20
   0   9   1   37.00   26.60
  -9  10  -1   99.09   22.90
  -1  -9  -1  118.79   25.50
  10  -1  -1  156.48   29.50
  -9  10  -1  123.39   41.60
  -9  10  -1   84.09   34.50
  10  -1  -1   89.89   35.80
  10  -1  -1   86.39   22.30
  -9  10  -1  127.79   29.30
  10  -1  -1  112.99   25.70
  -1  -9  -1  114.09   20.50
  -1  -9  -1  115.69   33.50
  10  -1  -1  134.89   33.50
  -9  10  -1  115.09   20.30
  -9  10  -1  158.08   39.70
  -1  -9  -1   79.19   32.50
  -9  10  -1   88.89   32.40
   1   9   1  129.79   35.80
 -10   1   1  147.19   43.70
 -10   1   1  121.69   19.70
   1   9   1  118.49   29.90
   9 -10   1  112.59   34.40
   1   9   1  159.88   42.50
   9 -10   1  112.39   24.80
   1   9   1  102.29   20.60
 -10   1   1  117.39   33.50
   1   9   1   97.29   38.10
   9 -10   1  116.69   24.00
   1   9   1  122.19   25.00
   1   9   1  143.39   42.60
 -10   1   1  134.09   33.30
 -10   1   1  107.19   34.90
  -9  11  -1   37.90   27.40
  -9  11  -1  -21.80   24.20
  -9  11  -1   -2.40   26.00
  -2  -9  -1   17.70    9.60
  -9  11  -1   36.00   36.50
  -2  -9  -1   24.60   26.50
  11  -2  -1   34.10   16.60
  -2  -9  -1  -18.20   26.40
  -9  11  -1   31.00   14.60
  11  -2  -1   18.20   27.30
  11  -2  -1   15.00   18.40
  -9  11  -1   19.40   22.20
  -2  -9  -1   41.90   27.00
  11  -2  -1   42.60   14.20
  -9  11  -1   17.90    9.40
  -2  -9  -1   49.30   17.10
 -11   2   1    9.50   24.60
 -11   2   1   22.60    7.80
   2   9   1   49.90   29.40
 -11   2   1   20.00   26.40
   2   9   1   24.80   16.90
   2   9   1   34.40   17.00
   2   9   1   31.40   31.90
 -11   2   1   58.29   27.00
   2   9   1   21.90    9.80
   2   9   1   41.40   24.20
   2   9   1   -5.20   24.90
 -11   2   1  -25.70   30.60
   9 -11   1   28.50   15.70
   9 -11   1   37.00   24.70
   9 -11   1   49.90   17.70
   9 -11   1    6.30   24.00
   2   9   1   47.20   37.20
  -3  -9  -1   53.39   28.20
  -9  12  -1    5.80   14.20
  12  -3  -1   22.50   32.60
  -3  -9  -1   28.00   17.70
  -9  12  -1   24.70   38.80
  12  -3  -1   21.20   16.30
  -9  12  -1   29.70   30.90
  -9  12  -1   12.40   28.10
  12  -3  -1   40.20   19.60
  -9  12  -1   24.00   21.50
  -9  12  -1   19.40    9.60
  -3  -9  -1   29.30    9.80
  -3  -9  -1  -17.10   31.70
  12  -3  -1   47.20   14.90
   9 -12   1   12.80   15.50
 -12   3   1    1.30   33.20
   3   9   1   51.49   35.30
   3   9   1   29.80   17.30
   3   9   1    8.70    9.20
 -12   3   1   40.80   50.89
   3   9   1   24.80   28.50
 -12   3   1   17.90    7.40
   3   9   1   43.70   34.00
   9 -12   1  -49.50   26.60
   3   9   1   28.70   25.20
 -12   3   1   79.29   28.30
  -4  -9  -1   41.70   31.30
  -4  -9  -1   74.69   14.40
  -9  13  -1   72.09   24.10
  13  -4  -1   68.99   19.90
  -9  13  -1   34.00   22.90
  13  -4  -1   98.79   25.50
  -9  13  -1   41.50   41.60
  -9  13  -1   66.29   32.70
  -9  13  -1   73.29   14.50
 -13   4   1   84.99   30.70
   4   9   1   98.89   36.30
   9 -13   1   61.49   19.50
 -13   4   1   49.10   12.40
   4   9   1   65.69   38.70
   4   9   1   75.19   32.40
 -13   4   1   53.89   39.40
   4   9   1   49.80   28.00
   4   9   1   73.59   14.60
  -9  14  -1  -17.40   37.60
  -5  -9  -1   16.30    9.80
  -9  14  -1   35.50   22.90
  -5  -9  -1  -30.70   28.00
  -9  14  -1   -9.70   19.80
  -9  14  -1   24.80    9.60
  14  -5  -1   30.20   15.50
  14  -5  -1  -10.80   13.70
  -9  14  -1  -10.20   15.70
  14  -5  -1    6.60   21.30
   5   9   1   13.40   36.70
   5   9   1   20.00    9.50
   5   9   1   32.00   18.20
   5   9   1   13.00   24.90
 -14   5   1   23.10   26.60
 -14   5   1   -1.70   39.40
 -14   5   1  -11.00   21.20
   9 -14   1   20.90   16.50
 -14   5   1    9.10    6.90
  -6  -9  -1   54.69   11.80
  15  -6  -1   33.80   16.30
  -6  -9  -1  -13.90   29.30
  -9  15  -1    5.60   17.40
  -9  15  -1   23.00   11.40
  15  -6  -1   38.80   25.40
  15  -6  -1   48.70   15.60
  -9  15  -1   41.80   33.70
  -9  15  -1    3.00   22.20
  -9  15  -1   23.20   30.30
  -9  15  -1   28.90   45.50
 -15   6   1   35.70   10.20
   6   9   1   47.50   28.90
 -15   6   1   59.49   29.10
   6   9   1   19.10   39.60
   6   9   1   51.49   19.10
 -15   6   1   30.00   35.20
   6   9   1   -3.40   30.00
   9 -15   1   11.90   18.30
 -15   6   1   55.99   14.00
  -7  -9  -1    4.50   13.00
  -9  16  -1   17.50   22.60
  -9  16  -1   11.90   32.00
  16  -7  -1  -27.80   21.50
  -9  16  -1   21.70   18.70
  -9  16  -1   62.09   48.80
  -7  -9  -1  -47.70   29.50
  -9  16  -1   16.50   25.50
  16  -7  -1    8.40   14.80
  -9  16  -1   -5.20    9.50
  16  -7  -1   10.20   16.80
   9 -16   1   -6.40   17.50
   7   9   1  -46.50   37.80
 -16   7   1   31.10   37.30
   7   9   1   41.00   18.80
   7   9   1   18.80   28.30
 -16   7   1   -2.80    7.80
 -16   7   1    8.40   12.90
   7   9   1   22.30   30.60
  -9  17  -1   24.80   24.70
  -8  -9  -1   15.20   35.10
  17  -8  -1    9.80   16.30
  -9  17  -1   55.89   36.50
  -9  17  -1   37.40   20.50
  17  -8  -1   33.00   18.00
  -9  17  -1   14.90   27.00
  17  -8  -1  -17.40   34.40
  -9  17  -1   32.70   48.60
  -8  -9  -1   28.50   11.70
   8   9   1    0.80   31.30
   8   9   1   41.30   20.30
   8   9   1   24.90   42.30
   9 -17   1   42.70   21.40
 -17   8   1  -13.60   30.20
 -17   8   1   13.90   39.20
   8   9   1   -1.30   30.90
 -17   8   1   32.20    9.90
  18  -9  -1    8.80   29.00
  -9  18  -1   -7.30   44.00
  -9  18  -1   58.39   28.90
  -9  -9  -1    3.70   10.00
  -9  18  -1   51.69   37.50
  18  -9  -1  -24.60   16.70
  18  -9  -1   32.80   37.50
  -9  -9  -1    7.20   38.20
  -9  18  -1   21.50   24.40
  18  -9  -1   13.40   19.20
   9   9   1   19.20   33.10
   9   9   1   91.89   47.40
   9   9   1   41.20   28.80
   9 -18   1    3.30   29.00
 -18   9   1   12.40    8.60
   9   9   1  -13.60   30.60
 -18   9   1   13.30   35.50
   9   9   1    5.80   21.40
 -18   9   1  109.79   39.40
 -10  -9  -1   17.50   10.60
  19 -10  -1  -21.30   34.80
  -9  19  -1   24.00   36.60
  -9  19  -1   37.00   29.90
  -9  19  -1   15.90   47.80
 -10  -9  -1   -4.40   40.90
  -9  19  -1    9.50   25.90
  -9  19  -1    0.60   21.20
 -10  -9  -1  -21.80   20.30
  19 -10  -1   29.50   20.40
  19 -10  -1   59.29   30.40
 -19  10   1   39.40   39.50
  10   9   1  -70.79   38.70
  10   9   1   67.09   34.50
  10   9   1   -0.80   32.40
 -19  10   1   37.50   10.00
  10   9   1   50.39   28.80
   9 -19   1   30.00   21.70
  10   9   1   13.30   19.60
  -8  18  -1   80.89   24.50
  -8  18  -1   53.39   29.90
  18 -10  -1  105.89   43.30
  -8  18  -1   95.29   52.99
  18 -10  -1   88.79   29.90
 -10  -8  -1   33.30   39.90
 -10  -8  -1   84.79   16.30
  18 -10  -1   39.40   30.30
  18 -10  -1  133.89   24.40
  -8  18  -1   69.29   40.20
  10   8   1   89.69   33.00
   8 -18   1   31.10   34.10
  10   8   1  120.09   50.39
  10   8   1   35.00   32.10
 -18  10   1   86.69   15.90
 -18  10   1  103.89   44.20
  10   8   1   48.20   37.90
 -18  10   1  -36.70   36.20
  10   8   1   45.60   22.50
 -10  -7  -1   47.00   13.80
  -7  17  -1   59.19   26.60
  17 -10  -1   57.39   20.50
  -7  17  -1   27.80   46.90
  -7  17  -1   55.99   22.30
  17 -10  -1   70.59   22.00
  -7  17  -1   93.59   41.40
  -7  17  -1   29.90   27.90
  17 -10  -1   62.29   29.90
 -10  -7  -1   94.19   37.20
  10   7   1   40.50   28.70
  10   7   1   -4.40   32.70
  10   7   1   64.69   44.30
 -17  10   1   86.99   13.80
 -17  10   1   31.80   16.80
   7 -17   1   68.69   23.60
  10   7   1   41.60   32.00
 -17  10   1   31.70   34.40
  10   7   1   42.00   21.10
  16 -10  -1  142.09   27.20
  -6  16  -1   70.79   50.59
  -6  16  -1  125.49   30.60
  -6  16  -1   58.79   32.10
  -6  16  -1  151.08   45.40
  -6  16  -1  119.79   27.20
  16 -10  -1  135.49   36.00
  16 -10  -1   69.89   26.20
  10   6   1  131.49   42.20
  10   6   1  103.79   31.60
 -16  10   1  106.99   46.90
 -16  10   1  101.59   26.90
   6 -16   1  128.79   28.90
  10   6   1   87.59   45.90
  10   6   1  108.79   26.70
 -16  10   1  136.89   21.30
  10   6   1  118.29   36.10
  -5  15  -1   55.19   20.30
 -10  -5  -1   66.29   45.70
  15 -10  -1   61.69   18.90
 -10  -5  -1   67.19   12.60
  -5  15  -1   28.80   34.80
  -5  15  -1   20.40   25.80
  -5  15  -1   92.99   57.99
  -5  15  -1   49.50   23.00
  15 -10  -1   22.00   17.20
 -15  10   1   31.70   35.80
   5 -15   1   12.40   18.80
  10   5   1   55.89   66.79
 -15  10   1   43.50   20.50
 -15  10   1   43.60   11.70
  10   5   1   51.59   26.40
  10   5   1   29.50   17.20
  10   5   1   46.40   33.20
  10   5   1   49.99   28.00
 -10  -4  -1   86.69   15.30
  14 -10  -1   88.19   27.00
  -4  14  -1   61.79   21.20
  14 -10  -1   79.49   20.10
 -10  -4  -1  130.99   40.10
  -4  14  -1   48.30   34.20
  -4  14  -1   58.99   23.10
  -4  14  -1   73.09   27.00
  10   4   1   51.79   33.20
  10   4   1   48.20   28.40
 -14  10   1   76.19   37.40
   4 -14   1   54.89   20.70
 -14  10   1   57.79   21.90
 -14  10   1   57.29   14.20
  10   4   1   86.69   39.70
  10   4   1   80.79   27.60
  10   4   1   83.99   19.70
 -10  -3  -1  -13.30   30.70
  -3  13  -1   32.00   19.40
 -10  -3  -1   13.90    8.50
  13 -10  -1   19.30   15.80
  -3  13  -1   32.80   29.70
  -3  13  -1   22.50   18.40
  -3  13  -1   32.50   21.90
  13 -10  -1   -6.70   21.40
  -3  13  -1   -1.70   13.80
  -3  13  -1   44.70   39.00
   3 -13   1   15.20   17.70
  10   3   1   31.80   15.90
  10   3   1    4.70   21.70
  10   3   1   25.80   30.10
 -13  10   1   23.60    8.40
  10   3   1   37.30   34.30
 -13  10   1  -16.10   25.80
 -13  10   1   -7.70   23.90
  10   3   1    8.10   24.50
 -13  10   1    0.20   17.90
 -13  10   1  -18.60   28.30
 -10  -2  -1   53.59   33.60
 -10  -2  -1   37.90   31.50
  12 -10  -1   12.70   37.50
  -2  12  -1   31.00   22.00
  12 -10  -1   34.50   21.70
  12 -10  -1  -34.50   32.90
 -10  -2  -1   11.30   31.30
  -2  12  -1   22.70    8.80
 -10  -2  -1   22.10    8.80
  -2  12  -1   17.20   25.20
  -2  12  -1   35.10   16.10
  -2  12  -1   21.70   39.00
  -2  12  -1   29.90   16.90
 -10  -2  -1  -22.70   31.50
  10   2   1   22.70   50.99
 -12  10   1   14.10   18.40
  10   2   1   29.10   33.60
 -12  10   1   66.69   41.70
  10   2   1   52.09   24.60
 -12  10   1   28.40    9.00
   2 -12   1   31.90   10.10
 -12  10   1    5.70   35.20
 -12  10   1   28.10   28.00
 -12  10   1   48.90   20.70
  10   2   1   50.19   22.40
  10   2   1   31.90   15.80
 -12  10   1  -12.40   13.10
 -12  10   1   94.59   34.70
   2 -12   1   45.80   18.00
 -10  -1  -1   64.79   12.20
  -1  11  -1   55.99   23.60
 -10  -1  -1   43.30   25.10
  11 -10  -1    4.50   31.20
  -1  11  -1   71.39   38.10
  -1  11  -1   35.30   19.30
 -10  -1  -1   36.10   32.50
  -1  11  -1   52.09   30.60
  11 -10  -1   54.99   35.70
  -1  11  -1   61.19   12.30
 -10  -1  -1   52.19   30.20
  11 -10  -1   74.29   23.40
  -1  11  -1   30.80   16.90
 -10  -1  -1   84.19   37.60
  -1  11  -1   57.79   27.90
 -11  10   1   43.60   31.30
 -11  10   1   32.10   29.30
  10   1   1   64.89   24.20
  10   1   1   24.80   32.20
 -11  10   1   31.80   32.80
  10   1   1   68.99   17.30
   1 -11   1   39.00   28.00
   1 -11   1   34.40   18.50
  10   1   1   94.19   33.70
   1 -11   1   57.09   12.60
 -11  10   1   59.19   22.40
 -11  10   1   51.59   13.60
  10   1   1   28.60   31.50
 -11  10   1   36.90   20.70
   1 -11   1   21.30   34.70
  10   1   1   60.09   23.60
 -11  10   1   64.59   17.10
   0  10  -1  -19.00   20.00
  10 -10  -1   32.30   20.20
   0  10  -1   23.80    7.80
 -10   0  -1   35.50   25.80
  10 -10  -1  -39.10   23.20
   0  10  -1   15.10   23.90
   0  10  -1    8.60   23.30
  10 -10  -1    8.40   13.40
 -10   0  -1   22.70   19.10
 -10   0  -1   12.50   28.10
  10 -10  -1   -5.80   13.10
 -10   0  -1   17.50   30.40
   0  10  -1  -32.70   32.40
 -10   0  -1   -0.10   21.00
   0  10  -1   18.70   13.80
 -10   0  -1   10.20   21.70
  10 -10  -1   -3.40   23.70
 -10   0  -1   -1.90   11.80
  10   0   1   42.80   27.00
   0 -10   1   -6.30   15.80
   0 -10   1   18.00    8.50
 -10  10   1   -4.30   27.80
  10   0   1   18.10   28.60
 -10  10   1    5.30    9.60
 -10  10   1   -1.50   14.30
  10   0   1    2.80   18.50
   0 -10   1  -27.10   20.80
  10   0   1  -13.50   27.60
   0 -10   1   15.90   34.10
 -10  10   1   11.50   19.10
 -10  10   1  -42.10   24.40
 -10  10   1   -0.50   22.10
  10   0   1   39.80   21.70
 -10  10   1    3.00   29.80
  10   0   1   -0.70   12.90
 -10  10   1   -8.50   18.00
   1   9  -1   96.89   20.00
   1   9  -1   74.69   34.50
   9 -10  -1  106.49   34.20
 -10   1  -1  163.78   37.40
   9 -10  -1  166.78   40.20
   1   9  -1  111.79   24.30
   9 -10  -1   98.29   23.90
   1   9  -1  105.59   32.80
   9 -10  -1  149.49   24.10
   1   9  -1  104.89   26.80
 -10   1  -1   80.09   38.30
 -10   1  -1  134.49   34.50
   1   9  -1  113.19   32.20
 -10   1  -1  131.99   20.50
   1   9  -1  142.99   38.30
   9 -10  -1  122.79   28.60
 -10   1  -1   80.19   33.20
  10  -1   1  118.39   27.50
  -9  10   1  170.28   38.10
  -9  10   1   41.60   35.60
  -1  -9   1   78.79   29.70
  10  -1   1  115.59   27.80
  -1  -9   1  127.89   20.20
  -9  10   1  124.59   35.70
  -9  10   1  123.29   39.90
  -9  10   1  125.09   20.50
  -1  -9   1   81.19   39.80
  10  -1   1  163.78   38.80
  -9  10   1   97.59   24.10
  10  -1   1  136.79   35.70
  -9  10   1  131.59   28.40
  -1  -9   1  102.79   25.70
  10  -1   1  110.99   33.90
  -9  10   1  122.69   28.20
  10  -1   1  119.59   23.40
   2   8  -1  -14.60   18.40
   2   8  -1    5.20   11.80
   8 -10  -1    9.60   13.90
 -10   2  -1  -49.20   18.50
 -10   2  -1    4.90    7.00
   8 -10  -1   -8.60   20.90
 -10   2  -1   44.80   32.10
 -10   2  -1   23.40   24.80
   8 -10  -1    2.70   13.70
   8 -10  -1   29.10   28.00
 -10   2  -1  -10.30   22.50
   2   8  -1  -18.40   28.20
   2   8  -1   36.90   22.90
   2   8  -1   19.10   18.00
 -10   2  -1   -9.10   22.40
   2   8  -1    8.20   20.90
 -10   2  -1   -3.80   16.40
  10  -2   1    2.40   18.30
  -8  10   1    5.50    7.80
  -8  10   1   21.80   27.80
  -2  -8   1   14.40   16.00
  10  -2   1  -25.50   19.40
  10  -2   1   24.00   21.40
  -8  10   1    1.00   19.90
  -8  10   1   -8.50   22.60
  -8  10   1   12.80   32.70
  10  -2   1   -3.30   28.70
  10  -2   1   22.40   13.10
  10  -2   1   -9.80   16.40
  -8  10   1   38.70   19.20
  -2  -8   1   11.00   18.70
  -2  -8   1   35.80   33.00
  -8  10   1   14.50   25.00
  -2  -8   1    7.80   15.70
   3   7  -1  170.08   37.20
   7 -10  -1  117.39   26.00
 -10   3  -1  133.29   30.90
   7 -10  -1   18.00   38.90
 -10   3  -1  146.79   36.10
   7 -10  -1  104.59   21.50
 -10   3  -1   83.49   24.50
 -10   3  -1  115.79   18.10
   7 -10  -1   91.19   21.60
   3   7  -1   69.19   28.50
   3   7  -1  123.29   30.30
   3   7  -1   93.99   17.50
   7 -10  -1   85.19   34.40
 -10   3  -1   73.39   33.50
   3   7  -1   74.79   21.50
 -10   3  -1  107.19   38.10
   3   7  -1   52.19   29.50
  -7  10   1  163.78   45.30
  -7  10   1  114.29   18.20
  10  -3   1  112.69   25.20
  -7  10   1   88.89   34.00
  -7  10   1  103.89   34.60
  -3  -7   1  134.89   39.40
  -3  -7   1  117.69   27.30
  -7  10   1  121.89   25.80
  10  -3   1  126.59   33.40
  10  -3   1   83.59   32.20
  -7  10   1  107.89   28.60
  10  -3   1   92.69   20.60
  -3  -7   1  103.29   31.00
  -3  -7   1  131.39   23.70
  -3  -7   1   75.79   17.20
 -10   4  -1   24.20   12.70
 -10   4  -1   31.60   33.00
   4   6  -1   -3.20   25.80
   4   6  -1   65.89   25.40
   4   6  -1    5.50   21.70
 -10   4  -1   44.50   25.10
   6 -10  -1   49.10   29.50
 -10   4  -1   23.40   18.00
 -10   4  -1    1.60   18.80
   4   6  -1   13.90   18.90
 -10   4  -1   -3.20   27.00
   4   6  -1   18.80   20.10
   6 -10  -1   19.20   18.00
   4   6  -1    1.50   19.40
   6 -10  -1   12.70   23.30
   4   6  -1   25.70    7.70
 -10   4  -1   26.10    8.00
   6 -10  -1   19.60   12.80
  -4  -6   1    0.10   17.10
  -6  10   1   -9.80   26.60
  -6  10   1   26.30   27.00
  -6  10   1   35.30   38.70
  -6  10   1   30.70    9.40
  10  -4   1   38.70   28.80
  -6  10   1   12.70   18.00
  10  -4   1   19.90   22.20
  -4  -6   1   22.30   31.80
  10  -4   1    9.10   15.20
  -4  -6   1   -2.40   19.10
  10  -4   1   64.99   28.10
  -6  10   1    0.90   25.90
   5 -10  -1  150.48   41.90
 -10   5  -1  176.78   39.20
   5 -10  -1  181.18   40.60
   5   5  -1  202.68   38.20
   5 -10  -1  160.68   32.30
 -10   5  -1  167.58   44.20
   5   5  -1  188.38   33.30
   5 -10  -1  171.88   30.40
   5 -10  -1  178.88   32.60
 -10   5  -1  177.88   44.50
   5   5  -1  187.38   39.30
 -10   5  -1  145.89   40.20
   5   5  -1  130.39   39.40
 -10   5  -1  155.48   27.60
 -10   5  -1  176.98   33.10
  -5  -5   1  114.59   34.20
  -5  10   1  159.88   28.20
  -5  10   1  175.38   39.70
  10  -5   1  188.18   42.30
  -5  -5   1  168.08   46.80
  -5  10   1  133.39   42.80
  10  -5   1  175.48   39.40
  -5  10   1  195.38   50.39
  10  -5   1  169.68   29.50
  10  -5   1  224.48   37.90
  -5  -5   1  128.39   36.30
  10  -5   1  185.08   32.40
  -5  10   1  172.48   44.70
   4 -10  -1   11.70   13.60
 -10   6  -1   33.70   19.10
 -10   6  -1  -33.20   30.50
   6   4  -1   44.90   34.10
   6   4  -1    5.90   21.00
 -10   6  -1   26.90    7.90
   4 -10  -1   38.50   24.10
   4 -10  -1   23.00   16.80
   6   4  -1   33.50   21.80
   6   4  -1   35.10   25.20
 -10   6  -1   35.60   22.30
   4 -10  -1   39.80   25.70
   6   4  -1   38.50   24.20
 -10   6  -1   -4.90   28.30
  -6  -4   1   22.30   10.90
  -4  10   1   37.60   25.10
  -6  -4   1   48.80   21.10
  -4  10   1   24.20   25.10
  10  -6   1   12.00   26.60
  -6  -4   1   23.40   18.40
  -4  10   1   -8.70   22.40
  -4  10   1   -4.00   44.10
  10  -6   1    2.90   19.00
  10  -6   1   23.50   15.60
  -6  -4   1   51.49   33.10
  -4  10   1   36.00   15.20
  -4  10   1   20.60   27.70
  -4  10   1   22.80    9.50
 -10   7  -1  122.59   37.50
   7   3  -1  173.58   38.20
   3 -10  -1  128.09   35.60
 -10   7  -1   80.99   17.60
   3 -10  -1  134.79   23.80
 -10   7  -1  105.99   35.50
   7   3  -1  104.99   30.00
 -10   7  -1  140.69   37.80
   3 -10  -1   84.99   22.80
   7   3  -1   79.19   30.90
   7   3  -1  122.39   30.90
   3 -10  -1  151.48   34.60
 -10   7  -1   89.89   29.10
   7   3  -1   75.09   20.90
  10  -7   1   46.10   30.50
  -7  -3   1  113.59   40.20
  -3  10   1   44.00   30.80
  -3  10   1   91.39   42.20
  10  -7   1  138.29   27.80
  -3  10   1  109.79   25.30
  -7  -3   1  119.99   28.60
  -3  10   1  128.89   35.80
  10  -7   1  120.09   23.90
  -3  10   1  103.29   32.70
  -3  10   1  103.09   27.70
  -7  -3   1  109.49   18.10
  -7  -3   1  132.99   29.80
  -3  10   1  113.69   19.50
  -3  10   1  117.89   22.30
  10  -7   1  122.89   32.10
   8   2  -1    2.60   11.40
 -10   8  -1   -5.70   27.50
 -10   8  -1    5.00    7.50
 -10   8  -1   -3.50   12.20
 -10   8  -1   -9.00   17.70
 -10   8  -1  -23.90   37.20
   8   2  -1   22.80   21.40
   8   2  -1   -9.40   18.20
   2 -10  -1   25.10   26.00
   8   2  -1   22.90   20.90
   2 -10  -1   42.50   22.60
 -10   8  -1   -3.50   26.20
   2 -10  -1   -1.90   13.60
   8   2  -1   -7.90   22.70
  -8  -2   1    4.80   11.60
  -2  10   1   -8.00    7.60
  -8  -2   1   -1.00   33.30
  -2  10   1   -2.80   21.50
  10  -8   1   24.00   23.50
  -2  10   1   34.70   26.80
  -2  10   1   11.30   26.50
  10  -8   1   -4.40   17.30
  -8  -2   1   -5.20   19.60
  -2  10   1    8.80   18.40
  -2  10   1   33.00   36.60
  -8  -2   1  -13.60   16.20
  -2  10   1    9.20   13.80
  10  -8   1  -17.60   23.00
  10  -8   1   -0.80   14.10
  -2  10   1    7.40   25.50
   1 -10  -1  118.69   24.10
   1 -10  -1  106.89   36.70
 -10   9  -1   69.79   21.10
   9   1  -1   98.89   29.90
   1 -10  -1   68.49   21.10
 -10   9  -1   76.49   29.50
 -10   9  -1  169.08   43.30
 -10   9  -1  112.49   36.60
 -10   9  -1  124.39   28.10
   9   1  -1  163.48   29.50
 -10   9  -1   68.79   34.80
 -10   9  -1  114.69   18.60
   9   1  -1  116.29   21.50
   1 -10  -1   76.59   31.00
   9   1  -1   64.19   30.10
   9   1  -1   98.49   33.40
   1 -10  -1  105.69   19.20
  -1  10   1   97.49   22.50
  10  -9   1  199.28   36.20
  -1  10   1   74.69   32.50
  -1  10   1   55.49   33.00
  10  -9   1   84.19   31.60
  -9  -1   1  126.39   18.20
  -1  10   1  143.39   27.50
  -1  10   1  116.29   19.10
  10  -9   1  115.09   25.50
  -9  -1   1   67.39   42.50
  10  -9   1   95.09   25.50
  -1  10   1  108.19   27.70
  -9  -1   1   57.99   28.10
  -9  -1   1  125.09   30.50
  -1  10   1   77.29   37.40
  -1  10   1   91.29   42.40
  -9  -1   1  101.49   37.10
  10  -9   1  119.99   35.60
  10   0  -1  -37.80   22.80
  10   0  -1   20.90   12.90
   0 -10  -1   -0.20   24.20
  10   0  -1   20.70   17.40
   0 -10  -1   17.20   16.50
 -10  10  -1    2.90   28.70
 -10  10  -1   13.80   21.10
 -10  10  -1  -18.40   27.50
   0 -10  -1    1.70    9.50
 -10  10  -1   -1.00    7.50
   0 -10  -1   35.40   27.60
 -10  10  -1   62.59   24.60
 -10  10  -1   32.50   14.20
  10   0  -1    8.80   21.30
   0 -10  -1   -5.70   23.90
  10   0  -1   11.10   25.90
 -10  10  -1   -8.90   33.00
   0  10   1    3.90    8.40
   0  10   1  -13.40   19.90
 -10   0   1   -8.70   32.00
  10 -10   1  -17.80   20.60
 -10   0   1   14.60    6.90
   0  10   1   -3.70   27.00
  10 -10   1   -9.40   25.40
  10 -10   1   10.20   16.90
   0  10   1    9.40   15.60
   0  10   1    3.30   35.60
   0  10   1   20.60   25.70
 -10   0   1   27.30   22.10
  10 -10   1   26.10   14.50
   0  10   1   -3.90   25.10
   0  10   1    1.10   28.10
  11  -1  -1   67.09   20.30
 -10  11  -1   94.39   41.30
  -1 -10  -1   96.39   32.10
  -1 -10  -1   66.59   29.20
 -10  11  -1   63.09   17.90
  -1 -10  -1   61.19   19.50
 -10  11  -1   39.40   23.60
 -10  11  -1   69.79   30.80
  11  -1  -1   42.40   16.50
  11  -1  -1   81.49   23.90
  11  -1  -1   48.30   30.20
 -10  11  -1   44.90   32.40
  11  -1  -1   76.29   35.90
  -1 -10  -1   62.59   13.30
 -10  11  -1   33.60   36.60
 -10  11  -1   64.19   13.20
   1  10   1   46.00   35.20
   1  10   1   70.09   13.90
 -11   1   1   88.89   28.30
  10 -11   1   49.30   18.30
  10 -11   1   35.00   17.80
  10 -11   1   78.89   33.30
   1  10   1   44.40   29.90
   1  10   1   85.79   25.70
 -11   1   1   46.50   27.70
   1  10   1   78.49   20.50
   1  10   1   34.90   36.30
 -11   1   1   51.69   38.70
 -11   1   1   53.39   11.90
  10 -11   1    7.00   27.80
 -10  12  -1   20.80   31.80
  -2 -10  -1   35.10   10.50
 -10  12  -1   45.20   31.10
 -10  12  -1   37.30   22.90
 -10  12  -1   -5.50   14.40
 -10  12  -1   27.90    9.70
 -10  12  -1   51.59   39.40
  12  -2  -1    3.50   19.10
  -2 -10  -1   37.10   50.89
  -2 -10  -1    4.80   25.50
  -2 -10  -1   27.80   17.50
  12  -2  -1   22.50   17.00
  12  -2  -1   26.30   29.00
  12  -2  -1   29.60   15.30
 -12   2   1   -9.50   22.50
  10 -12   1   23.30   15.80
 -12   2   1    3.70   36.30
 -12   2   1   18.20    7.70
   2  10   1   29.70    9.80
   2  10   1   34.30   29.10
   2  10   1   38.80   24.90
   2  10   1   49.00   37.60
   2  10   1   11.10   17.50
  13  -3  -1    6.50   16.40
  -3 -10  -1   55.79   28.80
  13  -3  -1   25.30   15.60
  13  -3  -1    0.60   29.00
 -10  13  -1   17.20   31.40
 -10  13  -1  -11.00   19.70
 -10  13  -1   -7.20   19.50
 -10  13  -1   27.90    9.30
 -10  13  -1   -1.60   15.10
  -3 -10  -1   10.60    9.60
  13  -3  -1    9.70   19.60
 -10  13  -1   49.70   39.30
  -3 -10  -1   21.60   17.80
   3  10   1    3.60   26.10
   3  10   1   16.40   28.80
 -13   3   1   20.40    7.40
   3  10   1   16.90    9.70
   3  10   1   52.89   37.40
 -13   3   1  -35.20   35.00
  10 -13   1   13.30   15.30
   3  10   1   29.10   18.80
  14  -4  -1   70.59   25.60
 -10  14  -1   70.29   20.30
 -10  14  -1   80.79   24.30
  -4 -10  -1   57.29   14.60
 -10  14  -1   63.39   25.70
  -4 -10  -1   31.80   30.50
  14  -4  -1   85.29   21.50
 -10  14  -1   86.99   42.70
 -10  14  -1   93.99   15.80
  14  -4  -1   56.49   19.50
 -10  14  -1   46.60   33.00
 -14   4   1   18.40   28.30
   4  10   1   56.99   14.90
 -14   4   1   56.49   40.80
  10 -14   1   71.99   20.30
   4  10   1   59.79   22.30
   4  10   1   82.69   35.40
   4  10   1   41.60   41.90
   4  10   1   67.09   29.70
 -14   4   1   67.99   13.40
  15  -5  -1   56.89   25.50
 -10  15  -1   42.70   19.10
 -10  15  -1  103.19   47.10
  15  -5  -1    2.90   18.70
 -10  15  -1   25.50   23.60
 -10  15  -1   32.40   34.50
 -10  15  -1   58.39   13.10
  -5 -10  -1   43.20   32.70
 -10  15  -1   42.00   23.10
  -5 -10  -1   34.40   12.40
  15  -5  -1   43.60   17.20
 -15   5   1   50.89   16.40
   5  10   1   42.20   32.90
  10 -15   1   52.09   19.20
 -15   5   1   39.40   26.00
 -15   5   1   67.19   40.80
 -15   5   1   47.00   11.10
   5  10   1   33.90   28.00
   5  10   1   39.80   19.90
 -15   5   1   58.39   16.20
  16  -6  -1  168.78   37.90
  16  -6  -1  154.98   46.10
 -10  16  -1  124.49   27.80
 -10  16  -1  110.99   33.10
 -10  16  -1  108.79   42.20
 -10  16  -1   92.89   48.40
  16  -6  -1  127.69   27.40
 -10  16  -1  108.09   30.70
 -10  16  -1  153.68   23.40
  16  -6  -1  131.59   26.90
  -6 -10  -1  143.49   44.10
  10 -16   1  117.59   29.30
   6  10   1   95.59   35.30
 -16   6   1   30.60   43.10
   6  10   1  105.79   27.60
   6  10   1  149.99   50.29
 -16   6   1   96.59   24.20
   6  10   1  121.89   41.60
 -10  17  -1   43.10   25.30
  -7 -10  -1   69.49   14.50
 -10  17  -1   50.59   37.40
 -10  17  -1   55.49   22.30
  -7 -10  -1   40.00   40.40
 -10  17  -1   30.50   45.80
  17  -7  -1   36.20   27.70
  17  -7  -1   74.79   39.30
  17  -7  -1   58.09   19.60
  17  -7  -1   23.80   18.60
 -10  17  -1   61.19   29.30
 -17   7   1   56.09   12.40
   7  10   1   49.80   36.10
   7  10   1   59.49   44.80
 -17   7   1  113.99   46.20
   7  10   1   21.10   21.60
 -17   7   1   35.60   16.00
  10 -17   1   31.90   22.00
   7  10   1   62.59   33.70
 -10  18  -1   11.00   46.90
  18  -8  -1   29.70   37.70
 -10  18  -1   27.10   30.80
 -10  18  -1   79.99   31.10
  18  -8  -1   59.29   22.60
 -10  18  -1   18.40   37.70
  18  -8  -1  120.99   25.20
  -8 -10  -1   75.99   16.60
 -10  18  -1   74.29   27.10
  -8 -10  -1   65.29   43.00
   8  10   1  102.09   37.70
   8  10   1   72.09   25.20
  10 -18   1   42.90   36.00
 -18   8   1   51.29   44.10
   8  10   1   81.19   49.30
   8  10   1  111.79   39.60
 -18   8   1   83.59   15.50
  -9 -10  -1  -33.60   42.00
  19  -9  -1   31.40   35.10
 -10  19  -1   39.30   22.10
 -10  19  -1   36.00   27.30
  19  -9  -1   13.30   29.30
 -10  19  -1   46.30   38.90
  19  -9  -1   31.00   22.90
  19  -9  -1   13.70   18.30
  -9 -10  -1   18.60   11.20
 -10  19  -1   49.99   47.90
 -10  19  -1   25.10   29.80
  10 -19   1    6.30   22.00
   9  10   1   65.89   37.20
 -19   9   1   24.40   40.00
 -19   9   1   36.40   10.40
   9  10   1   35.30   21.90
   9  10   1   31.20   29.80
   9  10   1   22.10   33.60
   9  10   1   60.69   44.30
  20 -10  -1   31.60   42.30
 -10  20  -1   -0.40   26.10
  20 -10  -1   15.00   38.40
 -10 -10  -1    6.70   19.80
 -10  20  -1   -2.40   33.60
 -10  20  -1  -24.40   32.80
 -10 -10  -1   19.30    9.80
  20 -10  -1   38.20   21.60
 -10  20  -1    5.60   21.90
 -10  20  -1   -2.60   47.60
  10 -20   1   32.20   23.10
 -20  10   1   -5.80    7.30
  10  10   1    5.30   29.20
  10  10   1   14.40   33.20
  10  10   1   45.20   22.60
 -20  10   1   29.60   42.20
  10  10   1   13.70   46.20
  10  10   1    8.70   42.20
  21 -11  -1  -18.50   26.30
 -11 -10  -1   24.70   10.10
 -11 -10  -1    5.50   35.00
 -10  21  -1   20.00   22.40
 -10  21  -1   12.90   26.20
  21 -11  -1   25.40   40.50
 -10  21  -1   -1.10   34.40
 -10  21  -1   -3.40   26.40
 -10  21  -1   10.60   49.30
  10 -21   1   29.80   12.10
  11  10   1  -18.40   28.10
  11  10   1   59.29   31.10
 -21  11   1   38.30   10.50
  11  10   1   64.49   48.30
  11  10   1   13.00   30.30
  11  10   1   25.00   21.60
 -21  11   1   85.59   42.80
  10 -21   1   39.80   23.60
  -9  20  -1  -19.50   26.20
 -11  -9  -1   33.20   11.20
  -9  20  -1   40.60   37.30
  20 -11  -1   57.39   38.50
 -11  -9  -1   31.90   22.00
  -9  20  -1   51.79   45.10
  -9  20  -1    8.40   47.00
  -9  20  -1    8.10   23.00
  11   9   1   62.99   23.60
  11   9   1   56.49   49.30
   9 -20   1   31.00   13.20
 -20  11   1   38.90   11.30
  11   9   1   78.29   45.30
  11   9   1   42.80   30.00
 -20  11   1   19.70   41.90
   9 -20   1   24.70   23.50
  11   9   1   50.59   32.80
  -8  19  -1   30.60   21.60
  19 -11  -1  -43.50   35.50
  -8  19  -1   26.60   26.40
  -8  19  -1   10.30   28.90
  19 -11  -1   29.00   28.40
  -8  19  -1  -31.70   53.59
  -8  19  -1  -33.30   47.00
 -11  -8  -1   -5.80   19.30
 -11  -8  -1    5.20    9.70
 -11  -8  -1   79.69   46.30
 -19  11   1   17.30   37.90
  11   8   1   10.60   29.00
   8 -19   1    4.90   11.60
  11   8   1  -34.50   29.30
 -19  11   1  115.09   58.29
   8 -19   1  -21.80   21.50
  11   8   1    1.30   45.70
  11   8   1   -2.50   19.70
  11   8   1  -43.90   30.90
 -19  11   1    6.10    8.20
  18 -11  -1   30.10   27.90
  -7  18  -1   39.40   29.10
 -11  -7  -1   -1.10   18.90
  -7  18  -1    6.30   29.30
  -7  18  -1   73.79   40.80
  -7  18  -1   38.30   51.29
  -7  18  -1   13.20   21.40
 -11  -7  -1  -56.29   34.00
 -11  -7  -1   33.40   10.70
   7 -18   1   23.90   12.30
 -18  11   1  -50.19   30.40
  11   7   1   17.80   35.30
  11   7   1    8.80   20.10
 -18  11   1   23.20    9.70
  11   7   1   14.00   45.00
  11   7   1   54.19   31.50
   7 -18   1    4.00   22.60
  11   7   1   -9.60   26.10
 -11  -6  -1  -42.40   33.70
  -6  17  -1    2.60   20.30
  17 -11  -1   33.10   27.90
 -11  -6  -1   26.50   10.60
  -6  17  -1   22.70   24.90
 -11  -6  -1   24.20   24.50
  -6  17  -1   71.89   39.70
  -6  17  -1   23.20   28.60
  -6  17  -1   69.09   47.70
 -17  11   1   32.50   10.20
  11   6   1   25.50   19.30
  11   6   1   20.80   26.20
   6 -17   1   20.90   12.50
   6 -17   1   37.40   22.20
  11   6   1   19.90   29.50
 -17  11   1  110.39   43.30
  11   6   1    2.40   32.70
 -17  11   1   26.70   18.40
  11   6   1   60.19   41.40
 -11  -5  -1   61.39   39.00
  -5  16  -1   17.40   35.20
 -11  -5  -1   32.00   17.90
  -5  16  -1   38.50   46.00
  -5  16  -1   27.30   23.00
  -5  16  -1   16.20   20.40
  16 -11  -1   25.60   25.50
 -11  -5  -1   30.50   11.00
  -5  16  -1  -12.60   25.70
 -16  11   1   -3.10   18.90
   5 -16   1   16.80   20.70
 -16  11   1   34.00   12.10
  11   5   1   31.20   28.50
  11   5   1   20.90   34.40
  11   5   1    1.90   41.70
  11   5   1   38.80   18.90
   5 -16   1   35.50   12.10
  11   5   1   53.79   26.30
  -4  15  -1   86.69   37.20
  15 -11  -1   84.39   40.90
 -11  -4  -1   37.00   12.30
  -4  15  -1   84.29   20.70
 -11  -4  -1   36.50   17.70
  -4  15  -1   74.59   23.00
 -11  -4  -1   30.50   37.00
  -4  15  -1   17.70   46.50
   4 -15   1   32.30   13.10
  11   4   1   38.70   26.60
  11   4   1   71.79   33.40
  11   4   1   31.10   18.30
 -15  11   1   45.30   16.90
 -15  11   1   57.29   12.00
  11   4   1   68.49   47.00
  11   4   1   82.79   41.40
 -15  11   1   35.00   21.60
   4 -15   1   64.69   22.10
  14 -11  -1   50.79   23.30
  -3  14  -1   -3.70   32.80
 -11  -3  -1   28.30   34.00
 -11  -3  -1    9.30   23.30
 -11  -3  -1   40.80   11.10
  -3  14  -1   25.00   19.10
  -3  14  -1   43.80   20.50
  -3  14  -1   54.39   42.90
 -14  11   1   17.40   32.30
  11   3   1   28.80   18.00
 -14  11   1   32.30   10.40
 -14  11   1   81.69   21.80
  11   3   1   25.60   28.60
 -14  11   1   -9.40   33.60
  11   3   1   66.29   24.80
   3 -14   1   58.39   19.90
   3 -14   1   34.00   11.60
  -2  13  -1   37.10   22.30
 -11  -2  -1   -5.10   33.50
  13 -11  -1    3.60   21.60
 -11  -2  -1   35.80    9.70
  -2  13  -1  -11.40   27.00
  -2  13  -1   53.39   40.70
 -11  -2  -1  -12.90   27.90
  -2  13  -1    4.50   17.60
  -2  13  -1   -9.60   17.00
 -13  11   1   70.79   34.60
  11   2   1   44.90   37.30
  11   2   1   10.50   21.90
  11   2   1   15.50   15.90
 -13  11   1   15.60   13.90
  11   2   1   55.29   38.50
 -13  11   1   28.00    9.70
   2 -13   1   24.50   10.60
   2 -13   1   57.09   17.90
 -13  11   1   56.99   30.90
  11   2   1   87.09   25.90
 -11  -1  -1   18.90   32.00
  12 -11  -1   21.00   15.00
  -1  12  -1   14.30   15.90
 -11  -1  -1   22.40    8.70
  -1  12  -1  -31.00   34.30
  12 -11  -1   18.70   17.40
 -11  -1  -1   12.00   31.00
  12 -11  -1   36.00   21.10
  -1  12  -1  -14.30   20.60
  -1  12  -1    4.30   25.90
  12 -11  -1  119.09   62.69
  -1  12  -1    7.60   15.60
  12 -11  -1  -11.00   42.60
  11   1   1    0.10   21.40
   1 -12   1   36.30   37.00
  11   1   1    5.40   15.70
 -12  11   1    3.10    8.00
 -12  11   1   -7.20   20.00
  11   1   1  -33.30   28.50
 -12  11   1   85.99   42.90
 -12  11   1    3.50   13.70
  11   1   1    7.20   22.50
   1 -12   1    7.10   26.00
 -12  11   1  -20.30   28.20
 -12  11   1   28.40   26.40
   1 -12   1   14.10    9.40
 -11   0  -1   30.20   34.00
 -11   0  -1   58.69   33.40
   0  11  -1   54.09   21.50
  11 -11  -1   19.80   19.90
  11 -11  -1   53.29   35.80
   0  11  -1   10.70   25.90
 -11   0  -1  -12.00   23.00
 -11   0  -1   14.20   30.80
   0  11  -1   31.40   16.20
   0  11  -1   17.90   35.20
   0  11  -1   58.69   48.70
  11 -11  -1   31.30   15.90
  11 -11  -1   29.20   15.30
  11 -11  -1  -30.30   37.10
 -11   0  -1   27.60    9.60
  11   0   1    3.80   20.40
  11   0   1   51.49   35.10
 -11  11   1   40.50   34.10
   0 -11   1   69.29   37.20
 -11  11   1   15.00   19.40
 -11  11   1   61.99   31.90
  11   0   1   54.39   32.00
 -11  11   1   11.20   14.80
 -11  11   1  -43.30   31.90
 -11  11   1   26.60    9.40
   0 -11   1   43.90   34.10
 -11  11   1  -15.80   27.20
  11   0   1   18.20   21.30
   0 -11   1   30.10    9.60
  11   0   1   34.00   14.90
   0 -11   1    6.40   16.50
  10 -11  -1  105.29   32.80
   1  10  -1   38.80   12.80
 -11   1  -1   54.39   33.30
 -11   1  -1   63.29   25.40
 -11   1  -1   33.20   35.60
   1  10  -1   43.00   29.90
 -11   1  -1   71.19   32.90
 -11   1  -1  -16.00   27.40
   1  10  -1   63.09   35.40
   1  10  -1   74.39   28.60
   1  10  -1   84.39   18.00
 -11   1  -1   68.19   13.00
  10 -11  -1   93.19   40.70
 -11   1  -1   77.89   30.00
  10 -11  -1   75.49   18.40
  10 -11  -1   54.79   18.40
  10 -11  -1   41.30   22.00
   1  10  -1   42.80   22.50
  11  -1   1  146.49   39.00
  -1 -10   1   44.50   19.80
 -10  11   1   51.99   38.60
  11  -1   1   70.09   18.20
  11  -1   1   53.09   22.30
 -10  11   1   70.19   18.80
 -10  11   1   43.60   21.80
 -10  11   1   40.00   12.90
  11  -1   1  124.29   32.60
  11  -1   1   75.19   23.00
  -1 -10   1  126.49   28.90
  -1 -10   1   63.49   13.00
 -10  11   1   -2.40   31.00
 -10  11   1   20.90   30.50
  11  -1   1   66.39   32.90
  -1 -10   1   -6.50   33.50
 -10  11   1   76.89   35.10
   2   9  -1   18.70   24.40
 -11   2  -1   -4.30   26.70
   2   9  -1   26.10   14.90
   2   9  -1   14.20   24.90
 -11   2  -1   14.90   16.50
 -11   2  -1    7.40   31.40
   2   9  -1    9.10   28.60
   9 -11  -1    0.90   18.90
   2   9  -1   56.19    9.90
 -11   2  -1   83.59   30.60
   9 -11  -1   21.40   15.90
   2   9  -1   16.50   20.10
   9 -11  -1   43.00   36.90
   9 -11  -1   -4.90   14.40
 -11   2  -1    2.20   22.90
   9 -11  -1   96.79   28.10
  -9  11   1   20.30   15.80
  -9  11   1   58.99   31.60
  11  -2   1   35.10   29.60
  -9  11   1   -5.20   23.10
  -9  11   1   23.60    9.80
  -9  11   1  -12.30   37.60
  -2  -9   1   19.90   34.00
  11  -2   1   42.90   14.60
  -2  -9   1   27.70   17.60
  -2  -9   1   42.80    9.30
  11  -2   1   63.59   28.90
  11  -2   1   41.50   20.10
  -9  11   1   12.90   27.80
  -2  -9   1   12.50   22.10
  -9  11   1   35.90   21.00
  -9  11   1    7.60   28.80
  11  -2   1   15.10   19.20
   8 -11  -1   25.30   26.10
 -11   3  -1   53.39   32.80
   8 -11  -1   33.60   16.50
 -11   3  -1   37.30   28.40
 -11   3  -1    7.40   18.80
 -11   3  -1   41.90   28.80
 -11   3  -1   64.29   30.10
   3   8  -1   60.79   25.40
   3   8  -1   31.40   15.00
 -11   3  -1   39.80   10.80
   8 -11  -1   39.60   36.40
   8 -11  -1   69.49   17.50
 -11   3  -1   37.20   27.50
   3   8  -1   35.00   20.40
   3   8  -1  -25.00   37.50
   3   8  -1   40.00   30.90
  11  -3   1   64.29   29.20
  -8  11   1   72.19   12.00
  -3  -8   1   27.00   21.50
  -3  -8   1   38.90   34.90
  -8  11   1   30.70   31.90
  11  -3   1   70.39   20.10
  11  -3   1   71.29   22.10
  -8  11   1   48.60   17.40
  -3  -8   1   70.19   11.00
  -8  11   1   23.50   23.10
  11  -3   1   46.10   32.60
  -8  11   1   41.70   21.80
  -8  11   1   30.60   28.60
  11  -3   1   50.29   15.90
  11  -3   1   62.29   32.50
  -8  11   1   24.10   27.50
  -3  -8   1   37.70   18.60
   4   7  -1    6.70    8.40
   7 -11  -1    5.90   14.00
 -11   4  -1   17.90   18.50
   4   7  -1   16.60   23.70
   7 -11  -1   -9.30   13.40
   4   7  -1    4.90   18.50
 -11   4  -1    1.60   29.60
   7 -11  -1   -0.20   29.30
   7 -11  -1   23.20   26.20
 -11   4  -1   37.70   26.70
 -11   4  -1   16.40    8.80
   4   7  -1    4.50   30.20
 -11   4  -1   17.90   22.00
 -11   4  -1   31.50   27.00
   4   7  -1   18.10   36.20
   7 -11  -1   31.00   19.60
  -4  -7   1   47.20   33.60
  -7  11   1   20.50   29.10
  -7  11   1   33.40   31.60
  11  -4   1   23.00   30.20
  -7  11   1  -41.40   36.80
  11  -4   1   20.70   12.50
  -7  11   1    4.00    8.30
  -7  11   1    5.90   19.60
  -4  -7   1  -14.80   17.20
  -7  11   1   96.29   28.20
  11  -4   1  -11.20   15.80
  -7  11   1  -16.20   21.00
  -4  -7   1    2.90    7.70
  -7  11   1   24.80   14.90
  11  -4   1   34.30   19.90
  11  -4   1   50.09   28.90
  11  -4   1    1.00   23.40
   6 -11  -1   10.00   14.20
 -11   5  -1   38.10   32.90
   5   6  -1   84.39   30.10
 -11   5  -1   55.99   30.90
   6 -11  -1   38.80   18.20
 -11   5  -1   51.59   19.10
 -11   5  -1   11.10   21.80
   6 -11  -1   54.09   30.50
 -11   5  -1   25.00    8.50
   5   6  -1   -4.90   20.10
   5   6  -1   45.50   25.60
   6 -11  -1   12.80   16.50
   6 -11  -1   27.40   26.30
   5   6  -1   38.50   19.80
   5   6  -1   25.00   39.00
  -6  11   1   23.90   16.10
  -5  -6   1   36.30    8.30
  -6  11   1   63.39   29.60
  -6  11   1   -0.30   20.50
  11  -5   1   50.49   18.00
  11  -5   1   28.90   29.90
  -6  11   1   18.40    9.60
  -6  11   1    7.30   22.00
  11  -5   1   45.90   20.90
  -5  -6   1   44.60   32.80
  -5  -6   1   42.60   21.10
  -6  11   1   -2.70   38.10
  11  -5   1   28.60   13.00
  -6  11   1  -11.90   25.40
  -6  11   1   -8.40   27.90
  11  -5   1   26.10   25.90
   6   5  -1   46.70   24.90
   5 -11  -1   33.30   16.70
   5 -11  -1   -0.90   22.40
 -11   6  -1   27.30   20.40
 -11   6  -1   15.90   12.30
   6   5  -1   15.90   20.20
 -11   6  -1   39.40   25.80
   6   5  -1   38.90   23.20
 -11   6  -1   32.40    8.30
   5 -11  -1   11.50   13.50
 -11   6  -1   13.70   32.00
   5 -11  -1    9.70   27.50
 -11   6  -1   13.20   30.40
   6   5  -1   37.20   27.20
  -6  -5   1   19.80    7.20
  -5  11   1   27.10   23.00
  11  -6   1   21.70   22.20
  -6  -5   1  -46.90   30.80
  -5  11   1   23.50   15.30
  11  -6   1  -16.80   22.60
  -6  -5   1   58.89   21.00
  11  -6   1   20.40   16.40
  -5  11   1    2.70   18.90
  11  -6   1   36.10   13.60
  -5  11   1   41.60   27.50
  -5  11   1   22.00   28.50
  -5  11   1   68.69   41.00
  11  -6   1   -3.10   26.70
  -5  11   1   32.80   10.10
  -5  11   1    7.30   28.70
 -11   7  -1    5.40    6.60
 -11   7  -1   51.99   31.40
   7   4  -1    6.10   25.00
   7   4  -1    8.20   24.70
   7   4  -1   42.30   15.30
   4 -11  -1   62.89   27.10
   7   4  -1   29.80   21.40
 -11   7  -1   -7.70   31.80
   4 -11  -1   18.40   15.10
 -11   7  -1   38.50   26.20
   4 -11  -1  -19.80   13.80
 -11   7  -1  -31.00   19.00
   4 -11  -1   19.00   13.30
   7   4  -1   22.20   22.00
 -11   7  -1    9.40   12.90
   4 -11  -1  -36.30   23.60
  -7  -4   1   26.20    7.70
  11  -7   1    5.30   16.10
  -7  -4   1   -4.00   31.90
  -4  11   1   54.19   27.00
  -4  11   1   19.80    9.10
  11  -7   1  -19.20   27.70
  -4  11   1   21.70   22.20
  -4  11   1   49.00   15.80
  -4  11   1  -25.50   28.00
  -4  11   1   17.40   27.70
  11  -7   1    8.00   22.70
  -4  11   1   23.10   19.90
  -4  11   1   67.99   40.00
  -7  -4   1   45.40   19.00
  11  -7   1   -1.50   12.50
 -11   8  -1   54.99   12.00
   3 -11  -1   46.70   27.80
 -11   8  -1   88.89   34.60
 -11   8  -1   41.90   15.50
 -11   8  -1   14.60   23.80
   3 -11  -1   43.60   17.00
 -11   8  -1   28.90   31.20
   3 -11  -1   38.70   16.90
 -11   8  -1   68.09   35.20
   8   3  -1   48.90   24.60
 -11   8  -1   46.70   21.90
   8   3  -1   69.59   27.20
   8   3  -1   62.79   23.00
   3 -11  -1    6.10   25.70
   8   3  -1   32.90   15.50
  -3  11   1   33.60   23.80
  -3  11   1   81.39   40.10
  11  -8   1   61.39   27.20
  11  -8   1   44.30   15.80
  -3  11   1   70.59   21.00
  -8  -3   1   89.89   23.10
  -8  -3   1   70.99   37.00
  -8  -3   1   56.09   10.80
  -3  11   1   38.80   28.80
  -3  11   1   85.29   31.90
  -3  11   1   52.09   17.40
  -3  11   1   80.09   32.90
  -3  11   1   54.69   12.80
  11  -8   1   45.40   18.00
  11  -8   1   47.10   29.10
 -11   9  -1   25.20    8.90
   9   2  -1   13.00   13.20
 -11   9  -1   33.90   14.60
 -11   9  -1   52.89   34.20
   9   2  -1   32.50   27.30
   9   2  -1   27.40   24.00
   2 -11  -1   18.50   15.60
 -11   9  -1   34.70   31.90
 -11   9  -1   12.90   20.30
 -11   9  -1  -34.50   19.50
   2 -11  -1   21.00   27.30
   2 -11  -1   21.90   14.80
   2 -11  -1   97.89   29.90
   9   2  -1   28.80   22.60
 -11   9  -1   34.50   32.30
  -2  11   1   23.00   18.40
  11  -9   1    4.00   26.00
  -2  11   1   39.50   16.20
  -9  -2   1    6.00   34.60
  -2  11   1    4.50   27.00
  -2  11   1   31.80   21.40
  -2  11   1   13.50    9.50
  -2  11   1   51.59   38.60
  11  -9   1  -12.70   26.00
  -2  11   1   10.10   25.90
  -2  11   1  -30.50   29.50
  -9  -2   1   67.89   21.40
  -9  -2   1   25.30    8.10
  11  -9   1   43.10   16.10
   1 -11  -1   22.50   29.90
  10   1  -1   71.19   20.30
 -11  10  -1   87.19   24.10
   1 -11  -1   51.09   13.00
   1 -11  -1   56.99   18.60
  10   1  -1   56.29   28.50
 -11  10  -1   59.39   12.10
 -11  10  -1  -18.50   36.30
  10   1  -1   52.89   23.90
 -11  10  -1   58.49   34.80
  10   1  -1   89.69   30.10
 -11  10  -1   62.39   33.40
 -11  10  -1   39.70   30.70
 -11  10  -1   35.30   16.90
  10   1  -1   44.20   15.60
  -1  11   1   47.90   13.00
  11 -10   1   17.80   28.00
  11 -10   1   76.69   16.60
 -10  -1   1   52.69   11.40
 -10  -1   1   84.49   25.10
  11 -10   1   61.69   19.00
 -10  -1   1   75.19   38.40
  -1  11   1    6.50   31.10
  11 -10   1   56.29   21.30
 -10  -1   1   84.49   23.70
  -1  11   1   24.60   17.90
  -1  11   1   67.49   40.20
  -1  11   1   56.59   34.90
  11 -10   1   50.19   16.80
  -1  11   1   59.99   24.00
  -1  11   1   32.80   28.30
  -1  11   1   45.40   19.60
   0 -11  -1  -39.70   29.90
  11   0  -1   10.00   21.50
  11   0  -1   19.00   14.50
 -11  11  -1   31.00    8.80
   0 -11  -1   24.70   10.00
 -11  11  -1   18.70   15.20
 -11  11  -1   19.20   31.70
 -11  11  -1   53.39   34.90
 -11  11  -1   36.40   22.20
  11   0  -1   -0.10   26.60
   0 -11  -1   25.00   17.00
 -11  11  -1  -34.60   28.20
  11   0  -1   -1.30   17.30
 -11  11  -1    8.90   35.00
  11   0  -1   79.39   46.30
  11 -11   1   15.70   13.20
  11 -11   1  -61.39   27.70
 -11   0   1   40.70   23.60
   0  11   1   26.10   27.70
   0  11   1   30.40   10.00
   0  11   1   22.10   17.50
 -11   0   1   17.70    7.40
 -11   0   1   49.80   38.60
   0  11   1    5.20   16.10
  11 -11   1   30.10   16.10
   0  11   1   70.19   38.50
   0  11   1   -2.60   22.40
  11 -11   1   -4.10   13.90
   0  11   1   22.50   40.30
  11 -11   1  -48.90   24.90
  12  -1  -1    1.30   28.20
  12  -1  -1   10.60   20.20
 -11  12  -1    6.10   22.20
 -11  12  -1   -6.70    8.00
  -1 -11  -1    4.90    9.00
  12  -1  -1    2.60   16.60
 -11  12  -1   40.90   34.70
  12  -1  -1   14.00   16.40
 -11  12  -1  -20.80   27.40
  -1 -11  -1  -13.20   24.00
   1  11   1  -16.00   36.40
   1  11   1   28.70   28.20
 -12   1   1   40.50   23.70
 -12   1   1   28.50   34.30
  11 -12   1   27.30   15.90
   1  11   1   -2.40   18.30
   1  11   1  -13.80   14.90
   1  11   1    1.50    8.70
  11 -12   1   -0.90   14.30
   1  11   1   19.60   22.90
 -12   1   1    2.40    6.80
 -11  13  -1   29.90   20.70
  13  -2  -1   47.20   20.80
  -2 -11  -1  -27.90   28.50
  -2 -11  -1   31.60   19.00
  13  -2  -1   43.70   18.60
 -11  13  -1   37.00   16.00
  13  -2  -1    8.10   31.80
  13  -2  -1   23.20   16.30
 -11  13  -1   23.10   31.40
 -11  13  -1   34.90   39.60
  -2 -11  -1   29.10   11.10
 -11  13  -1   37.00   22.40
 -13   2   1  -13.90   47.40
   2  11   1   48.90   17.10
   2  11   1   42.80   25.70
   2  11   1   35.30   33.30
   2  11   1   25.70   11.20
   2  11   1   28.60   18.60
   2  11   1   36.10   39.40
 -13   2   1   28.20    8.80
 -13   2   1  -38.30   20.00
 -11  14  -1    5.80    9.90
 -11  14  -1   12.20   18.90
  -3 -11  -1   29.70   19.40
 -11  14  -1   57.19   18.00
 -11  14  -1   45.00   33.70
  14  -3  -1   55.89   17.30
 -11  14  -1  -16.20   36.80
 -11  14  -1   53.69   23.50
  -3 -11  -1   58.79   12.20
  14  -3  -1   60.69   34.80
  -3 -11  -1  -18.90   31.00
   3  11   1    8.70   10.90
  11 -14   1   28.90   16.80
   3  11   1    7.50   15.70
 -14   3   1   41.40    9.00
 -14   3   1    5.10   23.00
   3  11   1    5.50   18.80
   3  11   1   25.80   69.49
   3  11   1   23.40   30.70
   3  11   1   63.49   37.20
 -14   3   1   68.39   45.00
  15  -4  -1   73.19   19.00
 -11  15  -1   75.59   36.50
 -11  15  -1   63.79   26.80
  -4 -11  -1   58.89   13.40
 -11  15  -1   58.29   44.80
  15  -4  -1   50.89   20.20
  -4 -11  -1  -21.30   31.30
 -11  15  -1   40.30   19.50
 -11  15  -1   48.30   23.40
  15  -4  -1   56.09   37.20
 -11  15  -1   48.80   12.90
   4  11   1   51.59   43.90
 -15   4   1   29.60   14.70
 -15   4   1   61.09   38.90
 -15   4   1   13.10   15.50
   4  11   1   36.80   21.20
 -15   4   1   51.99   10.90
   4  11   1   63.79   15.20
 -15   4   1   31.50   28.40
  11 -15   1   17.00   19.20
   4  11   1   41.00   32.80
 -11  16  -1   44.70   37.30
 -11  16  -1    9.20   11.10
  16  -5  -1   34.80   26.00
  16  -5  -1   46.60   16.50
  -5 -11  -1   36.90   11.80
  16  -5  -1    9.20   37.00
 -11  16  -1   36.30   24.40
  16  -5  -1   20.70   18.10
 -11  16  -1   44.30   25.30
 -11  16  -1   27.20   42.60
  -5 -11  -1    0.40   32.00
 -11  16  -1   41.10   19.70
 -16   5   1   35.90    9.60
   5  11   1   25.30   29.50
   5  11   1   41.30   35.10
 -16   5   1   38.60   15.20
   5  11   1    2.90   18.80
 -16   5   1   41.90   29.60
 -16   5   1  -18.00   39.30
  11 -16   1   37.90   20.10
   5  11   1   21.00   41.90
  -6 -11  -1   41.80   12.00
 -11  17  -1   -1.90   20.00
 -11  17  -1   23.70   36.50
  17  -6  -1   61.09   37.70
  17  -6  -1   37.10   29.80
 -11  17  -1   46.80   25.70
  17  -6  -1    1.40   18.80
 -11  17  -1    6.70   27.70
 -11  17  -1   62.29   46.00
  17  -6  -1   57.09   19.10
  -6 -11  -1   23.00   58.89
   6  11   1    9.80   31.10
   6  11   1   46.00   35.20
 -17   6   1  -22.20   37.90
 -17   6   1   24.90   10.20
   6  11   1   10.50   43.60
   6  11   1    9.80   19.40
  11 -17   1   17.10   20.50
 -17   6   1    1.70   14.50
  18  -7  -1   25.20   18.10
 -11  18  -1   34.50   28.60
 -11  18  -1   -2.50   25.20
 -11  18  -1   -4.60   32.80
  18  -7  -1   68.19   39.20
 -11  18  -1   24.80   20.70
  -7 -11  -1    5.80   10.40
  -7 -11  -1    4.20   38.70
 -11  18  -1  -28.90   41.90
  18  -7  -1   24.70   17.90
 -18   7   1    5.60    8.30
  11 -18   1   15.10   23.40
 -18   7   1  -15.80   38.00
   7  11   1   21.90   20.70
   7  11   1   39.10   33.80
   7  11   1    8.60   32.80
 -18   7   1    9.70   13.00
   7  11   1    8.90   41.20
  19  -8  -1   -5.60   29.60
 -11  19  -1   38.10   29.60
  -8 -11  -1   -2.70   10.10
 -11  19  -1   18.50   20.90
 -11  19  -1   97.09   46.30
  19  -8  -1  -29.30   36.20
 -11  19  -1   23.20   38.40
  19  -8  -1  -12.80   17.90
 -11  19  -1   17.00   26.90
 -19   8   1  -31.60   41.00
   8  11   1  -14.60   19.40
  11 -19   1   17.00   21.60
   8  11   1  -15.20   36.60
 -19   8   1    8.00    8.30
   8  11   1   21.70   36.60
   8  11   1    1.10   33.10
 -11  20  -1   96.49   50.19
 -11  20  -1   40.10   45.10
  20  -9  -1   79.49   21.30
 -11  20  -1   42.10   28.10
  20  -9  -1    5.60   40.20
 -11  20  -1   29.40   22.70
  -9 -11  -1   17.60   11.40
 -11  20  -1   63.99   39.20
  20  -9  -1   67.09   51.29
 -20   9   1   29.50   38.00
   9  11   1  -10.50   41.50
  11 -20   1   25.40   22.40
   9  11   1  -17.90   28.40
   9  11   1   41.30   21.40
 -20   9   1   35.50   11.00
   9  11   1   57.29   48.80
   9  11   1   64.79   37.20
  21 -10  -1   14.70   28.10
 -11  21  -1   25.60   26.70
 -11  21  -1   -2.40   33.60
  21 -10  -1   17.00   33.60
 -11  21  -1    0.60   25.60
 -11  21  -1    5.00   22.50
 -10 -11  -1   10.00    9.20
 -11  21  -1   33.80   49.80
 -10 -11  -1   19.60   37.70
 -21  10   1  -30.80   34.00
  10  11   1   26.50   28.30
  10  11   1   -1.70   31.10
  10  11   1    8.30   20.30
  10  11   1   85.89   47.20
  11 -21   1   14.20   22.40
  10  11   1   46.80   34.10
 -21  10   1   24.60    9.00
 -11 -11  -1   52.59   21.40
  22 -11  -1  102.59   30.70
  22 -11  -1   94.69   26.00
 -11  22  -1   55.69   27.10
 -11 -11  -1   41.40   11.90
 -11  22  -1   13.90   32.80
 -11  22  -1   60.19   26.90
 -11  22  -1   37.70   27.50
 -22  11   1   54.19   12.80
  11  11   1   37.50   31.90
  11  11   1   22.80   30.40
  11 -22   1   89.29   15.40
 -22  11   1  112.39   39.80
  11  11   1   36.30   21.60
  11  11   1    4.40   29.40
  11 -22   1   49.70   25.80
  23 -12  -1   32.60   16.70
 -11  23  -1    2.70   22.50
  23 -12  -1   28.40   40.20
 -11  23  -1   60.49   25.90
 -12 -11  -1    4.70    7.50
 -12 -11  -1   23.00   17.40
 -11  23  -1   32.40   19.40
  23 -12  -1   24.00   16.10
  11 -23   1   17.10   18.60
 -23  12   1   29.70   11.00
  11 -23   1   59.09   11.60
  12  11   1   15.20   18.10
  12  11   1   32.80   28.00
  12  11   1   21.80   38.70
 -12 -10  -1   34.30   20.20
  22 -12  -1   28.90   34.10
 -10  22  -1   78.19   36.70
  22 -12  -1   35.60   20.90
 -10  22  -1   42.80   26.10
 -12 -10  -1   22.60    9.40
 -10  22  -1   20.00   25.90
  22 -12  -1   37.30   28.20
 -10  22  -1   25.60   24.40
  10 -22   1   18.80   11.20
  10 -22   1   15.60   21.30
  12  10   1   23.50   29.20
  12  10   1   52.19   29.30
 -22  12   1   30.20    9.80
  12  10   1   42.20   48.90
 -22  12   1   39.20   36.30
  12  10   1   17.10   20.20
  21 -12  -1   10.00   26.50
  21 -12  -1   27.40   18.40
  21 -12  -1  -10.90   83.39
  -9  21  -1   -3.20   25.60
  -9  21  -1  -22.90   46.80
  -9  21  -1   61.39   31.50
 -12  -9  -1   11.20    9.10
 -12  -9  -1    9.50   20.70
  21 -12  -1   14.80   19.50
  -9  21  -1   20.40   27.10
  -9  21  -1   12.50   24.50
   9 -21   1   16.90   11.20
   9 -21   1   -6.40   22.10
  12   9   1    9.00   20.60
 -21  12   1   89.39   42.10
  12   9   1   55.39   30.40
  12   9   1  -23.20   39.60
  12   9   1  -14.50   29.10
 -21  12   1    3.20    8.50
  12   9   1    5.30   30.30
 -12  -8  -1   43.80   45.50
  20 -12  -1   25.20   38.60
  -8  20  -1   35.40   47.40
  20 -12  -1   13.90   19.80
  -8  20  -1  -32.70   25.70
  -8  20  -1    0.40   34.50
  20 -12  -1   -7.60   17.20
  -8  20  -1   32.40   39.80
  -8  20  -1    4.90   20.90
 -12  -8  -1   -7.60   18.10
 -12  -8  -1   -4.70   10.80
  20 -12  -1  -31.30   40.30
 -20  12   1    6.00    9.90
  12   8   1  103.19   44.00
   8 -20   1    4.20   12.90
  12   8   1  -50.79   26.40
  12   8   1   24.90   20.60
 -20  12   1    3.70   39.50
  12   8   1  -27.20   27.80
  12   8   1    2.50   40.90
   8 -20   1  -13.20   22.60
  -7  19  -1   43.90   29.90
 -12  -7  -1   41.60   43.70
  -7  19  -1   92.99   25.30
  -7  19  -1   22.90   27.60
  19 -12  -1   59.69   30.30
 -12  -7  -1   82.39   22.80
  -7  19  -1   38.90   75.89
 -12  -7  -1   60.49   14.50
  19 -12  -1  137.49   44.40
 -19  12   1  -63.89   43.10
   7 -19   1   48.20   26.60
  12   7   1   72.79   33.20
  12   7   1   -0.20   64.69
 -19  12   1   70.19   14.60
  12   7   1   41.20   23.20
   7 -19   1   65.09   15.70
  12   7   1   28.60   30.70
 -12  -6  -1   66.69   40.10
  -6  18  -1   57.79   29.10
  -6  18  -1   14.50   25.10
 -12  -6  -1   34.50   18.80
 -12  -6  -1   17.60   10.70
  18 -12  -1    9.40   27.80
  -6  18  -1   95.29   47.30
  -6  18  -1   34.80   29.70
  -6  18  -1   12.20   37.00
 -18  12   1   -3.90   40.40
 -18  12   1   36.20   11.20
   6 -18   1    4.70   22.50
  12   6   1   46.00   42.90
  12   6   1   -0.30   29.80
   6 -18   1   38.00   13.00
  12   6   1   46.10   33.70
  12   6   1   39.50   24.20
 -18  12   1   40.70   20.10
  12   6   1   56.09   35.80
 -12  -5  -1   61.99   13.10
  -5  17  -1   43.10   22.40
 -12  -5  -1   68.59   30.30
  -5  17  -1   77.89   31.20
  -5  17  -1   66.09   25.90
  -5  17  -1   26.60   38.20
  -5  17  -1   26.30   47.60
  17 -12  -1   30.20   27.90
 -12  -5  -1   -3.80   38.00
  12   5   1   45.00   30.00
  12   5   1   62.39   37.30
  12   5   1   15.20   42.70
 -17  12   1   15.00   21.80
   5 -17   1   51.19   14.10
 -17  12   1   71.69   45.50
  12   5   1   53.79   21.50
  12   5   1   40.30   28.00
 -17  12   1   42.80   12.40
   5 -17   1    0.80   22.40
  16 -12  -1   30.40   26.30
 -12  -4  -1   41.70   12.40
  -4  16  -1    1.90   46.00
 -12  -4  -1   42.20   17.00
  -4  16  -1   73.29   36.50
  -4  16  -1   56.89   24.50
  -4  16  -1   25.80   21.30
 -12  -4  -1  -32.00   36.20
  -4  16  -1   66.09   28.40
  12   4   1   31.90   20.10
  12   4   1   51.99   28.20
  12   4   1   55.79   35.00
   4 -16   1   43.50   23.90
   4 -16   1   44.30   13.70
  12   4   1   65.19   43.50
 -16  12   1   43.70   23.50
  12   4   1   76.89   29.20
 -16  12   1  107.29   42.30
 -12  -3  -1  105.79   43.00
  -3  15  -1   33.60   24.10
  15 -12  -1   18.00   20.10
  -3  15  -1   73.69   22.80
  -3  15  -1   63.59   38.30
 -12  -3  -1   84.59   19.80
  15 -12  -1  112.89   22.60
  15 -12  -1   61.49   27.80
  -3  15  -1   79.59   48.80
  -3  15  -1   51.29   28.70
 -12  -3  -1   91.39   15.80
   3 -15   1   46.50   18.20
  12   3   1   60.79   30.80
 -15  12   1  186.48   72.09
 -15  12   1   67.49   15.30
 -15  12   1   88.89   19.50
  12   3   1   61.29   21.40
  12   3   1  151.68   40.00
 -15  12   1   54.19   24.60
  12   3   1   64.09   41.90
  12   3   1   88.19   30.00
   3 -15   1   91.79   24.00
  -2  14  -1   54.39   19.80
  -2  14  -1   41.90   19.90
  -2  14  -1   27.40   25.10
  -2  14  -1   57.29   48.30
  14 -12  -1   92.49   25.50
 -12  -2  -1   41.70   11.70
 -12  -2  -1   21.20   36.30
  14 -12  -1   45.50   18.30
  -2  14  -1   60.39   33.60
  14 -12  -1   57.69   18.00
 -14  12   1   39.20   11.50
   2 -14   1   30.60   20.20
  12   2   1   68.59   18.60
 -14  12   1   11.70   13.80
  12   2   1   35.90   33.80
 -14  12   1   11.30   21.30
 -14  12   1   34.40   14.70
 -14  12   1   23.80   37.90
  12   2   1   26.00   25.90
   2 -14   1   48.30   12.70
  12   2   1   52.19   27.50
  12   2   1   57.79   37.60
  13 -12  -1   22.80   22.20
  -1  13  -1   19.00   23.40
  13 -12  -1   19.50   16.50
  -1  13  -1   15.90   26.70
  -1  13  -1   30.70   18.00
  -1  13  -1   20.00   39.40
  -1  13  -1   27.60   18.00
 -12  -1  -1   34.60   36.70
  13 -12  -1   20.30   15.50
 -12  -1  -1   43.70   10.60
 -12  -1  -1    0.60   28.90
 -13  12   1   -9.10   19.00
  12   1   1   16.50   33.90
  12   1   1   25.90   16.00
 -13  12   1   49.30   33.90
 -13  12   1   14.30   21.30
 -13  12   1   15.40   14.40
   1 -13   1  -13.10   17.50
  12   1   1    3.00   22.70
 -13  12   1   20.30   14.40
 -13  12   1   25.70    9.70
   1 -13   1   31.20    9.90
  12   1   1   22.80   23.10
   0  12  -1   41.30   17.40
 -12   0  -1   59.79   36.20
  12 -12  -1   45.90   21.60
   0  12  -1   25.90   27.50
  12 -12  -1   28.20   16.40
   0  12  -1   34.70   24.10
   0  12  -1   34.60   17.70
  12 -12  -1   30.50   18.50
 -12   0  -1   52.99   34.40
 -12   0  -1   32.40   10.20
   0  12  -1   37.50   38.80
  12   0   1    3.50   32.50
   0 -12   1   18.70   18.80
 -12  12   1   61.39   22.10
   0 -12   1   25.30    9.90
  12   0   1   16.20   22.00
 -12  12   1   51.29   16.40
 -12  12   1   41.90   10.70
  12   0   1   57.79   16.80
 -12  12   1   18.20   21.70
 -12  12   1    6.70   31.40
   0 -12   1   28.10   36.20
  12   0   1   39.00   22.50
 -12  12   1   -8.60   27.00
   1  11  -1   28.90   23.20
  11 -12  -1   15.60   20.20
  11 -12  -1  -20.40   46.50
   1  11  -1   20.60   36.10
 -12   1  -1   45.40   32.00
   1  11  -1    8.90   15.00
   1  11  -1   21.90   25.70
   1  11  -1   -5.50   13.00
  11 -12  -1   -5.50   36.70
  11 -12  -1    9.20   15.10
 -12   1  -1    4.00    7.70
 -12   1  -1  -15.00   34.60
 -11  12   1   76.59   43.10
  12  -1   1   12.70   19.80
 -11  12   1    1.60   31.40
  12  -1   1   21.40   20.50
  -1 -11   1    4.00    8.10
  -1 -11   1   34.00   34.70
 -11  12   1    0.10   14.70
 -11  12   1   -7.40   20.70
 -11  12   1   11.80    8.60
 -11  12   1  -34.70   38.50
  12  -1   1   14.00   29.70
  12  -1   1   23.50   20.20
 -11  12   1    9.30   21.40
 -11  12   1   -2.70   29.40
  -1 -11   1   18.00   20.50
  10 -12  -1   23.20   34.20
   2  10  -1   35.70   35.20
   2  10  -1   12.50   19.90
   2  10  -1   26.60   16.10
  10 -12  -1   30.70   46.30
 -12   2  -1   26.40    8.90
  10 -12  -1   59.29   22.10
 -12   2  -1   55.49   34.50
  10 -12  -1   22.60   16.40
 -12   2  -1   -8.80   36.40
  10 -12  -1   24.30   15.80
   2  10  -1    4.00   25.30
 -12   2  -1    4.20   21.90
  -2 -10   1   11.30   16.40
  12  -2   1   -2.10   30.10
  -2 -10   1   31.30    9.30
  12  -2   1  -10.70   38.40
  12  -2   1   16.00   14.60
 -10  12   1   29.80   16.30
  -2 -10   1   14.40   34.60
 -10  12   1  -16.00   32.70
 -10  12   1   25.60   22.70
 -10  12   1   76.49   37.20
 -10  12   1   48.90   30.20
 -10  12   1   71.19   43.00
 -10  12   1   49.30   20.50
  12  -2   1   22.40   20.50
  12  -2   1   40.90   20.20
 -10  12   1   15.30   15.90
   3   9  -1   36.40   24.70
 -12   3  -1    7.50   30.10
   9 -12  -1  107.49   46.70
   3   9  -1   40.90   15.60
   9 -12  -1    1.80   15.40
 -12   3  -1  -48.90   26.50
 -12   3  -1   20.90    8.70
 -12   3  -1   44.20   31.60
   3   9  -1   72.39   31.30
   9 -12  -1   30.80   20.00
 -12   3  -1  -43.80   21.10
   3   9  -1   15.20   19.60
 -12   3  -1   -9.10   16.80
   9 -12  -1   28.40   16.10
   9 -12  -1   17.60   31.00
   3   9  -1   27.30   33.70
  -9  12   1   19.40    9.40
  -9  12   1   24.60   16.70
  12  -3   1   51.59   29.20
  -3  -9   1   43.20   33.90
  12  -3   1   27.10   19.70
  -9  12   1   17.90   21.40
  12  -3   1   23.90   14.20
  12  -3   1   39.70   20.80
  -9  12   1   67.29   29.70
  -3  -9   1   29.40    8.80
  -9  12   1   -9.90   21.20
  -3  -9   1  -25.70   23.30
  -9  12   1   13.80   35.70
  -9  12   1   21.10   38.90
  12  -3   1   47.30   32.70
 -12   4  -1   33.70   31.90
 -12   4  -1  123.99   19.60
   4   8  -1  107.59   27.70
   4   8  -1   99.89   23.00
 -12   4  -1   67.89   24.80
   8 -12  -1   79.89   44.70
 -12   4  -1   77.59   39.20
   4   8  -1  131.79   40.30
 -12   4  -1   69.99   40.90
   8 -12  -1  103.99   23.20
   4   8  -1  163.28   34.40
 -12   4  -1   88.19   44.50
 -12   4  -1  119.79   33.40
   4   8  -1   73.09   34.60
   4   8  -1  111.89   39.90
   8 -12  -1  124.69   37.00
   8 -12  -1  108.29   24.30
  12  -4   1  119.49   36.70
  12  -4   1  101.79   37.70
  -8  12   1  103.69   42.30
  12  -4   1   97.89   39.70
  -8  12   1  114.59   20.60
  12  -4   1  120.39   23.20
  -8  12   1  118.69   30.10
  -8  12   1  113.39   24.30
  -8  12   1  110.09   26.10
  -8  12   1  194.98   46.80
  -8  12   1  104.39   42.70
  12  -4   1  116.19   26.80
  -8  12   1  101.89   35.90
  -4  -8   1  129.09   33.70
  12  -4   1   95.29   27.80
  -4  -8   1   83.39   41.00
  -4  -8   1  125.89   19.30
   5   7  -1   53.29   28.70
 -12   5  -1   90.59   34.00
 -12   5  -1   89.39   20.90
   7 -12  -1   49.50   17.40
   7 -12  -1   38.40   29.50
   5   7  -1   78.29   33.10
 -12   5  -1   39.10   35.40
   7 -12  -1   44.80   35.20
   7 -12  -1   69.69   17.70
   5   7  -1   73.39   23.30
   5   7  -1   50.29   16.20
   5   7  -1   59.09   33.60
 -12   5  -1   55.79   28.50
 -12   5  -1   91.89   33.30
 -12   5  -1   26.20   14.10
  12  -5   1   69.69   32.70
  -7  12   1   47.60   32.90
  -7  12   1   38.90   41.50
  -7  12   1   19.40   35.50
  -7  12   1   -7.50   30.20
  -7  12   1   46.60   18.00
  -5  -7   1   16.40   33.60
  12  -5   1   56.49   23.40
  -7  12   1   53.79   12.80
  -7  12   1   57.69   22.80
  12  -5   1   43.90   19.30
  12  -5   1   78.69   16.40
  12  -5   1   46.30   37.30
  -5  -7   1   46.60   11.40
  -7  12   1   31.30   24.80
 -12   6  -1  256.57   52.09
   6 -12  -1  226.28   53.29
 -12   6  -1  164.78   34.60
   6 -12  -1  163.98   36.90
   6 -12  -1  211.38   36.00
   6   6  -1  189.58   36.10
 -12   6  -1  209.28   45.50
   6   6  -1  168.68   39.70
   6   6  -1  268.57   50.69
 -12   6  -1  176.48   48.90
   6   6  -1  286.77   47.10
   6 -12  -1  204.88   37.40
 -12   6  -1  206.88   33.60
   6   6  -1  195.48   46.50
   6 -12  -1  191.88   77.99
 -12   6  -1  263.97   56.89
  12  -6   1  236.58   49.10
  -6  12   1  203.58   50.49
  12  -6   1  262.07   41.50
  -6  -6   1  201.68   51.89
  -6  12   1  216.18   34.40
  -6  -6   1  184.88   33.20
  -6  12   1  240.18   49.60
  -6  12   1  195.88   39.00
  -6  12   1  243.08   56.99
  -6  12   1  215.18   37.10
  -6  12   1  161.98   40.10
  12  -6   1  222.48   36.00
  12  -6   1  258.97   50.29
  12  -6   1  236.18   38.80
  12  -6   1  197.58   51.79
  -6  12   1  179.28   53.09
   7   5  -1   22.10   29.10
 -12   7  -1   76.09   39.80
   7   5  -1   50.69   26.60
   7   5  -1   38.70   22.60
   5 -12  -1   55.59   18.50
 -12   7  -1   32.80   14.90
   5 -12  -1   20.80   16.50
 -12   7  -1   36.10   31.80
   7   5  -1   93.19   31.80
 -12   7  -1   46.10   10.80
 -12   7  -1   54.59   28.70
   7   5  -1   56.89   16.80
   5 -12  -1  128.89   35.10
 -12   7  -1   49.20   33.50
 -12   7  -1   55.29   22.10
  12  -7   1   47.60   15.60
  -7  -5   1   56.69   11.00
  -7  -5   1   42.50   36.80
  12  -7   1   58.59   29.10
  -5  12   1   70.69   18.60
  -5  12   1   48.90   38.10
  -5  12   1   45.60   12.40
  12  -7   1   46.40   18.90
  12  -7   1    0.90   33.30
  -5  12   1   49.30   22.30
  -5  12   1   85.09   44.20
  -5  12   1   43.90   24.50
  -5  12   1   75.39   37.40
  -5  12   1   13.10   29.30
   8   4  -1  100.59   34.70
 -12   8  -1  116.29   40.10
   4 -12  -1   76.19   23.20
 -12   8  -1   91.59   22.40
   4 -12  -1  108.49   24.70
 -12   8  -1   18.90   39.80
   4 -12  -1   95.09   35.70
   4 -12  -1   96.79   39.60
   8   4  -1  123.49   34.40
   8   4  -1  101.99   29.20
   8   4  -1  133.39   23.60
 -12   8  -1   95.39   35.90
 -12   8  -1  140.39   21.80
 -12   8  -1   86.99   39.40
 -12   8  -1  137.99   28.40
  12  -8   1  179.08   40.90
  -4  12   1  105.39   48.50
  -4  12   1  113.29   35.60
  -4  12   1   78.69   35.60
  -8  -4   1  131.99   19.50
  12  -8   1  108.69   27.50
  -4  12   1  105.39   27.00
  -8  -4   1   78.79   41.40
  -4  12   1   73.19   44.80
  -4  12   1  112.79   20.80
  -8  -4   1  154.48   34.90
  -4  12   1  126.99   30.60
  -4  12   1  124.09   25.20
  12  -8   1  104.39   23.30
  12  -8   1  121.19   25.50
  12  -8   1  145.59   42.90
 -12   9  -1   28.40   26.60
   9   3  -1   36.00   14.40
 -12   9  -1   11.70   30.90
 -12   9  -1   22.90   14.70
 -12   9  -1   80.99   37.80
 -12   9  -1   26.20   31.70
   3 -12  -1   -5.60   14.70
 -12   9  -1   35.80   21.00
   9   3  -1   10.00   26.00
   9   3  -1   51.79   24.50
   9   3  -1   57.29   28.30
 -12   9  -1   22.30   13.90
   3 -12  -1  -34.50   30.60
  -3  12   1  -19.20   32.80
  -9  -3   1   31.80    8.90
  -3  12   1   11.50   18.30
  -9  -3   1   48.40   38.00
  12  -9   1   63.09   34.30
  -3  12   1   17.90   10.30
  -9  -3   1   46.50   25.40
  12  -9   1   20.00   16.70
  -3  12   1   27.40   28.00
  -3  12   1   54.19   42.30
  -3  12   1   24.40   24.20
  12  -9   1  122.09   33.70
  -3  12   1   49.00   17.30
  12  -9   1   12.40   20.00
  10   2  -1   34.90   20.20
 -12  10  -1   31.50   10.40
  10   2  -1   65.69   25.10
  10   2  -1   28.60   14.40
   2 -12  -1   25.20   16.50
  10   2  -1   42.50   27.70
   2 -12  -1   31.20   11.30
 -12  10  -1   28.40   21.70
 -12  10  -1   58.59   37.70
 -12  10  -1   49.70   31.20
 -12  10  -1   28.70   15.40
 -12  10  -1   28.80   33.80
 -12  10  -1   24.70   34.20
  -2  12   1   20.50   39.00
  -2  12   1   56.79   40.30
  12 -10   1   41.10   14.40
  -2  12   1    8.00   21.70
  12 -10   1   32.90   17.80
 -10  -2   1   17.90   37.30
  12 -10   1  -44.10   29.40
  -2  12   1   32.20   16.80
  -2  12   1   17.60   19.40
  12 -10   1   42.60   24.20
  -2  12   1   51.69   27.60
  -2  12   1   31.30   11.20
  12 -10   1   18.80   14.40
 -10  -2   1   19.50    9.10
  12 -10   1   70.59   40.50
  11   1  -1   15.10   23.10
  11   1  -1   19.50   15.10
 -12  11  -1   11.20   13.90
  11   1  -1   28.90   28.00
  11   1  -1    9.00   18.30
 -12  11  -1   17.30    8.40
   1 -12  -1    3.30    9.60
 -12  11  -1    3.40   21.10
 -12  11  -1    2.40   32.40
 -12  11  -1   -4.10   30.80
 -12  11  -1   18.20   35.90
  -1  12   1  -17.00   22.10
  12 -11   1   29.80   37.20
  -1  12   1    4.50   25.80
 -11  -1   1    4.70    7.30
  12 -11   1   11.00   13.10
 -11  -1   1   35.60   36.70
  12 -11   1    2.40   13.40
  -1  12   1   -5.90    9.10
  -1  12   1  -32.70   35.50
  -1  12   1   21.10   18.10
  12   0  -1   50.49   20.00
   0 -12  -1   38.70   11.30
 -12  12  -1   52.69   16.30
 -12  12  -1   63.29   34.80
  12   0  -1   25.30   16.30
   0 -12  -1   51.79   20.20
 -12  12  -1   19.00   10.30
 -12  12  -1    8.10   22.20
  12   0  -1   10.50   28.00
  12   0  -1   80.79   24.00
 -12  12  -1   53.29   37.90
   0  12   1   23.10   19.50
   0  12   1   16.80   23.80
   0  12   1   23.30   38.30
 -12   0   1   51.29   41.70
   0  12   1   54.19   19.00
   0  12   1   31.50   11.30
  12 -12   1   40.70   15.00
 -12   0   1   10.20   20.90
 -12   0   1   36.30    9.20
  12 -12   1   11.50   16.20
   0  12   1   72.69   30.50
  13  -1  -1   44.80   16.60
  13  -1  -1   54.19   33.70
 -12  13  -1   11.60   36.10
 -12  13  -1   46.60   11.90
 -12  13  -1   29.20   16.00
  -1 -12  -1   29.40   19.90
 -12  13  -1   -0.30   21.20
  13  -1  -1   15.30   20.10
  -1 -12  -1   30.90   11.20
 -12  13  -1  -25.40   19.60
  13  -1  -1   32.30   22.10
 -12  13  -1   47.90   34.50
 -13   1   1   17.00   15.20
 -13   1   1  -14.00   23.00
  12 -13   1   20.00   16.00
   1  12   1   22.20   10.60
  12 -13   1    3.90   20.40
   1  12   1   33.70   43.20
 -13   1   1   28.70    8.70
   1  12   1    5.40   17.00
 -13   1   1   40.00   42.10
   1  12   1   30.90   19.50
   1  12   1   47.60   26.70
   1  12   1    9.20   29.80
  14  -2  -1   21.80   20.00
 -12  14  -1   35.90   11.90
 -12  14  -1   42.10   41.90
 -12  14  -1   18.80   21.20
 -12  14  -1   21.50   23.20
 -12  14  -1   56.89   37.10
  -2 -12  -1   27.20   31.20
  -2 -12  -1   47.80   21.40
  14  -2  -1   59.59   18.30
  14  -2  -1   19.70   22.50
  -2 -12  -1   61.99   12.90
 -12  14  -1   28.30   18.20
 -14   2   1   63.59   45.00
   2  12   1   71.59   20.80
 -14   2   1   36.20   10.00
   2  12   1   21.90   30.50
  12 -14   1   30.20   18.30
   2  12   1   68.59   29.00
   2  12   1   17.60   16.30
   2  12   1   62.19   13.70
   2  12   1   19.10   42.40
 -14   2   1   17.50   14.90
  15  -3  -1  153.28   31.50
 -12  15  -1   50.99   30.40
  15  -3  -1   37.20   22.20
 -12  15  -1   92.59   17.20
 -12  15  -1   52.09   22.50
  15  -3  -1  155.98   42.70
 -12  15  -1   95.79   40.20
  -3 -12  -1   71.69   17.00
  15  -3  -1   76.09   22.10
 -12  15  -1   78.89   27.70
   3  12   1   92.99   36.90
   3  12   1  101.09   27.70
   3  12   1   17.70   31.20
   3  12   1   97.79   48.20
   3  12   1   95.89   24.90
 -15   3   1   89.29   20.50
 -15   3   1   82.59   16.00
  12 -15   1   90.29   23.10
 -15   3   1   14.10   38.10
  -4 -12  -1   40.70   12.60
 -12  16  -1   29.30   19.50
 -12  16  -1   40.20   26.40
  16  -4  -1   39.10   17.90
 -12  16  -1   13.10   41.50
  16  -4  -1   46.90   26.90
  16  -4  -1   43.10   20.50
 -12  16  -1   47.50   24.70
 -12  16  -1   31.40   12.10
  -4 -12  -1  -26.20   31.40
  16  -4  -1   75.69   39.60
 -12  16  -1   34.60   34.80
 -16   4   1   34.00   10.20
  12 -16   1   30.00   20.30
 -16   4   1   18.90   16.90
 -16   4   1   72.19   43.90
   4  12   1   55.79   46.80
   4  12   1   54.79   34.20
 -16   4   1   42.00   16.30
   4  12   1   53.49   22.10
   4  12   1   74.19   32.10
 -12  17  -1   73.89   15.50
 -12  17  -1   83.59   23.00
  17  -5  -1   51.59   19.50
  17  -5  -1   67.09   22.00
 -12  17  -1   18.00   48.00
  17  -5  -1   55.39   29.80
  -5 -12  -1   53.59   14.70
  -5 -12  -1   64.09   51.79
 -12  17  -1   41.10   25.90
 -12  17  -1   30.50   28.50
 -12  17  -1   20.50   36.10
  17  -5  -1   16.90   38.00
  12 -17   1   32.70   22.70
   5  12   1   87.99   38.40
   5  12   1   15.90   33.40
 -17   5   1   73.69   44.90
 -17   5   1   70.49   13.30
   5  12   1   -8.90   45.30
   5  12   1   28.10   23.00
  18  -6  -1   42.70   30.40
 -12  18  -1   -4.40   44.50
 -12  18  -1   48.30   36.30
 -12  18  -1   30.30   29.80
  -6 -12  -1   40.00   51.39
 -12  18  -1   41.40   21.60
  -6 -12  -1   39.70   12.40
  18  -6  -1    9.90   19.10
  18  -6  -1   30.00   19.50
 -12  18  -1   15.30   26.40
  18  -6  -1   30.10   36.40
 -18   6   1   16.00   40.20
   6  12   1   63.19   49.40
   6  12   1   28.30   25.60
 -18   6   1   22.20   10.00
   6  12   1    6.70   32.00
   6  12   1  -20.70   32.90
 -18   6   1   42.10   16.10
  12 -18   1   32.00   21.80
  -7 -12  -1   55.69   15.50
  19  -7  -1   81.09   21.80
 -12  19  -1   66.99   30.20
  19  -7  -1   12.00   38.10
 -12  19  -1   88.59   31.10
 -12  19  -1   15.80   23.30
 -12  19  -1  109.69   76.99
   7  12   1   74.79   35.70
 -19   7   1   75.59   18.80
  12 -19   1   44.20   24.00
   7  12   1  103.89   24.60
 -19   7   1   66.59   13.90
 -12  20  -1    7.80   20.70
 -12  20  -1  -25.90   35.70
  20  -8  -1   11.80   18.30
 -12  20  -1   44.10   28.70
 -12  20  -1  -47.70   46.80
 -12  20  -1   -8.70   33.60
  -8 -12  -1   12.90   11.40
  20  -8  -1   16.50   36.20
  20  -8  -1   30.00   20.70
  20  -8  -1   60.39   46.30
   8  12   1  -13.30   49.50
   8  12   1   16.60   20.30
  12 -20   1   -7.20   21.70
 -20   8   1   52.19   40.60
   8  12   1   24.90   36.80
 -20   8   1    5.10    9.20
   8  12   1   55.99   34.80
   8  12   1    0.10   28.20
  21  -9  -1   33.70   39.70
  -9 -12  -1   -1.70    8.70
 -12  21  -1   51.49   34.70
 -12  21  -1   13.60   25.50
  -9 -12  -1   53.89   33.70
 -12  21  -1  -21.50   19.90
  21  -9  -1   11.90   19.80
 -12  21  -1   10.60   27.50
 -12  21  -1   88.89   60.29
  21  -9  -1   25.40   27.60
   9  12   1   34.80   43.60
  12 -21   1    1.20   20.50
   9  12   1   19.60   29.80
   9  12   1   15.40   28.90
   9  12   1    0.10   28.90
   9  12   1   30.90   20.10
 -21   9   1  -29.10   35.10
 -21   9   1   14.60    8.10
 -12  22  -1   88.39   37.90
 -12  22  -1   29.00   26.20
 -10 -12  -1   32.00    9.70
 -12  22  -1   -2.20   31.90
  22 -10  -1   33.70   27.10
 -10 -12  -1   15.00   21.30
 -12  22  -1    8.90   25.00
  10  12   1   -5.00   28.00
  12 -22   1   38.80   22.40
 -22  10   1   19.10   36.50
  10  12   1    2.10   28.20
  12 -22   1   15.70   12.30
  10  12   1   15.10   28.50
 -22  10   1   37.30    9.50
  10  12   1   24.80   20.10
 -12  23  -1   -0.90   23.40
  23 -11  -1   11.20   17.10
 -12  23  -1   14.80   23.50
  23 -11  -1    6.90   25.40
  23 -11  -1   20.90   15.00
 -11 -12  -1    5.20    7.30
 -12  23  -1   42.90   18.50
 -11 -12  -1    3.60   17.50
  11  12   1   30.30   29.30
  12 -23   1   36.80   19.50
 -23  11   1   26.20    9.50
  11  12   1   17.90   19.90
  12 -23   1   24.20   10.80
  11  12   1   51.19   28.40
 -12  24  -1   58.09   23.50
  24 -12  -1   45.20   17.80
 -12  24  -1   84.69   48.80
 -12  24  -1   65.39   19.90
  24 -12  -1   69.69   19.50
 -12 -12  -1   97.39   19.20
  12 -24   1   59.39   20.10
  12  12   1   62.69   28.00
  12  12   1   60.19   20.40
  12  12   1  106.89   29.50
 -12  25  -1   31.90   18.00
 -13 -12  -1   39.70   14.10
 -12  25  -1   36.60   13.70
  25 -13  -1    7.40   11.50
  13  12   1   12.70   14.00
 -25  13   1   27.60   14.30
  13  12   1   13.70   22.10
  12 -25   1   25.70   16.00
 -11  24  -1   33.50   21.10
 -11  24  -1   30.90   16.70
  24 -13  -1   20.40   14.40
 -13 -11  -1   23.10   14.00
 -11  24  -1  -35.60   27.70
  24 -13  -1  -23.50   14.60
  11 -24   1   -5.60   15.90
  13  11   1   12.10   23.60
 -24  13   1   21.40   18.00
  13  11   1   17.10   16.40
  13  11   1  -27.30   24.10
 -10  23  -1   65.69   25.50
 -10  23  -1   70.59   32.10
 -10  23  -1   79.89   27.80
  23 -13  -1  131.99   22.70
 -13 -10  -1   78.59   17.40
  23 -13  -1  100.99   24.10
 -13 -10  -1  152.88   31.10
  10 -23   1  108.19   27.20
  13  10   1  127.29   25.00
  10 -23   1  122.19   19.60
  13  10   1   91.79   40.00
  13  10   1   74.59   32.70
  22 -13  -1   35.20   27.10
  -9  22  -1   88.99   31.90
 -13  -9  -1   74.79   20.20
 -13  -9  -1   34.90   11.60
  -9  22  -1    1.30   32.40
  -9  22  -1   44.40   27.30
  22 -13  -1   71.29   20.10
  -9  22  -1   16.40   45.30
  13   9   1   61.99   22.40
   9 -22   1   80.49   14.60
 -22  13   1   60.19   44.00
  13   9   1   -6.50   27.20
 -22  13   1   57.49   13.70
  13   9   1   37.30   32.00
   9 -22   1   24.40   24.20
  13   9   1   85.19   30.00
  -8  21  -1   81.69   36.40
  -8  21  -1  155.58   35.10
  -8  21  -1  159.28   44.80
 -13  -8  -1  116.69   27.90
  -8  21  -1  148.29   53.29
  -8  21  -1  123.89   32.10
  21 -13  -1  139.69   36.20
  21 -13  -1  126.39   29.00
  21 -13  -1  135.49   30.20
 -13  -8  -1  130.89   23.00
 -21  13   1  145.29   24.10
  13   8   1  143.39   37.70
   8 -21   1  139.09   23.90
  13   8   1  112.59   40.30
  13   8   1  199.98   40.30
 -21  13   1  100.29   47.00
  13   8   1   91.49   29.40
   8 -21   1   88.09   31.00
  13   8   1  114.79   54.59
  20 -13  -1   45.10   19.60
  -7  20  -1   38.10   29.50
  -7  20  -1   35.10   26.70
  20 -13  -1    8.20   20.50
  -7  20  -1   62.39   38.70
 -13  -7  -1  -83.19   49.90
  20 -13  -1   22.50   42.30
  -7  20  -1   18.80   23.70
  20 -13  -1   39.50   27.60
  -7  20  -1   16.10   49.20
  13   7   1   55.19   31.30
  13   7   1   22.40   20.40
  13   7   1   56.29   46.00
  13   7   1   57.89   31.50
  13   7   1   17.20   34.00
   7 -20   1   -6.50   21.80
 -20  13   1   14.80   15.90
 -20  13   1  -12.00   36.60
  -6  19  -1  -17.30   38.60
  19 -13  -1   18.30   27.50
  19 -13  -1   20.00   18.80
 -13  -6  -1   26.80   18.40
 -13  -6  -1   32.00   10.80
  -6  19  -1   10.10   21.20
  -6  19  -1  -19.00   26.80
  -6  19  -1    3.20   25.80
  -6  19  -1    6.20   56.99
  19 -13  -1   21.40   19.60
  13   6   1   15.90   31.30
  13   6   1  -14.80   27.10
 -19  13   1   33.80   20.40
  13   6   1  -71.19   66.59
   6 -19   1   19.70   23.20
  13   6   1   28.10   21.30
  13   6   1   32.00   37.30
 -19  13   1   34.00   10.80
   6 -19   1   31.60   12.50
  -5  18  -1  -54.59   44.80
  -5  18  -1   24.20   28.20
  -5  18  -1   88.99   40.90
  -5  18  -1   45.00   24.90
 -13  -5  -1  -22.80   39.50
 -13  -5  -1   62.69   12.60
  18 -13  -1   34.80   27.50
  18 -13  -1   -2.70   35.70
 -13  -5  -1   18.10   18.70
  -5  18  -1  -10.30   26.20
 -18  13   1  127.79   48.80
   5 -18   1   17.30   26.00
  13   5   1   14.90   31.70
  13   5   1   37.10   37.00
   5 -18   1   45.70   13.30
 -18  13   1   36.30   11.40
  13   5   1    0.60   43.60
  17 -13  -1   15.40   27.30
  -4  17  -1   30.90   47.70
  -4  17  -1   -3.20   23.60
  17 -13  -1   15.80   19.40
 -13  -4  -1   15.30   10.40
  17 -13  -1   18.20   18.70
  -4  17  -1   -2.60   28.30
  -4  17  -1    3.80   36.50
 -13  -4  -1   29.10   40.20
  13   4   1   31.90   30.90
 -17  13   1    5.80   42.70
  13   4   1   15.10   33.30
 -17  13   1   40.70   10.70
 -17  13   1    6.80   22.60
  13   4   1   44.50   41.90
   4 -17   1   -1.70   33.20
   4 -17   1   28.30   11.80
  13   4   1    8.70   36.40
  -3  16  -1   61.79   23.70
  16 -13  -1   59.29   21.30
  16 -13  -1   71.29   29.30
  -3  16  -1   83.09   29.10
 -13  -3  -1   72.79   15.00
  -3  16  -1   -2.60   46.40
  -3  16  -1   73.29   38.40
 -13  -3  -1   88.79   42.50
  -3  16  -1   48.50   24.90
 -13  -3  -1   39.60   18.90
  16 -13  -1   89.49   22.90
  13   3   1   72.69   31.20
 -16  13   1   29.90   39.40
  13   3   1  118.19   48.20
   3 -16   1   39.50   14.60
  13   3   1   72.79   37.20
 -16  13   1   73.39   15.30
  13   3   1   68.79   22.20
  13   3   1   76.99   30.20
 -16  13   1   55.79   18.30
 -16  13   1   81.39   27.10
   3 -16   1   53.49   24.60
  15 -13  -1   47.60   18.40
 -13  -2  -1   16.00   35.90
  -2  15  -1   26.30   20.70
  -2  15  -1   27.20   25.20
  -2  15  -1  -13.10   41.30
  15 -13  -1   56.89   26.50
  -2  15  -1   -5.80   20.50
  -2  15  -1   54.69   34.10
  15 -13  -1   41.60   18.90
  13   2   1   23.10   26.70
 -15  13   1  -42.90   31.00
 -15  13   1   10.20   10.30
  13   2   1   52.69   35.80
 -15  13   1   26.60   14.00
  13   2   1   34.50   18.20
 -15  13   1   63.59   24.60
  13   2   1   43.60   38.90
   2 -15   1    9.50   19.80
  13   2   1   70.39   26.60
   2 -15   1   52.39   11.70
  -1  14  -1   69.99   34.40
  14 -13  -1   77.79   21.80
  14 -13  -1   44.40   26.30
  -1  14  -1   70.69   22.80
 -13  -1  -1  110.39   45.30
  -1  14  -1   87.69   49.20
  14 -13  -1   64.59   21.50
  -1  14  -1   36.60   22.80
 -13  -1  -1   93.49   16.00
 -13  -1  -1   69.19   32.50
 -14  13   1   55.89   21.30
  13   1   1   59.49   26.50
 -14  13   1   49.80   31.00
  13   1   1  198.78   70.09
   1 -14   1   86.49   15.90
 -14  13   1   57.59   18.10
   1 -14   1   80.99   24.00
  13   1   1   70.69   21.90
 -14  13   1   56.19   25.90
 -14  13   1   93.29   16.40
  13   1   1  107.89   40.30
 -14  13   1   62.59   33.00
  13   1   1   67.19   35.80
  13 -13  -1   40.80   16.70
 -13   0  -1   16.70    9.20
   0  13  -1   39.30   24.90
 -13   0  -1   21.40   30.40
  13 -13  -1   21.70   15.90
   0  13  -1  -38.90   68.49
   0  13  -1   29.10   18.00
  13 -13  -1   33.40   22.50
 -13   0  -1   -7.80   33.90
   0  13  -1   26.60   18.70
   0 -13   1   16.80   19.00
 -13  13   1   10.50   46.30
   0 -13   1   13.80   37.50
 -13  13   1    3.70   21.70
  13   0   1   42.00   38.20
  13   0   1   26.70   16.90
 -13  13   1   13.80    9.40
  13   0   1   12.80   21.40
 -13  13   1  -28.20   25.70
 -13  13   1  -18.30   19.20
 -13  13   1   10.00   19.80
   0 -13   1   23.30    9.80
  12 -13  -1   32.50   17.00
   1  12  -1   24.50   15.00
  12 -13  -1   12.60   15.30
   1  12  -1   11.00   23.00
  12 -13  -1   17.80   21.50
   1  12  -1   44.50   18.00
   1  12  -1   75.79   41.20
   1  12  -1   28.30   30.40
 -13   1  -1   17.30   31.70
 -13   1  -1   20.90    9.40
  13  -1   1   38.00   17.00
  -1 -12   1   42.80   10.30
  13  -1   1   71.89   35.80
 -12  13   1    5.80   15.60
 -12  13   1   31.50   21.50
  -1 -12   1   -4.00   35.20
 -12  13   1   29.00   10.30
 -12  13   1   12.60   14.40
 -12  13   1   16.60   22.20
 -12  13   1   53.29   33.90
 -12  13   1   12.10   29.40
  13  -1   1   52.99   23.70
  13  -1   1   19.70   21.90
  -1 -12   1   28.10   19.40
 -13   2  -1   35.70   33.50
 -13   2  -1   22.90   31.50
 -13   2  -1   19.10   10.10
   2  11  -1   46.50   22.90
  11 -13  -1   46.50   21.70
   2  11  -1   28.80   17.70
   2  11  -1   72.29   41.40
 -13   2  -1   33.20   36.20
  11 -13  -1   32.90   17.50
   2  11  -1   65.09   30.80
  11 -13  -1   35.60   16.90
  13  -2   1   45.30   22.30
  13  -2   1   54.69   17.10
 -11  13   1   13.60   20.30
  -2 -11   1   29.70    9.90
  13  -2   1   75.69   24.30
  13  -2   1   20.60   31.90
 -11  13   1  -14.90   22.20
 -11  13   1    6.40   30.10
 -11  13   1   33.20   33.60
  -2 -11   1   26.40   18.90
 -11  13   1   28.40   10.90
 -11  13   1   69.39   17.50
  -2 -11   1  -25.70   33.40
  10 -13  -1   12.60   18.90
  10 -13  -1   17.90   16.20
   3  10  -1  -21.30   21.20
  10 -13  -1   30.60   15.80
 -13   3  -1   24.40    8.90
   3  10  -1   -0.70   26.30
   3  10  -1   -8.90   17.90
 -13   3  -1  -31.20   21.10
 -13   3  -1   25.60   33.20
   3  10  -1    0.20   32.70
 -10  13   1   35.80   57.39
 -10  13   1  -11.30   20.60
  13  -3   1   24.10   14.50
 -10  13   1   49.00   31.30
 -10  13   1    8.10   22.30
 -10  13   1   34.30   10.50
  13  -3   1   -2.30   19.10
 -10  13   1    7.70   16.00
  13  -3   1    8.70   21.90
  -3 -10   1   -1.50   33.80
  -3 -10   1   16.10    7.90
  13  -3   1   21.30   30.30
 -10  13   1  149.59   53.19
 -10  13   1  -23.60   34.40
   9 -13  -1   10.60   40.20
   9 -13  -1   48.20   31.30
   4   9  -1   40.80   28.70
   4   9  -1   40.70   23.20
   9 -13  -1   54.39   21.80
   4   9  -1   77.19   37.40
   9 -13  -1  174.48   49.20
   9 -13  -1   71.39   18.20
 -13   4  -1  -11.50   22.50
 -13   4  -1   44.40   17.40
 -13   4  -1   66.59   35.50
   4   9  -1   47.30   19.00
 -13   4  -1   62.89   12.80
  -9  13   1   61.39   26.30
  -9  13   1   26.90   44.50
  13  -4   1   51.49   32.80
  -9  13   1   36.50   41.90
  13  -4   1   83.39   25.10
  -9  13   1   99.49   32.30
  -9  13   1   64.29   18.70
  -4  -9   1   54.39   12.00
  -9  13   1   69.79   42.60
  13  -4   1   51.09   22.20
  -4  -9   1   91.19   38.50
   5   8  -1   10.10   14.90
   8 -13  -1   18.50   15.40
 -13   5  -1   55.49   12.10
   8 -13  -1   25.40   27.70
   5   8  -1   49.20   33.20
   8 -13  -1   13.50   17.00
 -13   5  -1   43.00    9.60
 -13   5  -1   -4.40   16.00
 -13   5  -1   49.20   40.80
   8 -13  -1    6.90   34.10
 -13   5  -1   48.30   34.70
   5   8  -1   21.30   23.00
 -13   5  -1   27.90   24.00
   8 -13  -1    3.60   44.40
   5   8  -1   16.00   25.90
  -8  13   1   23.60   24.40
  13  -5   1   84.49   55.89
  -8  13   1   34.10   30.50
  -8  13   1   47.10   17.30
  13  -5   1   35.00   14.10
  13  -5   1   41.30   22.20
  13  -5   1    9.10   30.50
  13  -5   1    0.60   17.00
  -5  -8   1   -0.10   34.80
  -8  13   1   -3.50   23.60
  -8  13   1   53.19   44.50
  -8  13   1   33.10   10.90
  -8  13   1    7.90   37.50
  -5  -8   1   27.70    9.20
  13  -5   1    2.10   37.70
 -13   6  -1   68.79   14.00
   7 -13  -1   33.00   36.00
   6   7  -1   46.20   36.60
 -13   6  -1   16.70   39.20
   7 -13  -1  -20.80   53.79
 -13   6  -1   75.39   30.70
 -13   6  -1   53.19   16.70
 -13   6  -1   83.69   38.20
   6   7  -1   51.69   31.50
   6   7  -1   72.69   19.10
   7 -13  -1   59.19   19.90
   7 -13  -1   46.20   18.40
 -13   6  -1   94.69   35.20
   6   7  -1   96.39   27.00
  13  -6   1  133.09   36.10
  13  -6   1   97.49   18.60
  13  -6   1   50.69   24.40
  -7  13   1   55.29   42.60
  -6  -7   1   49.00   38.20
  -7  13   1   74.49   15.70
  -7  13   1  110.49   27.40
  -7  13   1   58.09   24.50
  13  -6   1   89.29   38.70
  -7  13   1  103.79   42.30
  -7  13   1   51.99   34.00
  -7  13   1   81.59   20.70
  -6  -7   1   77.89   13.70
  13  -6   1   69.09   21.60
  -7  13   1   56.19   39.50
  13  -6   1   76.19   41.10
 -13   7  -1   53.59   36.10
   7   6  -1  121.59   32.70
   7   6  -1   82.39   19.80
   6 -13  -1   44.00   17.20
   7   6  -1   73.99   25.60
   7   6  -1   74.39   34.80
 -13   7  -1   20.10   20.80
 -13   7  -1   44.30   36.50
 -13   7  -1   28.60   33.90
   6 -13  -1   41.60   17.80
 -13   7  -1   91.89   44.10
   6 -13  -1   56.99   40.60
 -13   7  -1   72.39   17.00
   6 -13  -1   65.59   20.30
 -13   7  -1   63.79   13.50
  13  -7   1   81.99   18.40
  13  -7   1  101.19   21.50
  -7  -6   1   92.59   13.80
  -6  13   1  112.79   46.00
  13  -7   1   47.40   33.60
  -6  13   1   50.19   41.30
  -6  13   1   44.30   24.30
  -6  13   1   76.29   15.00
  -7  -6   1   74.99   41.30
  -6  13   1   81.29   20.40
  -6  13   1   55.69   25.20
  -6  13   1  114.69   36.00
  13  -7   1   25.40   42.70
  13  -7   1   28.00   37.70
   5 -13  -1    3.80   15.50
 -13   8  -1    6.10   32.30
 -13   8  -1   46.80   39.50
   8   5  -1    8.20   26.00
 -13   8  -1   59.09   33.10
 -13   8  -1   26.20    9.20
   8   5  -1   10.10   23.80
 -13   8  -1  119.29   39.60
   5 -13  -1   32.20   41.20
 -13   8  -1   40.80   14.00
 -13   8  -1   22.40   19.40
   8   5  -1   25.30   29.90
   8   5  -1    2.80   13.80
   5 -13  -1   12.50   15.30
  -8  -5   1   45.90    8.80
  13  -8   1   16.90   13.80
  13  -8   1   28.80   17.60
  -5  13   1   32.70   30.50
  -5  13   1   27.30   24.10
  13  -8   1  -33.90   36.10
  13  -8   1  -74.29   59.99
  13  -8   1   47.50   22.10
  -5  13   1   15.00   17.10
  -8  -5   1    3.50   34.60
  -5  13   1   25.50   42.00
  -5  13   1   13.40   10.30
  -5  13   1   52.59   21.40
   9   4  -1   51.19   17.00
   9   4  -1   85.59   32.30
   9   4  -1   53.19   32.00
   4 -13  -1   30.60   20.80
 -13   9  -1 -121.79   62.19
   9   4  -1   73.89   26.90
 -13   9  -1   22.40   22.20
 -13   9  -1   35.70   34.50
 -13   9  -1   58.99   12.40
 -13   9  -1   47.80   36.40
 -13   9  -1   50.09   16.00
  13  -9   1   95.19   23.10
  -9  -4   1   41.00   41.10
  -9  -4   1   38.00   18.60
  13  -9   1   70.59   17.80
  13  -9   1    8.30   43.30
  13  -9   1  -12.30   37.90
  -4  13   1   37.00   26.00
  -4  13   1   51.69   13.10
  -9  -4   1   54.49   11.10
  -4  13   1   48.50   22.90
  -4  13   1   74.39   32.50
  -4  13   1   36.50   42.50
  13  -9   1   37.70   19.20
 -13  10  -1    8.00   20.20
   3 -13  -1   10.00   10.80
 -13  10  -1   71.89   33.90
  10   3  -1   18.20   25.30
 -13  10  -1   29.50    9.40
 -13  10  -1   50.59   48.80
   3 -13  -1   17.30   17.00
 -13  10  -1   13.40   14.90
  10   3  -1   36.80   30.70
 -13  10  -1  -19.40   31.00
  -3  13   1   -9.60   40.50
  -3  13   1   20.50   29.30
  13 -10   1   27.40   20.80
 -10  -3   1   28.30    8.50
  -3  13   1   44.50   21.10
  13 -10   1    6.70   16.80
  13 -10   1  -19.30   42.00
  -3  13   1   10.10   17.40
  -3  13   1   24.40   23.50
 -10  -3   1    9.80   15.70
  13 -10   1   13.00   42.70
 -10  -3   1   52.69   40.20
  -3  13   1   29.40   11.10
  11   2  -1   16.30   24.30
  11   2  -1   36.40   30.50
 -13  11  -1   32.80   22.00
 -13  11  -1   29.30   33.20
 -13  11  -1  -11.10   34.30
 -13  11  -1   46.70   15.20
   2 -13  -1   19.90   16.80
   2 -13  -1   46.10   12.20
  11   2  -1   24.30   23.90
  11   2  -1   27.30   14.70
 -13  11  -1   27.00    9.80
 -11  -2   1   26.70   39.90
  13 -11   1   46.10   15.70
 -11  -2   1   32.90    9.00
  -2  13   1    9.90   23.90
 -11  -2   1   24.40   15.90
  -2  13   1   50.19   19.80
  -2  13   1   11.80   43.90
  -2  13   1   47.70   40.80
  -2  13   1   21.60   11.40
  -2  13   1   21.70   21.10
  13 -11   1   14.20   18.80
  13 -11   1   36.90   14.80
  13 -11   1   11.50   20.50
 -13  12  -1   49.00   10.90
   1 -13  -1   26.60   10.90
  12   1  -1   37.70   16.30
 -13  12  -1   10.20   35.00
  12   1  -1   22.40   22.80
  12   1  -1   26.50   20.20
 -13  12  -1    8.20   15.40
   1 -13  -1   11.70   18.80
 -13  12  -1   -9.20   21.90
  12   1  -1   29.40   30.50
  13 -12   1    0.50   17.10
 -12  -1   1   21.70   38.60
 -12  -1   1    0.30   14.30
  -1  13   1   37.10   24.60
 -12  -1   1   20.60    8.80
  -1  13   1   62.59   44.10
  -1  13   1   22.90   19.00
  13 -12   1   44.30   14.50
  13 -12   1   25.80   15.60
  -1  13   1   24.90   11.20
  -1  13   1   53.59   20.10
  -1  13   1   43.00   29.70
   0 -13  -1   24.30   10.90
 -13  13  -1   26.70   16.30
 -13  13  -1   45.90   22.00
 -13  13  -1   41.70   22.00
  13   0  -1   35.10   16.90
  13   0  -1   35.20   23.50
   0 -13  -1   24.70   19.50
  13   0  -1  -10.40   19.10
 -13  13  -1   30.70   36.40
 -13  13  -1   19.40   10.00
   0  13   1   -3.10   31.60
  13 -13   1   13.30   13.40
   0  13   1   19.60   10.30
 -13   0   1   12.60    8.00
  13 -13   1   15.80   15.90
   0  13   1   17.80   19.90
   0  13   1   25.40   42.70
 -13  14  -1   97.59   17.50
  14  -1  -1   45.50   24.40
 -13  14  -1  116.69   26.60
  -1 -13  -1  103.59   25.10
 -13  14  -1   72.49   22.20
  -1 -13  -1   72.29   17.20
  14  -1  -1   99.79   23.10
 -13  14  -1   78.19   39.40
  14  -1  -1  115.89   38.20
   1  13   1   72.39   18.40
  13 -14   1   56.29   22.50
 -14   1   1  166.98   50.29
 -14   1   1   77.09   15.70
   1  13   1   74.19   32.20
 -14   1   1   86.09   20.60
   1  13   1   78.29   35.60
   1  13   1   81.19   24.40
   1  13   1   29.20   43.40
  15  -2  -1   45.80   21.30
  -2 -13  -1   38.10   14.80
 -13  15  -1   24.90   18.90
 -13  15  -1   55.09   12.50
 -13  15  -1   37.90   46.10
  15  -2  -1    9.90   32.30
 -13  15  -1   20.50   24.30
  -2 -13  -1   34.10   22.30
 -13  15  -1   66.59   41.90
  15  -2  -1   40.70   26.60
  15  -2  -1   39.00   19.00
 -13  15  -1   83.89   37.20
   2  13   1   37.20   18.80
   2  13   1   21.50   30.80
   2  13   1    1.40   42.40
 -15   2   1   31.80    9.80
   2  13   1   16.70   21.70
  13 -15   1    9.60   18.80
   2  13   1   26.20   33.10
 -15   2   1   35.40   16.60
 -15   2   1   58.19   42.50
  16  -3  -1   70.69   37.20
 -13  16  -1   47.00   21.10
 -13  16  -1   31.30   14.60
 -13  16  -1   20.10   45.20
  16  -3  -1   28.90   19.30
  -3 -13  -1   77.89   15.00
 -13  16  -1   66.29   39.80
  16  -3  -1   32.70   27.40
 -13  16  -1   24.30   26.70
  16  -3  -1   33.90   22.50
 -13  16  -1   30.10   25.50
   3  13   1   74.69   49.10
   3  13   1   29.20   23.30
   3  13   1   98.99   38.40
  13 -16   1   73.69   22.00
 -16   3   1   93.29   32.10
 -16   3   1   64.89   12.70
   3  13   1   60.89   31.90
 -16   3   1   24.30   44.70
 -16   3   1   49.40   17.40
  17  -4  -1   24.80   28.80
 -13  17  -1    9.40   33.40
  -4 -13  -1    6.90   10.60
 -13  17  -1   -6.10   11.40
 -13  17  -1  -54.99   42.20
 -13  17  -1   30.10   21.00
 -13  17  -1   -0.40   26.50
  17  -4  -1   10.80   19.50
  17  -4  -1   -4.40   33.60
   4  13   1  -41.40   41.10
   4  13   1   29.20   31.20
 -17   4   1   50.99   45.20
  13 -17   1    4.90   20.00
 -17   4   1   21.60    8.70
   4  13   1   11.30   32.20
 -17   4   1   19.50   16.00
 -13  18  -1  -10.80   45.80
  18  -5  -1   -2.20   35.30
 -13  18  -1   13.70   35.70
  18  -5  -1   52.59   31.90
  18  -5  -1   34.80   22.30
 -13  18  -1   24.70   28.40
  -5 -13  -1   17.90   12.10
 -13  18  -1    4.20   30.10
 -18   5   1   16.90   15.50
   5  13   1   49.80   34.70
   5  13   1   -3.40   32.40
   5  13   1   40.40   47.20
  13 -18   1   47.10   26.90
 -18   5   1   49.10   44.10
 -18   5   1   43.80   10.50
   5  13   1   55.59   27.50
 -13  19  -1   59.79   21.80
  19  -6  -1   37.80   19.70
 -13  19  -1   33.20   27.20
 -13  19  -1    1.00   27.70
  19  -6  -1  -15.10   62.49
 -13  19  -1   54.79   76.39
 -13  19  -1   44.10   41.40
  19  -6  -1   31.60   19.20
  -6 -13  -1   26.00   11.70
   6  13   1   23.20   22.70
 -19   6   1   24.40   10.10
   6  13   1   47.70   36.40
   6  13   1  124.79   75.79
   6  13   1   50.99   36.00
 -19   6   1   32.80   45.20
 -19   6   1   31.70   15.30
  13 -19   1   -8.40   20.60
  20  -7  -1   42.30   18.90
 -13  20  -1    3.30   21.00
 -13  20  -1   68.09   28.50
 -13  20  -1   13.70   34.90
 -13  20  -1  193.78   54.19
 -13  20  -1   23.60   27.20
  20  -7  -1   19.30   19.30
  20  -7  -1   30.80   37.50
   7  13   1    1.50   44.40
   7  13   1   37.00   32.70
   7  13   1   18.30   21.90
  13 -20   1   -9.80   20.00
 -20   7   1   21.70   38.60
   7  13   1    8.80   32.70
  21  -8  -1  127.59   36.40
  21  -8  -1  168.98   28.80
 -13  21  -1   97.49   33.00
  21  -8  -1  100.79   65.29
  -8 -13  -1  123.09   20.50
 -13  21  -1   62.49   31.30
 -13  21  -1   65.69   40.50
 -13  21  -1  109.09   28.60
 -21   8   1   52.59   43.50
  13 -21   1   94.39   29.00
   8  13   1  109.79   37.50
   8  13   1   78.79   37.10
   8  13   1  107.79   35.80
 -21   8   1  113.59   20.20
   8  13   1   36.50   52.49
   8  13   1  135.69   29.20
 -13  22  -1   46.40   37.70
  -9 -13  -1   41.50   22.10
 -13  22  -1   14.90   26.20
 -13  22  -1   21.10   27.90
  -9 -13  -1   57.29   11.70
  22  -9  -1   39.90   29.90
 -13  22  -1   80.99   43.30
   9  13   1   56.79   30.00
   9  13   1   70.79   23.60
  13 -22   1   28.80   27.50
 -22   9   1   56.79   11.70
 -22   9   1   24.30   37.80
   9  13   1   15.20   30.50
   9  13   1    8.40   29.70
 -10 -13  -1   71.39   17.50
 -13  23  -1  107.59   30.20
 -13  23  -1   53.49   27.90
 -10 -13  -1   94.49   25.10
 -13  23  -1   85.19   24.60
  23 -10  -1  134.69   30.90
  13 -23   1  118.89   20.90
  13 -23   1  103.39   26.80
 -23  10   1  141.59   19.30
  10  13   1  120.79   25.70
  10  13   1   66.49   32.60
  10  13   1  221.18   46.40
  24 -11  -1   12.00   14.80
  24 -11  -1    9.70   13.40
 -13  24  -1   -0.80   21.70
 -11 -13  -1   34.40   15.70
 -13  24  -1   35.00   20.60
  11  13   1   -9.80   24.20
  11  13   1   -3.70   16.90
  11  13   1    4.70   25.20
  13 -24   1   29.10   16.30
 -13  25  -1   81.49   19.70
 -12 -13  -1   22.10   13.30
 -13  25  -1   16.40   17.40
  25 -12  -1   13.20   11.90
  12  13   1    8.30   13.60
 -25  12   1    7.60   14.60
  12  13   1   30.90   22.20
  13 -25   1   15.90   12.70
 -13  26  -1   10.30   14.20
  13  13   1   24.00   17.10
  13  13   1    5.80   11.80
 -26  13   1    7.50   11.40
 -14 -13  -1   13.00    9.30
  14  13   1   12.90   16.30
 -12  26  -1   22.20   15.20
 -26  14   1   53.69   17.10
  14  12   1   31.00   19.00
 -11  25  -1   26.80   15.00
 -11  25  -1   20.90   12.90
  25 -14  -1   27.00   11.80
  14  11   1   -5.50   13.50
  14  11   1   24.20   23.40
 -25  14   1    1.90   17.00
 -10  24  -1   41.40   25.90
 -10  24  -1   23.20   19.70
 -10  24  -1   62.09   19.30
  24 -14  -1   61.09   17.50
  10 -24   1   32.70   17.70
  14  10   1   35.10   24.80
  14  10   1   63.49   17.80
 -24  14   1   29.30   17.60
  14  10   1   66.79   27.20
  -9  23  -1    7.60   21.40
  -9  23  -1  -15.00   18.60
  23 -14  -1    7.40   15.10
 -14  -9  -1   -5.50    9.40
  23 -14  -1   57.89   17.60
 -14  -9  -1   -0.40   12.30
  -9  23  -1   19.90   24.50
 -23  14   1    9.50   20.60
  14   9   1    3.20   25.20
  14   9   1   -3.80   16.70
   9 -23   1    3.90   15.50
  14   9   1   54.99   28.80
   9 -23   1   -1.90   17.30
  22 -14  -1   49.60   21.20
  -8  22  -1   76.79   34.40
 -14  -8  -1   32.50   17.50
  22 -14  -1   40.60   18.10
  -8  22  -1   40.90   28.80
  -8  22  -1   87.99   24.90
 -14  -8  -1   27.80   11.40
  14   8   1   40.70   29.90
   8 -22   1   61.89   13.20
   8 -22   1   27.60   24.30
  14   8   1   33.80   30.40
  14   8   1   26.60   24.60
  14   8   1   72.69   40.30
 -22  14   1   67.89   13.60
  21 -14  -1   25.60   19.90
  -7  21  -1    4.10   23.60
  21 -14  -1  -21.10   23.90
 -14  -7  -1   32.90   10.30
  -7  21  -1   47.80   29.50
  -7  21  -1  -21.50   32.10
  -7  21  -1   16.80   23.10
  21 -14  -1   47.20   19.40
  -7  21  -1   45.60   88.99
 -14  -7  -1   40.60   17.60
  14   7   1  -31.80   80.69
  14   7   1   57.69   34.20
   7 -21   1   46.00   23.50
  14   7   1   36.60   21.10
  14   7   1   -5.30   26.70
  14   7   1   46.40   31.40
 -21  14   1    1.70   36.70
 -21  14   1   34.30   10.80
   7 -21   1   47.30   12.40
 -14  -6  -1   69.19   46.80
  -6  20  -1   40.40   43.60
  -6  20  -1   27.00   24.80
  -6  20  -1   35.70   25.10
 -14  -6  -1   37.30   11.10
  -6  20  -1   12.10   49.10
  20 -14  -1   39.00   20.00
  -6  20  -1   -6.30   29.70
  20 -14  -1   62.29   26.40
  20 -14  -1   25.00   19.70
   6 -20   1   26.30   23.40
  14   6   1  106.49   33.30
 -20  14   1  -22.80   14.90
  14   6   1   48.10   35.40
  14   6   1   46.50   22.30
  14   6   1   10.60   27.00
   6 -20   1   21.90   12.20
 -20  14   1    8.10   37.50
  14   6   1   60.59   46.00
 -20  14   1   48.70   12.10
  19 -14  -1   51.99   28.40
  -5  19  -1   44.50   25.70
 -14  -5  -1   41.10   12.30
  -5  19  -1   58.19   38.10
  -5  19  -1   63.19   26.00
  19 -14  -1   42.20   20.90
 -14  -5  -1   14.40   17.80
  -5  19  -1   40.20   30.60
 -14  -5  -1   16.50   45.70
  -5  19  -1   73.19   46.00
  19 -14  -1   40.10   21.00
  14   5   1   44.80   31.30
  14   5   1   14.40   34.70
  14   5   1   38.70   42.40
   5 -19   1   42.90   13.40
  14   5   1   25.10   28.40
 -19  14   1  -45.90   43.70
 -19  14   1   37.70   24.00
   5 -19   1   10.60   23.20
  14   5   1   80.59   23.40
 -19  14   1   83.39   14.60
  18 -14  -1  -23.00   24.20
  -4  18  -1   -7.30   47.20
  18 -14  -1   -1.30   21.10
  -4  18  -1  -26.30   27.30
  18 -14  -1   -3.70   17.40
 -14  -4  -1   19.60   16.90
  -4  18  -1  -24.20   36.00
 -14  -4  -1   -2.80    9.20
  -4  18  -1   -4.90   22.50
 -14  -4  -1   -8.90   39.80
 -18  14   1   13.80   10.30
  14   4   1   19.00   20.90
  14   4   1    5.40   35.00
  14   4   1  -25.60   27.10
  14   4   1    3.00   41.30
   4 -18   1   -2.80   10.30
  14   4   1   -3.10   25.50
   4 -18   1   19.00   22.40
 -18  14   1  -29.30   45.10
  -3  17  -1   65.09   25.50
  17 -14  -1   34.20   21.90
  -3  17  -1   71.59   39.70
  -3  17  -1   76.39   31.80
 -14  -3  -1   84.89   15.20
  17 -14  -1   81.79   29.60
  -3  17  -1   56.69   26.10
 -14  -3  -1  -54.09   40.00
  -3  17  -1   96.89   50.49
  14   3   1   49.40   32.20
  14   3   1   64.19   30.30
  14   3   1   26.20   22.70
   3 -17   1   68.19   15.60
  14   3   1   82.49   45.90
 -17  14   1   66.39   30.70
   3 -17   1   35.90   25.60
 -17  14   1   78.29   15.60
 -17  14   1   15.40   42.80
  14   3   1   89.89   39.30
  16 -14  -1   38.80   18.80
 -14  -2  -1   13.50   10.10
  -2  16  -1   24.50   46.10
  -2  16  -1   37.10   21.10
  -2  16  -1   22.60   22.40
  16 -14  -1  -16.60   26.20
  -2  16  -1   44.60   29.60
  -2  16  -1  -25.40   31.60
 -14  -2  -1   -0.90   38.40
  16 -14  -1   40.60   20.10
   2 -16   1    9.70   10.70
  14   2   1  -10.60   32.50
 -16  14   1   29.10   25.00
  14   2   1   28.80   40.90
   2 -16   1   15.60   21.80
  14   2   1   65.19   27.50
 -16  14   1   15.20   10.30
  14   2   1   29.90   27.10
 -16  14   1   46.40   41.30
  14   2   1   30.60   20.60
 -14  -1  -1  193.98   30.40
 -14  -1  -1  129.99   51.09
  -1  15  -1  104.39   33.70
  -1  15  -1  187.58   56.39
  -1  15  -1   92.09   38.90
  -1  15  -1  197.38   49.20
  15 -14  -1  195.18   34.30
  15 -14  -1  145.39   34.70
  -1  15  -1  194.58   36.40
   1 -15   1  196.58   30.50
  14   1   1  194.78   50.79
 -15  14   1  185.48   38.70
 -15  14   1  171.28   51.89
   1 -15   1  227.48   37.70
  14   1   1  138.09   39.50
  14   1   1  192.98   35.10
  14   1   1  130.89   39.40
  14   1   1  165.18   51.79
   0  14  -1   55.49   31.80
 -14   0  -1   13.40   15.10
  14 -14  -1   31.10   18.50
   0  14  -1   10.00   24.40
 -14   0  -1   22.90   38.00
   0  14  -1   28.90   16.20
   0  14  -1   47.50   20.30
 -14   0  -1    5.10   30.40
  14 -14  -1   -9.30   17.80
   0  14  -1   13.60   40.60
  14 -14  -1   -2.00   22.60
   0 -14   1   21.60   10.30
 -14  14   1   22.00    9.70
 -14  14   1   -6.00   33.40
  14   0   1   71.29   39.80
  14   0   1    7.40   23.80
 -14  14   1  -27.60   14.80
 -14  14   1   40.30   35.90
  14   0   1   24.10   18.70
   0 -14   1   22.20   21.00
 -14  14   1   45.80   24.60
  14   0   1   60.39   26.10
 -14   1  -1   51.59   35.80
   1  13  -1   24.70   32.00
  13 -14  -1  128.29   27.60
 -14   1  -1   97.19   16.60
  13 -14  -1   81.39   21.80
   1  13  -1  102.99   25.70
   1  13  -1   62.89   20.70
   1  13  -1   58.69   45.80
 -14   1  -1   80.49   41.50
   1  13  -1   55.69   35.10
  13 -14  -1   67.39   23.00
  14  -1   1   37.70   27.30
 -13  14   1   58.49   27.20
 -13  14   1   67.69   25.10
  14  -1   1   68.89   27.30
  14  -1   1   59.59   21.30
  -1 -13   1   83.09   15.80
  -1 -13   1  103.49   63.29
 -13  14   1  108.79   17.30
 -13  14   1   53.79   21.00
 -13  14   1   60.29   56.59
  -1 -13   1   94.69   25.40
  12 -14  -1   45.70   22.40
   2  12  -1   44.20   24.90
 -14   2  -1   31.10   10.30
   2  12  -1   80.19   41.90
  12 -14  -1   22.40   17.60
 -14   2  -1   71.99   37.40
   2  12  -1   35.40   20.60
  12 -14  -1   57.29   18.10
   2  12  -1   31.90   39.90
 -12  14   1   42.30   33.20
  14  -2   1   30.10   22.90
 -12  14   1   15.60   17.40
 -12  14   1   42.40   24.50
  -2 -12   1   52.39   37.60
  14  -2   1    9.10   16.30
  -2 -12   1   41.50   20.90
 -12  14   1    2.00   32.30
 -12  14   1   16.80   11.10
 -12  14   1   54.99   24.10
  -2 -12   1   45.30   10.80
  11 -14  -1   51.29   22.00
  11 -14  -1   38.10   18.70
   3  11  -1   44.10   42.30
  11 -14  -1   37.60   17.20
 -14   3  -1   15.60   33.30
 -14   3  -1    9.90   34.50
   3  11  -1   42.10   19.40
 -14   3  -1   26.30   10.10
   3  11  -1   29.20   30.30
 -11  14   1   43.60   12.00
 -11  14   1   48.30   25.30
  14  -3   1   23.20   15.80
  14  -3   1   29.20   21.20
 -11  14   1   20.10   17.60
  14  -3   1   71.79   25.40
  14  -3   1   36.60   34.00
  -3 -11   1   39.50   10.40
  -3 -11   1   47.70   37.20
 -11  14   1   30.90   35.60
 -11  14   1   27.80   23.30
 -11  14   1   -5.90   37.90
   4  10  -1  105.89   40.70
   4  10  -1   59.49   21.10
 -14   4  -1   70.99   14.50
  10 -14  -1   60.29   19.50
 -14   4  -1   62.59   38.60
   4  10  -1   91.49   27.80
 -14   4  -1   -2.30   26.80
  10 -14  -1   65.19   23.10
  10 -14  -1   93.89   21.40
  14  -4   1   81.49   27.00
  14  -4   1   25.20   33.20
 -10  14   1   96.39   25.50
 -10  14   1   34.20   39.10
  -4 -10   1   75.99   14.30
  14  -4   1   69.69   24.20
  -4 -10   1   91.29   41.60
 -10  14   1   73.39   27.00
  14  -4   1   68.69   19.30
 -10  14   1   71.99   26.40
 -10  14   1   74.19   15.60
   5   9  -1   25.50   24.40
   5   9  -1   12.70   16.00
   9 -14  -1   19.10   14.80
   5   9  -1   12.40   29.10
   9 -14  -1    0.30   17.40
   9 -14  -1   10.40   15.50
 -14   5  -1    8.70    9.50
 -14   5  -1   35.60   34.60
 -14   5  -1   11.20    8.00
 -14   5  -1   -9.50   22.00
  14  -5   1   26.10   31.30
  -9  14   1    7.80   17.00
  14  -5   1   -7.60   21.30
  14  -5   1   20.70   14.40
  -9  14   1   56.29   32.50
  -9  14   1  -29.10   18.40
  14  -5   1   -6.00   17.90
  -5  -9   1  -12.00   33.00
  -9  14   1   24.40   10.30
  -5  -9   1   19.20    8.10
  -9  14   1    0.30   23.10
  -9  14   1    3.40   38.10
 -14   6  -1  183.58   31.90
   8 -14  -1  190.18   36.00
 -14   6  -1  184.48   51.09
   8 -14  -1  164.88   33.70
   6   8  -1  253.37   47.00
 -14   6  -1  182.18   32.40
   6   8  -1  227.28   35.90
   6   8  -1  232.78   41.00
   6   8  -1  142.29   78.39
  -8  14   1  185.38   39.20
  14  -6   1  189.88   49.20
  -8  14   1  174.98   35.70
  14  -6   1  194.28   34.50
  -6  -8   1  201.88   52.89
  -8  14   1  193.88   49.60
  -6  -8   1  197.28   31.40
  -8  14   1  275.97   59.69
  -8  14   1  170.58   32.50
  14  -6   1  199.58   39.90
  -8  14   1  175.78   39.90
 -14   7  -1   -0.40   33.10
   7 -14  -1    6.30   16.20
 -14   7  -1   21.00    8.60
   7 -14  -1    7.80   16.40
   7   7  -1   13.10   28.40
 -14   7  -1   39.80   26.50
   7   7  -1   56.49   25.00
 -14   7  -1   32.10   17.70
   7   7  -1    2.10   37.60
   7 -14  -1   16.50   13.50
   7   7  -1   14.30   16.80
 -14   7  -1   12.80   12.10
  14  -7   1   36.80   14.80
  -7  14   1   17.70   11.40
  -7  14   1   48.10   45.00
  -7  -7   1   22.10    8.30
  -7  14   1   13.60   24.10
  -7  14   1   14.80   33.10
  -7  14   1   25.80   17.50
  -7  14   1  -10.50   21.90
  -7  -7   1   34.90   36.40
  14  -7   1   20.30   34.00
  14  -7   1   23.40   19.00
 -14   8  -1  205.58   49.60
 -14   8  -1  225.58   54.39
   8   6  -1  246.68   49.40
 -14   8  -1  207.18   33.90
   8   6  -1  187.58   36.20
   6 -14  -1  188.98   38.00
   8   6  -1  280.37   43.90
 -14   8  -1  160.08   37.50
   8   6  -1   93.59   73.59
 -14   8  -1  188.48   34.60
  -6  14   1  247.08   51.29
  -6  14   1  169.48   40.90
  -6  14   1  218.28   37.70
  -8  -6   1  173.08   33.10
  14  -8   1  297.27   43.70
  -6  14   1  190.08   58.29
  -6  14   1  211.78   35.10
  -6  14   1  216.98   39.90
  -8  -6   1  123.99   52.89
  14  -8   1  227.58   39.20
  14  -8   1  209.28   49.30
  14  -8   1  219.18   36.40
 -14   9  -1    4.00   29.30
 -14   9  -1   19.00    9.00
   9   5  -1   17.30   25.20
   9   5  -1   38.80   16.50
 -14   9  -1   -3.50   19.90
 -14   9  -1   26.20   13.10
 -14   9  -1   37.70   35.90
   9   5  -1   13.40   30.50
   5 -14  -1   12.30   15.50
  -5  14   1    7.50   22.00
  -9  -5   1   37.40   18.80
  -9  -5   1   10.00   35.80
  14  -9   1   30.20   16.40
  -5  14   1   48.30   26.10
  -5  14   1   23.20   17.60
  14  -9   1   69.19   22.50
  14  -9   1   24.80   20.00
  -5  14   1  -11.60   39.30
  14  -9   1   13.90   30.20
  -9  -5   1   15.90    7.80
  10   4  -1   62.29   28.80
 -14  10  -1   62.89   23.90
 -14  10  -1   47.40   13.50
 -14  10  -1   90.99   37.90
  10   4  -1   39.30   33.20
 -14  10  -1   77.79   17.60
 -14  10  -1   38.20   36.50
   4 -14  -1   37.10   20.00
  10   4  -1   54.79   19.00
  -4  14   1   55.99   33.80
 -10  -4   1   57.19   62.39
  -4  14   1   81.09   27.30
 -10  -4   1   84.09   13.30
  -4  14   1   67.59   21.80
  -4  14   1  123.99   49.20
  14 -10   1   75.09   24.60
  -4  14   1   51.49   24.30
 -10  -4   1   47.30   20.10
  11   3  -1   23.30   31.10
  11   3  -1   35.00   22.80
 -14  11  -1   29.90   15.90
  11   3  -1   61.79   17.00
  11   3  -1   16.90   31.10
 -14  11  -1   22.70   22.40
 -14  11  -1   27.80   35.20
 -14  11  -1   -5.90   32.20
 -14  11  -1   38.90   10.90
   3 -14  -1   24.10   12.20
   3 -14  -1   48.80   18.90
  14 -11   1    7.70   21.60
 -11  -3   1   47.50   10.40
 -11  -3   1   43.90   40.50
  -3  14   1   46.30   50.49
  -3  14   1   47.30   21.60
  -3  14   1   52.19   19.60
  14 -11   1   32.10   16.20
  -3  14   1    2.10   43.00
 -11  -3   1   30.20   16.90
  14 -11   1   68.69   21.20
  -3  14   1   25.20   26.10
  -3  14   1   38.80   23.20
 -14  12  -1   41.40   22.20
  12   2  -1   23.00   33.10
 -14  12  -1   17.50   21.50
 -14  12  -1   46.00   11.80
   2 -14  -1   52.29   13.70
  12   2  -1   47.40   24.00
  12   2  -1   69.09   18.70
  12   2  -1   16.00   24.20
 -14  12  -1   52.69   17.20
 -14  12  -1   -5.50   32.60
   2 -14  -1   25.30   20.40
  -2  14   1   66.19   44.60
  -2  14   1   18.20   30.70
  14 -12   1   32.70   17.00
  14 -12   1   14.80   21.90
 -12  -2   1   29.70   17.50
 -12  -2   1   43.60   10.40
  -2  14   1   53.69   21.50
  -2  14   1   40.30   42.50
  14 -12   1   31.40   19.40
  -2  14   1   28.30   21.70
 -14  13  -1   78.19   25.70
  13   1  -1   64.29   25.10
   1 -14  -1   79.59   24.10
  13   1  -1  123.49   40.60
 -14  13  -1   38.00   36.90
  13   1  -1   82.99   22.20
 -14  13  -1   57.09   20.90
 -14  13  -1   88.69   43.60
  13   1  -1   65.59   34.80
 -14  13  -1   44.90   25.20
   1 -14  -1   65.79   16.20
 -14  13  -1   87.29   16.20
  14 -13   1   97.59   17.90
  -1  14   1   26.70   51.59
  -1  14   1   62.69   34.20
  -1  14   1   79.99   18.10
 -13  -1   1   79.89   14.90
 -13  -1   1   90.69   20.70
  -1  14   1   60.89   24.40
  -1  14   1   36.70   22.50
  14 -13   1   43.00   20.80
  14 -13   1    8.30   30.40
 -13  -1   1   90.49   44.20
 -14  14  -1   21.40   35.80
  14   0  -1    5.70   22.50
  14   0  -1   33.30   18.20
   0 -14  -1   19.90   20.80
 -14  14  -1   19.90   38.40
  14   0  -1   49.99   33.20
 -14  14  -1    9.60   23.30
  14   0  -1   15.60   20.70
 -14  14  -1   -1.10   22.30
 -14  14  -1   19.10   10.70
 -14  14  -1   19.80   17.50
  14 -14   1   30.50   18.00
   0  14   1  -19.10   29.50
   0  14   1  -10.20   43.20
   0  14   1    5.90   12.90
 -14   0   1   26.70   39.70
   0  14   1   20.30   21.30
   0  14   1    9.70   19.40
 -14   0   1   14.30    8.80
   0  14   1   -2.50   27.00
 -14   0   1   48.60   17.40
 -14  15  -1  166.88   55.99
  15  -1  -1  182.18   50.59
 -14  15  -1  238.88   32.20
  -1 -14  -1  145.19   37.00
  15  -1  -1  130.39   36.60
 -14  15  -1   96.99   38.10
  15  -1  -1  200.08   35.50
 -14  15  -1  174.38   34.40
  -1 -14  -1  202.88   31.20
  15  -1  -1  148.29   39.70
 -14  15  -1  253.27   54.39
 -14  15  -1  199.98   38.70
  14 -15   1  203.08   36.70
 -15   1   1  179.98   33.20
   1  14   1  177.78   43.90
 -15   1   1  146.99   56.99
   1  14   1  147.69   57.39
   1  14   1  141.89   36.50
   1  14   1  153.68   34.70
 -15   1   1  188.88   30.20
   1  14   1  143.39   47.00
  -2 -14  -1   32.40   12.00
  16  -2  -1   63.79   29.60
  16  -2  -1   17.80   21.00
  16  -2  -1   40.10   36.10
 -14  16  -1   18.10   20.00
 -14  16  -1   20.50   35.20
 -14  16  -1    5.80   11.50
 -14  16  -1   69.29   27.20
 -14  16  -1   27.40   25.30
 -14  16  -1   20.30   42.90
  16  -2  -1   36.40   18.90
   2  14   1   33.80   23.40
   2  14   1   37.10   30.60
  14 -16   1   48.20   20.60
 -16   2   1  -11.50   42.90
   2  14   1   39.10   34.20
 -16   2   1   47.30   15.30
   2  14   1  -40.10   41.60
   2  14   1   -9.30   19.20
 -16   2   1   27.20    9.50
 -14  17  -1   63.19   28.90
 -14  17  -1   42.00   45.50
  17  -3  -1   81.69   21.30
  17  -3  -1   47.00   35.80
  17  -3  -1  100.69   33.50
  -3 -14  -1   76.29   16.20
 -14  17  -1   88.89   21.80
 -14  17  -1   -4.80   27.90
 -14  17  -1   49.80   31.80
 -14  17  -1   49.80   38.80
  17  -3  -1   71.29   23.30
  14 -17   1   58.19   37.20
 -17   3   1   69.39   46.10
   3  14   1   70.19   38.90
   3  14   1   60.99   52.19
   3  14   1   43.60   24.90
 -17   3   1   64.39   21.30
 -17   3   1   64.99   13.70
   3  14   1   56.19   33.00
  18  -4  -1    1.60   28.00
 -14  18  -1    8.00   20.60
 -14  18  -1   57.59   27.10
 -14  18  -1   12.20   35.00
  18  -4  -1    8.60   34.00
  -4 -14  -1   24.80   11.40
 -14  18  -1   74.49   49.20
  18  -4  -1    7.70   16.90
 -14  18  -1    1.10   26.90
 -18   4   1    6.90   16.20
   4  14   1   29.40   22.50
 -18   4   1    4.20    8.80
   4  14   1   -4.70   33.80
   4  14   1   34.60   45.40
   4  14   1    5.70   34.60
 -18   4   1   21.00   41.40
  14 -18   1   16.90   21.60
  19  -5  -1   82.39   34.10
 -14  19  -1   -6.80   36.50
  19  -5  -1   78.49   22.30
  19  -5  -1   68.99   23.00
 -14  19  -1   62.19   29.10
 -14  19  -1   78.19   29.90
 -14  19  -1   19.90   50.99
  -5 -14  -1   91.69   16.00
 -14  19  -1   62.09   23.40
  19  -5  -1   71.89   37.70
   5  14   1   82.39   47.60
   5  14   1   22.70   36.10
  14 -19   1   51.49   23.90
 -19   5   1   45.70   43.80
 -19   5   1   33.70   18.80
 -19   5   1   56.69   13.50
   5  14   1   23.70   36.70
   5  14   1   73.59   25.80
  20  -6  -1   37.40   18.90
  20  -6  -1  -20.30   34.00
  20  -6  -1  -14.40   17.00
  -6 -14  -1   32.90   12.10
 -14  20  -1    1.10   25.90
 -14  20  -1   60.29   21.60
 -14  20  -1   -2.50   56.29
 -14  20  -1   30.20   26.60
 -14  20  -1   63.49   37.20
 -20   6   1   28.40   40.60
  14 -20   1   68.69   23.00
   6  14   1   43.20   32.90
 -20   6   1   47.70   11.00
   6  14   1   26.80   21.80
   6  14   1   14.60   44.50
   6  14   1   84.39   35.40
  21  -7  -1   34.60   19.50
 -14  21  -1 -154.58   72.89
 -14  21  -1   51.49   28.20
 -14  21  -1   34.50   21.30
 -14  21  -1   18.70   34.30
 -14  21  -1   -5.30   24.90
  -7 -14  -1   32.60   10.80
  21  -7  -1   73.39   32.60
  14 -21   1    4.90   20.80
 -21   7   1    5.80   36.90
   7  14   1   84.09   32.60
   7  14   1  -16.80   28.20
   7  14   1    5.60   30.80
   7  14   1   47.50   21.80
 -21   7   1   28.60    9.40
 -14  22  -1   62.49   21.80
  22  -8  -1   69.49   30.20
  22  -8  -1   73.09   29.70
 -14  22  -1   22.10   36.20
  -8 -14  -1   56.49   23.70
 -14  22  -1   44.00   30.70
 -14  22  -1  -17.20   37.20
  -8 -14  -1   31.50   10.00
 -22   8   1   47.90   38.60
   8  14   1   23.10   29.80
 -22   8   1   38.90   10.40
   8  14   1   20.00   30.90
   8  14   1   62.29   37.40
  14 -22   1    6.20   22.50
  -9 -14  -1    8.00   19.80
[truncated: 2,266,774 more chars]
