# Supplementary material for: Evidence for an Electronically Driven Charge Density Wave in a 1D Metallic MOF
Source: ACS Cent Sci. 2026 May 5;12(5):704–11. doi: 10.1021/acscentsci.6c00405 (PMC13220207; doi:10.1021/acscentsci.6c00405)
Supplement: Supplementary file 8 [file oc6c00405_si_008.cif]

####################################################################### 
# 
# This file contains crystal structure data downloaded from the 
# Cambridge Structural Database (CSD) hosted by the Cambridge 
# Crystallographic Data Centre (CCDC).
# 
# Full information about CCDC data access policies and citation 
# guidelines are available at http://www.ccdc.cam.ac.uk/access/V1 
# 
# Audit and citation data items may have been added by the CCDC. 
# Please retain this information to preserve the provenance of 
# this file and to allow appropriate attribution of the data. 
# 
#######################################################################

data_jo3_pl_sq
_database_code_depnum_ccdc_archive 'CCDC 2500711'
loop_
_audit_author_name
_audit_author_address
'Julius Oppenheim'
;Princeton University
United States of America
;
_audit_update_record             
;
2025-11-05 deposited with the CCDC.	2026-03-06 downloaded from the CCDC.
;

# start Validation Reply Form
_vrf_RINTA01_jo3_pl_sq           
;
PROBLEM: The value of Rint is greater than 0.25
RESPONSE: The crystal was of poor quality. Specifically, the crystallites are 
  all small (<5 microns in thickness) and have unexplained non-merohedral
  twinning. We were unable to fit the minor domains with <5 domains in cellnow.
;
_vrf_THETM01_jo3_pl_sq           
;
PROBLEM: The value of sine(theta_max)/wavelength is less than 0.550
RESPONSE: The crystal was of poor quality and only diffracted to 1 angstrom.
;
_vrf_PLAT020_jo3_pl_sq           
;
PROBLEM: The Value of Rint is Greater Than 0.12 .........      0.392 Report
RESPONSE: The crystal was of poor quality.
;
_vrf_PLAT084_jo3_pl_sq           
;
PROBLEM: High wR2 Value (i.e. > 0.25) ...................       0.46 Report
RESPONSE: The crystal was of poor quality, leading to issues with refinement.
;
_vrf_PLAT971_jo3_pl_sq           
;
PROBLEM: Check Calcd Resid. Dens.  1.03Ang From Sm2             3.81 eA-3  
RESPONSE: The crystal was of poor quality, leading to issues with refinement.
;
_vrf_PLAT973_jo3_pl_sq           
;
PROBLEM: Check Calcd Positive Resid. Density on       Sm3       3.55 eA-3  
RESPONSE: The crystal was of poor quality, leading to issues with refinement.
;
# end Validation Reply Form


_audit_creation_method           SHELXL-2018/3
_shelx_SHELXL_version_number     2018/3
_chemical_name_systematic        (SmOH)3(HOTP)2.nH2O
_chemical_name_common            
'monoclinic-SmHOTP; delta-SmHOTP; (SmOH)3(HOTP)2'
_chemical_melting_point          ?
_chemical_formula_moiety         C72H24O42Sm6
_chemical_formula_sum            'C72 H24 O42 Sm6'
_chemical_formula_weight         2463.01

loop_
_atom_type_symbol
_atom_type_description
_atom_type_scat_dispersion_real
_atom_type_scat_dispersion_imag
_atom_type_scat_source
C C 0.0181 0.0091 'International Tables Vol C Tables 4.2.6.8 and 6.1.1.4'
H H 0.0000 0.0000 'International Tables Vol C Tables 4.2.6.8 and 6.1.1.4'
O O 0.0492 0.0322 'International Tables Vol C Tables 4.2.6.8 and 6.1.1.4'
Sm Sm -5.3236 12.2178 'International Tables Vol C Tables 4.2.6.8 and 6.1.1.4'

_space_group_crystal_system      monoclinic
_space_group_IT_number           14
_space_group_name_H-M_alt        'P 21/n'
_space_group_name_Hall           '-P 2yn'

_shelx_space_group_comment       
;
The symmetry employed for this shelxl refinement is uniquely defined
by the following loop, which should always be used as a source of
symmetry information in preference to the above space-group names.
They are only intended as comments.
;

loop_
_space_group_symop_operation_xyz
'x, y, z'
'-x+1/2, y+1/2, -z+1/2'
'-x, -y, -z'
'x-1/2, -y-1/2, z-1/2'

_cell_length_a                   6.3682(6)
_cell_length_b                   38.704(5)
_cell_length_c                   21.877(2)
_cell_angle_alpha                90
_cell_angle_beta                 95.771(7)
_cell_angle_gamma                90
_cell_volume                     5364.8(10)
_cell_formula_units_Z            2
_cell_measurement_temperature    100(2)
_cell_measurement_reflns_used    2381
_cell_measurement_theta_min      2.28
_cell_measurement_theta_max      49.66

_exptl_crystal_description       needle
_exptl_crystal_colour            blue
_exptl_crystal_density_meas      ?
_exptl_crystal_density_method    'not measured'
_exptl_crystal_density_diffrn    1.525
_exptl_crystal_F_000             2328
_exptl_transmission_factor_min   ?
_exptl_transmission_factor_max   ?
_exptl_crystal_size_max          0.075
_exptl_crystal_size_mid          0.005
_exptl_crystal_size_min          0.005
_exptl_absorpt_coefficient_mu    24.875
_shelx_estimated_absorpt_T_min   ?
_shelx_estimated_absorpt_T_max   ?
_exptl_absorpt_correction_type   multi-scan
_exptl_absorpt_correction_T_min  0.1187
_exptl_absorpt_correction_T_max  0.2654
_exptl_absorpt_process_details   'SADABS (Herbst-Irmer et al., 2015)'
_exptl_absorpt_special_details   ?
_diffrn_ambient_temperature      100(2)
_diffrn_radiation_wavelength     1.54178
_diffrn_radiation_type           CuK\a
_diffrn_source                   
'I\mS micro-focus sealed tube, multilayer optics'
_diffrn_measurement_device_type  'Bruker Photon3 CPAD'
_diffrn_measurement_method       '\f and \w scans'
_diffrn_detector_area_resol_mean 7.4
_diffrn_reflns_number            64320
_diffrn_reflns_av_unetI/netI     0.1933
_diffrn_reflns_av_R_equivalents  0.3918
_diffrn_reflns_limit_h_min       -6
_diffrn_reflns_limit_h_max       6
_diffrn_reflns_limit_k_min       -38
_diffrn_reflns_limit_k_max       38
_diffrn_reflns_limit_l_min       -21
_diffrn_reflns_limit_l_max       21
_diffrn_reflns_theta_min         2.283
_diffrn_reflns_theta_max         50.426
_diffrn_reflns_theta_full        50.426
_diffrn_measured_fraction_theta_max 1.000
_diffrn_measured_fraction_theta_full 1.000
_diffrn_reflns_Laue_measured_fraction_max 1.000
_diffrn_reflns_Laue_measured_fraction_full 1.000
_diffrn_reflns_point_group_measured_fraction_max 1.000
_diffrn_reflns_point_group_measured_fraction_full 1.000
_reflns_number_total             5627
_reflns_number_gt                3700
_reflns_threshold_expression     'I > 2\s(I)'
_reflns_Friedel_coverage         0.000
_reflns_Friedel_fraction_max     .
_reflns_Friedel_fraction_full    .

_reflns_special_details          
;
 Reflections were merged by SHELXL according to the crystal
 class for the calculation of statistics and refinement.
 
 Structure factors included contributions from the .fab file.
 
 _reflns_Friedel_fraction is defined as the number of unique
 Friedel pairs measured divided by the number that would be
 possible theoretically, ignoring centric projections and
 systematic absences.
;

_computing_data_collection       ?
_computing_cell_refinement       ?
_computing_data_reduction        ?
_computing_structure_solution    ?
_computing_structure_refinement  'SHELXL-2018/3 (Sheldrick, 2018)'
_computing_molecular_graphics    ?
_computing_publication_material  ?
_refine_special_details          ?
_refine_ls_structure_factor_coef Fsqd
_refine_ls_matrix_type           full
_refine_ls_weighting_scheme      calc
_refine_ls_weighting_details     
'w=1/[\s^2^(Fo^2^)+(0.1000P)^2^] where P=(Fo^2^+2Fc^2^)/3'
_atom_sites_solution_primary     ?
_atom_sites_solution_secondary   ?
_atom_sites_solution_hydrogens   geom
_refine_ls_hydrogen_treatment    constr
_refine_ls_extinction_method     'SHELXL-2018/3 (Sheldrick 2018)'
_refine_ls_extinction_coef       0.0015(2)
_refine_ls_extinction_expression Fc^*^=kFc[1+0.001xFc^2^\l^3^/sin(2\q)]^-1/4^
_refine_ls_number_reflns         5627
_refine_ls_number_parameters     530
_refine_ls_number_restraints     966
_refine_ls_R_factor_all          0.2359
_refine_ls_R_factor_gt           0.2003
_refine_ls_wR_factor_ref         0.4554
_refine_ls_wR_factor_gt          0.4377
_refine_ls_goodness_of_fit_ref   1.977
_refine_ls_restrained_S_all      1.822
_refine_ls_shift/su_max          0.001
_refine_ls_shift/su_mean         0.000

loop_
_atom_site_label
_atom_site_type_symbol
_atom_site_fract_x
_atom_site_fract_y
_atom_site_fract_z
_atom_site_U_iso_or_equiv
_atom_site_adp_type
_atom_site_occupancy
_atom_site_site_symmetry_order
_atom_site_calc_flag
_atom_site_refinement_flags_posn
_atom_site_refinement_flags_adp
_atom_site_refinement_flags_occupancy
_atom_site_disorder_assembly
_atom_site_disorder_group
O1 O 0.557(6) 0.5177(8) 0.0838(19) 0.087(14) Uani 1 1 d . . . . .
O2 O 0.125(8) 0.2880(10) 0.3229(19) 0.101(12) Uani 1 1 d . . . . .
O3 O 0.516(6) 0.2884(10) -0.3197(15) 0.081(10) Uani 1 1 d . . . . .
Sm1 Sm 0.4581(5) 0.29348(7) 0.29436(14) 0.0631(9) Uani 1 1 d . . . . .
Sm2 Sm 0.1816(5) 0.29441(7) -0.27618(14) 0.0631(9) Uani 1 1 d . . . . .
Sm3 Sm 0.0975(5) 0.50513(7) -0.08530(14) 0.0631(9) Uani 1 1 d . . . . .
O11 O 0.759(7) 0.3258(11) 0.2965(16) 0.094(11) Uani 1 1 d . . . . .
O12 O 0.118(8) 0.4986(10) -0.1862(15) 0.094(11) Uani 1 1 d . . . . .
O13 O -0.223(7) 0.5208(9) -0.1263(14) 0.079(9) Uani 1 1 d . . . . .
O14 O 0.233(9) 0.3400(14) -0.3413(19) 0.134(17) Uani 1 1 d . . . . .
O16 O -0.123(6) 0.3251(10) -0.268(2) 0.092(11) Uani 1 1 d . . . . .
O10 O 0.432(9) 0.3385(12) 0.3606(17) 0.117(14) Uani 1 1 d . . . . .
O1A O 0.076(5) 0.2230(7) -0.1036(13) 0.063(7) Uani 1 1 d D U . . .
O2A O -0.009(5) 0.2687(7) -0.1959(13) 0.064(6) Uani 1 1 d D U . . .
O3A O -0.013(5) 0.4479(7) -0.1090(13) 0.064(6) Uani 1 1 d D U . . .
O4A O 0.081(4) 0.4674(6) -0.0001(12) 0.046(5) Uani 1 1 d D U . . .
O5A O 0.292(5) 0.3394(7) 0.2360(13) 0.070(6) Uani 1 1 d D U . . .
O6A O 0.216(5) 0.2724(7) 0.2062(13) 0.058(6) Uani 1 1 d D U . . .
C1A C 0.082(8) 0.3009(9) -0.0080(18) 0.060(6) Uani 1 1 d D U . . .
C2A C 0.070(8) 0.2663(10) -0.0290(19) 0.065(7) Uani 1 1 d D U . . .
H2A H 0.079139 0.249052 0.002062 0.078 Uiso 1 1 calc R U . . .
C3A C 0.047(8) 0.2549(10) -0.0862(19) 0.064(6) Uani 1 1 d D U . . .
C4A C 0.016(7) 0.2796(10) -0.1346(18) 0.059(6) Uani 1 1 d D U . . .
C5A C 0.010(7) 0.3165(10) -0.1154(18) 0.061(7) Uani 1 1 d D U . . .
H5A H -0.008291 0.333661 -0.146601 0.073 Uiso 1 1 calc R U . . .
C6A C 0.031(8) 0.3276(9) -0.0525(18) 0.062(6) Uani 1 1 d D U . . .
C7A C 0.055(7) 0.3640(9) -0.0422(17) 0.059(6) Uani 1 1 d D U . . .
C8A C 0.030(6) 0.3894(9) -0.0853(17) 0.050(6) Uani 1 1 d D U . . .
H8A H 0.003417 0.381820 -0.126634 0.060 Uiso 1 1 calc R U . . .
C9A C 0.039(6) 0.4236(9) -0.0770(17) 0.051(6) Uani 1 1 d D U . . .
C10A C 0.084(6) 0.4342(9) -0.0075(16) 0.045(6) Uani 1 1 d D U . . .
C11A C 0.125(7) 0.4080(9) 0.0318(18) 0.054(6) Uani 1 1 d D U . . .
H11A H 0.175695 0.415276 0.072044 0.064 Uiso 1 1 calc R U . . .
C12A C 0.109(7) 0.3727(9) 0.0258(17) 0.055(6) Uani 1 1 d D U . . .
C13A C 0.144(7) 0.3466(9) 0.0668(17) 0.055(6) Uani 1 1 d D U . . .
C14A C 0.184(7) 0.3586(10) 0.1336(17) 0.056(7) Uani 1 1 d D U . . .
H14A H 0.185800 0.382479 0.143451 0.067 Uiso 1 1 calc R U . . .
C15A C 0.217(8) 0.3335(10) 0.1801(19) 0.066(6) Uani 1 1 d D U . . .
C16A C 0.148(7) 0.2960(9) 0.1627(18) 0.062(6) Uani 1 1 d D U . . .
C17A C 0.139(7) 0.2856(9) 0.1029(17) 0.057(7) Uani 1 1 d D U . . .
H17A H 0.152615 0.261896 0.092593 0.069 Uiso 1 1 calc R U . . .
C18A C 0.108(7) 0.3117(9) 0.0557(17) 0.055(6) Uani 1 1 d D U . . .
O1B O 0.426(4) 0.2723(7) -0.1892(12) 0.053(5) Uani 1 1 d D U . . .
O2B O 0.345(5) 0.3389(7) -0.2211(13) 0.064(6) Uani 1 1 d D U . . .
O3B O 0.666(5) 0.4626(7) 0.0132(13) 0.057(7) Uani 1 1 d D U . . .
O4B O 0.763(4) 0.4435(6) 0.1249(12) 0.050(6) Uani 1 1 d D U . . .
O5B O 0.669(5) 0.2688(8) 0.2127(13) 0.066(6) Uani 1 1 d D U . . .
O6B O 0.569(4) 0.2209(6) 0.1202(14) 0.055(6) Uani 1 1 d D U . . .
C1B C 0.545(7) 0.3093(9) -0.0360(17) 0.051(6) Uani 1 1 d D U . . .
C2B C 0.511(7) 0.2862(10) -0.0862(17) 0.054(6) Uani 1 1 d D U . . .
H2B H 0.528276 0.262256 -0.077267 0.064 Uiso 1 1 calc R U . . .
C3B C 0.458(6) 0.2946(10) -0.1443(17) 0.049(6) Uani 1 1 d D U . . .
C4B C 0.426(7) 0.3298(10) -0.1613(18) 0.055(6) Uani 1 1 d D U . . .
C5B C 0.491(6) 0.3556(10) -0.1121(17) 0.054(6) Uani 1 1 d D U . . .
H5B H 0.501265 0.379279 -0.122841 0.065 Uiso 1 1 calc R U . . .
C6B C 0.538(7) 0.3454(9) -0.0491(18) 0.053(6) Uani 1 1 d D U . . .
C7B C 0.589(6) 0.3723(9) -0.0062(17) 0.047(5) Uani 1 1 d D U . . .
C8B C 0.568(6) 0.4068(9) -0.0170(17) 0.045(6) Uani 1 1 d D U . . .
H8B H 0.486208 0.413652 -0.053804 0.054 Uiso 1 1 calc R U . . .
C9B C 0.651(7) 0.4319(10) 0.0193(17) 0.052(6) Uani 1 1 d D U . . .
C10B C 0.692(6) 0.4195(9) 0.0878(17) 0.048(6) Uani 1 1 d D U . . .
C11B C 0.675(7) 0.3857(9) 0.0987(18) 0.054(6) Uani 1 1 d D U . . .
H11B H 0.700153 0.379467 0.140751 0.065 Uiso 1 1 calc R U . . .
C12B C 0.627(6) 0.3585(9) 0.0596(17) 0.050(6) Uani 1 1 d D U . . .
C13B C 0.617(7) 0.3242(9) 0.0712(17) 0.051(6) Uani 1 1 d D U . . .
C14B C 0.651(7) 0.3147(10) 0.1393(18) 0.060(7) Uani 1 1 d D U . . .
H14B H 0.683471 0.331958 0.169564 0.071 Uiso 1 1 calc R U . . .
C15B C 0.632(7) 0.2798(10) 0.1565(19) 0.055(6) Uani 1 1 d D U . . .
C16B C 0.584(6) 0.2541(9) 0.1029(18) 0.052(6) Uani 1 1 d D U . . .
C17B C 0.572(7) 0.2624(9) 0.0424(18) 0.055(6) Uani 1 1 d D U . . .
H17B H 0.558307 0.245198 0.011277 0.066 Uiso 1 1 calc R U . . .
C18B C 0.582(7) 0.2987(9) 0.0274(17) 0.051(6) Uani 1 1 d D U . . .

loop_
_atom_site_aniso_label
_atom_site_aniso_U_11
_atom_site_aniso_U_22
_atom_site_aniso_U_33
_atom_site_aniso_U_23
_atom_site_aniso_U_13
_atom_site_aniso_U_12
O1 0.07(2) 0.07(2) 0.14(4) -0.07(2) 0.05(2) -0.032(18)
O2 0.13(3) 0.11(3) 0.07(2) 0.018(18) 0.02(2) -0.01(2)
O3 0.07(2) 0.14(3) 0.029(17) -0.002(15) -0.004(16) -0.004(18)
Sm1 0.0574(12) 0.0715(14) 0.0587(13) 0.0001(9) -0.0019(8) -0.0003(9)
Sm2 0.0574(12) 0.0715(14) 0.0587(13) 0.0001(9) -0.0019(8) -0.0003(9)
Sm3 0.0574(12) 0.0715(14) 0.0587(13) 0.0001(9) -0.0019(8) -0.0003(9)
O11 0.093(18) 0.14(3) 0.04(2) -0.031(18) -0.008(15) -0.034(19)
O12 0.15(3) 0.10(3) 0.039(18) -0.002(16) 0.007(19) -0.03(2)
O13 0.13(3) 0.082(19) 0.024(18) -0.002(15) -0.010(17) -0.003(17)
O14 0.17(4) 0.19(4) 0.055(17) 0.06(2) 0.05(2) 0.05(3)
O16 0.057(16) 0.10(2) 0.12(3) 0.006(19) -0.010(16) 0.024(16)
O10 0.17(4) 0.15(3) 0.032(15) -0.029(18) 0.045(19) -0.03(2)
O1A 0.062(17) 0.067(12) 0.058(16) 0.003(11) -0.010(15) 0.008(13)
O2A 0.031(11) 0.091(14) 0.066(12) -0.003(10) -0.015(12) -0.005(12)
O3A 0.056(16) 0.076(12) 0.063(12) 0.009(11) 0.019(12) 0.004(12)
O4A 0.038(13) 0.050(10) 0.056(12) 0.013(9) 0.038(11) 0.001(10)
O5A 0.074(16) 0.073(13) 0.063(11) 0.002(11) 0.012(12) -0.003(12)
O6A 0.046(12) 0.066(12) 0.065(12) 0.015(10) 0.023(11) -0.007(11)
C1A 0.052(14) 0.064(10) 0.063(10) 0.003(8) -0.007(12) 0.007(11)
C2A 0.061(17) 0.066(11) 0.063(12) 0.002(10) -0.014(14) 0.013(13)
C3A 0.058(15) 0.067(11) 0.064(11) 0.003(9) -0.014(13) 0.006(12)
C4A 0.037(14) 0.072(11) 0.062(11) 0.006(9) -0.021(12) 0.002(12)
C5A 0.041(16) 0.071(11) 0.064(11) 0.006(10) -0.019(14) 0.013(13)
C6A 0.052(14) 0.067(9) 0.065(10) 0.006(8) -0.010(12) 0.007(11)
C7A 0.044(14) 0.067(9) 0.066(10) 0.005(8) 0.007(12) 0.006(11)
C8A 0.026(14) 0.064(10) 0.063(12) 0.001(9) 0.020(13) 0.008(11)
C9A 0.035(13) 0.065(10) 0.057(11) 0.003(9) 0.031(11) 0.004(11)
C10A 0.032(13) 0.052(9) 0.056(11) 0.010(9) 0.031(11) 0.001(10)
C11A 0.046(15) 0.052(9) 0.064(12) 0.012(9) 0.014(13) -0.002(11)
C12A 0.048(14) 0.053(9) 0.065(10) 0.006(8) 0.009(11) 0.002(11)
C13A 0.052(14) 0.053(9) 0.062(10) 0.003(8) 0.009(12) 0.000(11)
C14A 0.051(16) 0.058(12) 0.061(10) 0.002(9) 0.013(12) -0.004(13)
C15A 0.071(15) 0.062(11) 0.066(11) 0.005(9) 0.007(12) -0.004(12)
C16A 0.063(14) 0.060(12) 0.065(10) 0.008(9) 0.016(12) -0.001(11)
C17A 0.054(16) 0.058(12) 0.063(10) 0.007(9) 0.020(12) 0.005(13)
C18A 0.047(14) 0.054(10) 0.062(10) 0.004(8) 0.005(12) -0.003(11)
O1B 0.033(11) 0.079(12) 0.047(11) -0.006(9) 0.006(11) -0.005(11)
O2B 0.038(13) 0.094(14) 0.061(11) 0.004(11) 0.013(11) 0.003(11)
O3B 0.053(15) 0.065(11) 0.057(15) -0.003(11) 0.030(13) 0.007(12)
O4B 0.030(13) 0.065(13) 0.060(13) -0.002(11) 0.030(11) -0.010(11)
O5B 0.047(12) 0.090(15) 0.058(12) -0.004(10) -0.009(12) 0.006(12)
O6B 0.013(12) 0.070(11) 0.083(16) 0.000(11) 0.011(12) 0.017(11)
C1B 0.028(13) 0.070(10) 0.055(9) -0.008(8) 0.001(11) 0.008(11)
C2B 0.037(15) 0.074(12) 0.051(10) -0.009(9) 0.005(12) 0.000(13)
C3B 0.021(12) 0.078(12) 0.049(10) -0.006(9) 0.011(11) -0.004(11)
C4B 0.030(13) 0.081(12) 0.058(11) -0.004(9) 0.015(11) 0.004(11)
C5B 0.023(14) 0.077(12) 0.063(10) -0.001(9) 0.004(11) 0.002(13)
C6B 0.027(13) 0.070(10) 0.061(10) -0.004(8) 0.005(11) 0.011(11)
C7B 0.015(12) 0.066(9) 0.061(10) -0.001(8) 0.008(10) 0.013(10)
C8B 0.017(13) 0.066(10) 0.055(13) 0.001(9) 0.019(11) 0.011(11)
C9B 0.037(13) 0.066(10) 0.057(12) -0.002(9) 0.027(11) 0.004(11)
C10B 0.028(13) 0.063(10) 0.057(12) -0.002(9) 0.027(11) 0.001(11)
C11B 0.037(15) 0.064(10) 0.062(12) -0.002(9) 0.013(13) -0.001(11)
C12B 0.025(13) 0.066(9) 0.059(10) -0.002(8) 0.008(11) 0.000(10)
C13B 0.030(13) 0.067(9) 0.055(10) -0.005(8) -0.004(11) 0.000(11)
C14B 0.040(15) 0.080(11) 0.056(11) -0.002(10) -0.008(13) 0.002(12)
C15B 0.024(13) 0.079(11) 0.058(11) -0.002(9) -0.006(12) 0.002(11)
C16B 0.020(12) 0.071(11) 0.062(11) -0.002(9) -0.004(11) 0.011(11)
C17B 0.032(15) 0.068(10) 0.063(11) -0.006(10) -0.009(12) 0.004(12)
C18B 0.027(13) 0.068(10) 0.056(9) -0.007(8) -0.002(11) 0.004(11)

_geom_special_details            
;
 All esds (except the esd in the dihedral angle between two l.s. planes)
 are estimated using the full covariance matrix.  The cell esds are taken
 into account individually in the estimation of esds in distances, angles
 and torsion angles; correlations between esds in cell parameters are only
 used when they are defined by crystal symmetry.  An approximate (isotropic)
 treatment of cell esds is used for estimating esds involving l.s. planes.
;

loop_
_geom_bond_atom_site_label_1
_geom_bond_atom_site_label_2
_geom_bond_distance
_geom_bond_site_symmetry_2
_geom_bond_publ_flag
O1 Sm3 2.37(4) 3_665 ?
O2 Sm1 2.28(5) . ?
O3 Sm2 2.43(4) . ?
Sm1 O10 2.28(4) . ?
Sm1 O11 2.29(4) . ?
Sm1 O1A 2.37(3) 4_666 ?
Sm1 O5A 2.38(3) . ?
Sm1 O2A 2.42(3) 4_666 ?
Sm1 O6A 2.48(3) . ?
Sm1 O5B 2.53(3) . ?
Sm1 Sm2 4.052(4) 4_666 ?
Sm2 O2B 2.29(3) . ?
Sm2 O16 2.30(3) . ?
Sm2 O14 2.31(4) . ?
Sm2 O6B 2.38(3) 4_565 ?
Sm2 O2A 2.44(3) . ?
Sm2 O5B 2.46(3) 4_565 ?
Sm2 O1B 2.49(3) . ?
Sm3 O13 2.23(4) . ?
Sm3 O12 2.24(3) . ?
Sm3 O3A 2.37(3) . ?
Sm3 O4B 2.38(2) 3_665 ?
Sm3 O4A 2.38(2) . ?
Sm3 O3B 2.42(3) 3_665 ?
Sm3 O4A 2.52(2) 3_565 ?
Sm3 Sm3 4.069(6) 3_565 ?
O1A C3A 1.31(4) . ?
O2A C4A 1.40(4) . ?
O3A C9A 1.20(4) . ?
O4A C10A 1.29(3) . ?
O5A C15A 1.29(4) . ?
O6A C16A 1.36(4) . ?
C1A C2A 1.41(5) . ?
C1A C6A 1.43(5) . ?
C1A C18A 1.45(5) . ?
C2A C3A 1.32(5) . ?
C2A H2A 0.9500 . ?
C3A C4A 1.42(5) . ?
C4A C5A 1.49(5) . ?
C5A C6A 1.44(5) . ?
C5A H5A 0.9500 . ?
C6A C7A 1.43(5) . ?
C7A C8A 1.36(4) . ?
C7A C12A 1.53(5) . ?
C8A C9A 1.34(4) . ?
C8A H8A 0.9500 . ?
C9A C10A 1.57(5) . ?
C10A C11A 1.34(4) . ?
C11A C12A 1.38(4) . ?
C11A H11A 0.9500 . ?
C12A C13A 1.36(4) . ?
C13A C18A 1.39(4) . ?
C13A C14A 1.53(5) . ?
C14A C15A 1.41(5) . ?
C14A H14A 0.9500 . ?
C15A C16A 1.56(5) . ?
C16A C17A 1.36(5) . ?
C17A C18A 1.44(5) . ?
C17A H17A 0.9500 . ?
O1B C3B 1.31(4) . ?
O2B C4B 1.40(4) . ?
O3B C9B 1.20(4) . ?
O4B C10B 1.28(4) . ?
O5B C15B 1.30(4) . ?
O6B C16B 1.34(4) . ?
C1B C2B 1.42(5) . ?
C1B C6B 1.43(5) . ?
C1B C18B 1.44(5) . ?
C2B C3B 1.32(5) . ?
C2B H2B 0.9500 . ?
C3B C4B 1.42(5) . ?
C4B C5B 1.50(5) . ?
C5B C6B 1.44(5) . ?
C5B H5B 0.9500 . ?
C6B C7B 1.42(5) . ?
C7B C8B 1.36(4) . ?
C7B C12B 1.53(5) . ?
C8B C9B 1.33(4) . ?
C8B H8B 0.9500 . ?
C9B C10B 1.57(5) . ?
C10B C11B 1.34(4) . ?
C11B C12B 1.37(4) . ?
C11B H11B 0.9500 . ?
C12B C13B 1.35(4) . ?
C13B C18B 1.38(4) . ?
C13B C14B 1.53(5) . ?
C14B C15B 1.41(5) . ?
C14B H14B 0.9500 . ?
C15B C16B 1.55(5) . ?
C16B C17B 1.36(5) . ?
C17B C18B 1.44(5) . ?
C17B H17B 0.9500 . ?

loop_
_geom_angle_atom_site_label_1
_geom_angle_atom_site_label_2
_geom_angle_atom_site_label_3
_geom_angle
_geom_angle_site_symmetry_1
_geom_angle_site_symmetry_3
_geom_angle_publ_flag
O2 Sm1 O10 76.7(17) . . ?
O2 Sm1 O11 147.9(15) . . ?
O10 Sm1 O11 71.5(16) . . ?
O2 Sm1 O1A 86.1(14) . 4_666 ?
O10 Sm1 O1A 69.1(14) . 4_666 ?
O11 Sm1 O1A 86.7(12) . 4_666 ?
O2 Sm1 O5A 80.8(13) . . ?
O10 Sm1 O5A 73.3(14) . . ?
O11 Sm1 O5A 85.9(14) . . ?
O1A Sm1 O5A 142.1(10) 4_666 . ?
O2 Sm1 O2A 87.6(12) . 4_666 ?
O10 Sm1 O2A 135.6(13) . 4_666 ?
O11 Sm1 O2A 118.4(14) . 4_666 ?
O1A Sm1 O2A 68.5(9) 4_666 4_666 ?
O5A Sm1 O2A 145.2(10) . 4_666 ?
O2 Sm1 O6A 70.1(13) . . ?
O10 Sm1 O6A 131.7(16) . . ?
O11 Sm1 O6A 130.6(11) . . ?
O1A Sm1 O6A 139.1(9) 4_666 . ?
O5A Sm1 O6A 67.6(9) . . ?
O2A Sm1 O6A 77.5(9) 4_666 . ?
O2 Sm1 O5B 137.1(13) . . ?
O10 Sm1 O5B 144.5(14) . . ?
O11 Sm1 O5B 73.6(12) . . ?
O1A Sm1 O5B 115.1(10) 4_666 . ?
O5A Sm1 O5B 98.2(11) . . ?
O2A Sm1 O5B 68.8(10) 4_666 . ?
O6A Sm1 O5B 70.1(9) . . ?
O2 Sm1 Sm2 113.5(10) . 4_666 ?
O10 Sm1 Sm2 158.9(14) . 4_666 ?
O11 Sm1 Sm2 98.1(11) . 4_666 ?
O1A Sm1 Sm2 92.5(7) 4_666 4_666 ?
O5A Sm1 Sm2 125.3(7) . 4_666 ?
O2A Sm1 Sm2 33.8(7) 4_666 4_666 ?
O6A Sm1 Sm2 69.1(6) . 4_666 ?
O5B Sm1 Sm2 35.1(7) . 4_666 ?
O2B Sm2 O16 84.9(13) . . ?
O2B Sm2 O14 70.4(16) . . ?
O16 Sm2 O14 80.1(16) . . ?
O2B Sm2 O6B 139.8(9) . 4_565 ?
O16 Sm2 O6B 91.7(13) . 4_565 ?
O14 Sm2 O6B 69.6(16) . 4_565 ?
O2B Sm2 O3 84.7(11) . . ?
O16 Sm2 O3 149.4(14) . . ?
O14 Sm2 O3 69.3(15) . . ?
O6B Sm2 O3 78.1(10) 4_565 . ?
O2B Sm2 O2A 99.2(11) . . ?
O16 Sm2 O2A 70.7(13) . . ?
O14 Sm2 O2A 149.9(14) . . ?
O6B Sm2 O2A 117.3(9) 4_565 . ?
O3 Sm2 O2A 139.5(11) . . ?
O2B Sm2 O5B 144.0(10) . 4_565 ?
O16 Sm2 O5B 120.2(13) . 4_565 ?
O14 Sm2 O5B 134.7(14) . 4_565 ?
O6B Sm2 O5B 69.8(9) 4_565 4_565 ?
O3 Sm2 O5B 83.6(12) . 4_565 ?
O2A Sm2 O5B 69.6(10) . 4_565 ?
O2B Sm2 O1B 68.9(9) . . ?
O16 Sm2 O1B 125.9(13) . . ?
O14 Sm2 O1B 128.1(17) . . ?
O6B Sm2 O1B 138.3(9) 4_565 . ?
O3 Sm2 O1B 76.2(10) . . ?
O2A Sm2 O1B 68.2(9) . . ?
O5B Sm2 O1B 75.3(9) 4_565 . ?
O2B Sm2 Sm1 126.1(7) . 4_565 ?
O16 Sm2 Sm1 94.1(10) . 4_565 ?
O14 Sm2 Sm1 162.3(16) . 4_565 ?
O6B Sm2 Sm1 94.0(6) 4_565 4_565 ?
O3 Sm2 Sm1 115.1(9) . 4_565 ?
O2A Sm2 Sm1 33.5(7) . 4_565 ?
O5B Sm2 Sm1 36.2(7) 4_565 4_565 ?
O1B Sm2 Sm1 68.7(6) . 4_565 ?
O13 Sm3 O12 77.1(15) . . ?
O13 Sm3 O3A 85.8(12) . . ?
O12 Sm3 O3A 73.9(11) . . ?
O13 Sm3 O1 156.7(13) . 3_665 ?
O12 Sm3 O1 79.9(16) . 3_665 ?
O3A Sm3 O1 84.8(10) . 3_665 ?
O13 Sm3 O4B 89.2(11) . 3_665 ?
O12 Sm3 O4B 71.0(11) . 3_665 ?
O3A Sm3 O4B 144.8(9) . 3_665 ?
O1 Sm3 O4B 86.4(11) 3_665 3_665 ?
O13 Sm3 O4A 111.9(11) . . ?
O12 Sm3 O4A 135.6(11) . . ?
O3A Sm3 O4A 64.0(9) . . ?
O1 Sm3 O4A 82.7(12) 3_665 . ?
O4B Sm3 O4A 147.9(8) 3_665 . ?
O13 Sm3 O3B 127.5(11) . 3_665 ?
O12 Sm3 O3B 127.4(12) . 3_665 ?
O3A Sm3 O3B 141.1(8) . 3_665 ?
O1 Sm3 O3B 70.5(10) 3_665 3_665 ?
O4B Sm3 O3B 64.9(9) 3_665 3_665 ?
O4A Sm3 O3B 83.0(9) . 3_665 ?
O13 Sm3 O4A 73.7(10) . 3_565 ?
O12 Sm3 O4A 148.7(14) . 3_565 ?
O3A Sm3 O4A 114.3(9) . 3_565 ?
O1 Sm3 O4A 129.5(12) 3_665 3_565 ?
O4B Sm3 O4A 97.5(9) 3_665 3_565 ?
O4A Sm3 O4A 67.7(9) . 3_565 ?
O3B Sm3 O4A 66.2(9) 3_665 3_565 ?
O13 Sm3 Sm3 92.5(8) . 3_565 ?
O12 Sm3 Sm3 161.2(10) . 3_565 ?
O3A Sm3 Sm3 89.9(7) . 3_565 ?
O1 Sm3 Sm3 108.6(11) 3_665 3_565 ?
O4B Sm3 Sm3 125.2(6) 3_665 3_565 ?
O4A Sm3 Sm3 34.9(5) . 3_565 ?
O3B Sm3 Sm3 71.3(6) 3_665 3_565 ?
O4A Sm3 Sm3 32.7(5) 3_565 3_565 ?
C3A O1A Sm1 119(2) . 4_565 ?
C4A O2A Sm1 112(2) . 4_565 ?
C4A O2A Sm2 123(2) . . ?
Sm1 O2A Sm2 112.7(11) 4_565 . ?
C9A O3A Sm3 123(3) . . ?
C10A O4A Sm3 121(2) . . ?
C10A O4A Sm3 121.5(19) . 3_565 ?
Sm3 O4A Sm3 112.3(9) . 3_565 ?
C15A O5A Sm1 119(2) . . ?
C16A O6A Sm1 117(2) . . ?
C2A C1A C6A 118(3) . . ?
C2A C1A C18A 126(3) . . ?
C6A C1A C18A 116(3) . . ?
C3A C2A C1A 128(4) . . ?
C3A C2A H2A 115.8 . . ?
C1A C2A H2A 115.8 . . ?
O1A C3A C2A 126(4) . . ?
O1A C3A C4A 115(3) . . ?
C2A C3A C4A 118(4) . . ?
O2A C4A C3A 120(3) . . ?
O2A C4A C5A 124(3) . . ?
C3A C4A C5A 116(3) . . ?
C6A C5A C4A 124(3) . . ?
C6A C5A H5A 118.2 . . ?
C4A C5A H5A 118.2 . . ?
C7A C6A C1A 126(4) . . ?
C7A C6A C5A 116(3) . . ?
C1A C6A C5A 115(3) . . ?
C8A C7A C6A 127(4) . . ?
C8A C7A C12A 121(3) . . ?
C6A C7A C12A 112(3) . . ?
C9A C8A C7A 128(4) . . ?
C9A C8A H8A 115.8 . . ?
C7A C8A H8A 115.8 . . ?
O3A C9A C8A 134(4) . . ?
O3A C9A C10A 112(3) . . ?
C8A C9A C10A 113(3) . . ?
O4A C10A C11A 133(3) . . ?
O4A C10A C9A 112(3) . . ?
C11A C10A C9A 115(3) . . ?
C10A C11A C12A 133(4) . . ?
C10A C11A H11A 113.4 . . ?
C12A C11A H11A 113.4 . . ?
C13A C12A C11A 132(4) . . ?
C13A C12A C7A 119(3) . . ?
C11A C12A C7A 109(3) . . ?
C12A C13A C18A 127(4) . . ?
C12A C13A C14A 114(3) . . ?
C18A C13A C14A 118(3) . . ?
C15A C14A C13A 119(3) . . ?
C15A C14A H14A 120.6 . . ?
C13A C14A H14A 120.6 . . ?
O5A C15A C14A 125(3) . . ?
O5A C15A C16A 118(3) . . ?
C14A C15A C16A 117(3) . . ?
C17A C16A O6A 117(3) . . ?
C17A C16A C15A 120(3) . . ?
O6A C16A C15A 113(3) . . ?
C16A C17A C18A 118(3) . . ?
C16A C17A H17A 121.0 . . ?
C18A C17A H17A 121.0 . . ?
C13A C18A C17A 123(4) . . ?
C13A C18A C1A 117(3) . . ?
C17A C18A C1A 119(3) . . ?
C3B O1B Sm2 113(2) . . ?
C4B O2B Sm2 114(2) . . ?
C9B O3B Sm3 119(3) . 3_665 ?
C10B O4B Sm3 120(2) . 3_665 ?
C15B O5B Sm2 115(2) . 4_666 ?
C15B O5B Sm1 119(3) . . ?
Sm2 O5B Sm1 108.7(11) 4_666 . ?
C16B O6B Sm2 119(2) . 4_666 ?
C2B C1B C6B 118(3) . . ?
C2B C1B C18B 124(3) . . ?
C6B C1B C18B 118(3) . . ?
C3B C2B C1B 126(4) . . ?
C3B C2B H2B 116.8 . . ?
C1B C2B H2B 116.8 . . ?
O1B C3B C2B 124(4) . . ?
O1B C3B C4B 115(3) . . ?
C2B C3B C4B 120(3) . . ?
O2B C4B C3B 121(3) . . ?
O2B C4B C5B 123(3) . . ?
C3B C4B C5B 115(3) . . ?
C6B C5B C4B 121(3) . . ?
C6B C5B H5B 119.3 . . ?
C4B C5B H5B 119.3 . . ?
C7B C6B C1B 126(3) . . ?
C7B C6B C5B 116(3) . . ?
C1B C6B C5B 118(3) . . ?
C8B C7B C6B 126(3) . . ?
C8B C7B C12B 121(3) . . ?
C6B C7B C12B 112(3) . . ?
C9B C8B C7B 126(4) . . ?
C9B C8B H8B 117.1 . . ?
C7B C8B H8B 117.1 . . ?
O3B C9B C8B 133(4) . . ?
O3B C9B C10B 114(3) . . ?
C8B C9B C10B 112(3) . . ?
O4B C10B C11B 129(4) . . ?
O4B C10B C9B 113(3) . . ?
C11B C10B C9B 117(3) . . ?
C10B C11B C12B 131(4) . . ?
C10B C11B H11B 114.4 . . ?
C12B C11B H11B 114.4 . . ?
C13B C12B C11B 130(4) . . ?
C13B C12B C7B 121(3) . . ?
C11B C12B C7B 109(3) . . ?
C12B C13B C18B 126(3) . . ?
C12B C13B C14B 115(3) . . ?
C18B C13B C14B 120(3) . . ?
C15B C14B C13B 119(3) . . ?
C15B C14B H14B 120.5 . . ?
C13B C14B H14B 120.5 . . ?
O5B C15B C14B 124(3) . . ?
O5B C15B C16B 121(3) . . ?
C14B C15B C16B 116(3) . . ?
O6B C16B C17B 120(3) . . ?
O6B C16B C15B 115(3) . . ?
C17B C16B C15B 125(3) . . ?
C16B C17B C18B 117(3) . . ?
C16B C17B H17B 121.5 . . ?
C18B C17B H17B 121.5 . . ?
C13B C18B C1B 118(3) . . ?
C13B C18B C17B 123(3) . . ?
C1B C18B C17B 119(3) . . ?

loop_
_geom_torsion_atom_site_label_1
_geom_torsion_atom_site_label_2
_geom_torsion_atom_site_label_3
_geom_torsion_atom_site_label_4
_geom_torsion
_geom_torsion_site_symmetry_1
_geom_torsion_site_symmetry_2
_geom_torsion_site_symmetry_3
_geom_torsion_site_symmetry_4
_geom_torsion_publ_flag
C6A C1A C2A C3A 11(8) . . . . ?
C18A C1A C2A C3A -179(5) . . . . ?
Sm1 O1A C3A C2A 168(4) 4_565 . . . ?
Sm1 O1A C3A C4A -21(5) 4_565 . . . ?
C1A C2A C3A O1A 166(5) . . . . ?
C1A C2A C3A C4A -5(8) . . . . ?
Sm1 O2A C4A C3A 8(5) 4_565 . . . ?
Sm2 O2A C4A C3A -133(4) . . . . ?
Sm1 O2A C4A C5A -171(3) 4_565 . . . ?
Sm2 O2A C4A C5A 48(5) . . . . ?
O1A C3A C4A O2A 8(6) . . . . ?
C2A C3A C4A O2A -180(4) . . . . ?
O1A C3A C4A C5A -173(4) . . . . ?
C2A C3A C4A C5A -1(7) . . . . ?
O2A C4A C5A C6A 179(4) . . . . ?
C3A C4A C5A C6A -1(7) . . . . ?
C2A C1A C6A C7A -173(5) . . . . ?
C18A C1A C6A C7A 16(7) . . . . ?
C2A C1A C6A C5A -11(6) . . . . ?
C18A C1A C6A C5A 179(4) . . . . ?
C4A C5A C6A C7A 171(4) . . . . ?
C4A C5A C6A C1A 6(7) . . . . ?
C1A C6A C7A C8A 172(5) . . . . ?
C5A C6A C7A C8A 10(7) . . . . ?
C1A C6A C7A C12A -9(7) . . . . ?
C5A C6A C7A C12A -171(4) . . . . ?
C6A C7A C8A C9A 176(4) . . . . ?
C12A C7A C8A C9A -3(7) . . . . ?
Sm3 O3A C9A C8A -166(4) . . . . ?
Sm3 O3A C9A C10A 29(4) . . . . ?
C7A C8A C9A O3A -166(5) . . . . ?
C7A C8A C9A C10A 0(6) . . . . ?
Sm3 O4A C10A C11A 162(4) . . . . ?
Sm3 O4A C10A C11A -46(6) 3_565 . . . ?
Sm3 O4A C10A C9A -15(4) . . . . ?
Sm3 O4A C10A C9A 137(2) 3_565 . . . ?
O3A C9A C10A O4A -8(5) . . . . ?
C8A C9A C10A O4A -177(3) . . . . ?
O3A C9A C10A C11A 174(4) . . . . ?
C8A C9A C10A C11A 6(5) . . . . ?
O4A C10A C11A C12A 173(4) . . . . ?
C9A C10A C11A C12A -10(7) . . . . ?
C10A C11A C12A C13A -177(5) . . . . ?
C10A C11A C12A C7A 7(7) . . . . ?
C8A C7A C12A C13A -176(4) . . . . ?
C6A C7A C12A C13A 5(6) . . . . ?
C8A C7A C12A C11A 0(6) . . . . ?
C6A C7A C12A C11A -179(4) . . . . ?
C11A C12A C13A C18A 175(5) . . . . ?
C7A C12A C13A C18A -9(7) . . . . ?
C11A C12A C13A C14A 8(7) . . . . ?
C7A C12A C13A C14A -177(4) . . . . ?
C12A C13A C14A C15A 179(4) . . . . ?
C18A C13A C14A C15A 10(6) . . . . ?
Sm1 O5A C15A C14A -156(4) . . . . ?
Sm1 O5A C15A C16A 27(5) . . . . ?
C13A C14A C15A O5A 166(5) . . . . ?
C13A C14A C15A C16A -17(6) . . . . ?
Sm1 O6A C16A C17A 139(3) . . . . ?
Sm1 O6A C16A C15A -6(4) . . . . ?
O5A C15A C16A C17A -157(5) . . . . ?
C14A C15A C16A C17A 26(6) . . . . ?
O5A C15A C16A O6A -13(6) . . . . ?
C14A C15A C16A O6A 170(4) . . . . ?
O6A C16A C17A C18A -168(4) . . . . ?
C15A C16A C17A C18A -25(6) . . . . ?
C12A C13A C18A C17A -177(4) . . . . ?
C14A C13A C18A C17A -10(6) . . . . ?
C12A C13A C18A C1A 16(7) . . . . ?
C14A C13A C18A C1A -177(4) . . . . ?
C16A C17A C18A C13A 18(7) . . . . ?
C16A C17A C18A C1A -175(4) . . . . ?
C2A C1A C18A C13A 172(5) . . . . ?
C6A C1A C18A C13A -18(6) . . . . ?
C2A C1A C18A C17A 4(7) . . . . ?
C6A C1A C18A C17A 174(4) . . . . ?
C6B C1B C2B C3B -5(7) . . . . ?
C18B C1B C2B C3B 173(4) . . . . ?
Sm2 O1B C3B C2B 154(3) . . . . ?
Sm2 O1B C3B C4B -25(4) . . . . ?
C1B C2B C3B O1B -179(4) . . . . ?
C1B C2B C3B C4B -1(7) . . . . ?
Sm2 O2B C4B C3B 18(4) . . . . ?
Sm2 O2B C4B C5B -164(3) . . . . ?
O1B C3B C4B O2B 6(5) . . . . ?
C2B C3B C4B O2B -172(4) . . . . ?
O1B C3B C4B C5B -172(3) . . . . ?
C2B C3B C4B C5B 10(6) . . . . ?
O2B C4B C5B C6B 169(4) . . . . ?
C3B C4B C5B C6B -13(5) . . . . ?
C2B C1B C6B C7B -173(4) . . . . ?
C18B C1B C6B C7B 8(6) . . . . ?
C2B C1B C6B C5B 1(6) . . . . ?
C18B C1B C6B C5B -177(4) . . . . ?
C4B C5B C6B C7B -177(4) . . . . ?
C4B C5B C6B C1B 7(6) . . . . ?
C1B C6B C7B C8B -175(4) . . . . ?
C5B C6B C7B C8B 10(6) . . . . ?
C1B C6B C7B C12B -7(6) . . . . ?
C5B C6B C7B C12B 178(3) . . . . ?
C6B C7B C8B C9B -167(4) . . . . ?
C12B C7B C8B C9B 27(6) . . . . ?
Sm3 O3B C9B C8B -166(4) 3_665 . . . ?
Sm3 O3B C9B C10B 30(4) 3_665 . . . ?
C7B C8B C9B O3B 171(4) . . . . ?
C7B C8B C9B C10B -25(5) . . . . ?
Sm3 O4B C10B C11B 155(3) 3_665 . . . ?
Sm3 O4B C10B C9B -16(4) 3_665 . . . ?
O3B C9B C10B O4B -9(5) . . . . ?
C8B C9B C10B O4B -177(3) . . . . ?
O3B C9B C10B C11B 179(4) . . . . ?
C8B C9B C10B C11B 11(5) . . . . ?
O4B C10B C11B C12B -170(4) . . . . ?
C9B C10B C11B C12B 0(7) . . . . ?
C10B C11B C12B C13B 178(4) . . . . ?
C10B C11B C12B C7B -1(6) . . . . ?
C8B C7B C12B C13B 170(4) . . . . ?
C6B C7B C12B C13B 2(5) . . . . ?
C8B C7B C12B C11B -11(5) . . . . ?
C6B C7B C12B C11B -180(4) . . . . ?
C11B C12B C13B C18B -175(4) . . . . ?
C7B C12B C13B C18B 3(6) . . . . ?
C11B C12B C13B C14B 4(7) . . . . ?
C7B C12B C13B C14B -178(3) . . . . ?
C12B C13B C14B C15B 177(4) . . . . ?
C18B C13B C14B C15B -4(6) . . . . ?
Sm2 O5B C15B C14B -170(3) 4_666 . . . ?
Sm1 O5B C15B C14B 58(5) . . . . ?
Sm2 O5B C15B C16B 5(5) 4_666 . . . ?
Sm1 O5B C15B C16B -127(3) . . . . ?
C13B C14B C15B O5B 176(4) . . . . ?
C13B C14B C15B C16B 2(6) . . . . ?
Sm2 O6B C16B C17B 164(3) 4_666 . . . ?
Sm2 O6B C16B C15B -12(4) 4_666 . . . ?
O5B C15B C16B O6B 4(5) . . . . ?
C14B C15B C16B O6B 179(4) . . . . ?
O5B C15B C16B C17B -171(4) . . . . ?
C14B C15B C16B C17B 4(6) . . . . ?
O6B C16B C17B C18B 178(3) . . . . ?
C15B C16B C17B C18B -7(6) . . . . ?
C12B C13B C18B C1B -3(7) . . . . ?
C14B C13B C18B C1B 178(4) . . . . ?
C12B C13B C18B C17B 180(4) . . . . ?
C14B C13B C18B C17B 1(6) . . . . ?
C2B C1B C18B C13B 179(4) . . . . ?
C6B C1B C18B C13B -3(6) . . . . ?
C2B C1B C18B C17B -4(6) . . . . ?
C6B C1B C18B C17B 175(4) . . . . ?
C16B C17B C18B C13B 5(6) . . . . ?
C16B C17B C18B C1B -173(4) . . . . ?

_refine_diff_density_max         2.920
_refine_diff_density_min         -1.556
_refine_diff_density_rms         0.324

_shelx_res_file                  
;
TITL jo3 in P2(1)                           New:P21/n
    jo3_pl_sq.res
    created by SHELXL-2018/3 at 13:46:35 on 10-Dec-2024
CELL  1.54178    6.3682   38.7040   21.8770    90.000    95.771    90.000
ZERR        2    0.0006    0.0050    0.0020     0.000     0.007     0.000
LATT   1
SYMM     0.50000 - X ,    0.50000 + Y ,    0.50000 - Z
SFAC  C  H  O Sm
UNIT 144 48 84 12
LIST 6 ! automatically inserted. Change 6 to 4 for CHECKCIF!!
TEMP  -173
L.S. 15 0  171
FMAP 2
PLAN 20
ACTA
RIGU
SIMU 0.02
ACTA
BOND $H
CONF
ABIN
EADP Sm1 > Sm3
WGHT    0.100000
EXTI    0.001517
FVAR       0.16968
PART 0
O1    3    0.557340    0.517706    0.083808    11.00000    0.06689    0.06591 =
         0.13645   -0.07057    0.04600   -0.03201
O2    3    0.124584    0.287975    0.322905    11.00000    0.12578    0.11291 =
         0.06855    0.01818    0.02378   -0.00845
O3    3    0.515519    0.288419   -0.319724    11.00000    0.07462    0.13607 =
         0.02936   -0.00203   -0.00449   -0.00367
SM1   4    0.458054    0.293475    0.294364    11.00000    0.05737    0.07153 =
         0.05875    0.00009   -0.00189   -0.00029
SM2   4    0.181606    0.294405   -0.276178    11.00000    0.05737    0.07153 =
         0.05875    0.00009   -0.00189   -0.00029
SM3   4    0.097500    0.505132   -0.085296    11.00000    0.05737    0.07153 =
         0.05875    0.00009   -0.00189   -0.00029
REM PART 2
REM SM2 4   0.555807    0.518378    0.081913   -21.00000    0.05575    0.06954 =
REM          0.05759   -0.00024   -0.00175   -0.00037
REM SM4 4   0.113814    0.288604    0.324676   -31.00000    0.05575    0.06954 =
REM          0.05759   -0.00024   -0.00175   -0.00037
REM SM6 4   0.516532    0.287770   -0.319971   -41.00000    0.05575    0.06954 =
REM          0.05759   -0.00024   -0.00175   -0.00037
PART 0
O11   3    0.759287    0.325802    0.296535    11.00000    0.09288    0.14093 =
         0.04479   -0.03116   -0.00810   -0.03379
O12   3    0.118126    0.498586   -0.186183    11.00000    0.14530    0.09648 =
         0.03884   -0.00198    0.00698   -0.03208
O13   3   -0.223248    0.520781   -0.126328    11.00000    0.12614    0.08227 =
         0.02441   -0.00162   -0.00964   -0.00287
O14   3    0.233421    0.339973   -0.341303    11.00000    0.16782    0.18732 =
         0.05507    0.05947    0.04992    0.05472
O16   3   -0.122703    0.325119   -0.267766    11.00000    0.05661    0.09679 =
         0.11894    0.00554   -0.00988    0.02432
O10   3    0.432389    0.338549    0.360648    11.00000    0.17308    0.15456 =
         0.03173   -0.02949    0.04499   -0.02990
REM MOLECULE 1
O1A   3    0.075570    0.222979   -0.103611    11.00000    0.06164    0.06737 =
         0.05789    0.00270   -0.01000    0.00806
O2A   3   -0.008722    0.268719   -0.195939    11.00000    0.03139    0.09078 =
         0.06560   -0.00296   -0.01520   -0.00472
O3A   3   -0.012988    0.447884   -0.109038    11.00000    0.05624    0.07643 =
         0.06280    0.00922    0.01853    0.00353
O4A   3    0.081399    0.467388   -0.000147    11.00000    0.03761    0.04996 =
         0.05611    0.01308    0.03847    0.00059
O5A   3    0.291915    0.339430    0.235958    11.00000    0.07354    0.07325 =
         0.06299    0.00189    0.01215   -0.00277
O6A   3    0.215582    0.272408    0.206172    11.00000    0.04620    0.06584 =
         0.06451    0.01521    0.02335   -0.00686
C1A   1    0.081533    0.300867   -0.008013    11.00000    0.05177    0.06365 =
         0.06269    0.00311   -0.00726    0.00723
C2A   1    0.069586    0.266300   -0.028989    11.00000    0.06148    0.06605 =
         0.06302    0.00231   -0.01394    0.01301
AFIX  43
H2A   2    0.079139    0.249052    0.002062    11.00000   -1.20000
AFIX   0
C3A   1    0.046836    0.254879   -0.086233    11.00000    0.05751    0.06674 =
         0.06410    0.00264   -0.01355    0.00633
C4A   1    0.016183    0.279579   -0.134577    11.00000    0.03728    0.07187 =
         0.06233    0.00559   -0.02146    0.00229
C5A   1    0.010322    0.316529   -0.115431    11.00000    0.04148    0.07109 =
         0.06423    0.00648   -0.01913    0.01270
AFIX  43
H5A   2   -0.008291    0.333661   -0.146601    11.00000   -1.20000
AFIX   0
C6A   1    0.031269    0.327630   -0.052471    11.00000    0.05169    0.06680 =
         0.06476    0.00565   -0.00956    0.00665
C7A   1    0.055247    0.363966   -0.042178    11.00000    0.04447    0.06663 =
         0.06565    0.00471    0.00730    0.00601
C8A   1    0.030385    0.389379   -0.085275    11.00000    0.02559    0.06410 =
         0.06254    0.00078    0.01995    0.00827
AFIX  43
H8A   2    0.003417    0.381820   -0.126634    11.00000   -1.20000
AFIX   0
C9A   1    0.038949    0.423607   -0.077027    11.00000    0.03525    0.06463 =
         0.05731    0.00293    0.03123    0.00448
C10A  1    0.083927    0.434240   -0.007494    11.00000    0.03249    0.05188 =
         0.05615    0.00990    0.03052    0.00066
C11A  1    0.125127    0.408015    0.031754    11.00000    0.04649    0.05232 =
         0.06413    0.01217    0.01403   -0.00214
AFIX  43
H11A  2    0.175695    0.415276    0.072044    11.00000   -1.20000
AFIX   0
C12A  1    0.109309    0.372715    0.025750    11.00000    0.04839    0.05315 =
         0.06548    0.00587    0.00947    0.00185
C13A  1    0.143875    0.346576    0.066776    11.00000    0.05181    0.05293 =
         0.06246    0.00332    0.00930    0.00010
C14A  1    0.183650    0.358568    0.133596    11.00000    0.05093    0.05815 =
         0.06099    0.00153    0.01279   -0.00405
AFIX  43
H14A  2    0.185800    0.382479    0.143451    11.00000   -1.20000
AFIX   0
C15A  1    0.216950    0.333530    0.180122    11.00000    0.07051    0.06215 =
         0.06624    0.00528    0.00747   -0.00355
C16A  1    0.147683    0.295966    0.162670    11.00000    0.06254    0.06025 =
         0.06466    0.00791    0.01572   -0.00136
C17A  1    0.138951    0.285582    0.102867    11.00000    0.05396    0.05788 =
         0.06343    0.00743    0.02021    0.00462
AFIX  43
H17A  2    0.152615    0.261896    0.092593    11.00000   -1.20000
AFIX   0
C18A  1    0.108330    0.311676    0.055708    11.00000    0.04741    0.05400 =
         0.06237    0.00450    0.00471   -0.00317
REM MOLECULE 2
SAME O1a > C18a
O1B   3    0.426274    0.272273   -0.189201    11.00000    0.03326    0.07918 =
         0.04712   -0.00557    0.00614   -0.00503
O2B   3    0.345243    0.338924   -0.221126    11.00000    0.03834    0.09353 =
         0.06140    0.00403    0.01338    0.00285
O3B   3    0.665774    0.462635    0.013177    11.00000    0.05265    0.06467 =
         0.05718   -0.00259    0.02985    0.00727
O4B   3    0.763156    0.443517    0.124930    11.00000    0.02991    0.06528 =
         0.06050   -0.00161    0.03017   -0.01001
O5B   3    0.668592    0.268790    0.212672    11.00000    0.04734    0.08962 =
         0.05838   -0.00441   -0.00928    0.00588
O6B   3    0.569370    0.220910    0.120222    11.00000    0.01269    0.07031 =
         0.08264    0.00016    0.01074    0.01695
C1B   1    0.545470    0.309254   -0.035965    11.00000    0.02839    0.07039 =
         0.05487   -0.00771    0.00135    0.00792
C2B   1    0.511287    0.286176   -0.086170    11.00000    0.03650    0.07383 =
         0.05066   -0.00873    0.00519   -0.00028
AFIX  43
H2B   2    0.528276    0.262256   -0.077267    11.00000   -1.20000
AFIX   0
C3B   1    0.458028    0.294613   -0.144260    11.00000    0.02066    0.07797 =
         0.04889   -0.00637    0.01145   -0.00441
C4B   1    0.426023    0.329752   -0.161289    11.00000    0.02954    0.08059 =
         0.05817   -0.00436    0.01542    0.00437
C5B   1    0.490841    0.355595   -0.112150    11.00000    0.02321    0.07707 =
         0.06311   -0.00076    0.00423    0.00153
AFIX  43
H5B   2    0.501265    0.379279   -0.122841    11.00000   -1.20000
AFIX   0
C6B   1    0.537687    0.345359   -0.049104    11.00000    0.02694    0.06992 =
         0.06116   -0.00361    0.00502    0.01052
C7B   1    0.588694    0.372273   -0.006195    11.00000    0.01489    0.06551 =
         0.06082   -0.00112    0.00834    0.01341
C8B   1    0.567739    0.406840   -0.017024    11.00000    0.01727    0.06551 =
         0.05516    0.00060    0.01880    0.01101
AFIX  43
H8B   2    0.486208    0.413652   -0.053804    11.00000   -1.20000
AFIX   0
C9B   1    0.651242    0.431893    0.019303    11.00000    0.03668    0.06591 =
         0.05683   -0.00220    0.02663    0.00379
C10B  1    0.692330    0.419547    0.087787    11.00000    0.02814    0.06300 =
         0.05706   -0.00159    0.02662    0.00102
C11B  1    0.675050    0.385725    0.098661    11.00000    0.03710    0.06410 =
         0.06232   -0.00218    0.01304   -0.00137
AFIX  43
H11B  2    0.700153    0.379467    0.140751    11.00000   -1.20000
AFIX   0
C12B  1    0.627429    0.358530    0.059639    11.00000    0.02464    0.06564 =
         0.05945   -0.00196    0.00787    0.00030
C13B  1    0.616708    0.324250    0.071208    11.00000    0.02982    0.06728 =
         0.05544   -0.00471   -0.00447   -0.00037
C14B  1    0.650614    0.314662    0.139297    11.00000    0.03968    0.08011 =
         0.05628   -0.00242   -0.00826    0.00186
AFIX  43
H14B  2    0.683471    0.331958    0.169564    11.00000   -1.20000
AFIX   0
C15B  1    0.632396    0.279810    0.156451    11.00000    0.02421    0.07922 =
         0.05847   -0.00225   -0.00644    0.00232
C16B  1    0.584114    0.254055    0.102900    11.00000    0.02005    0.07056 =
         0.06224   -0.00223   -0.00442    0.01101
C17B  1    0.572321    0.262420    0.042362    11.00000    0.03188    0.06765 =
         0.06305   -0.00586   -0.00902    0.00418
AFIX  43
H17B  2    0.558307    0.245198    0.011277    11.00000   -1.20000
AFIX   0
C18B  1    0.582047    0.298657    0.027411    11.00000    0.02704    0.06762 =
         0.05619   -0.00694   -0.00194    0.00392
HKLF 4


REM  jo3 in P2(1)                           New:P21/n
REM wR2 = 0.4554, GooF = S = 1.977, Restrained GooF = 1.822 for all data
REM R1 = 0.2003 for 3700 Fo > 4sig(Fo) and 0.2359 for all 5627 data
REM 530 parameters refined using 966 restraints

END

WGHT      0.2000      0.0000

REM Highest difference peak  2.920,  deepest hole -1.556,  1-sigma level  0.324
Q1    1   0.1763  0.2631 -0.2791  11.00000  0.05    2.92
Q2    1   0.4555  0.2624  0.2957  11.00000  0.05    2.87
Q3    1   0.1774  0.3275 -0.2748  11.00000  0.05    2.71
Q4    1   0.1065  0.5371 -0.0830  11.00000  0.05    2.59
Q5    1   0.4701  0.3266  0.2937  11.00000  0.05    2.53
Q6    1   0.1071  0.4716 -0.0870  11.00000  0.05    2.49
Q7    1   0.2177  0.5025  0.0453  11.00000  0.05    2.23
Q8    1   0.2384  0.2831  0.3035  11.00000  0.05    1.98
Q9    1   0.4261  0.2921 -0.2837  11.00000  0.05    1.71
Q10   1   0.4327  0.2024  0.1569  11.00000  0.05    1.60
Q11   1   0.5685  0.4994  0.1218  11.00000  0.05    1.55
Q12   1   0.5923  0.4912  0.0646  11.00000  0.05    1.45
Q13   1   0.3818  0.3651 -0.2215  11.00000  0.05    1.29
Q14   1   0.2337  0.2921  0.1372  11.00000  0.05    1.20
Q15   1   0.8790  0.4745  0.0240  11.00000  0.05    1.20
Q16   1  -0.1403  0.2772 -0.2640  11.00000  0.05    1.18
Q17   1   0.6002  0.4112 -0.0079  11.00000  0.05    1.16
Q18   1   0.7529  0.2902 -0.3218  11.00000  0.05    1.11
Q19   1   0.3577  0.4781  0.0368  11.00000  0.05    1.10
Q20   1   0.2119  0.2930  0.2247  11.00000  0.05    1.10
;
_shelx_res_checksum              35221

_shelx_hkl_file                  
;
   1   0   0   -6.11   32.15
   2   0   0 3418.89 1165.24
   3   0   0   86.90   70.67
   4   0   0  417.39  110.54
   4   0   0  168.17  102.79
   4   0   0  130.71  118.96
   5   0   0  321.02  100.00
   5   0   0   15.42   88.05
   5   0   0  331.11  126.85
   5   0   0  192.44   97.46
   6   0   0   74.53   69.49
   6   0   0  117.05  105.22
   6   0   0  -31.68   92.97
   6   0   0  197.76  101.01
   6   0   0  142.29   60.55
   6   0   0  -30.03   67.89
   1  -1   0  542.08  195.82
   1   1   0  565.13  196.57
   2  -1   0 2601.41  923.75
   2   1   0 2820.87  924.31
   3  -1   0  692.34  202.02
   3   1   0  449.17  195.28
   4  -1   0  782.16  278.97
   4  -1   0  446.56  289.62
   4  -1   0 1036.75  275.96
   4  -1   0  975.96  275.09
   4   1   0  713.49  279.72
   4   1   0  850.02  277.71
   4   1   0  697.67  276.94
   4   1   0  794.60  275.91
   4   1   0  486.25  280.87
   5  -1   0  276.69   97.27
   5  -1   0   16.61   80.33
   5  -1   0  163.28   98.60
   5  -1   0  259.82   97.68
   5  -1   0  212.00   79.36
   5  -1   0  187.46   96.06
   5   1   0  294.22  123.15
   5   1   0   -3.31   94.69
   5   1   0   61.53   70.32
   5   1   0   53.42   78.38
   5   1   0  201.67   91.83
   5   1   0   83.28   84.49
   6  -1   0  121.23   95.63
   6  -1   0  -43.09   77.56
   6  -1   0   41.90  104.22
   6  -1   0  -23.20   99.10
   6  -1   0   -1.10   67.05
   6  -1   0   39.14   51.64
   6   1   0   88.56   94.42
   6   1   0   53.01   59.16
   6   1   0   22.64   78.16
   6   1   0   59.64   69.74
   6   1   0  120.03   69.39
   6   1   0  -18.46   92.62
   0  -2   0 4452.92 1516.42
   0   2   0 4461.96 1516.29
   1  -2   0  538.92  220.19
   1   2   0  723.33  221.03
   2  -2   0 1632.30  463.58
   2   2   0 1051.11  463.76
   3   2   0  271.35  109.45
   4  -2   0  619.07  184.86
   4  -2   0  446.82  183.35
   4  -2   0  498.09  189.15
   4   2   0  563.92  188.33
   4   2   0  301.61  189.28
   4   2   0  632.68  190.88
   4   2   0  818.77  196.46
   5  -2   0  -10.47   89.44
   5  -2   0    7.47  105.16
   5  -2   0  210.20   89.82
   5  -2   0  275.69   98.26
   5  -2   0  186.67   76.85
   5  -2   0  237.13  128.01
   5   2   0  225.27   92.08
   5   2   0  182.73   84.16
   5   2   0  143.33  125.41
   5   2   0  127.91  100.42
   5   2   0  111.16   76.95
   5   2   0  123.07  110.53
   6  -2   0  147.97  120.80
   6  -2   0   63.76  116.39
   6  -2   0  405.73  143.74
   6  -2   0  133.55   94.82
   6  -2   0  224.81  124.15
   6  -2   0  290.61  149.86
   6   2   0  152.85  112.36
   6   2   0  416.68  106.37
   6   2   0  338.48  112.65
   6   2   0  508.92  137.30
   6   2   0  228.25  119.81
   0  -3   0   15.59   40.19
   0   3   0   14.52   38.06
  -1  -3   0 1637.95  521.45
   1  -3   0 1390.73  522.99
   2   3   0   88.21   61.89
   3  -3   0 1122.00  334.02
   3   3   0  788.77  332.84
   4  -3   0  464.89  226.03
   4  -3   0  857.40  219.08
   4  -3   0  465.95  206.52
   4  -3   0  708.43  209.38
   4  -3   0  761.69  213.87
   4  -3   0  542.46  215.46
   4   3   0  283.86  214.29
   4   3   0  444.61  213.82
   4   3   0  623.46  213.32
   4   3   0  845.52  214.53
   4   3   0  481.01  214.68
   5  -3   0  511.39  194.48
   5  -3   0  329.83  182.22
   5  -3   0  482.08  188.23
   5  -3   0  786.20  210.00
   5  -3   0  203.42  195.90
   5   3   0  612.25  193.95
   5   3   0  514.55  200.25
   5   3   0  732.35  188.90
   5   3   0  615.75  195.70
   6  -3   0  -32.85   68.42
   6  -3   0   46.88   61.76
   6  -3   0  102.34   88.00
   6  -3   0  133.51  117.63
   6  -3   0   36.69   93.81
   6   3   0   22.38   65.34
   6   3   0   26.41   57.15
   6   3   0   -0.64   79.75
   6   3   0  -18.03   69.52
   6   3   0  -85.45   95.11
   0  -4   0 7359.54 2337.62
   0   4   0 7235.23 2337.53
   0   4   0 6065.08 2334.36
  -1  -4   0 1868.79  671.63
  -1  -4   0 1975.44  671.77
  -1  -4   0 1948.22  673.96
   1   4   0 2196.52  675.26
   2  -4   0  981.39  356.30
   2   4   0 1067.73  357.02
   3  -4   0  280.43  123.81
   3   4   0  342.49  123.71
   4  -4   0  116.98   73.65
   4  -4   0  241.71   86.72
   4  -4   0  199.93   80.03
   4  -4   0    1.53   87.69
   4   4   0  338.65   92.71
   4   4   0  356.54   97.02
   4   4   0  124.06   83.13
   4   4   0  112.46   79.62
   4   4   0   88.30   80.55
   4   4   0   53.17   89.46
   5  -4   0   91.81   84.00
   5  -4   0  164.25   93.11
   5  -4   0  150.91   89.51
   5  -4   0  100.57   74.44
   5  -4   0  194.95  111.19
   5  -4   0  216.12   97.84
   5   4   0  122.19  120.07
   5   4   0  177.11   85.75
   5   4   0  114.67   90.72
   5   4   0  205.18  105.54
   5   4   0   77.65   98.51
   5   4   0   91.87   71.60
   6  -4   0   -9.45   92.26
   6  -4   0   55.51   44.01
   6  -4   0  140.34   61.26
   6  -4   0  154.31   81.93
   6  -4   0  147.87  106.68
   6  -4   0   62.79   91.29
   6   4   0  164.05  132.99
   6   4   0   43.20  103.65
   6   4   0   82.60  102.96
   6   4   0   38.29   79.84
   6   4   0   60.22   60.31
   0  -5   0  -67.09   59.63
   0  -5   0  -18.12   24.10
   0   5   0   -8.88   24.69
   0   5   0  -30.65   62.77
   0   5   0   12.56   26.29
   1  -5   0   34.93   54.39
  -1  -5   0  -15.15   55.54
  -1  -5   0   39.63   29.23
  -1  -5   0   66.82   26.77
   1  -5   0  -22.64   23.70
   1   5   0   25.18   18.23
   1   5   0  108.12   59.52
  -2  -5   0  707.29  263.52
  -2  -5   0  843.35  263.89
   3  -5   0 2399.78  733.81
   3   5   0 1910.21  732.08
   4  -5   0   15.12   66.06
   4  -5   0   46.40   67.30
   4  -5   0   17.57   65.42
   4  -5   0   65.36   71.59
   4  -5   0   -6.53   48.68
   4   5   0  102.69   97.20
   4   5   0   23.90   55.13
   4   5   0   -2.09   50.90
   4   5   0  -29.58   70.14
   4   5   0    1.42   67.11
   4   5   0   52.88   55.88
   5  -5   0  -83.51   78.84
   5  -5   0   46.46  100.53
   5  -5   0   22.41   51.56
   5  -5   0  104.89   80.59
   5  -5   0    3.55   48.60
   5  -5   0  -66.14  117.28
   5   5   0  122.39   90.25
   5   5   0   44.42   51.41
   5   5   0  117.55   74.07
   5   5   0   22.56   90.61
   5   5   0  -26.58   83.05
   5   5   0  -23.67   76.13
   6  -5   0   16.32   30.69
   6  -5   0   70.94   98.33
   6  -5   0   57.49   98.55
   6  -5   0  -32.14   78.35
   6  -5   0   65.74  110.80
   6   5   0  -12.60   80.92
   6   5   0   24.95   85.50
   6   5   0   25.29   58.31
   6   5   0   62.54   99.43
   6   5   0  158.29  134.03
   0  -6   0 2145.81  703.83
   0  -6   0 1930.01  714.86
   0   6   0 2060.82  703.70
   0   6   0 2086.83  719.57
  -1  -6   0 1215.98  386.44
  -1  -6   0 1139.89  367.46
   1  -6   0  934.56  360.27
  -1  -6   0 1072.39  360.40
   1  -6   0 1040.93  385.30
  -1  -6   0  988.37  360.90
   1   6   0 1111.60  386.61
  -1   6   0  858.57  376.99
   1   6   0 1228.33  362.67
   1   6   0 1103.09  367.22
  -2  -6   0    7.32   26.98
  -2  -6   0   20.26   24.69
  -2  -6   0  -46.36   45.12
   2  -6   0   31.99   56.89
   2   6   0   51.11   62.94
   3  -6   0  272.45  141.46
   3   6   0  554.16  154.14
   4  -6   0  137.83   93.85
   4  -6   0   79.07  112.94
   4  -6   0  230.48  108.36
   4  -6   0  249.20  107.47
   4  -6   0  376.52  112.34
   4   6   0  298.49  112.35
   4   6   0   63.91  113.24
   4   6   0  318.24  105.85
  -4   6   0  233.93   87.29
   4   6   0  473.43  107.46
   4   6   0  154.81  105.10
   4   6   0  337.81  100.69
   5  -6   0   41.08   99.21
   5  -6   0   49.98   51.06
   5  -6   0  236.60   94.91
   5  -6   0  125.03   52.40
   5  -6   0   58.53   73.63
   5  -6   0  397.18   90.83
   5   6   0  -23.92   76.45
   5   6   0    0.91   49.23
   5   6   0   88.86   74.69
   5   6   0   88.54   94.36
   5   6   0  -33.60   83.39
   5   6   0   60.64  101.20
   6  -6   0   93.87   54.02
   6  -6   0   87.13   97.61
   6  -6   0   43.98   93.03
   6  -6   0  -25.40   25.87
   6  -6   0  168.70  110.62
   6   6   0   -1.69   76.83
   6   6   0  120.64  163.94
   6   6   0   52.58   98.88
   0  -7   0  -19.13   98.78
   0  -7   0   26.50   37.18
   0   7   0   36.80   36.33
   0   7   0   30.46   93.05
   0   7   0  -36.69   34.69
  -1  -7   0  555.49  274.82
  -1  -7   0  605.31  253.53
  -1  -7   0  964.59  259.38
   1  -7   0  746.42  253.63
   1   7   0  767.38  252.15
   1   7   0  864.90  254.99
   1   7   0  610.48  271.69
  -2  -7   0  155.18   55.86
  -2  -7   0  127.63   53.83
  -2  -7   0  122.87   70.21
   2   7   0  124.51   77.02
   3  -7   0  364.19  203.48
  -3  -7   0  654.18  193.18
  -3  -7   0  568.07  192.82
   3   7   0  461.66  203.25
   4  -7   0  153.49   96.67
   4  -7   0  321.03  109.28
  -4  -7   0  191.43   84.98
  -4  -7   0  285.11   90.59
   4  -7   0  219.54  116.18
   4  -7   0  129.75  107.19
   4  -7   0  215.65  102.93
  -4   7   0  324.52   90.54
   4   7   0  276.44  104.66
   4   7   0  477.33  107.69
   4   7   0  481.81  110.46
   4   7   0   22.89  115.12
   5  -7   0  104.41  171.59
   5  -7   0  519.70  169.40
   5  -7   0  395.11  174.56
   5   7   0  506.22  177.18
   5   7   0  485.48  170.22
   5   7   0  558.95  168.96
   5   7   0  229.85  178.73
   5   7   0  335.79  157.60
  -5   7   0  481.14  153.69
   6  -7   0   40.86   90.25
   6  -7   0  -39.21   86.31
   6  -7   0  -30.18  113.21
   6  -7   0  173.84  101.68
   6  -7   0   18.26   45.80
   6   7   0  -68.54  121.41
   6   7   0  -31.44   33.36
   6   7   0   73.57   92.69
   0  -8   0  470.40  225.63
   0  -8   0  510.85  196.74
   0   8   0  545.55  196.45
   0   8   0  602.08  197.45
   0   8   0  730.07  199.85
   0   8   0  451.58  224.85
  -1  -8   0  302.49   91.55
  -1  -8   0  278.85  140.34
   1  -8   0  284.14   92.34
   1  -8   0  223.65  136.43
  -1  -8   0  287.31  106.02
   1   8   0  244.30   88.81
   1   8   0  106.11   96.84
   1   8   0  278.53  132.23
   1   8   0  186.55  135.86
   1   8   0  193.26   96.48
  -1   8   0  193.49  140.73
   2  -8   0   14.21   62.58
  -2  -8   0   49.95   43.80
  -2  -8   0   70.42   57.43
  -2  -8   0   65.31   36.16
   2   8   0   16.26   67.20
  -2   8   0   25.79   25.26
  -3  -8   0  424.92  133.05
   3  -8   0  360.07  147.10
  -3   8   0  360.45  130.88
   3   8   0  328.57  149.21
   4  -8   0  281.65  122.54
   4  -8   0  166.02  110.16
   4  -8   0   81.63  119.14
   4  -8   0  533.73  122.89
   4  -8   0  262.85  129.87
  -4  -8   0  346.85  104.45
   4   8   0  246.43  125.04
   4   8   0  490.42  133.29
   4   8   0  687.84  138.24
  -4   8   0  210.12  103.21
   4   8   0  381.72  121.33
   5  -8   0   29.47   54.07
   5  -8   0  -19.47   28.99
   5  -8   0  101.60   82.37
   5  -8   0  155.01   88.97
   5  -8   0   41.94   87.87
   5  -8   0   86.79   83.74
  -5  -8   0   23.93   50.94
  -5   8   0   67.67   35.47
  -5   8   0  -17.55   39.03
   5   8   0   44.48  107.21
   5   8   0  115.34   68.08
   5   8   0  204.98   79.87
   5   8   0   50.83  102.30
   6  -8   0  167.95   73.89
   6  -8   0  131.15  104.28
   6  -8   0  206.43  139.06
   6  -8   0  128.22   94.11
   6   8   0  351.36  111.39
   6   8   0  120.96  174.38
   6   8   0  199.70  117.29
  -6   8   0  130.63   64.06
   6   8   0  108.29   92.03
   0  -9   0  260.37  120.91
   0  -9   0  -18.33   42.05
   0   9   0  -35.68   45.52
   0   9   0  162.73  121.90
   0   9   0   52.42   57.00
   0   9   0   14.79   49.58
  -1  -9   0   59.94   48.77
  -1  -9   0   47.60   73.48
  -1  -9   0  230.28  117.27
   1  -9   0   66.68  112.88
  -1  -9   0   43.31   47.37
   1  -9   0   54.24   49.62
  -1  -9   0   96.60   39.47
   1   9   0   91.99  103.42
  -1   9   0   35.40   46.98
  -1   9   0  -18.46  114.54
  -1   9   0   74.16   40.38
  -1   9   0  149.02  122.41
   1   9   0   66.33   58.20
   1   9   0   73.17   44.66
  -2  -9   0  203.41   74.77
  -2  -9   0  102.72   92.09
  -2  -9   0  182.29   78.99
  -2  -9   0  297.17   80.25
   2   9   0  169.71   98.04
  -3  -9   0 1235.08  464.92
   3  -9   0 1228.00  475.12
  -3  -9   0 1542.36  466.64
   3   9   0 1494.68  474.27
   4  -9   0  391.72  152.37
   4  -9   0  634.22  149.48
  -4  -9   0  465.11  136.94
   4  -9   0  241.18  155.71
   4  -9   0  147.27  150.56
  -4  -9   0  350.20  133.03
   4  -9   0  457.76  153.73
   4   9   0  354.06  154.87
   4   9   0  192.09  158.30
  -4   9   0  391.83  136.23
   4   9   0  504.38  149.34
   4   9   0  313.76  141.04
   5  -9   0   47.43   84.71
   5  -9   0  112.56   80.04
  -5  -9   0  -10.73   29.76
   5  -9   0   99.47   84.03
   5  -9   0    4.89   50.58
   5  -9   0  -50.24   31.05
   5  -9   0  101.42  104.39
   5   9   0  117.33   81.61
  -5   9   0    6.93   39.74
   5   9   0   40.52  109.61
   5   9   0   81.92   54.63
   5   9   0   44.03  102.18
  -5   9   0   40.23   35.94
   6  -9   0   62.85  125.52
   6  -9   0   14.05   74.03
   6  -9   0   92.33   60.39
   6  -9   0  -67.08   78.80
   6   9   0   80.59   86.64
   6   9   0   -9.28  110.27
   6   9   0   43.13   59.50
   6   9   0  104.53   78.55
  -6   9   0   59.55   34.34
   0 -10   0 4889.39 1774.06
   0  10   0 5329.20 1775.75
   0  10   0 5419.13 1759.73
   0  10   0 4928.59 1773.33
   0  10   0 5519.60 1761.79
   0  10   0 4875.06 1760.13
  -1 -10   0  433.94  140.53
  -1 -10   0  298.76  142.08
   1 -10   0  266.38  143.72
  -1 -10   0  491.10  137.82
  -1 -10   0  404.59  184.96
   1 -10   0  545.67  184.52
  -1  10   0  271.50  140.21
  -1  10   0  527.16  190.70
  -1  10   0  213.79  181.13
   1  10   0  340.57  159.83
   1  10   0  332.11  175.11
  -1  10   0  519.11  142.48
  -2 -10   0  150.77   80.57
  -2 -10   0  175.93   75.18
   2 -10   0  140.29  103.90
  -2  10   0  304.65   77.18
   3 -10   0   42.89   81.91
  -3 -10   0   62.33   32.18
  -3 -10   0   66.85   44.01
   3  10   0   81.75   80.85
  -3  10   0   -6.60   56.86
   4 -10   0   -8.37   64.85
   4 -10   0  176.79   70.47
   4 -10   0  103.96   86.34
   4  10   0    3.35   43.89
   4  10   0   44.30   85.47
   4  10   0   67.53   62.55
   5 -10   0  323.57  145.06
   5 -10   0  272.35  110.33
   5 -10   0  176.92  131.96
   5 -10   0  227.87  123.49
   5 -10   0  351.21  108.89
  -5  10   0  286.67  101.50
   5  10   0   -3.04  136.89
  -5  10   0  300.79   98.88
   5  10   0   62.41  135.00
   5  10   0  163.27  121.88
   6 -10   0   16.80   78.67
   6 -10   0   48.67   94.34
   6 -10   0 -129.17  106.31
  -6 -10   0  -73.06   23.55
   6 -10   0  -87.73   78.74
   6  10   0  -80.32   80.30
  -6  10   0   16.34   29.66
   6  10   0  -64.71  101.59
   6  10   0   58.99   62.09
   6  10   0  -15.48   71.01
   0 -11   0  -74.33   36.05
   0 -11   0   11.43  122.61
   0 -11   0  -29.76   44.76
   0  11   0   28.48   43.85
   0  11   0  -19.85  112.73
   0  11   0  -60.24   59.34
   0  11   0  -41.05  114.85
   0  11   0   21.51   40.34
   0  11   0   40.68   45.16
  -1 -11   0  330.34  220.85
   1 -11   0  462.63  225.34
  -1 -11   0  539.74  180.02
  -1 -11   0  551.31  180.21
  -1 -11   0  433.64  177.09
  -1  11   0  375.59  177.08
   1  11   0  605.49  207.34
   1  11   0  674.61  179.45
  -1  11   0  665.89  180.29
  -1  11   0  389.72  218.64
   1  11   0  494.46  179.33
  -2 -11   0   58.95   61.23
  -2 -11   0   43.65   36.53
   2 -11   0   87.69   90.61
  -2  11   0  172.98   65.23
  -2  11   0   43.96   38.79
  -3 -11   0  131.99   52.41
  -3 -11   0   74.53   61.00
   3 -11   0  157.65  100.04
  -3  11   0  198.74   75.30
   4 -11   0 1466.07  440.75
  -4 -11   0 1238.95  435.40
  -4 -11   0 1215.27  437.48
   4 -11   0 1194.65  448.79
   4 -11   0 1475.90  440.10
   4  11   0 1612.80  442.95
  -4  11   0 1059.55  436.43
   4  11   0 1397.47  438.84
  -4  11   0 1193.42  435.98
   5 -11   0  189.34   96.11
   5 -11   0  117.92   65.09
   5 -11   0   -6.88   79.29
   5 -11   0   27.61   91.23
   5 -11   0   13.56   95.88
  -5 -11   0  156.19   52.77
  -5  11   0   45.62   57.65
   5  11   0  104.27   88.72
  -5  11   0  157.54   55.71
   5  11   0  196.10  125.69
   5  11   0   50.89  101.79
   5  11   0  150.30   72.41
   6 -11   0   67.67   59.00
   6 -11   0   51.49   95.34
   6 -11   0   -4.69   75.11
  -6 -11   0   46.55   27.56
   6 -11   0  -45.49  108.32
   6 -11   0   -3.57   24.97
   6  11   0   12.17   84.43
   6  11   0  143.65  102.08
  -6  11   0   11.10   32.26
   6  11   0    3.97  116.15
   6  11   0   -2.12   55.33
   0 -12   0  685.52  286.88
   0 -12   0  724.90  249.06
   0 -12   0  654.02  245.76
   0  12   0  759.52  247.59
   0  12   0  631.84  280.55
   0  12   0  801.24  284.45
   0  12   0  798.75  249.96
   0  12   0  682.25  246.84
   0  12   0  656.19  245.51
   1 -12   0  137.81   51.75
  -1 -12   0  116.32  133.92
  -1 -12   0   68.95   46.64
  -1 -12   0   10.88   39.63
  -1 -12   0   44.24   49.89
  -1  12   0    9.83  135.07
  -1  12   0 -158.64  135.95
   1  12   0  182.89  112.11
  -1  12   0  102.08   49.24
   1  12   0   42.02   60.10
   1  12   0   42.36   45.87
   1  12   0   15.55  112.18
  -1  12   0  266.92   67.52
   1  12   0  -48.30   46.41
  -1  12   0   29.06   40.56
  -2 -12   0  111.45   40.28
  -2 -12   0   39.60   50.46
   2 -12   0 -232.01  141.08
   2 -12   0   23.57   88.39
  -2 -12   0    3.49   44.88
  -2  12   0  111.93   49.10
  -2  12   0  130.13   42.80
   3 -12   0   47.98   91.36
  -3 -12   0    4.89   44.80
  -3 -12   0   18.82   33.40
  -3  12   0   71.93   38.95
  -3  12   0   62.67   62.62
   4 -12   0  103.61  126.48
   4 -12   0  363.51  134.55
   4 -12   0  134.26  112.26
   4 -12   0  282.66  104.07
  -4 -12   0  199.84   97.00
   4  12   0  351.32  139.53
  -4  12   0  274.68   99.50
  -4  12   0  377.52  109.70
   4  12   0  592.08  139.69
   4  12   0  315.70  132.97
   5 -12   0   20.83   91.42
   5 -12   0    4.41   95.81
   5 -12   0  -25.05   51.98
   5 -12   0   18.00   91.29
   5 -12   0   35.62   83.91
  -5 -12   0   51.97   40.07
   5  12   0   14.88  111.87
  -5  12   0   -5.38   45.27
   5  12   0   -7.25   51.52
  -5  12   0  -25.44   41.95
   5  12   0    8.31   90.02
   5  12   0  -59.57   81.70
   6 -12   0  289.40   98.61
   6 -12   0   -5.60   28.44
  -6 -12   0   76.70   33.90
   6 -12   0  134.40   85.57
   6  12   0   74.56   76.29
   6  12   0  139.82   91.67
   6  12   0   86.78   60.66
  -6  12   0   71.40   38.60
   6  12   0   91.68  113.45
   0 -13   0 -207.47  126.13
   0 -13   0  -38.68   39.16
   0 -13   0  -66.70   75.63
   0  13   0   13.98   45.36
   0  13   0    5.93   58.00
   0  13   0  -45.15   48.33
   0  13   0  -20.47   41.62
   0  13   0   10.10  127.19
   0  13   0 -139.15  123.85
  -1 -13   0  291.75   77.89
   1 -13   0   -9.31  153.24
  -1 -13   0  192.78   83.07
   1 -13   0  120.62   82.99
  -1 -13   0  179.13  163.05
  -1  13   0  415.06  166.73
   1  13   0  250.70   90.55
   1  13   0  110.55   80.75
   1  13   0  217.99   82.01
  -1  13   0  250.99   77.40
   1  13   0  111.74  139.66
  -1  13   0  211.75  157.55
  -1  13   0  143.60   81.50
   1  13   0  162.81  142.35
  -1  13   0  262.56   85.48
  -1  13   0  135.68   94.57
   2 -13   0  728.95  282.55
   2 -13   0  513.30  314.75
  -2 -13   0  674.51  255.93
  -2 -13   0  662.08  252.45
   2  13   0  619.38  298.45
  -2  13   0  945.88  256.39
   2  13   0  685.57  254.13
  -2  13   0  709.53  252.77
   2  13   0  859.74  257.78
  -2  13   0  455.01  331.49
  -2  13   0  951.53  260.98
  -3 -13   0  150.15   74.28
   3 -13   0  107.91  112.93
  -3 -13   0  252.46   76.94
  -3 -13   0   98.91   68.76
   3  13   0  295.63  122.23
  -3  13   0  113.11   71.07
  -3  13   0  303.36   77.64
   3  13   0  -20.94   89.99
  -3  13   0  308.85   91.52
   4 -13   0  241.14  160.63
   4 -13   0  447.59  145.35
   4 -13   0  190.71  131.16
   4 -13   0  268.34  107.51
  -4 -13   0  264.41  100.87
  -4 -13   0  149.68  102.83
  -4  13   0  360.06  106.05
   4  13   0  217.15  136.95
  -4  13   0  114.30  109.44
  -4  13   0  274.91  102.70
   4  13   0  618.86  133.86
   4  13   0  425.46  124.86
   4  13   0  401.89  115.61
   5 -13   0  162.69   71.02
   5 -13   0   69.14  104.51
  -5 -13   0  181.11   65.35
   5 -13   0   22.89   99.30
   5 -13   0  139.76  105.44
   5 -13   0   69.78   94.11
  -5  13   0  182.18   66.89
   5  13   0   55.31   74.11
   5  13   0  346.32  134.63
  -5  13   0  139.56   68.51
   5  13   0  143.77  100.10
   5  13   0  138.13  125.41
   0 -14   0 5313.24 1826.86
   0 -14   0 4861.97 1825.34
   0 -14   0 5638.73 1847.04
   0  14   0 5315.97 1845.93
   0  14   0 4682.10 1825.74
   0  14   0 5496.26 1827.03
   0  14   0 5760.65 1828.30
   0  14   0 5361.16 1845.98
   0  14   0 6012.57 1826.35
  -1 -14   0   50.91   49.48
   1 -14   0   39.53   53.64
  -1 -14   0  124.79   43.12
  -1 -14   0  247.35  164.77
   1 -14   0  -57.48  148.43
  -1  14   0   12.88   38.57
  -1  14   0   77.24   50.35
   1  14   0   19.43   51.39
  -1  14   0  237.23  163.16
  -1  14   0   45.91   70.29
   1  14   0  -14.93  148.56
   1  14   0    6.09   63.35
   1  14   0  208.24  138.07
   1  14   0   44.43   50.78
  -1  14   0  223.37  148.60
  -1  14   0    4.34   53.21
   2 -14   0  473.45  154.56
   2 -14   0  218.04  109.71
  -2 -14   0  282.32  116.16
   2 -14   0  490.71  206.40
  -2  14   0  352.46  119.62
   2  14   0  406.68  126.14
  -2  14   0  323.17  127.34
   2  14   0  333.07  117.41
  -2  14   0  412.67  126.99
   3 -14   0  317.43  115.00
   3 -14   0  104.80   91.66
  -3 -14   0  243.57   70.11
   3 -14   0  100.33   81.30
   3  14   0   79.90   86.58
  -3  14   0  -17.60   79.53
   3  14   0  124.66   77.37
  -3  14   0  155.71   70.27
   4 -14   0   98.19   81.77
   4 -14   0  371.09  104.39
   4 -14   0  -22.38   96.28
   4 -14   0  117.61   68.67
  -4 -14   0  270.57   62.77
   4 -14   0   47.01   87.87
   4  14   0   36.19   85.27
  -4  14   0  108.19   61.26
   4  14   0  117.12   98.60
   4  14   0   -2.44   81.29
   4  14   0   -0.73   54.65
   5 -14   0   46.60   94.31
   5 -14   0  -33.73   94.80
   5 -14   0   71.40  100.57
   5 -14   0  110.00   94.86
  -5 -14   0   15.45   50.33
   5 -14   0  140.33   45.17
   5  14   0   85.68   89.17
   5  14   0  166.10   75.24
   5  14   0   97.87  117.69
   5  14   0   35.19   99.54
  -5  14   0  115.14   53.43
  -5  14   0  101.65   66.37
  -5  14   0   53.15   57.41
   0 -15   0  -75.44   50.43
   0 -15   0  325.06  159.03
   0 -15   0  -62.56   39.43
   0  15   0  -15.46   43.24
   0  15   0  -66.32  132.79
   0  15   0 -102.35  134.06
   0  15   0  -23.08   64.34
   0  15   0   20.97   48.13
   0  15   0   48.14   53.09
   1 -15   0 -172.00  173.31
  -1 -15   0  440.63  200.26
   1 -15   0  169.39   78.02
  -1 -15   0  153.12   77.12
  -1  15   0  229.11  177.40
  -1  15   0 -124.36  212.86
  -1  15   0  185.92   76.70
   1  15   0  195.10   76.46
   1  15   0  152.74   87.73
   1  15   0  113.93  162.06
  -1  15   0  189.70   87.16
   1  15   0  233.65   76.08
  -1  15   0  134.12   94.16
  -2 -15   0   80.92   63.96
   2 -15   0   29.34   46.39
  -2 -15   0   83.33   56.93
  -2 -15   0  127.36   52.61
  -2 -15   0   73.12   53.80
   2 -15   0  133.18  111.30
  -2  15   0  637.49  240.60
  -2  15   0  211.90   56.90
  -2  15   0  142.78   63.38
  -2  15   0   61.45   45.15
  -2  15   0  224.18  223.08
   2  15   0  -30.00   66.43
  -2  15   0  212.22   77.46
   2  15   0   86.27   62.18
   2  15   0  265.31  200.68
   3 -15   0  609.58  295.93
  -3 -15   0  699.21  282.79
  -3 -15   0  712.89  282.21
   3 -15   0  691.39  287.29
   3  15   0 1210.86  293.50
  -3  15   0  948.67  284.80
  -3  15   0  879.74  286.35
   3  15   0  902.65  291.10
  -3  15   0  860.79  282.77
  -3  15   0  899.55  290.74
   4 -15   0  226.33  172.97
  -4 -15   0  447.77  155.64
   4 -15   0  317.39  169.32
   4 -15   0  267.26  155.71
   4 -15   0  552.20  163.06
   4 -15   0   58.56  172.52
  -4 -15   0  485.24  152.31
  -4  15   0  415.53  153.99
   4  15   0  688.91  170.07
   4  15   0  178.85  174.82
   4  15   0  748.00  187.35
  -4  15   0  482.68  156.44
   4  15   0  312.50  154.47
  -4  15   0  548.54  156.97
   5 -15   0   80.38  152.01
   5 -15   0   72.90   60.90
   5 -15   0   -0.61   33.46
   5 -15   0   79.33   85.17
  -5 -15   0  -37.37   42.53
  -5  15   0   -4.94   60.98
   5  15   0    2.17   47.31
  -5  15   0   25.42   44.03
   5  15   0  -15.45  117.73
  -5  15   0   18.38   67.00
   5  15   0   85.74   82.45
   5  15   0  -64.39   99.68
   0 -16   0  368.01   96.79
   0 -16   0  375.58  211.59
   0 -16   0  134.53  100.38
   0  16   0  249.50  112.61
   0  16   0  334.64   98.44
   0  16   0  139.55  100.46
   0  16   0  396.09  193.77
   0  16   0  177.41   99.94
   1 -16   0 1081.04  398.25
  -1 -16   0 1187.45  341.93
   1 -16   0  853.79  341.02
   1  16   0 1321.85  345.52
   1  16   0 1081.05  340.33
  -1  16   0  854.07  340.38
  -1  16   0 1003.96  344.10
  -1  16   0 1021.52  342.05
  -1  16   0  849.35  341.07
   1  16   0  606.04  384.17
  -1  16   0  736.36  406.79
   2 -16   0 -102.01  100.22
  -2 -16   0   33.92   47.41
  -2 -16   0   22.73   53.85
  -2 -16   0   82.13   52.28
  -2  16   0  157.09   58.50
   2  16   0  114.98   43.70
  -2  16   0   43.96   32.57
   2  16   0  -24.60   85.76
  -2  16   0  228.27   80.30
  -2  16   0  125.86   59.44
   2  16   0   53.97   34.79
  -2  16   0  106.68   49.06
  -2  16   0   47.74  223.32
   2  16   0   72.28  183.25
  -3 -16   0   29.42   47.53
   3 -16   0   29.35   73.98
   3 -16   0  -29.10   93.95
  -3 -16   0   90.97   43.13
  -3  16   0   -0.05   52.48
  -3  16   0   45.49   45.89
  -3  16   0   33.20   69.43
   3  16   0   42.68   71.76
  -3  16   0    1.27   22.77
  -3  16   0   57.39   54.32
   4 -16   0  124.76  104.86
   4 -16   0  108.68  112.49
  -4 -16   0  108.82   75.11
   4 -16   0  238.73   72.47
  -4 -16   0  156.99   72.93
  -4  16   0  130.92   72.43
   4  16   0  138.60  123.74
  -4  16   0  158.27   68.43
   4  16   0  138.88  103.31
   4  16   0   44.74  118.90
  -4  16   0  208.68   78.75
  -4  16   0  -47.97   75.12
   4  16   0  352.60  118.47
   5 -16   0  -36.21   88.33
  -5 -16   0  -46.88   45.20
   5 -16   0  -18.85   28.43
  -5 -16   0   10.66   53.61
   5 -16   0 -126.45   96.30
   5 -16   0   48.38   83.65
  -5  16   0   47.70   45.80
  -5  16   0   13.11   57.41
   5  16   0   47.77  113.64
  -5  16   0  100.92   63.51
   5  16   0   67.84   87.26
   5  16   0   39.55   48.76
   5  16   0   36.64  112.27
   0 -17   0  -72.87  182.75
   0 -17   0  -10.06   51.72
   0 -17   0  -38.98   39.97
   0  17   0   41.68   88.67
   0  17   0   -2.48   57.39
   0  17   0   38.53   61.76
   0  17   0  113.57   53.31
   0  17   0   16.30   52.20
   0  17   0 -329.38  166.62
   0  17   0  -31.10   43.89
   0  17   0  -94.53  166.20
  -1 -17   0  922.50  399.72
   1 -17   0 1321.32  403.35
  -1 -17   0 1253.98  470.33
  -1 -17   0 1311.40  403.80
  -1 -17   0 1541.34  408.90
  -1  17   0  587.41  463.84
  -1  17   0  983.15  399.58
   1  17   0 1432.65  402.84
  -1  17   0 1078.66  402.29
  -1  17   0 1108.97  403.00
   1  17   0 1232.63  406.90
   1  17   0  950.72  401.65
   1  17   0 1497.18  408.21
  -1  17   0 1318.15  403.72
  -1  17   0 1222.12  401.64
  -1  17   0 1147.56  407.79
   2 -17   0  134.03   35.90
   2 -17   0  119.93  111.97
   2 -17   0  -17.68   57.30
  -2 -17   0   67.18  280.08
  -2 -17   0   45.60   44.96
  -2 -17   0   36.28   51.01
  -2 -17   0   34.33   47.66
  -2  17   0  137.67  257.62
  -2  17   0   93.61   54.97
   2  17   0  -16.08   61.45
   2  17   0  -32.27   38.53
  -2  17   0    4.82   79.12
  -2  17   0   26.97   75.75
  -2  17   0   97.55   44.69
   2  17   0  -79.86   44.76
   2  17   0  152.05  197.87
  -2  17   0   83.40   54.08
   2  17   0   33.26   49.26
  -3 -17   0  944.23  322.35
  -3 -17   0  795.32  322.48
   3 -17   0 1048.26  330.61
   3 -17   0  859.71  337.90
  -3  17   0  977.58  331.31
   3  17   0 1260.35  332.68
  -3  17   0  961.19  328.91
  -3  17   0  953.16  322.39
  -3  17   0  874.50  323.89
   4 -17   0 -127.37   43.66
   4 -17   0  109.37   78.97
  -4 -17   0   65.94   56.52
  -4 -17   0  -19.29   46.32
   4 -17   0    9.41   96.35
   4 -17   0   16.75   61.78
   4  17   0   42.75   60.46
   4  17   0   15.71   82.98
  -4  17   0  -69.16   59.74
   4  17   0  -12.05  100.79
  -4  17   0  -32.19   53.24
  -4  17   0    0.74   15.24
  -4  17   0   55.49   49.74
  -4  17   0   71.27   66.01
  -5 -17   0   52.04   51.11
   5 -17   0  155.16   90.95
   5 -17   0   32.47   75.99
  -5 -17   0    3.13   61.31
   5 -17   0  170.17   99.69
   5 -17   0  -35.04   30.01
   5  17   0  141.83  103.92
   5  17   0   54.79   88.16
  -5  17   0   34.60   53.24
  -5  17   0  -23.56   43.38
   5  17   0   60.40   64.39
  -5  17   0  132.53   51.49
   5  17   0    1.60  124.15
   0 -18   0  724.14  277.51
   0 -18   0  817.80  270.86
   0 -18   0  666.98  274.10
   0  18   0  864.10  276.00
   0  18   0  859.83  272.27
   0  18   0  762.47  273.25
   0  18   0  573.66  351.45
   0  18   0  803.64  276.84
  -1 -18   0 1962.00  604.99
   1 -18   0 2119.72  608.06
  -1 -18   0 1112.65  674.76
   1 -18   0 1294.16  652.55
  -1  18   0 1966.28  611.29
  -1  18   0 2012.29  605.95
   1  18   0 1555.38  644.63
   1  18   0 1639.25  606.77
   1  18   0 1459.15  653.79
  -1  18   0 1680.60  607.07
   1  18   0 1518.42  606.98
  -1  18   0 2053.86  605.37
  -1  18   0 1453.98  668.54
   1  18   0 1627.17  607.37
  -1  18   0 1901.37  606.54
   1  18   0 1536.77  609.22
   2 -18   0  -89.29  105.95
  -2 -18   0  -40.52   48.67
   2 -18   0   -6.30   56.84
  -2 -18   0  -82.05   41.92
  -2 -18   0 -101.94  291.77
  -2 -18   0  120.42   54.84
   2 -18   0  -77.83   30.14
  -2  18   0  -27.36   24.30
   2  18   0  111.30   35.91
   2  18   0  477.96  240.36
  -2  18   0   34.27   53.38
  -2  18   0   62.03   54.17
   2  18   0   24.46   66.90
  -2  18   0   45.21   58.07
  -2  18   0   22.43   41.40
   2  18   0  -88.15   36.94
   2  18   0  -94.30   43.43
  -2  18   0   93.26   84.15
  -2  18   0 -532.70  287.29
   3 -18   0  109.97   62.47
   3 -18   0  114.56   77.60
   3  18   0   -3.90   83.55
  -3  18   0  116.11   66.10
  -3  18   0   84.09   87.03
   4 -18   0   63.61   64.88
  -4 -18   0   15.15   49.42
   4 -18   0  -22.61   38.02
  -4 -18   0   11.62   59.77
   4 -18   0  -92.88   90.59
   4 -18   0   60.12   95.06
  -4  18   0   87.93   56.41
  -4  18   0   19.75   48.62
   4  18   0   33.40  100.73
  -4  18   0   48.12   66.11
   4  18   0   35.31   49.07
  -4  18   0   11.45   51.15
   4  18   0   42.97   84.87
  -4  18   0  -24.81   13.14
   5 -18   0   13.85   79.57
   5 -18   0   92.03   84.77
   5 -18   0  133.59   91.09
  -5 -18   0  115.29   61.70
  -5 -18   0   43.62   64.98
  -5  18   0    1.66   54.36
   5  18   0   92.90   89.00
   5  18   0  -43.22   99.30
  -5  18   0    1.82   52.59
   5  18   0   86.13   69.93
  -5  18   0    8.40   71.83
   5  18   0   17.73  118.58
   0 -19   0   53.11   61.50
   0 -19   0  -21.77   59.13
   0 -19   0  238.91  249.43
   0  19   0   54.49   54.69
   0  19   0   79.19   71.55
   0  19   0  -11.40   56.82
   0  19   0   36.04   52.53
   0  19   0   31.34   74.47
   0  19   0 -410.93  222.15
   0  19   0   89.59   57.85
  -1 -19   0   55.85   44.32
  -1 -19   0 -375.33  268.72
  -1 -19   0  -28.77   54.43
   1 -19   0   52.84   59.60
  -1 -19   0   55.06   53.85
   1  19   0  133.85   84.38
  -1  19   0   18.40   45.01
  -1  19   0   -1.04   41.16
  -1  19   0  -29.78   73.14
   1  19   0   86.97   56.84
  -1  19   0   87.14   53.72
  -1  19   0   44.19   54.63
  -1  19   0   52.45   50.69
  -1  19   0  535.73  291.51
   1  19   0  -42.93   56.96
   1  19   0  -80.82  191.67
   1  19   0  199.89  254.50
   1  19   0  -93.17   63.66
   2 -19   0   94.32  173.77
  -2 -19   0  537.21  150.29
  -2 -19   0  487.25  146.79
   2 -19   0  141.04  154.82
  -2 -19   0  287.63  149.76
  -2  19   0  386.91  163.19
  -2  19   0  405.32  148.95
  -2  19   0  451.53  149.94
  -2  19   0  274.50  151.43
   2  19   0  434.71  144.20
  -2  19   0  577.99  146.99
   2  19   0  357.96  158.35
   3 -19   0  700.63  299.90
  -3 -19   0  759.40  291.19
  -3 -19   0  869.94  292.52
   3 -19   0 1116.70  293.97
  -3  19   0  836.87  292.89
  -3  19   0  871.34  300.53
  -3  19   0  641.34  294.37
  -4 -19   0  -21.22   51.65
   4 -19   0  -15.73   99.51
   4 -19   0   57.74   89.18
  -4 -19   0    5.90   65.35
   4 -19   0  -77.37   50.58
   4 -19   0  120.91   63.09
   4  19   0  -10.46   43.64
  -4  19   0   36.68   59.34
  -4  19   0    5.56   51.53
  -4  19   0   -3.69   65.72
  -4  19   0   79.14   58.05
   4  19   0  131.52   91.14
  -4  19   0   -6.67   15.92
   5 -19   0   12.37   91.23
  -5 -19   0  -22.82   49.41
   5 -19   0   13.56   93.33
   5 -19   0   41.48   77.51
  -5 -19   0  141.32   66.53
   5  19   0  -87.90  111.55
   5  19   0  325.48   94.75
  -5  19   0  -24.41   49.43
  -5  19   0   57.30   54.23
  -5  19   0   12.62   50.73
   5  19   0   68.71   71.60
   5  19   0   87.14  130.30
  -5  19   0   22.69   76.98
   0 -20   0 1625.09  521.24
   0 -20   0 1376.78  518.30
   0 -20   0 1501.35  519.82
   0 -20   0  777.00  603.47
   0  20   0 1606.45  519.44
   0  20   0 1699.29  520.39
   0  20   0 1495.14  519.27
   0  20   0 1703.22  520.45
   0  20   0 1358.63  592.57
   0  20   0 1266.07  523.68
  -1 -20   0  512.47  332.70
   1 -20   0  116.09   81.29
  -1 -20   0  316.01   78.29
  -1 -20   0  274.83   74.23
   1 -20   0 -198.76  269.37
  -1 -20   0  247.74   84.79
   1  20   0   42.90  241.54
  -1  20   0  187.72  272.13
   1  20   0  378.06   99.25
  -1  20   0  123.05   71.19
   1  20   0  297.58   92.30
  -1  20   0 -120.69  298.29
   1  20   0  -28.71   70.93
  -1  20   0  121.80   75.65
  -1  20   0  201.20   96.95
  -1  20   0  124.27   78.00
  -1  20   0  109.69   77.69
   1  20   0  363.45  267.83
   2 -20   0   12.35   65.76
  -2 -20   0   74.73   59.35
   2 -20   0  202.82   84.58
  -2 -20   0   14.87   59.43
   2 -20   0   57.09  108.88
  -2 -20   0   79.66   51.33
  -2  20   0  128.86   82.77
   2  20   0 -129.58   72.14
   2  20   0   57.90   53.67
   2  20   0   79.88   47.19
  -2  20   0  116.39   52.22
   2  20   0   58.56   78.64
   2  20   0   30.01   40.83
  -2  20   0   84.27   59.73
  -2  20   0   28.58   32.17
  -2  20   0  227.39   68.86
   3 -20   0   -9.98   83.13
   3 -20   0   -4.61  105.96
  -3 -20   0   98.11   53.19
  -3 -20   0    0.28   59.91
   3 -20   0   -0.48   47.49
  -3 -20   0  124.08   48.66
   3  20   0   41.09   85.99
  -3  20   0  -24.05   63.79
  -3  20   0   12.00   62.47
  -3  20   0    2.69   18.58
  -3  20   0   41.95   50.99
  -3  20   0  -24.83   60.55
  -4 -20   0   -3.81   63.13
   4 -20   0   36.86   57.19
   4 -20   0   33.14   99.91
   4 -20   0    5.61   92.99
  -4 -20   0  160.86   56.41
  -4 -20   0   -1.82   42.70
  -4  20   0  119.11   57.56
   4  20   0   31.68   44.89
  -4  20   0   40.90   63.50
  -4  20   0  -29.63   65.91
   4  20   0  -89.82   86.95
  -4  20   0   64.13   61.01
  -4  20   0   -7.54   17.20
   5 -20   0  224.52   98.88
  -5 -20   0  -35.15   48.87
   5 -20   0   18.21   93.78
   5 -20   0   30.15  117.29
  -5 -20   0   75.73   65.06
   5  20   0  127.79  112.52
   5  20   0   48.50   77.18
   5  20   0  -40.85  120.51
   5  20   0  -26.52   93.70
  -5  20   0   47.46   55.37
  -5  20   0    9.54   50.12
  -5  20   0   16.85   52.38
   0 -21   0   -0.95   45.79
   0 -21   0  686.96  319.26
   0 -21   0  113.66   59.51
   0 -21   0   86.56   66.54
   0  21   0  -13.55   61.66
   0  21   0  137.83  261.27
   0  21   0   28.71   71.96
   0  21   0  138.65   62.93
   0  21   0 -147.02  280.40
   0  21   0   75.40   77.50
   0  21   0   24.24   52.08
   0  21   0  -96.64   54.08
  -1 -21   0  344.30  380.35
   1 -21   0  395.05  144.92
  -1 -21   0  379.71  140.18
  -1 -21   0  381.69  146.41
  -1  21   0  411.88  143.12
   1  21   0  476.07  150.76
  -1  21   0  232.54  141.47
   1  21   0 -133.64  299.10
  -1  21   0  142.98  380.26
  -1  21   0  411.68  139.26
  -1  21   0  568.26  158.04
   1  21   0  449.07  164.13
   1  21   0  343.23  142.74
   2 -21   0   94.86   69.71
   2 -21   0  137.32  112.87
  -2 -21   0   98.25   66.75
  -2 -21   0  257.88   59.34
  -2 -21   0  196.29   86.53
  -2 -21   0   29.38   47.79
   2 -21   0    2.22   68.95
   2  21   0  -32.66   48.76
   2  21   0   80.12   68.91
  -2  21   0   19.25   34.05
  -2  21   0  152.12   71.12
  -2  21   0  164.16   53.55
   2  21   0  140.37   52.66
  -2  21   0  200.14   62.08
   2  21   0   55.26   81.55
  -2  21   0   16.22   64.42
   2  21   0   72.09   52.44
  -2  21   0  112.90   88.80
  -3 -21   0   29.41   72.31
   3 -21   0   62.88   85.18
  -3 -21   0   38.43   40.87
  -3 -21   0  115.31   65.85
   3 -21   0   32.92   49.57
  -3  21   0  121.97   66.77
  -3  21   0   -8.76   16.88
  -3  21   0   69.58   66.36
   3  21   0   62.90   85.48
  -3  21   0  146.32   79.89
  -3  21   0    0.37   63.54
  -3  21   0   67.16   57.83
  -4 -21   0  477.75  127.40
  -4 -21   0  378.58  140.20
  -4 -21   0  133.25  124.24
   4 -21   0  183.64  147.74
   4 -21   0  367.80  150.45
   4 -21   0  303.64  120.61
  -4  21   0  307.68  130.07
  -4  21   0  483.02  127.05
  -4  21   0  312.79  136.87
   4  21   0  495.67  152.82
   5 -21   0   53.17   73.91
   5 -21   0  225.75  100.03
   5 -21   0  -44.15   92.70
  -5 -21   0   74.83   53.97
  -5 -21   0    1.83   67.62
  -5  21   0  196.49   76.77
  -5  21   0   16.89   53.63
   5  21   0   17.53  122.96
  -5  21   0   35.99   59.11
   5  21   0   32.77   88.72
  -5  21   0   -6.63   56.14
   5  21   0  127.50   89.83
   5  21   0  -17.60   72.39
   0 -22   0  487.85  151.88
   0 -22   0  -46.03  387.32
   0 -22   0  426.75  148.90
   0 -22   0  582.21  158.06
   0  22   0  369.26  150.19
   0  22   0  408.48  165.63
   0  22   0  768.95  357.47
   0  22   0  363.43  153.92
   0  22   0  484.49  153.62
   0  22   0 -317.68  374.72
   0  22   0  289.57  150.60
   0  22   0  365.84  153.95
  -1 -22   0  238.95  146.36
   1 -22   0  442.42  145.95
  -1 -22   0  198.16  141.75
   1 -22   0  566.50  160.66
  -1 -22   0  338.50  139.70
  -1  22   0  509.01  144.50
  -1  22   0  501.27  144.91
  -1  22   0  562.96  142.83
  -1  22   0  389.14  139.17
   1  22   0  114.01  141.86
   1  22   0  235.08  153.49
   1  22   0  469.94  163.24
  -1  22   0 -125.22  467.77
  -1  22   0  717.85  162.32
   2 -22   0  -15.93   81.73
  -2 -22   0   15.85   47.84
  -2 -22   0   95.63   66.28
  -2 -22   0   63.95   63.84
  -2 -22   0   28.37   59.33
   2 -22   0  -41.15  104.79
   2 -22   0  -26.43   61.10
  -2  22   0   39.58   45.32
  -2  22   0  -39.05   62.26
   2  22   0   49.96   45.27
   2  22   0  -74.26   47.85
  -2  22   0  139.43   57.97
   2  22   0   34.07  119.96
  -2  22   0   21.65   27.81
  -2  22   0   32.34   68.62
   2  22   0 -192.96   93.17
  -3 -22   0   86.07   66.31
   3 -22   0  157.42   67.85
  -3 -22   0  102.49   73.83
   3 -22   0  142.26  102.82
  -3 -22   0  180.20   82.67
   3 -22   0  107.53  115.02
   3  22   0  169.35  103.50
  -3  22   0  182.83   85.80
  -3  22   0   51.25   92.18
  -3  22   0  155.60   83.83
  -3  22   0  196.53   95.99
  -3  22   0  196.56   74.38
   4 -22   0  147.58  113.24
   4 -22   0  -29.59   97.25
  -4 -22   0   44.51   52.28
  -4 -22   0   74.37   67.81
   4 -22   0  108.37   62.71
  -4 -22   0  263.79   91.35
   4  22   0  290.95  104.51
  -4  22   0   43.21   66.43
   4  22   0  110.39   64.07
  -4  22   0  176.38   84.85
  -4  22   0   62.14   71.68
   5 -22   0   16.83   63.32
  -5 -22   0   37.19   52.79
  -5 -22   0  -20.26   44.54
   5 -22   0   56.81  114.45
  -5 -22   0   62.80   67.24
   5 -22   0   62.95   65.13
  -5  22   0   52.16   64.55
   5  22   0   24.36   71.21
  -5  22   0  -30.15   52.07
   5  22   0   86.21  108.53
  -5  22   0  121.01   55.14
   5  22   0   -3.73   84.00
   5  22   0    4.89  127.92
   0 -23   0  -50.28   48.57
   0 -23   0   56.56   66.25
   0 -23   0  -42.81   42.56
   0 -23   0  953.29  463.92
   0 -23   0   19.01   57.29
   0  23   0   22.15   59.99
   0  23   0    4.68   47.38
   0  23   0   32.29   60.92
   0  23   0 -255.08  375.44
   0  23   0   20.97   75.11
   0  23   0  -32.80   47.30
   0  23   0   73.73   58.19
  -1 -23   0  209.10  105.29
  -1 -23   0  316.39  116.08
   1 -23   0  322.72  107.60
   1 -23   0    6.56  143.12
  -1 -23   0  225.94   99.66
  -1  23   0  201.47  105.22
   1  23   0  132.80  121.36
  -1  23   0  271.23  123.08
  -1  23   0  430.03  116.51
   1  23   0  313.25  107.88
  -1  23   0  239.61  106.35
   1  23   0  244.87  115.15
  -1  23   0  220.95   99.85
   2 -23   0   99.43   68.87
  -2 -23   0   83.71   49.49
   2 -23   0   57.87   48.08
  -2 -23   0  139.42   63.91
  -2 -23   0   81.48   80.43
  -2 -23   0  110.38   89.20
   2 -23   0    2.00  110.04
   2 -23   0   74.83   68.25
   2  23   0   92.37   60.76
   2  23   0  109.20   71.38
  -2  23   0   15.65   31.89
  -2  23   0  168.52   71.15
  -2  23   0  116.68   66.08
  -2  23   0  171.67   85.68
  -2  23   0  116.35   69.25
  -2  23   0  117.54   96.39
   2  23   0  -41.57   87.73
   2  23   0  108.31   54.00
  -3 -23   0   92.74   71.47
   3 -23   0  -92.14   98.42
   3 -23   0  -27.56   48.26
  -3 -23   0   -4.46   45.03
   3 -23   0   69.91  140.03
  -3 -23   0  -19.09   54.36
   3  23   0  -34.92   91.24
  -3  23   0    3.37   15.58
  -3  23   0    0.84   55.26
  -3  23   0  -28.82   65.87
  -3  23   0    0.29   78.70
  -3  23   0   17.46   69.66
  -3  23   0  121.61   65.06
  -4 -23   0   32.70   56.79
  -4 -23   0   72.59   82.47
   4 -23   0   18.12   98.47
  -4 -23   0  114.51   71.66
   4 -23   0  146.40   78.27
   4 -23   0  204.65   70.58
  -4  23   0   85.87   72.29
   4  23   0  114.50   78.81
  -4  23   0  131.66   86.93
  -4  23   0  151.05   81.43
  -4  23   0   71.23   68.86
   4  23   0  307.65  105.90
  -5 -23   0   33.20   67.97
   5 -23   0   46.62   84.15
  -5 -23   0  -65.51   38.83
  -5 -23   0  118.95   53.71
   5 -23   0   86.86   57.90
  -5  23   0    5.43   63.02
  -5  23   0  140.93   67.11
   5  23   0  -34.04   58.87
   5  23   0  107.72  120.54
  -5  23   0   24.35   52.61
   5  23   0   36.26   83.96
   5  23   0    4.34  109.34
   0 -24   0 1060.10  369.28
   0 -24   0 1326.44  372.53
   0 -24   0  918.64  365.59
   0  24   0   22.82  664.71
   0  24   0 1058.50  374.79
   0  24   0 1096.66  369.14
   0  24   0  868.79  370.77
   0  24   0 1342.01  371.84
   0  24   0 1078.47  367.42
   1 -24   0  211.10  110.24
  -1 -24   0  311.75  115.12
  -1 -24   0  267.74   97.80
   1 -24   0   30.78  108.89
  -1 -24   0  308.62  105.79
  -1 -24   0  385.98  102.06
  -1  24   0  282.70  103.37
  -1  24   0  199.55  128.16
  -1  24   0  169.47  108.01
   1  24   0  237.98  105.83
   1  24   0  381.23  109.61
  -1  24   0  146.57  109.18
  -1  24   0  283.61  101.57
   1  24   0  219.60  115.00
  -2 -24   0   68.88   66.09
   2 -24   0  -44.41  106.32
   2 -24   0  -20.16   85.61
   2 -24   0  -53.85   42.89
  -2 -24   0   17.17   36.51
  -2 -24   0   28.14   66.98
   2 -24   0   15.87   65.11
  -2 -24   0   85.14   54.72
  -2  24   0  -27.92   21.72
  -2  24   0  113.96   96.06
   2  24   0  -35.62   81.88
   2  24   0  168.54   47.21
  -2  24   0  -70.11   56.51
  -2  24   0  -14.77   61.63
   2  24   0  -36.62   87.78
  -2  24   0   -7.71   83.04
  -2  24   0   74.58   51.43
   3 -24   0   28.92   85.14
   3 -24   0  135.85   55.96
  -3 -24   0   58.39   53.28
   3 -24   0  -17.62   99.71
  -3 -24   0   45.00   71.72
  -3 -24   0  147.57   64.78
  -3 -24   0  165.24   77.05
  -3  24   0   14.71   82.77
  -3  24   0   93.16   75.22
  -3  24   0  127.45   78.68
  -3  24   0   98.10   63.18
   3  24   0   73.55  100.61
  -3  24   0   20.07   27.74
  -3  24   0  -68.83   69.01
   3  24   0  111.83   69.78
   4 -24   0  -15.09   51.61
  -4 -24   0  -11.87   38.45
   4 -24   0  193.48  105.70
  -4 -24   0   95.50   63.53
   4 -24   0   82.35  111.03
  -4 -24   0   83.23   76.04
  -4  24   0    7.37   75.81
  -4  24   0  136.07   63.75
   4  24   0  105.03   72.69
  -4  24   0  -29.29   73.91
   4  24   0  130.60   97.13
   0 -25   0  117.72   59.66
   0 -25   0    1.92   47.30
   0 -25   0   61.96   71.63
   0  25   0   72.15   54.43
   0  25   0  -21.72   64.03
   0  25   0  132.41   73.61
   0  25   0   81.14   67.99
   0  25   0   67.31   74.62
   1 -25   0   74.37   69.37
  -1 -25   0   36.41   52.52
  -1 -25   0   16.56   50.58
  -1 -25   0  132.98   63.47
  -1 -25   0  -47.91   70.73
  -1  25   0  208.68   69.73
   1  25   0   17.27   64.47
  -1  25   0   -9.75   30.68
   1  25   0  -93.20   77.93
  -1  25   0  211.64   72.47
  -1  25   0    0.42   53.73
  -1  25   0  107.46   89.49
  -1  25   0  171.46   60.23
   1  25   0  232.91   85.84
  -2 -25   0  194.50   73.06
   2 -25   0  121.62   85.05
  -2 -25   0  119.44   68.30
   2 -25   0  254.41  168.42
   2 -25   0   98.13   72.91
  -2 -25   0  131.45   52.93
  -2 -25   0   50.69   76.66
  -2  25   0  132.15   64.96
  -2  25   0   21.64   40.80
  -2  25   0   39.91   93.31
   2  25   0  219.41   61.50
  -2  25   0  168.55   80.12
   2  25   0   81.55   79.22
  -2  25   0  127.96   80.16
   2  25   0   60.81  100.48
   2  25   0 -109.28   87.20
  -2  25   0  230.14   73.68
   3 -25   0  189.68  101.00
   3 -25   0   23.16  101.84
  -3 -25   0   71.41   77.63
  -3 -25   0    1.51   69.62
  -3 -25   0   19.37   65.39
   3 -25   0   26.59   40.56
  -3 -25   0   -8.47   40.97
  -3  25   0  145.56   62.38
  -3  25   0   -0.83   19.98
  -3  25   0  156.28   77.37
  -3  25   0    3.64   82.77
  -3  25   0   94.62   67.93
   3  25   0  274.97  105.92
  -3  25   0  101.61   75.82
   3  25   0   80.77   48.84
   4 -25   0  236.38   98.38
   4 -25   0  165.04   68.34
  -4 -25   0   73.75   65.71
  -4 -25   0  235.02   93.65
   4 -25   0   66.25  104.01
  -4 -25   0  237.26   82.05
   4  25   0  243.79  112.92
  -4  25   0  201.97   93.06
  -4  25   0  117.92   81.60
   4  25   0   14.12   68.68
  -4  25   0   83.21   89.59
  -4  25   0  226.81   84.06
   0 -26   0   69.42   57.82
   0 -26   0   40.87   57.65
   0 -26   0   -2.96   66.78
   0 -26   0   62.24   44.32
   0  26   0  -58.57   99.09
   0  26   0   63.20   50.92
   0  26   0    7.04   65.00
   0  26   0  -53.92   40.72
   0  26   0    1.09   62.98
   0  26   0  -15.90   60.95
  -1 -26   0  112.31   81.31
   1 -26   0  -31.02   55.89
  -1 -26   0  153.27   60.24
  -1 -26   0  121.23   63.17
  -1 -26   0  127.84   71.10
   1 -26   0   71.18   76.27
  -1  26   0  124.77  123.15
   1  26   0   79.51   75.09
   1  26   0  142.20   92.55
  -1  26   0  157.73   67.68
  -1  26   0  226.00   81.31
   1  26   0  -18.27   84.15
   1  26   0  100.91   74.21
  -1  26   0   61.93   41.41
  -1  26   0  151.42   62.41
  -1  26   0  248.01   79.45
  -2 -26   0   72.71   75.49
   2 -26   0  174.51  125.41
  -2 -26   0   82.86   72.50
  -2 -26   0  -56.21   56.80
   2 -26   0  116.54   71.67
   2 -26   0   78.38   46.09
  -2 -26   0   30.27   50.37
   2 -26   0   60.29   66.39
   2  26   0 -153.61   93.94
   2  26   0   67.42   69.54
  -2  26   0   10.18   27.35
   2  26   0   63.15   51.56
  -2  26   0   35.08   59.50
  -2  26   0  160.18   74.50
  -2  26   0  263.19   68.34
  -2  26   0  111.30   91.81
  -3 -26   0   28.65   61.70
   3 -26   0   76.47   79.60
  -3 -26   0  -42.74   63.79
  -3 -26   0   21.17   48.44
   3 -26   0   45.74   42.64
   3 -26   0  139.56  112.04
  -3  26   0  -26.85   62.91
  -3  26   0  155.67   64.83
  -3  26   0  106.39   77.10
  -3  26   0  158.41   93.50
   3  26   0  -33.17   53.41
   3  26   0  -55.08   98.91
  -3  26   0    0.87   17.37
   4 -26   0   -3.38   84.90
  -4 -26   0   25.48   61.59
   4 -26   0  -28.29   90.50
   4 -26   0   23.17   44.72
  -4 -26   0   80.80   78.66
  -4 -26   0   34.22   53.56
   4  26   0    7.13   52.17
  -4  26   0   24.68   75.87
  -4  26   0  235.43   85.21
  -4  26   0  122.51   67.93
   4  26   0   69.92   86.48
  -4  26   0  -79.56   67.43
   0 -27   0   67.00   58.84
   0 -27   0  -28.54   40.30
   0 -27   0   -8.95   67.65
   0 -27   0  -11.33   58.01
   0  27   0   84.66   42.78
   0  27   0  -35.02   43.22
   0  27   0   83.51   58.66
   0  27   0  -16.03   61.13
   0  27   0   -9.63   79.13
   0  27   0  147.89   69.98
  -1 -27   0  118.16  105.10
   1 -27   0  215.38  115.21
  -1 -27   0  225.92  118.89
  -1 -27   0  278.42  111.58
  -1 -27   0  422.25  108.57
  -1  27   0  393.52  112.39
   1  27   0  325.92  114.89
   1  27   0  342.85  116.21
  -1  27   0  387.49  134.10
   1  27   0  150.18  124.81
  -1  27   0  332.82  118.14
  -1  27   0  171.44  116.57
  -1  27   0  108.11  105.87
   1  27   0  279.13  124.72
  -2 -27   0  115.77   64.94
   2 -27   0  -88.85  111.21
  -2 -27   0  137.71   73.65
   2 -27   0   18.40   92.69
  -2 -27   0  169.40   82.47
  -2  27   0   90.71   63.68
   2  27   0  101.56   93.62
   2  27   0  -74.66   96.28
  -2  27   0   23.76   90.04
  -2  27   0   97.50   78.59
  -2  27   0  129.54   67.41
  -2  27   0  145.57   79.43
   2  27   0  102.28   52.12
  -2  27   0   15.67   37.22
  -3 -27   0  193.07   89.82
   3 -27   0  210.04   73.32
   3 -27   0  -11.57  117.49
   3 -27   0  -54.15  124.11
  -3 -27   0  282.39  123.65
  -3 -27   0  129.30   81.85
  -3  27   0  127.75   98.32
  -3  27   0  233.99  112.98
  -3  27   0  291.28  114.79
  -3  27   0  177.57   88.64
   3  27   0  169.42  123.61
   3  27   0  230.47   84.21
  -4 -27   0   22.48   58.87
   4 -27   0   47.71   51.40
   4 -27   0   38.07   97.78
   4 -27   0  157.31  142.13
  -4 -27   0   14.70   85.65
  -4 -27   0   43.32   73.99
  -4  27   0   21.40   78.16
  -4  27   0  -11.15   69.57
  -4  27   0    9.67   62.55
  -4  27   0   28.69   80.80
   4  27   0  -48.12  111.52
   4  27   0   45.96   87.28
   0 -28   0   78.93   60.87
   0 -28   0   58.36   44.67
   0 -28   0  203.21   74.86
   0 -28   0  137.62   62.01
   0  28   0    8.43   39.72
   0  28   0   72.23   62.76
   0  28   0   41.49   84.82
   0  28   0   51.82   71.45
   0  28   0   -0.47   63.85
   0  28   0  -57.90   42.24
   1 -28   0  398.30  155.81
  -1 -28   0  340.67  148.67
  -1 -28   0  404.35  157.85
  -1 -28   0  487.80  154.24
  -1 -28   0  522.11  149.66
   1  28   0  379.82  163.57
  -1  28   0  317.31  169.19
  -1  28   0  380.82  149.54
   1  28   0  196.50  162.01
   1  28   0  508.76  155.18
  -1  28   0  466.89  158.52
   1  28   0  136.51  156.35
  -1  28   0  449.92  166.74
  -2 -28   0   -5.36   58.91
   2 -28   0   82.18   93.99
  -2 -28   0  112.75   62.25
   2 -28   0   -9.44  113.96
  -2 -28   0  182.14   78.88
  -2 -28   0   68.98   78.71
  -2  28   0   -9.90   61.33
   2  28   0   67.34   38.56
  -2  28   0   82.74   66.87
  -2  28   0  117.63   92.04
   2  28   0  -87.04  112.75
  -2  28   0    7.99   25.94
   2  28   0   35.48   53.15
  -2  28   0   11.36   80.62
  -2  28   0   91.28   78.77
  -3 -28   0   35.13   65.24
   3 -28   0  100.45   86.81
  -3 -28   0  112.90   77.63
   3 -28   0   22.18   44.48
   3 -28   0  121.85  111.52
  -3 -28   0   26.55   80.03
   3  28   0   75.23  105.54
  -3  28   0  220.33   87.68
  -3  28   0  138.99   82.05
  -3  28   0  146.65   94.20
   3  28   0  139.87   61.82
  -3  28   0   85.14   77.27
  -4 -28   0   77.20   58.92
  -4 -28   0  -27.38   85.17
   4 -28   0 -112.52  150.06
   4 -28   0   63.62  119.45
  -4 -28   0   41.45   76.68
   4 -28   0   14.99   39.23
  -4  28   0  -28.08   75.53
  -4  28   0   33.56   60.22
   4  28   0    8.70   55.51
  -4  28   0  -73.81   68.46
  -4  28   0    3.04   72.24
   4  28   0  -69.89   96.09
   0 -29   0  -28.54   71.68
   0 -29   0   19.84   61.63
   0 -29   0  -51.86   57.14
   0 -29   0   32.70   35.42
   0  29   0  -19.30   25.64
   0  29   0   62.96   60.76
   0  29   0  -69.30   82.53
   0  29   0   98.59   52.01
   0  29   0    5.20   70.84
   0  29   0   65.44   71.08
  -1 -29   0   64.82   55.80
   1 -29   0   79.28   75.12
  -1 -29   0   65.44   59.43
  -1 -29   0  -69.76   72.47
  -1 -29   0   18.23   67.98
  -1  29   0   58.03   54.88
  -1  29   0  165.52   84.48
   1  29   0   -1.77   68.45
  -1  29   0  178.24   74.99
   1  29   0  -30.60   80.04
   1  29   0  -75.22   68.96
  -1  29   0  171.86   80.75
   1  29   0  -13.61   55.64
  -1  29   0   91.81   87.82
  -1  29   0   29.73   64.29
   2 -29   0    4.44  122.39
  -2 -29   0  149.23  101.76
  -2 -29   0   99.28   71.30
  -2 -29   0  173.64   70.75
  -2  29   0    5.85   83.49
  -2  29   0  141.90   99.25
  -2  29   0  112.81   70.84
   2  29   0  -84.79  118.68
  -2  29   0  134.36  103.13
  -2  29   0  117.13   88.84
   2  29   0   54.21  111.47
   3 -29   0  159.89  132.46
  -3 -29   0  334.40  122.47
  -3 -29   0  308.93  124.15
   3 -29   0  117.00  162.99
  -3 -29   0  480.82  134.88
  -3 -29   0  267.14  128.01
   3  29   0  236.07  113.59
  -3  29   0  362.02  137.44
  -3  29   0  303.33  132.73
   3  29   0  328.54  153.24
  -3  29   0  396.16  125.76
  -3  29   0  269.91  150.38
  -3  29   0  246.52  123.91
   4 -29   0  -36.22  128.82
   4 -29   0    0.48   95.90
  -4 -29   0  -13.12   55.82
  -4 -29   0   51.91   61.07
   4 -29   0   33.50   34.67
  -4 -29   0   53.79   75.19
  -4  29   0   73.22   63.72
  -4  29   0  -17.38   77.14
   4  29   0  -10.76  103.18
  -4  29   0   12.35   68.24
  -4  29   0   55.53   79.49
   4  29   0   -5.14   59.21
   4  29   0  -56.21   81.47
   0 -30   0  482.20  151.08
   0 -30   0  467.30  159.19
   0  30   0  214.90  164.44
   0  30   0  403.51  155.67
   0  30   0  448.64  158.45
   0  30   0  351.11  149.93
  -1 -30   0   28.48   52.39
  -1 -30   0   73.03   66.19
   1 -30   0  -89.56  114.17
  -1 -30   0  117.46   74.57
  -1 -30   0  -86.59   75.10
  -1  30   0   26.96   88.66
   1  30   0   78.38   62.19
  -1  30   0   29.36   55.37
   1  30   0 -126.97   64.31
  -1  30   0   21.48   78.53
  -1  30   0  -30.95   76.78
  -1  30   0    5.00   71.11
  -1  30   0  -30.85   65.89
  -2 -30   0  105.71   74.78
  -2 -30   0   77.72   82.88
  -2 -30   0   20.66   66.00
   2 -30   0  -17.29  117.46
  -2 -30   0  110.03   83.79
  -2  30   0  375.57   92.27
   2  30   0  -19.33   56.85
   2  30   0 -111.21   93.88
  -2  30   0  211.83   84.36
  -2  30   0  102.60   84.60
  -2  30   0  183.89  104.72
  -2  30   0    7.81   40.10
  -2  30   0  173.98   70.68
   3 -30   0   -1.12   31.45
   3 -30   0  202.84  108.33
  -3 -30   0    2.07   76.75
  -3 -30   0  -25.12   75.04
  -3 -30   0  135.70   66.85
  -3 -30   0  120.44   72.76
   3 -30   0  121.71  105.22
  -3  30   0   14.42   78.27
  -3  30   0  -47.45   71.93
   3  30   0  -18.39   59.60
  -3  30   0  -17.22   90.18
  -3  30   0  -10.07   95.36
  -3  30   0   95.02   77.98
  -3  30   0    6.84   68.56
   3  30   0   -3.09   98.30
  -4 -30   0  110.29   76.31
  -4 -30   0   43.10   68.29
   4 -30   0    5.83   84.54
   4  30   0   31.39   86.55
  -4  30   0   40.11   80.67
   4  30   0  -24.21   41.80
   4  30   0  -13.17  100.86
   0 -31   0   71.92   33.09
   0 -31   0   94.28   80.17
   0 -31   0  -44.44   61.86
   0 -31   0   62.72   71.30
   0  31   0  -23.88   92.03
   0  31   0  116.78   51.48
   0  31   0   23.86   82.97
   0  31   0   43.29   73.56
  -1 -31   0   56.20   57.37
  -1 -31   0  160.23   77.92
  -1 -31   0  167.71   88.92
   1 -31   0   21.25   76.02
   1  31   0  112.95  103.83
  -1  31   0  -34.84   54.53
  -1  31   0  -28.37   85.82
  -1  31   0   21.27   69.34
  -1  31   0  163.90   69.92
   1  31   0 -151.85   58.80
  -1  31   0   61.74   81.03
  -1  31   0  309.20   97.49
   1  31   0  276.83   77.03
  -2 -31   0  129.91   87.79
  -2 -31   0  141.78   79.02
  -2 -31   0    7.97   66.22
  -2 -31   0  231.21   87.76
   2 -31   0  -60.20  104.92
  -2  31   0   46.25   89.15
   2  31   0   63.09   92.65
   2  31   0  -23.37   95.12
  -2  31   0   50.05   68.25
  -2  31   0  142.74   79.61
  -2  31   0  -33.82  100.79
  -2  31   0  138.00   83.81
  -2  31   0   96.57   94.08
  -3 -31   0  212.78   87.65
  -3 -31   0  252.57   84.96
  -3 -31   0   49.85   74.48
  -3 -31   0  107.46   83.42
   3 -31   0  -36.96  105.14
   3  31   0   13.33  125.21
  -3  31   0  132.32   78.43
  -3  31   0  136.83   86.71
  -3  31   0   37.56   89.90
   3  31   0   77.64   61.02
  -3  31   0  161.94  103.36
  -3  31   0   84.89   91.27
  -3  31   0  117.63   80.57
   0 -32   0   15.01   53.44
   0 -32   0  135.12   58.67
   0 -32   0  139.12   68.13
   0 -32   0  117.25   77.26
   0  32   0    7.22   38.66
   0  32   0   43.11   75.29
   0  32   0   17.00   93.67
   0  32   0  167.10   99.86
  -1 -32   0   66.59   68.46
   1 -32   0  115.09   85.06
  -1 -32   0  137.07   83.78
  -1 -32   0  173.14   83.77
  -1 -32   0  165.00   94.23
   1  32   0   42.93   95.00
   1  32   0   99.01   81.06
  -1  32   0   74.88   68.18
  -1  32   0  132.40  100.85
  -1  32   0  114.51   84.70
  -1  32   0  163.05   89.06
  -1  32   0  160.23   77.99
  -2 -32   0   35.28   83.55
  -2 -32   0   41.64   64.28
   2 -32   0 -148.74  129.04
  -2 -32   0   56.96   76.83
  -2 -32   0  108.38   77.77
   2  32   0  -10.80   86.01
  -2  32   0  106.41   74.43
   2  32   0   90.51   79.56
  -2  32   0  182.81  100.71
  -2  32   0    6.60   64.14
  -2  32   0  -50.88   81.74
  -2  32   0  159.13   81.24
  -3 -32   0   53.16   72.56
   3 -32   0   12.72  106.72
  -3 -32   0   53.63   64.30
  -3 -32   0  -42.95   76.20
  -3 -32   0  159.23   92.24
  -3  32   0  111.97  100.79
  -3  32   0  156.38   88.78
   3  32   0   67.21   60.61
   3  32   0  -62.95  118.64
  -3  32   0  106.55   85.25
  -3  32   0   47.95   81.99
  -3  32   0   79.24   72.54
  -3  32   0  191.12   97.82
   0 -33   0  -23.57   34.36
   0 -33   0  -32.91   69.42
   0 -33   0   40.86   61.16
   0  33   0  -15.45   95.43
   0  33   0   68.52   73.31
  -1 -33   0   95.98   74.85
  -1 -33   0   31.92   57.28
   1 -33   0   72.54   76.92
  -1 -33   0   -5.94   82.69
  -1 -33   0   54.42   73.26
  -1  33   0  253.53   84.06
   1  33   0   18.72   67.41
   1  33   0  171.36   74.04
  -1  33   0  -70.16   62.45
  -1  33   0  105.99   72.10
  -1  33   0  213.58   86.94
  -1  33   0  172.76   62.62
   1  33   0  -13.25   81.91
  -1  33   0   94.58   93.05
  -2 -33   0   81.83   83.22
   2 -33   0 -106.20   93.92
  -2 -33   0  109.53   82.30
  -2 -33   0   61.87   83.80
  -2  33   0  -12.91   76.73
   2  33   0   18.29   83.21
  -2  33   0  141.31   80.91
  -2  33   0   34.65  107.69
   2  33   0   51.77   65.61
  -2  33   0  137.05   71.67
  -2  33   0  275.99  107.82
  -2  33   0  181.65   88.93
   3 -33   0  152.30  116.96
  -3 -33   0    5.01   95.65
  -3 -33   0   23.98   57.80
  -3 -33   0  -29.50   63.97
  -3 -33   0  120.10   85.44
  -3  33   0   59.14   63.42
  -3  33   0   22.84   77.66
  -3  33   0   68.44   89.58
  -3  33   0   44.25   81.91
   3  33   0    6.70   41.90
   3  33   0  136.50   93.28
  -3  33   0 -168.60   69.52
  -3  33   0  154.09   85.43
   0 -34   0  536.58  184.57
   0 -34   0  467.82  191.60
   0  34   0  508.50  203.49
   0  34   0  609.24  192.49
   0  34   0  380.44  193.27
  -1 -34   0   -0.66   82.27
   1 -34   0   80.76   75.54
  -1 -34   0  144.15   80.44
  -1 -34   0    1.85   58.75
  -1 -34   0  197.88   77.22
  -1  34   0   66.61   82.09
  -1  34   0  145.24   96.65
  -1  34   0   85.81   57.86
  -1  34   0  106.71   77.48
   1  34   0  172.85   72.68
   1  34   0  116.49   61.58
   2 -34   0  219.30   94.42
  -2 -34   0   69.71   80.93
  -2 -34   0   78.28   59.78
  -2 -34   0   55.37   82.69
  -2 -34   0  -27.01   79.12
  -2  34   0    5.98   83.38
  -2  34   0   83.05   73.62
  -2  34   0  158.92   85.52
  -2  34   0   70.00   61.95
  -2  34   0   80.79  114.48
  -2  34   0   46.37   80.38
   2  34   0   82.41  115.92
   2  34   0  -50.90   85.19
   2  34   0    2.40   48.90
  -3 -34   0   87.26   78.23
  -3 -34   0   43.81   69.12
   3  34   0   43.47   43.47
  -3  34   0   56.19   72.34
  -3  34   0  -91.80   75.04
   3  34   0  -21.80   81.43
  -3  34   0   76.20   70.33
  -3  34   0  -48.72   67.92
   0 -35   0   77.65   57.47
   0 -35   0  -64.82   69.75
   0  35   0   40.96   69.95
   0  35   0   77.15   81.08
   0  35   0   13.22   90.69
  -1 -35   0   95.10   68.95
  -1 -35   0   21.84   67.26
  -1 -35   0  -49.44   73.67
  -1 -35   0   72.31   49.70
   1 -35   0   50.74   66.67
  -1  35   0   68.62   66.38
  -1  35   0    5.02   31.46
   1  35   0   28.49   59.18
  -1  35   0   24.59  117.58
   1  35   0  121.35   63.76
  -1  35   0  -21.10   69.47
  -1  35   0   30.04   76.97
   2 -35   0  -83.04   82.87
  -2 -35   0   72.65   54.88
  -2 -35   0  -14.96   66.58
  -2 -35   0  -33.88   81.22
  -2 -35   0  -70.44  102.57
  -2  35   0   -7.19   54.62
   2  35   0  -29.57   50.78
  -2  35   0   64.63   66.91
  -2  35   0 -251.89  101.86
  -2  35   0    9.55   68.51
   2  35   0   20.11   80.57
  -2  35   0 -152.45   83.21
   2  35   0   -1.02   57.50
  -2  35   0   51.80   84.69
   0 -36   0   86.95   76.28
   0  36   0  192.01   82.79
   0  36   0  119.27   87.76
   0  36   0   35.98   75.75
  -1 -36   0   60.29   63.57
  -1 -36   0   58.85   74.58
  -1 -36   0   20.53   27.42
   1 -36   0   50.19   62.48
  -1  36   0  -19.65   50.33
  -1  36   0  127.08  108.00
  -1  36   0 -125.45   70.14
  -1  36   0   -6.84   25.62
   1  36   0   49.33   55.41
  -1  36   0   38.74   61.08
   1  36   0  -38.76   57.21
  -2 -36   0   64.41   71.66
   2 -36   0  -31.16   82.84
  -2 -36   0   -2.07   71.96
  -2 -36   0  -33.66   49.63
  -2 -36   0   88.51   71.65
  -2  36   0  100.17   88.66
  -2  36   0  169.69  113.61
  -2  36   0   62.71   75.33
  -2  36   0   41.66   64.36
   2  36   0   -0.04   65.33
  -2  36   0  -51.20   51.08
   2  36   0  -11.78   42.86
  -2  36   0   -8.01   72.94
   0 -37   0   88.59   68.05
   0  37   0   17.53   64.18
   0  37   0   50.84   66.77
   0  37   0   32.31  107.41
  -1 -37   0  201.63   89.49
   1 -37   0   19.56   79.14
  -1 -37   0   85.14   70.62
  -1 -37   0    0.02   92.53
  -1 -37   0   82.97   40.50
  -1  37   0   43.86  103.77
  -1  37   0  181.79   76.72
  -1  37   0    2.63   80.56
   1  37   0   70.09   68.15
   1  37   0   19.16   81.06
  -1  37   0   96.29   55.72
   0 -38   0   31.27   67.95
   0  38   0   67.46   58.24
   0  38   0  120.27   68.12
  -1 -38   0  104.58   74.86
  -1 -38   0  232.43   73.88
   1 -38   0   -4.93  123.47
   1 -38   0   57.31   62.78
  -1  38   0  131.02   75.90
   1  38   0   45.10   54.32
   1  38   0  147.01   69.71
   1  38   0  139.18   60.20
  -1  38   0   36.80   79.95
  -1  38   0  168.30  119.70
   6   0  -1   54.08  133.99
   6   0  -1   65.56   98.94
   6   0  -1   32.34  104.04
   6   0  -1   27.78   60.18
   6   0  -1  -18.17   63.42
   6   0  -1  -15.85   73.06
   5   0  -1  163.42  101.62
   5   0  -1  284.50  100.16
   5   0  -1  167.44   79.17
   5   0  -1   16.66   95.37
   5   0  -1  307.94  106.12
   4   0  -1   86.17   65.59
   4   0  -1  204.68   78.50
   4   0  -1  158.54  102.01
   4   0  -1   82.87   85.02
   4   0  -1  151.09   79.75
   3   0  -1   77.12   68.81
   2   0  -1   35.92   52.97
   1   0  -1  146.75   61.92
   0   0  -1    1.52    9.10
   0   0   1   13.28    9.53
   0   0   1   35.22   14.57
   0   0  -1   20.92   26.91
   1   0   1 2568.21  874.94
   2   0   1  462.48  167.51
   3   0   1  695.71  248.76
   4   0   1   17.11   51.38
   4   0   1   26.66   98.72
   4   0   1   46.93   67.74
   4   0   1   71.69   54.60
   4   0   1   60.53   75.41
   5   0   1  879.01  318.81
   5   0   1  561.38  322.86
   5   0   1  953.48  323.20
   5   0   1  637.80  318.58
   5   0   1 1235.50  321.55
   5   0   1 1166.68  331.13
   6   0   1   29.23   91.00
   6   0   1  -28.57  110.76
   6   0   1 -131.09  135.72
   6   0   1   24.83   85.26
   6   0   1  107.29   59.48
   6  -1  -1   60.47  101.48
   6  -1  -1  179.86  131.35
   6  -1  -1  112.44  108.50
   6  -1  -1   67.92   73.06
   6  -1  -1   61.41   88.54
   6  -1  -1  320.27   83.33
   6   1  -1  142.91   98.54
   6   1  -1  233.99  117.67
   6   1  -1  125.64   81.83
   6   1  -1  199.01   74.99
   6   1  -1 -161.35  120.42
   5  -1  -1  271.17  119.20
   5  -1  -1  471.28  129.07
   5  -1  -1  335.01  121.02
   5  -1  -1  147.65   96.59
   5  -1  -1  451.43  118.25
   5   1  -1  160.62  107.45
   5   1  -1  213.05  120.38
   5   1  -1  425.73  117.63
   5   1  -1  138.61  118.50
   5   1  -1  182.71  102.71
   5   1  -1  346.73  124.69
   4  -1  -1  964.79  333.40
   4  -1  -1  855.80  330.52
   4   1  -1  950.61  336.32
   4   1  -1  802.78  331.30
   4   1  -1  776.43  335.97
   4   1  -1 1162.61  332.98
   4   1  -1 1217.43  347.49
   4   1  -1 1117.69  336.45
   3  -1  -1  242.45  111.11
   3   1  -1  307.27  117.82
   2  -1  -1  203.99   87.63
   1  -1  -1 1773.67  598.17
   1   1  -1 1727.64  598.19
   0  -1   1 4936.18 1602.26
   0  -1   1 5012.87 1603.80
   0  -1  -1 4595.89 1603.85
   0  -1   1 4893.85 1602.03
   0   1  -1 4787.80 1603.94
   0   1   1 4771.95 1603.77
   0   1  -1 4361.39 1603.60
   0   1   1 4354.11 1602.22
   1  -1   1 2059.30  692.50
   1   1   1 2001.80  692.93
   2  -1   1 1927.57  628.19
   2   1   1 1738.79  628.42
   3  -1   1   57.20   57.73
   3   1   1   69.64   64.21
   4  -1   1   98.15   74.16
   4  -1   1  170.72   92.73
   4  -1   1   32.61   65.99
   4  -1   1  150.84   70.26
   4  -1   1  117.65   80.65
   4   1   1  -27.55   78.15
   4   1   1  445.65  118.32
   4   1   1  280.62   80.82
   4   1   1   80.25   87.25
   4   1   1   58.86   82.11
   4   1   1  228.11   80.54
   5  -1   1   90.64  106.39
   5  -1   1  215.07  127.15
   5  -1   1  260.98  104.78
   5  -1   1  116.54  114.73
   5  -1   1  340.54  116.36
   5  -1   1  360.45  129.31
   5   1   1  275.86  112.69
   5   1   1  470.39  118.13
   5   1   1  245.50   99.44
   5   1   1  316.52  128.96
   5   1   1  207.17  120.32
   5   1   1  250.85  122.69
   6  -1   1  376.57  150.81
   6  -1   1  102.89  107.49
   6  -1   1  205.21  116.19
   6  -1   1  164.34  107.13
   6  -1   1  357.13   88.60
   6   1   1  229.41   94.26
   6   1   1   90.22  112.73
   6   1   1   93.44   87.39
   6   1   1   98.27  105.97
   6   1   1   57.91  108.09
   6  -2  -1  -48.26  103.58
   6  -2  -1   44.10   93.78
   6  -2  -1  289.60  108.96
   6  -2  -1  121.16   87.15
   6  -2  -1   70.92   60.63
   6  -2  -1   39.72   82.93
   6   2  -1   40.14   82.80
   6   2  -1  -23.86   94.02
   6   2  -1   14.27   72.41
   6   2  -1   27.17   71.60
   6   2  -1  -32.70  106.32
   6   2  -1  120.70   93.83
   5  -2  -1 1057.61  328.13
   5  -2  -1 1171.94  339.68
   5  -2  -1  781.35  327.95
   5  -2  -1  860.58  327.86
   5  -2  -1 1082.29  331.25
   5   2  -1  864.53  333.96
   5   2  -1  897.02  329.59
   5   2  -1 1134.63  329.57
   5   2  -1  582.64  332.86
   5   2  -1 1053.24  332.52
   5   2  -1  840.75  324.88
   4  -2  -1  476.36  142.21
   4  -2  -1  392.75  131.82
   4   2  -1  259.33  124.02
   4   2  -1  393.90  118.52
   4   2  -1  121.05  126.63
   4   2  -1  299.81  123.30
   4   2  -1  246.35  124.10
   3  -2  -1 1015.28  331.40
   3   2  -1  873.10  329.75
   2  -2  -1 2359.66  715.48
   2   2  -1 1820.51  715.55
   1  -2  -1  980.85  307.62
  -1  -2   1  970.24  303.91
  -1   2   1  749.28  304.07
   1   2  -1  860.21  311.06
   0  -2   1   -4.35   24.23
   0  -2   1    7.02   13.86
   0  -2  -1   13.61   34.17
   0  -2   1   11.07   34.74
   0   2  -1    1.00   35.19
   0   2   1   -3.49   18.49
   0   2  -1   22.51   33.43
   0   2   1   -4.54   14.51
   1  -2   1  528.97  189.70
   1   2   1  543.43  191.03
   2  -2   1  836.90  252.01
   2   2   1  621.66  249.29
   3  -2   1  437.52  160.73
   3   2   1  439.14  162.47
   4  -2   1  230.90   87.31
   4  -2   1  -16.97   60.50
   4  -2   1  255.67   79.10
   4  -2   1  148.46   73.12
   4  -2   1  122.14   64.85
   4   2   1  108.87   81.21
   4   2   1   91.94   91.04
   4   2   1  109.81   74.46
   4   2   1  119.24   76.47
   5  -2   1  241.72   85.67
   5  -2   1   -1.02   62.82
   5  -2   1   23.56   83.72
   5  -2   1   76.78   83.03
   5  -2   1   11.91   56.01
   5  -2   1  124.74   70.62
   5   2   1  178.20   88.04
   5   2   1  190.33   82.52
   5   2   1    3.67   57.56
   5   2   1  -22.14   78.21
   5   2   1  104.06   73.26
   5   2   1  202.98   92.64
   6  -2   1  185.60  114.13
   6  -2   1   74.63   92.70
   6  -2   1  112.74  100.90
   6  -2   1    5.28   53.70
   6  -2   1  -25.58   85.04
   6  -2   1   42.36   86.59
   6   2   1  -67.68  107.08
   6   2   1   24.30   81.48
   6   2   1   60.71   65.89
   6   2   1  -69.38   86.05
   6   2   1   71.83   64.48
   6  -3  -1   36.26   92.76
   6  -3  -1  252.53   65.04
   6  -3  -1  121.62   97.99
   6  -3  -1   -9.35   46.58
   6  -3  -1 -144.50   83.77
   6  -3  -1  105.74  123.79
   6   3  -1  196.10   61.60
   6   3  -1   74.68   76.03
   6   3  -1  285.29  118.06
   6   3  -1   40.50   78.81
   6   3  -1  -30.68   99.07
   6   3  -1    7.17   92.39
   5  -3  -1   88.26   86.62
   5  -3  -1   70.51   91.10
   5  -3  -1  192.76   66.93
   5  -3  -1  213.42   91.25
   5  -3  -1  130.81   84.63
   5  -3  -1   47.55   63.72
   5   3  -1  114.96   89.45
   5   3  -1   47.09   75.57
   5   3  -1  100.06   77.70
   5   3  -1  115.74   69.09
   5   3  -1    4.47   74.55
   5   3  -1   39.32   92.24
   4  -3  -1  348.80  144.66
   4  -3  -1  534.98  145.25
   4  -3  -1  217.36  149.64
   4  -3  -1  684.31  149.65
   4  -3  -1  436.88  143.67
   4   3  -1   64.73  148.93
   4   3  -1  419.48  147.47
   4   3  -1  408.95  141.20
   4   3  -1  366.82  144.66
   4   3  -1  159.07  141.27
   3  -3  -1  159.85   91.36
   3   3  -1  228.36   89.92
   2  -3  -1 1256.28  360.36
   2   3  -1  812.79  360.19
  -1  -3   1  813.49  299.68
  -1  -3   1  925.11  296.51
   1  -3  -1 1062.15  311.69
  -1   3   1  727.98  299.95
   0  -3   1  767.80  271.20
   0  -3   1  845.43  264.71
   0  -3   1  809.62  262.18
   0  -3   1  836.88  272.46
   0  -3  -1  845.52  272.58
   0   3  -1  854.83  272.29
   0   3   1  733.22  271.76
   0   3   1  617.13  262.44
   0   3  -1  708.77  270.99
   1  -3   1  655.67  237.68
  -1  -3  -1  719.28  233.94
   1   3   1  550.70  251.63
   2  -3   1   88.62   60.39
   2   3   1  156.51   69.44
   3  -3   1   74.87   58.44
   3   3   1   48.40   56.72
   4  -3   1    0.58   49.84
   4  -3   1  158.75   81.49
   4  -3   1  116.88   68.43
   4  -3   1   10.39   46.25
   4   3   1   79.42   55.40
   4   3   1  220.19   93.38
   4   3   1   26.46   60.28
   4   3   1    7.70   58.65
   4   3   1   -9.05   68.25
   5  -3   1  181.24   88.36
   5  -3   1  170.93   61.78
   5  -3   1  107.18   84.53
   5  -3   1  213.19   77.56
   5  -3   1  149.50   93.41
   5  -3   1   75.20   68.86
   5   3   1   27.47   91.65
   5   3   1   87.17   88.00
   5   3   1   46.07   60.41
   5   3   1  -52.36   76.67
   5   3   1   67.64   84.71
   5   3   1  229.42   85.75
   6  -3   1  591.19  209.13
   6  -3   1  693.70  210.00
   6  -3   1  850.98  221.29
   6  -3   1  306.72  195.58
   6  -3   1  513.68  197.58
   6  -3   1  533.99  189.26
   6   3   1  133.16  206.04
   6   3   1  733.77  236.83
   6  -4  -1  124.91  117.64
   6  -4  -1   45.78   58.29
   6  -4  -1  517.79  147.02
   6  -4  -1   51.52   94.12
   6  -4  -1   -0.39   46.40
   6  -4  -1  243.40   97.36
   6   4  -1   39.32   87.84
   6   4  -1  293.98   73.23
   6   4  -1  -29.98  100.50
   6   4  -1  206.38   87.67
   6   4  -1   20.57   80.43
   5  -4  -1   37.65   84.54
   5  -4  -1   38.81   72.51
   5  -4  -1   19.78   49.87
   5  -4  -1   56.11   79.74
   5  -4  -1   -1.77   60.09
   5  -4  -1   75.32   49.91
   5   4  -1  -64.32   69.38
   5   4  -1   -7.09   87.87
   5   4  -1   58.40   60.63
   5   4  -1  145.70   79.34
   5   4  -1  161.02   75.54
   5   4  -1   -5.65   84.43
   4  -4  -1  195.84   81.00
   4  -4  -1  198.39   82.27
   4  -4  -1  242.29   73.06
   4  -4  -1  100.08   85.98
   4  -4  -1  318.95   85.97
   4   4  -1  -11.06   83.27
   4   4  -1  -38.61   84.05
   4   4  -1  101.46   81.12
   4   4  -1  114.24   74.30
   4   4  -1  119.26   77.63
   3  -4  -1  353.87  132.37
   3   4  -1  293.65  125.23
   2  -4  -1  634.82  227.24
  -2   4   1  612.02  224.25
   2   4  -1  667.18  225.91
  -1  -4   1  134.88   51.31
   1  -4  -1  -18.81   53.71
  -1   4   1   62.49   48.75
   1   4  -1  101.71   50.20
   0  -4   1  -82.64   51.95
   0  -4   1   46.24   22.81
   0  -4   1  -38.99   56.97
   0  -4   1  -12.08   35.81
   0  -4  -1 -103.44   57.05
   0  -4   1  -20.88   21.07
   0   4   1  -12.51   21.62
   0   4  -1   14.06   24.99
   0   4   1  -16.19   22.11
   0   4  -1    9.68   56.33
   0   4  -1  -46.97   55.17
   0   4   1    6.27   56.90
   0   4   1   33.15   30.37
  -1  -4  -1 1439.09  464.53
  -1  -4  -1 1287.36  464.65
   1  -4   1 1353.85  467.52
   1   4   1 1369.48  469.66
   2  -4   1  874.60  290.68
   2   4   1  778.54  292.01
   3  -4   1  219.15  118.02
   3   4   1  348.14  115.99
   4  -4   1  177.00  102.06
   4  -4   1  346.06  122.94
   4  -4   1  286.30  106.34
   4  -4   1  246.14  141.21
   4  -4   1  433.80  115.44
   4   4   1  243.44  112.60
   4   4   1  151.25  119.26
   4   4   1  414.24  117.92
   4   4   1  337.60  110.12
   4   4   1  254.35  115.93
   4   4   1  164.00  103.88
   5  -4   1  318.06  142.38
   5  -4   1  147.27  129.03
   5  -4   1  302.23  127.29
   5  -4   1  223.13  143.88
   5  -4   1  529.94  144.37
   5  -4   1  357.27  140.59
   5   4   1  356.37  144.70
   5   4   1  349.00  139.27
   5   4   1  230.61  146.95
   5   4   1  496.28  140.93
   5   4   1  486.62  143.06
   6  -4   1  122.66   70.18
   6  -4   1  321.82  113.26
   6  -4   1  206.30  119.80
   6  -4   1  -37.53   99.31
   6  -4   1  108.76   72.92
   6   4   1  261.95   92.98
   6   4   1  -38.46  124.05
   6   4   1  394.76  128.62
   6   4   1   30.94   89.61
   6   4   1  -15.03   98.87
   6  -5  -1  401.55  183.78
   6  -5  -1  608.60  184.46
   6  -5  -1  679.64  175.74
   6  -5  -1  238.77  188.42
   6  -5  -1  305.60  198.77
   6   5  -1  751.85  181.97
   6   5  -1  555.01  185.22
   6   5  -1  377.43  190.21
   6   5  -1   71.71  184.40
   5  -5  -1   78.03   78.51
   5  -5  -1   85.65   87.46
   5  -5  -1   61.83   82.69
   5  -5  -1   36.30   48.99
   5  -5  -1   47.62   51.56
   5  -5  -1   39.46   64.04
   5   5  -1   61.51  124.48
   5   5  -1  117.65   84.92
   5   5  -1  -54.24   47.76
   5   5  -1   75.01   91.76
   5   5  -1  215.39   77.96
   5   5  -1  -44.22   91.68
   4  -5  -1  231.09  121.68
   4  -5  -1  349.71  122.45
  -4  -5   1  250.90   98.19
   4  -5  -1  408.89  109.27
   4  -5  -1  384.34  115.96
   4  -5  -1  255.57  107.02
   4   5  -1   78.03  114.02
   4   5  -1  227.21  109.99
   4   5  -1  316.31  110.47
  -4   5   1  265.19   97.76
   4   5  -1  160.19  109.35
   4   5  -1  450.37  121.79
   4   5  -1  296.02  110.95
  -3  -5   1   35.43   36.14
   3  -5  -1   21.04   62.63
   3   5  -1   50.24   58.57
  -2  -5   1  960.37  291.38
  -2  -5   1  656.61  294.20
   2   5  -1 1113.76  300.07
  -2   5   1  668.42  295.76
  -1  -5   1   85.40   38.30
  -1  -5   1   72.56   62.20
   1   5  -1   66.57   46.39
   1   5  -1  142.26   59.50
  -1   5   1  158.37   54.20
   1   5  -1   24.24   34.40
   0  -5  -1  790.37  311.90
   0  -5   1 1015.24  312.18
   0  -5   1 1052.76  329.87
   0  -5   1 1011.90  312.15
   0  -5  -1 1083.90  332.00
   0  -5   1  838.58  332.01
   0   5   1  964.62  314.80
   0   5  -1 1026.12  331.76
   0   5  -1  727.89  312.13
   0   5   1  844.99  312.32
   0   5   1  886.56  329.35
  -1  -5  -1  452.32  158.14
  -1  -5  -1  509.83  157.93
   1  -5   1  476.21  156.03
   1   5   1  412.18  154.56
   2  -5   1 2187.05  662.29
   2   5   1 1670.84  662.54
   3  -5   1   33.82   58.89
   3   5   1   49.81   63.79
   4  -5   1  116.07   66.27
   4  -5   1  150.84   77.70
   4  -5   1  125.07   80.63
   4  -5   1  109.54   74.16
   4  -5   1   56.80   49.89
   4  -5   1   -2.22   63.29
   4   5   1   94.62   68.22
   4   5   1   99.95   55.63
   4   5   1   87.50   81.94
   4   5   1  116.18   75.51
   5  -5   1   63.02   79.76
   5  -5   1   -1.71   58.85
   5  -5   1  -36.03   47.43
   5  -5   1   34.75   80.21
   5  -5   1  -29.60   80.52
   5  -5   1  -11.11   47.62
   5   5   1    4.30   72.79
   5   5   1   40.90  108.78
   5   5   1 -127.27   70.11
   5   5   1  -43.51   45.42
   5   5   1   36.38   89.82
   5   5   1  114.77   72.83
   6  -5   1  220.71  117.59
   6  -5   1   27.46   57.25
   6  -5   1  -54.77  109.30
   6  -5   1   39.27  105.61
   6  -5   1  106.09  122.56
   6  -5   1   59.60   36.16
   6   5   1   30.93   99.29
   6   5   1   48.61   79.21
   6  -6  -1  394.03   97.26
   6  -6  -1  322.16  152.73
   6  -6  -1  265.72  119.91
   6   6  -1   30.88  109.24
   6   6  -1   40.93  125.19
   6   6  -1    2.35  110.02
   5  -6  -1   63.11   54.58
   5  -6  -1  228.60   91.70
   5  -6  -1  -40.95   37.63
   5  -6  -1  111.31   92.66
   5  -6  -1  -12.17   79.64
   5  -6  -1  298.47   86.51
   5   6  -1  250.58   79.16
  -5   6   1   98.00   47.12
   5   6  -1  -25.13   95.14
   5   6  -1  273.40  112.31
   5   6  -1   26.95   47.51
   5   6  -1  276.77  150.71
   5   6  -1   80.45   74.78
   4  -6  -1  181.20   73.04
   4  -6  -1   41.56   92.96
   4  -6  -1  337.68   83.69
   4  -6  -1  277.09   83.12
  -4  -6   1   11.76   39.84
   4  -6  -1  206.52   67.55
   4   6  -1  209.91  119.44
   4   6  -1   76.69   78.36
   4   6  -1   11.83   58.01
  -4   6   1    5.81   38.06
  -4   6   1   44.67   27.65
   4   6  -1   50.86   56.50
   4   6  -1   88.53   62.60
   4   6  -1  -19.85   75.08
   3  -6  -1  732.17  195.65
  -3  -6   1  450.89  177.71
   3   6  -1  495.27  186.65
  -2  -6   1  359.60  122.13
   2  -6  -1  170.03  134.42
  -2  -6   1  407.94  130.35
   2   6  -1  220.85  133.61
  -2   6   1  511.28  130.25
  -1  -6   1  227.90   82.01
  -1  -6   1  208.26   94.93
  -1  -6   1  172.76  120.38
   1  -6  -1  173.42   82.14
   1  -6  -1   79.59  119.64
   1   6  -1  357.68  116.12
  -1   6   1  102.80  124.74
  -1   6   1  247.16   90.69
   1   6  -1  162.10  119.82
   1   6  -1  238.15   81.29
   1   6  -1  224.88   95.62
   1   6  -1  332.92   87.86
   0  -6   1   18.53   31.48
   0  -6  -1    1.36   84.35
   0  -6   1  -32.40   81.24
   0  -6   1 -109.15   56.20
   0  -6  -1   26.15   33.67
   0  -6   1  -19.94   35.16
   0   6   1 -119.71   45.27
   0   6  -1    0.80   52.10
   0   6   1  -14.22  146.01
   0   6   1  -30.36   32.84
   0   6  -1  -74.36   80.99
   0   6  -1   55.31   77.81
   0   6   1    3.93   30.88
   1  -6   1  455.32  148.18
  -1  -6  -1  493.34  148.09
  -1  -6  -1  372.94  147.45
  -1   6  -1  328.59  172.05
  -1   6  -1  411.83  178.31
   1   6   1  387.67  146.51
   1   6   1  472.67  150.85
   2  -6   1  177.99   95.34
  -2  -6  -1  225.95   80.60
  -2  -6  -1  253.28   80.88
   2   6   1  144.65   96.79
   3  -6   1  279.73   78.82
  -3  -6  -1   91.37   59.49
   3   6   1  139.13   90.41
   4  -6   1  142.08   60.61
   4  -6   1   67.78   67.10
   4  -6   1  -14.23   39.57
   4  -6   1   41.34   71.31
   4  -6   1   71.42   66.34
   4  -6   1   48.93   61.57
   4   6   1   77.29   78.56
   4   6   1   62.24   65.83
   4   6   1   24.45   52.13
   4   6   1   24.03   48.65
   4   6   1  -19.90   71.29
   4   6   1  166.15  103.60
   5  -6   1   98.35   82.73
   5  -6   1  256.39  107.97
   5  -6   1  189.10   89.41
   5  -6   1   67.41   95.28
   5  -6   1  106.02   63.04
   5  -6   1   45.50   63.58
   5   6   1  216.39   85.45
   5   6   1  300.17  141.31
   5   6   1  137.92   65.30
   5   6   1   94.26   86.60
   5   6   1   22.51   81.45
   5   6   1  239.12  106.56
   6  -6   1   38.25   27.80
   6  -6   1   95.01  105.61
   6  -6   1  189.05   71.01
   6  -6   1   32.79   50.13
   6  -6   1  183.90   90.65
   6  -6   1  347.70  136.92
   6   6   1   -3.21  106.67
   6   6   1   55.37   74.96
   6   6   1  -37.89   97.39
   6   6   1  130.59  158.56
   6   6   1 -104.96   39.57
   6  -7  -1   -1.60   51.37
   6  -7  -1  169.37   97.06
   6  -7  -1   33.54  131.79
   6  -7  -1 -238.11  105.66
  -6   7   1  -40.40   32.43
   6   7  -1   49.45  126.06
   6   7  -1   99.02   59.19
   6   7  -1 -105.21   41.59
   6   7  -1  178.80  106.80
   5  -7  -1  -42.10   77.84
   5  -7  -1   11.96   28.15
   5  -7  -1   13.51  122.87
   5  -7  -1 -124.60   83.67
   5  -7  -1   31.31   85.42
   5  -7  -1  116.26   50.33
   5   7  -1   26.08   83.35
   5   7  -1  -87.48   82.32
   5   7  -1  -18.94   74.00
   5   7  -1  -51.66   75.85
   5   7  -1  -40.89   94.25
   5   7  -1   45.20   59.94
  -5   7   1   92.92   44.38
   4  -7  -1  305.40  128.59
  -4  -7   1  325.99  110.54
   4  -7  -1  403.55  127.64
   4  -7  -1  115.01  130.90
   4  -7  -1   78.70  131.88
  -4  -7   1  408.15  114.51
   4  -7  -1  377.42  145.31
   4   7  -1  407.17  124.22
   4   7  -1  680.88  141.30
  -4   7   1  226.92  112.43
   4   7  -1  225.14  123.00
   4   7  -1  282.02  118.17
   4   7  -1   38.16  130.67
  -3  -7   1   23.62   40.03
   3  -7  -1  105.59   72.37
  -3   7   1   48.56   52.78
   3   7  -1   -0.04   71.87
  -3   7   1  122.61   39.56
  -2  -7   1  366.40  143.71
   2   7  -1  599.11  156.84
  -2   7   1  377.45  149.79
  -1  -7   1   -7.24  100.50
   1  -7  -1  161.26   43.99
   1  -7  -1   66.82   99.74
  -1  -7   1   62.77   66.29
  -1  -7   1   44.20   41.41
   1   7  -1   69.73   52.39
   1   7  -1  -79.10   83.56
   1   7  -1   52.87   39.91
  -1   7   1   82.29  106.72
  -1   7   1  249.60   58.26
   1   7  -1  -98.21   91.09
   1   7  -1   52.32   54.05
   1   7  -1   71.74   63.41
   0  -7   1  739.11  278.46
   0  -7  -1  587.10  269.69
   0  -7   1  932.59  259.13
   0  -7   1  554.46  249.26
   0  -7   1  633.69  248.63
   0  -7  -1  793.81  250.60
   0   7   1  940.55  272.68
   0   7   1  812.78  250.47
   0   7   1  855.53  250.51
   0   7  -1  612.70  250.00
  -1  -7  -1  216.54   68.38
   1  -7   1  125.92   68.09
   1  -7   1  100.58  112.95
  -1  -7  -1  325.12  118.04
  -1   7  -1  216.28  112.69
   1   7   1  132.70   71.70
  -1   7  -1  360.24  124.23
   1   7   1   95.78   62.49
  -2  -7  -1    1.79   28.57
  -2  -7  -1   14.81   31.22
   2  -7   1  140.36   56.56
   2   7   1  -46.69   63.29
   3  -7   1   18.39   63.49
  -3  -7  -1  -19.94   26.92
  -3  -7  -1  -15.50   29.74
   3   7   1   -7.14   67.08
   4  -7   1   11.78   61.95
   4  -7   1   51.77   74.30
   4  -7   1  145.94   67.84
   4  -7   1  -56.99   65.95
   4  -7   1    3.58   54.50
   4  -7   1  151.84   46.48
   4   7   1  -18.45   45.62
   4   7   1   59.21   65.99
   4   7   1   10.74   70.82
   4   7   1   84.42   79.64
   5  -7   1   65.47   94.64
   5  -7   1  -26.42   51.87
   5  -7   1   18.98   87.99
   5  -7   1  142.59   62.36
   5  -7   1  189.09   88.38
   5  -7   1  180.27   90.63
   5   7   1   72.36   88.48
   5   7   1  163.04  104.82
   5   7   1   78.40   72.88
   5   7   1   66.21   74.96
   5   7   1  183.86   87.97
   6  -7   1  378.20  129.21
   6  -7   1   62.71  116.20
   6  -7   1  308.50  136.62
   6  -7   1  224.65  157.20
   6   7   1  221.66  118.94
   6   7   1  282.79  135.22
   6   7   1  215.18   96.28
   6  -8  -1  -12.04   87.99
   6  -8  -1  128.87   83.27
   6  -8  -1   -7.08   96.68
   6  -8  -1  -80.21  123.61
   6  -8  -1  -21.07   53.23
   6   8  -1   47.02  174.38
   6   8  -1   89.00  104.66
  -6   8   1   97.85   35.02
   6   8  -1  124.27  125.57
   6   8  -1  -28.59   39.00
   6   8  -1   -9.46  115.34
   5  -8  -1  613.59  204.38
   5  -8  -1  250.58  173.68
  -5  -8   1  514.76  161.40
   5  -8  -1  236.66  179.56
   5   8  -1  500.38  177.25
   5   8  -1  362.36  182.15
   5   8  -1  462.19  178.79
   5   8  -1  495.71  189.04
  -5   8   1  410.05  162.97
   5   8  -1  486.25  170.32
  -5   8   1  561.69  161.77
   4  -8  -1  124.35   68.07
   4  -8  -1   82.96   96.95
  -4  -8   1   76.50   36.57
   4  -8  -1  -27.61   77.04
   4  -8  -1   55.40   63.73
   4  -8  -1   68.92   65.42
  -4  -8   1   72.90   46.84
   4   8  -1   -7.41   79.35
   4   8  -1  143.31   71.32
   4   8  -1  114.01   96.81
  -4   8   1   79.86   38.82
   4   8  -1  107.64   88.04
   4   8  -1  164.73   85.77
  -4   8   1   44.11   45.62
  -3  -8   1 1306.07  509.68
   3  -8  -1 1742.70  517.89
  -3  -8   1 1486.03  505.15
  -3   8   1 1411.35  505.51
  -3   8   1 1472.54  509.36
   3   8  -1 1747.05  515.37
  -2  -8   1  305.04   85.22
  -2  -8   1  146.19   62.33
   2  -8  -1  210.49  101.28
  -2   8   1  327.47   83.72
  -2   8   1  121.75   62.92
   2   8  -1  212.83   89.56
   1  -8  -1  359.51  101.39
  -1  -8   1  246.54   98.17
  -1  -8   1  210.41  139.83
  -1  -8   1  218.07  105.57
  -1  -8   1  242.00  111.88
   1  -8  -1   94.31  139.52
   1   8  -1  149.59  136.39
  -1   8   1  232.00  101.27
  -1   8   1  418.08  108.30
   1   8  -1  335.03   98.78
  -1   8   1  137.10  144.37
   1   8  -1  262.65  104.54
  -1   8   1  317.31   99.09
   0  -8   1   -0.47   48.70
   0  -8  -1   75.57  113.33
   0  -8   1   57.20   73.26
   0  -8  -1   -7.46   46.90
   0  -8   1  119.72  114.33
   0  -8   1   -9.60   42.24
   0   8   1   44.95   42.86
   0   8  -1  123.86  113.50
   0   8  -1  -33.44   42.92
   0   8   1  101.39   59.39
   0   8   1  153.47  123.68
   0   8  -1   23.70  104.68
   0   8   1   41.16   44.21
  -1  -8  -1  120.23  105.61
   1  -8   1  148.65  104.03
  -1  -8  -1  117.49   46.26
   1  -8   1   71.12   46.51
  -1   8  -1  -84.42  109.63
   1   8   1   84.76   96.95
   1   8   1   26.20   37.53
  -1   8  -1   39.40  106.28
   1   8   1   41.80   54.66
   2  -8   1  641.45  258.89
  -2  -8  -1  745.67  253.75
   2   8   1  829.85  261.80
  -3  -8  -1  438.02  140.49
   3  -8   1  252.24  149.15
  -3  -8  -1  501.25  140.05
  -3  -8  -1  310.80  138.83
   3   8   1  406.69  155.25
   4  -8   1   81.97   73.10
   4  -8   1   13.33   75.87
   4  -8   1  108.29   72.66
   4  -8   1  155.63   63.13
   4  -8   1   89.39   79.93
   4   8   1   66.06   67.09
   4   8   1   59.37   66.51
   4   8   1   49.24   84.54
   4   8   1  150.70   88.43
  -4   8  -1   25.21   35.53
   4   8   1  117.36   59.51
   5  -8   1  -24.94   73.15
  -5  -8  -1   50.43   32.63
   5  -8   1  -31.10   22.09
   5  -8   1   65.12   93.73
   5  -8   1   59.95   83.34
   5  -8   1   56.44   52.71
   5  -8   1  -44.48   73.13
  -5   8  -1  -29.83   33.27
   5   8   1   51.16   66.56
   5   8   1  -33.64   98.37
   5   8   1   77.93   78.07
   5   8   1  195.28   55.71
   5   8   1  -68.53   79.66
   6  -8   1   58.98   37.67
   6  -8   1   87.45  111.51
   6  -8   1  149.48  103.69
   6  -8   1   73.37   71.32
   6  -8   1   62.27   82.83
   6   8   1  -29.67  108.30
   6   8   1  -36.70   34.11
   6   8   1   14.73   82.58
   6   8   1  274.20   94.60
   6   8   1   64.84   64.72
  -6  -9   1   18.47   28.83
   6  -9  -1  183.09  102.68
   6  -9  -1   82.75   51.66
   6  -9  -1   54.02   79.09
   6  -9  -1  161.10  112.01
   6  -9  -1  150.61   88.13
   6   9  -1   23.10  111.58
   6   9  -1  -13.44   34.85
   6   9  -1  105.15   54.17
  -6   9   1   52.88   32.61
   6   9  -1  -38.40   84.65
   6   9  -1   92.76   84.49
   5  -9  -1   46.29   59.79
   5  -9  -1   32.57   93.24
   5  -9  -1   55.85   82.92
  -5  -9   1   51.68   37.62
   5  -9  -1  183.95   90.95
   5  -9  -1  -46.74   89.96
   5   9  -1  -14.75   49.80
   5   9  -1  161.25  109.76
  -5   9   1   66.09   42.49
  -5   9   1    4.07   48.61
   5   9  -1  260.50   63.24
   5   9  -1   33.78   87.20
   5   9  -1  260.54   89.28
  -4  -9   1  390.33  120.93
  -4  -9   1  296.58  115.21
   4  -9  -1   99.92  139.37
   4  -9  -1  464.76  138.55
   4   9  -1  425.01  122.67
   4   9  -1  261.78  137.61
  -4   9   1  234.90  118.17
   4   9  -1  294.36  137.46
   4   9  -1  423.48  142.61
   4   9  -1  498.51  135.97
   3  -9  -1  -46.43   79.06
  -3  -9   1   44.34   24.72
  -3  -9   1  -75.27   37.10
  -3   9   1   -9.04   27.95
   3   9  -1   42.25   72.21
  -3   9   1  -10.34   52.99
  -3   9   1  -62.69   37.90
   2  -9  -1  324.77  125.36
  -2  -9   1  284.73  108.23
  -2   9   1  322.60  104.92
  -2   9   1  240.46  117.45
   2   9  -1  265.85  124.07
  -1  -9   1  423.36  187.56
   1  -9  -1  550.49  188.68
  -1  -9   1  498.77  219.83
  -1  -9   1  535.05  197.88
   1  -9  -1  441.09  217.80
  -1  -9   1  574.28  187.65
  -1  -9   1  497.39  186.25
  -1   9   1  585.85  187.52
  -1   9   1  442.22  189.20
  -1   9   1  557.65  186.33
  -1   9   1  599.73  223.85
   1   9  -1  473.85  192.85
   1   9  -1  527.17  187.32
   1   9  -1  697.49  189.95
  -1   9   1  688.61  193.34
   1   9  -1  411.82  216.12
   0  -9   1  227.93  109.79
   0  -9   1  250.20  162.45
   0  -9  -1  248.13  156.05
   0  -9  -1  260.83  112.78
   0  -9   1  347.63  124.92
   0   9   1  252.22  110.24
   0   9   1  336.05  110.62
   0   9  -1  345.34  162.31
   0   9  -1  274.29  109.65
   0   9  -1  385.52  156.18
   0   9   1  423.10  119.71
   0   9   1  279.29  158.58
   1  -9   1  397.51  190.68
  -1  -9  -1  440.55  154.32
  -1  -9  -1  308.56  187.35
   1  -9   1  390.61  154.97
  -1  -9  -1  473.88  154.26
  -1  -9  -1  462.24  151.13
  -1   9  -1  459.08  151.86
   1   9   1  488.13  152.43
  -1   9  -1  408.72  154.57
  -1   9  -1  187.23  186.70
   1   9   1  532.10  158.20
  -1   9  -1  373.36  191.46
   2  -9   1 1054.05  339.70
  -2  -9  -1  874.40  328.70
  -2   9  -1 1034.43  329.59
  -3  -9  -1   34.84   52.12
  -3  -9  -1   49.21   48.21
   3  -9   1  154.82   78.54
  -3  -9  -1  145.23   43.31
  -3   9  -1  154.51   47.80
   3   9   1  170.43   93.81
   4  -9   1   62.79   70.97
  -4  -9  -1   84.17   33.76
   4  -9   1  -37.58   70.07
   4  -9   1   51.11   77.04
   4  -9   1  -68.05   75.74
   4  -9   1   23.20   49.29
   4   9   1  122.07   72.10
   4   9   1 -148.75   80.75
  -4   9  -1  140.49   40.01
   4   9   1    6.99   66.61
   4   9   1  116.77   80.35
   4   9   1  120.96   67.51
   5  -9   1  100.79   91.52
  -5  -9  -1    1.87   34.40
   5  -9   1   -2.72   74.67
   5  -9   1  136.28   81.14
   5  -9   1  210.91   94.45
   5   9   1   32.91  109.92
   5   9   1   76.62   52.71
   5   9   1  262.65   85.28
  -5   9  -1   86.02   42.49
   5   9   1   20.23   47.82
  -5   9  -1   59.79   38.07
   5   9   1  126.68   92.52
   6  -9   1   41.68  103.52
   6  -9   1   10.07   79.57
   6  -9   1   -6.88   75.95
   6  -9   1  -45.59   21.62
   6  -9   1   -3.04   94.95
   6   9   1   38.39   81.13
   6   9   1 -137.04  100.74
   6   9   1  147.36   85.18
   6   9   1   44.74   63.54
  -6   9  -1   99.80   28.43
   6 -10  -1   94.86   82.65
   6 -10  -1   83.05   89.56
   6 -10  -1   -5.82   79.64
  -6 -10   1   18.21   26.99
   6 -10  -1  154.83  121.35
   6 -10  -1  -36.66   46.40
   6  10  -1  -31.25   80.60
   6  10  -1  136.71  106.13
   6  10  -1   56.94  105.39
   6  10  -1   86.50   64.81
  -6  10   1   27.60   31.45
   5 -10  -1   18.04   84.31
   5 -10  -1   32.32   75.79
   5 -10  -1  -13.71   87.25
   5 -10  -1 -103.98   85.21
  -5 -10   1   91.00   35.51
  -5  10   1   35.28   40.48
   5  10  -1  -27.06   37.93
   5  10  -1   44.38   78.16
  -5  10   1  -31.68   44.12
   5  10  -1   53.18   58.90
   5  10  -1   54.36   99.65
   5  10  -1  -89.80   97.11
   4 -10  -1   87.79  118.24
   4 -10  -1   -6.53   60.94
   4 -10  -1  -88.48   64.38
   4 -10  -1   75.15   67.99
   4 -10  -1  111.82   84.15
  -4 -10   1   20.67   30.89
   4  10  -1   33.46   76.85
   4  10  -1   42.37   59.42
   4  10  -1  -20.12  101.07
   4  10  -1  -39.17   64.16
   4  10  -1 -109.62   78.31
  -3 -10   1   42.54   43.43
  -3 -10   1  163.94   53.61
   3 -10  -1  -30.59   85.44
  -3 -10   1  149.47   69.19
  -3  10   1  102.90   54.08
   3  10  -1  121.96   85.79
  -3  10   1  142.43   66.08
  -2 -10   1  124.59   84.97
   2 -10  -1  209.53  107.58
  -2 -10   1  160.75   65.99
  -2 -10   1  131.29   60.06
   2  10  -1  126.48   93.63
  -2  10   1  217.94   81.19
   1 -10  -1 -110.06   98.77
   1 -10  -1   66.62   47.64
  -1 -10   1 -101.14   76.27
  -1 -10   1   60.51  111.66
  -1 -10   1   12.63   47.03
  -1 -10   1   18.41   53.95
  -1 -10   1    6.24   42.55
   1  10  -1   26.92   47.93
  -1  10   1   39.09   59.40
  -1  10   1 -107.50  111.14
  -1  10   1  -30.49   44.04
  -1  10   1   40.52   42.08
   1  10  -1  226.91  108.95
   1  10  -1  -19.55   54.69
  -1  10   1   59.32   53.30
   1  10  -1   99.84   43.05
   0 -10  -1   51.92  112.57
   0 -10  -1  108.40   51.61
   0 -10   1   30.31   48.90
   0 -10  -1    6.17   42.29
   0 -10   1  -73.89  121.30
   0  10  -1  155.89  113.86
   0  10  -1    9.37   47.57
   0  10   1   92.46   49.12
   0  10   1   72.09   47.46
   0  10  -1   18.42  122.33
   0  10   1   38.85  115.53
   1 -10   1  671.68  273.57
  -1 -10  -1 1066.28  305.62
  -1 -10  -1  870.87  275.20
   1 -10   1  658.88  299.74
  -1 -10  -1  844.11  274.08
  -1  10  -1  878.39  275.85
  -1  10  -1  820.44  277.35
   1  10   1  675.42  274.82
  -1  10  -1  575.72  299.64
  -1  10  -1  959.25  308.36
  -2 -10  -1   15.70   28.12
  -2 -10  -1   37.23   42.41
   2 -10   1   55.57   74.99
  -2  10  -1   67.07   32.82
   3 -10   1  113.50   94.94
  -3 -10  -1  203.22   69.04
  -3 -10  -1  172.56   69.64
  -3  10  -1  353.23   80.25
  -3  10  -1   69.99   63.61
   4 -10   1   84.40   88.66
  -4 -10  -1  129.00   48.41
   4 -10   1   -5.76   83.74
   4 -10   1   89.00   64.66
   4 -10   1   49.64   74.35
   4 -10   1   68.95   79.21
   4  10   1  173.78   77.56
  -4  10  -1  133.92   52.20
   4  10   1  223.44   83.78
   4  10   1  131.80   71.42
   4  10   1   15.63   92.57
   5 -10   1 1081.13  271.90
   5 -10   1  478.29  261.53
   5 -10   1  890.82  252.66
   5  10   1  692.80  259.63
   5  10   1  707.91  252.95
   5  10   1  255.08  268.79
   5  10   1 1117.71  275.26
  -5  10  -1  605.12  246.30
   6 -10   1  153.96   79.82
   6 -10   1  -35.20   94.22
   6 -10   1  123.42  123.97
   6 -10   1   -6.74   67.08
  -6  10  -1   10.61   30.70
   6  10   1   73.88   85.08
   6  10   1  122.70   57.88
   6  10   1  103.47  107.27
   6  10   1   76.65   75.59
   6 -11  -1    5.55   54.51
   6 -11  -1   53.08   83.22
   6 -11  -1  -10.48   45.58
   6 -11  -1  -72.00  118.38
  -6 -11   1   73.58   31.20
   6 -11  -1  108.79   94.71
   6  11  -1   47.90  110.18
   6  11  -1    5.07   46.48
   6  11  -1  -46.38   82.79
  -6  11   1   89.91   36.10
   6  11  -1  -15.90   77.26
   5 -11  -1  183.37   95.48
  -5 -11   1    2.74   44.69
   5 -11  -1    4.20  110.77
   5 -11  -1  310.92   95.35
   5 -11  -1  235.80  102.87
   5 -11  -1  108.29   59.13
  -5  11   1   65.27   55.98
  -5  11   1   50.09   50.27
   5  11  -1  253.10   93.76
   5  11  -1   36.96   52.24
   5  11  -1  204.48  109.62
   5  11  -1  123.96   61.39
   5  11  -1  198.25  122.57
   4 -11  -1   81.43  113.24
   4 -11  -1   45.81  106.20
  -4 -11   1  260.04   72.22
   4 -11  -1   42.30   84.73
   4 -11  -1  102.14  102.86
   4 -11  -1  259.07   91.15
  -4 -11   1  212.76   77.78
  -4  11   1  259.48   75.39
   4  11  -1  129.22  105.69
   4  11  -1  135.48   90.33
   4  11  -1  123.75  114.39
  -4  11   1  130.82   76.40
   4  11  -1  164.36  108.88
  -4  11   1  122.33   82.57
   4  11  -1  271.65  121.53
  -3 -11   1  234.69  102.20
   3 -11  -1  209.26  127.04
  -3  11   1  270.22  102.99
   3  11  -1  425.14  125.14
   2 -11  -1  -38.68   87.03
  -2 -11   1   11.05   30.62
  -2 -11   1  -68.43   66.46
  -2 -11   1  -38.22   48.61
  -2  11   1   23.06   34.22
  -2  11   1   -5.52   61.63
  -2  11   1  -11.33   41.13
   2  11  -1   15.12   51.79
  -2  11   1   45.67   44.63
  -1 -11   1  313.34  129.21
  -1 -11   1  361.45  129.35
  -1 -11   1  218.45  144.50
  -1 -11   1  336.16  175.96
   1 -11  -1  242.20  167.67
   1 -11  -1  486.60  130.58
  -1 -11   1  306.31  125.66
   1  11  -1  385.83  128.54
  -1  11   1  350.40  137.79
   1  11  -1  319.87  186.65
   1  11  -1  419.29  128.77
  -1  11   1  370.65  126.05
   1  11  -1  299.84  133.68
  -1  11   1  131.00  173.77
  -1  11   1  445.78  128.43
   1  11  -1  306.04  157.10
  -1  11   1  372.73  129.19
   0 -11   1   37.17   56.41
   0 -11  -1  112.78   62.34
   0 -11   1   26.15  132.09
   0 -11  -1  -56.81  117.36
   0 -11   1  128.34   60.91
   0 -11  -1  135.11   58.10
   0  11  -1   54.33   58.31
   0  11   1  265.69   78.17
   0  11   1   57.37   58.07
   0  11  -1   26.68  117.32
   0  11   1  427.84  134.29
   0  11  -1  147.77   61.80
   0  11  -1  160.23   60.33
   0  11   1  146.19   62.39
   0  11  -1  144.91  131.79
   0  11   1  243.65   64.70
  -1 -11  -1   69.61   91.28
  -1 -11  -1  257.46   87.90
  -1 -11  -1  139.85  148.24
   1 -11   1  214.00   93.83
   1  11   1  334.02   91.91
   1  11   1  253.18   90.98
  -1  11  -1  174.56   91.41
  -1  11  -1  441.96  161.98
  -1  11  -1  379.58   89.30
   1  11   1   94.48   98.35
  -2 -11  -1  422.34  147.26
   2 -11   1  238.25  156.17
  -2 -11  -1  430.68  143.44
  -2  11  -1  441.92  143.30
  -3 -11  -1  -26.46   40.07
  -3 -11  -1   57.48   27.71
   3 -11   1 -105.81   68.08
  -3  11  -1  -46.31   53.51
  -3  11  -1  -15.15   52.70
   4 -11   1  129.39   74.69
  -4 -11  -1   48.80   36.80
   4 -11   1   43.51   85.60
   4 -11   1   65.88   57.23
   4 -11   1  -19.96   74.75
   4  11   1  133.50   77.85
   4  11   1   66.74   68.63
   4  11   1   38.38   89.54
   4  11   1   82.61   55.93
  -4  11  -1   11.23   40.08
  -4  11  -1  100.79   48.85
  -5 -11  -1   -8.98   46.81
   5 -11   1  135.95   85.63
   5 -11   1  154.43  101.82
   5 -11   1   97.64   91.86
   5 -11   1  358.37  108.37
   5  11   1  342.38  121.51
  -5  11  -1   71.98   51.94
   5  11   1  437.41   97.07
  -5  11  -1   23.26   50.94
   5  11   1  345.65   75.37
   5  11   1  330.47  127.83
   6 -11   1  154.67   91.25
  -6 -11  -1   42.76   33.05
   6 -11   1  121.23   80.12
   6 -11   1   89.81   82.94
   6  11   1   32.22  114.69
   6  11   1  100.62   88.38
  -6  11  -1   32.94   35.11
   6  11   1  112.66   91.90
   6  11   1   46.76   70.89
   6 -12  -1  -77.96   90.84
   6 -12  -1  109.93   52.34
  -6 -12   1   37.51   28.94
   6 -12  -1   42.46   89.23
   6 -12  -1   55.30   79.37
   6 -12  -1   26.15   70.66
   6  12  -1  -71.51   91.25
  -6  12   1   25.29   35.01
   6  12  -1  -66.65  105.69
   6  12  -1  -18.42   60.95
   6  12  -1  -25.60   82.70
   5 -12  -1  584.72  220.18
   5 -12  -1  170.70  212.82
   5 -12  -1  628.47  211.21
   5 -12  -1  579.80  201.66
   5  12  -1  599.98  201.79
   5  12  -1  163.61  223.65
  -5  12   1  777.64  197.62
  -5  12   1  465.83  197.18
   5  12  -1  501.93  212.51
   4 -12  -1  119.00   92.13
   4 -12  -1   23.42  102.66
  -4 -12   1   73.49   60.45
   4 -12  -1  146.60   75.00
   4 -12  -1  102.46  102.48
   4 -12  -1  261.87   90.41
   4  12  -1  102.70   87.17
   4  12  -1  127.42   98.87
  -4  12   1  134.46   74.82
  -4  12   1  174.70   65.28
  -4  12   1  205.10   69.97
   4  12  -1  122.59   75.60
   4  12  -1  137.95  111.44
  -3 -12   1 1219.54  415.59
  -3 -12   1 1175.85  417.61
   3 -12  -1 1287.12  433.31
  -3  12   1 1299.73  416.20
  -3  12   1  993.89  420.42
  -3  12   1 1294.37  417.93
   2 -12  -1  343.43  223.77
  -2 -12   1  733.47  186.96
   2 -12  -1  283.10  198.25
  -2  12   1  451.88  160.22
  -2  12   1  346.16  254.56
  -2  12   1  449.47  157.70
  -1 -12   1   95.13   88.93
  -1 -12   1  164.55   65.93
  -1 -12   1  179.74   66.54
  -1 -12   1  -71.87  129.31
   1 -12  -1  177.05  156.56
  -1 -12   1  153.97   59.10
   1 -12  -1  198.03   67.84
   1  12  -1  223.92   75.00
  -1  12   1  101.75   62.84
   1  12  -1   97.69   63.92
   1  12  -1   52.59   63.74
  -1  12   1  182.43   79.86
  -1  12   1  103.29   66.12
   1  12  -1  223.01  116.59
  -1  12   1   84.18   57.65
   1  12  -1  248.34  129.92
  -1  12   1   68.60  193.76
   0 -12   1  -58.99  131.18
   0 -12   1   23.71   38.77
   0 -12  -1  124.78  123.51
   0 -12   1   29.88   44.87
   0 -12  -1   48.13   51.19
   0 -12  -1   40.51   52.27
   0  12   1  -96.00  116.08
   0  12   1   44.63   42.73
   0  12   1   49.32   45.48
   0  12   1  -48.90   60.81
   0  12   1   34.08   46.92
   0  12  -1 -160.80  120.98
   0  12  -1  -20.34   46.47
   0  12  -1 -148.44  112.74
   0  12  -1   -4.05   40.14
   0  12  -1   10.05   48.45
  -1 -12  -1   55.19   54.65
   1 -12   1   34.36  127.32
   1 -12   1  168.84   58.99
  -1 -12  -1  137.31   49.10
  -1 -12  -1   18.12  136.29
   1  12   1   83.15   68.52
  -1  12  -1  123.16   56.84
   1  12   1  165.21   56.23
  -1  12  -1   10.95  137.73
  -1  12  -1   24.89  134.51
   1  12   1   74.83   52.08
   1  12   1  -15.76  115.61
  -2 -12  -1  832.13  225.56
   2 -12   1  504.91  234.76
  -2 -12  -1  740.82  224.21
  -2  12  -1  579.98  221.25
  -2  12  -1  472.11  223.53
   2  12   1  699.83  225.35
  -3 -12  -1  276.71   97.02
   3 -12   1  215.79  121.34
  -3  12  -1  460.95  112.67
  -3  12  -1  184.21   98.21
   4 -12   1   12.10   83.63
   4 -12   1   67.09   69.94
   4 -12   1  103.83   76.44
  -4 -12  -1   20.00   33.72
   4 -12   1   32.37   65.51
  -4  12  -1   -9.41   37.86
   4  12   1  -72.21   68.32
  -4  12  -1   17.29   51.74
   4  12   1  -57.67   87.59
   4  12   1  -57.74   62.35
   4  12   1   -6.20   65.16
  -4  12  -1   36.98   63.28
   5 -12   1   22.96   75.26
   5 -12   1   18.79   92.52
   5 -12   1 -123.85   83.80
   5 -12   1  -48.91   93.13
  -5 -12  -1  136.18   48.37
   5  12   1   32.54  108.22
   5  12   1  103.29   84.07
   5  12   1   16.54   67.18
   5  12   1  120.97  101.04
  -5  12  -1  133.23   49.70
  -5  12  -1   55.10   47.63
   5 -13  -1 -116.89   90.38
  -5 -13   1   40.67   41.83
   5 -13  -1   72.57   94.40
  -5 -13   1  -68.35   52.60
   5 -13  -1  -22.84   75.45
   5 -13  -1   35.70   55.20
   5 -13  -1   53.25   84.02
   5  13  -1   12.84  106.98
   5  13  -1   63.03   82.78
  -5  13   1   43.21   43.39
  -5  13   1  -13.61   47.62
   5  13  -1    8.97   44.61
   5  13  -1  -13.71   89.71
  -4 -13   1  409.14  106.01
   4 -13  -1  190.68  105.36
  -4 -13   1  431.88  100.59
  -4 -13   1  307.70  102.34
   4 -13  -1  104.83  107.99
   4 -13  -1  186.67  133.23
   4 -13  -1   -5.54  129.17
   4 -13  -1  332.00  114.84
   4  13  -1  325.70  137.20
   4  13  -1  483.03  123.16
  -4  13   1  134.19  107.60
  -4  13   1  287.62  102.10
   4  13  -1  152.19  131.52
  -4  13   1  169.52  101.72
   3 -13  -1  -24.16   54.27
  -3 -13   1   51.62   38.79
  -3 -13   1   -3.32   35.01
  -3 -13   1    5.28   48.05
   3 -13  -1  -53.46   88.82
   3 -13  -1   65.01   70.11
  -3  13   1  -12.97   40.21
  -3  13   1   12.05   60.87
   3  13  -1  -26.97   63.22
   3  13  -1  -12.40   34.25
  -3  13   1   43.33   45.07
  -3  13   1   77.43   62.61
   2 -13  -1   -3.95   34.57
   2 -13  -1   31.17   30.31
  -2 -13   1   50.09   51.60
  -2 -13   1  146.57   41.10
   2 -13  -1  126.45  104.26
  -2 -13   1  -56.87   74.26
  -2 -13   1  -30.85   46.52
  -2  13   1   54.85   68.52
   2  13  -1    5.04   44.94
  -2  13   1   95.93   50.48
  -2  13   1  106.57   51.01
   2  13  -1  139.78   57.83
  -1 -13   1  328.25  159.95
  -1 -13   1  507.39  160.90
  -1 -13   1  669.00  219.92
   1 -13  -1  385.18  160.68
   1 -13  -1  544.97  210.42
  -1 -13   1  584.39  157.79
  -1 -13   1  244.36  174.73
   1  13  -1  315.49  165.13
   1  13  -1  449.83  159.99
   1  13  -1  329.97  159.65
  -1  13   1  390.42  161.50
  -1  13   1  160.90  212.52
  -1  13   1  489.30  159.47
  -1  13   1  542.87  157.25
   1  13  -1  656.94  208.19
   1  13  -1  529.12  207.48
  -1  13   1  405.01  168.57
   0 -13  -1  754.19  234.00
   0 -13   1  561.79  233.55
   0 -13  -1  703.77  275.01
   0 -13  -1  514.54  245.19
   0 -13   1  645.16  235.96
   0 -13   1  772.60  281.72
   0  13  -1  444.64  269.59
   0  13   1  865.82  238.28
   0  13   1  766.81  276.67
   0  13  -1  611.03  234.25
   0  13  -1  615.42  236.25
   0  13   1  827.51  238.72
   0  13   1  741.69  240.19
   0  13  -1  564.52  273.52
   0  13  -1  703.28  235.26
   0  13   1  651.87  235.16
  -1 -13  -1 1203.51  359.92
   1 -13   1 1008.20  396.13
   1 -13   1  951.10  362.73
  -1 -13  -1 1048.82  402.73
   1  13   1 1114.06  364.44
   1  13   1 1063.28  394.77
  -1  13  -1  889.11  397.01
   1  13   1  964.57  386.91
  -1  13  -1 1203.88  398.98
  -1  13  -1  867.23  362.01
   1  13   1 1042.76  362.01
   1  13   1  980.26  361.68
  -1  13  -1 1156.37  359.69
  -2 -13  -1   59.45   34.93
   2 -13   1 -131.00   83.89
   2 -13   1  -58.92  144.88
  -2 -13  -1  -13.14   54.16
  -2  13  -1  -34.63   45.71
  -2  13  -1   10.90   35.14
   3 -13   1    5.83   79.39
  -3 -13  -1    7.22   42.43
   3 -13   1   79.88   69.16
   3  13   1  -26.97   59.56
  -3  13  -1  123.81   42.18
  -3  13  -1   33.90   62.17
   4 -13   1   13.99   68.20
  -4 -13  -1   56.12   36.66
   4 -13   1    1.31   84.47
  -4 -13  -1 -110.67   44.26
   4 -13   1  -21.50   88.07
   4 -13   1   69.30   98.88
   4 -13   1  -11.73   72.40
   4  13   1  -56.17   77.33
  -4  13  -1    9.16   55.41
   4  13   1   29.04   52.54
  -4  13  -1   63.95   40.87
   4  13   1    1.23   96.17
   4  13   1  -36.61   67.71
  -4  13  -1   48.88   46.68
  -4  13  -1  132.13   53.37
   5 -13   1   82.13   82.43
   5 -13   1  152.25   95.96
   5 -13   1    9.81   36.24
   5 -13   1 -109.33   84.03
   5 -13   1  358.04  104.25
   5  13   1   25.42   60.18
   5  13   1  -41.70  116.48
   5  13   1  -79.45   85.54
   5  13   1  240.44   90.41
  -5  13  -1  120.42   50.60
  -5  13  -1  146.37   49.25
   5 -14  -1  -50.98   94.69
   5 -14  -1    8.99   99.04
  -5 -14   1  -20.86   41.27
   5 -14  -1   22.98   84.61
   5 -14  -1  -22.41   54.37
   5 -14  -1  -54.27   79.32
  -5  14   1  -13.16   44.12
  -5  14   1  -53.07   48.03
   5  14  -1  -38.56  109.90
   5  14  -1   95.25   87.51
   5  14  -1  -11.57   65.69
   5  14  -1 -177.12  118.54
   4 -14  -1   57.13   71.13
   4 -14  -1  -29.01  104.01
  -4 -14   1   61.74   54.82
   4 -14  -1   10.90   86.01
  -4 -14   1   91.61   53.67
   4 -14  -1  -28.66   94.17
   4 -14  -1  -26.86   91.30
   4  14  -1  -38.09   90.49
   4  14  -1   77.53   79.76
  -4  14   1   12.40   52.09
   4  14  -1  215.83   67.83
   4  14  -1  -48.03   82.51
   3 -14  -1  -75.96  101.03
  -3 -14   1  122.86   54.01
   3 -14  -1   71.64   63.89
   3 -14  -1   68.61   74.06
  -3 -14   1    8.24   41.45
   3 -14  -1   85.14  133.73
  -3 -14   1   70.63   55.05
  -3  14   1   93.37   66.67
  -3  14   1  -19.90   48.99
   3  14  -1  -69.90   67.10
  -3  14   1  106.67   47.17
   3  14  -1  109.14   60.75
   2 -14  -1   56.32  137.46
   2 -14  -1   71.86  191.77
  -2 -14   1  203.54  114.75
  -2 -14   1  204.98   93.98
  -2 -14   1  287.28   93.40
   2 -14  -1  278.63   85.39
   2  14  -1  156.29  100.93
  -2  14   1  216.06   95.85
   2  14  -1  268.24   94.78
  -2  14   1  285.21  223.95
  -2  14   1  223.44   93.53
   2  14  -1    3.48  183.79
  -2  14   1  427.91  110.90
  -2  14   1  -41.83  206.27
  -1 -14   1   62.95   52.63
  -1 -14   1  143.73  146.74
   1 -14  -1  -40.48  129.62
   1 -14  -1   51.32   50.77
  -1 -14   1  -41.95   34.92
  -1 -14   1   11.54   43.48
  -1  14   1  -56.83  144.75
   1  14  -1   41.19   49.68
   1  14  -1   74.78   47.56
   1  14  -1  -20.57   59.89
  -1  14   1   53.40   45.56
   1  14  -1  176.30  140.93
  -1  14   1   29.46   34.91
  -1  14   1  -19.06   64.17
   1  14  -1  100.87  139.64
  -1  14   1 -100.31   48.15
   0 -14  -1 -132.44  131.57
   0 -14   1  101.59   59.81
   0 -14   1  189.28  154.01
   0 -14  -1   94.16   61.76
   0 -14   1  146.43   52.26
   0 -14  -1   44.22   50.31
   0  14   1  106.92   73.04
   0  14  -1   57.41  146.95
   0  14  -1  137.79   57.41
   0  14   1  171.99  144.06
   0  14  -1   83.23  135.42
   0  14   1   71.03   58.30
   0  14  -1  116.55   57.22
   0  14   1   42.32   56.81
   0  14   1   -2.53   52.64
   0  14  -1  167.87   55.46
  -1 -14  -1 1189.37  378.42
   1 -14   1 1088.31  329.55
  -1 -14  -1  845.30  329.89
   1 -14   1  895.51  367.70
  -1 -14  -1 1093.32  326.79
   1  14   1 1232.58  329.30
  -1  14  -1  821.15  328.23
   1  14   1 1029.86  329.25
  -1  14  -1  967.29  326.15
  -1  14  -1  587.68  366.76
  -1  14  -1  660.47  365.50
   1  14   1  890.07  363.97
   1  14   1  948.17  333.12
   1  14   1  619.14  353.05
  -2 -14  -1 1016.33  350.08
   2 -14   1  907.67  362.32
   2  14   1 1074.53  352.72
   2  14   1 1169.28  351.28
  -2  14  -1 1054.93  350.95
   2  14   1  595.35  390.76
  -2  14  -1  911.84  348.18
  -2  14  -1 1130.00  351.86
   3 -14   1  100.01   90.15
   3 -14   1   76.05   76.97
  -3 -14  -1  143.40   44.80
   3 -14   1    9.63   73.33
   3  14   1   96.61   73.40
  -3  14  -1   19.02   67.16
  -3  14  -1  105.39   54.16
  -3  14  -1   91.46   46.12
  -3  14  -1   33.66   31.06
   4 -14   1  240.10   96.91
   4 -14   1  235.51  117.11
   4 -14   1   14.69  157.49
   4 -14   1  333.27  115.28
   4 -14   1   72.25  120.38
  -4 -14  -1  322.19  100.89
   4  14   1  282.39  114.60
  -4  14  -1  233.01   92.87
  -4  14  -1  269.30  107.04
   4  14   1  202.89   96.40
   4  14   1   45.07  130.00
   4  14   1  372.28  133.68
  -4  14  -1  156.50  106.75
   5 -14   1  -48.72  141.09
   5 -14   1  619.68  144.88
   5 -14   1  266.73  139.81
   5 -14   1  296.16  142.46
  -5  14  -1  241.01  117.35
   5  14   1  185.71  162.79
   5  14   1  433.96  142.54
   5  14   1  461.17  134.30
   5  14   1  558.52  162.67
   5 -15  -1  138.75   86.95
   5 -15  -1  -26.69   92.06
   5 -15  -1  -14.80  109.78
   5 -15  -1  259.33   60.87
  -5 -15   1  -15.82   45.44
   5 -15  -1   38.58   85.77
   5  15  -1    4.85   51.37
   5  15  -1  -14.10  114.06
   5  15  -1   86.97   94.74
  -5  15   1   21.51   49.17
  -5  15   1   25.41   59.21
   5  15  -1  152.49   99.62
   4 -15  -1  239.09   86.94
   4 -15  -1  284.61   77.67
   4 -15  -1   53.86   82.01
   4 -15  -1  -31.66  105.39
  -4 -15   1  161.87   64.39
  -4 -15   1   82.18   67.07
   4 -15  -1  129.56  112.79
   4  15  -1  138.59   68.42
  -4  15   1   71.22   68.26
   4  15  -1   89.51  107.33
   4  15  -1   23.25  103.12
   4  15  -1   26.85   90.57
  -4  15   1  234.46   73.22
   3 -15  -1  211.81  116.23
   3 -15  -1  156.63   73.54
  -3 -15   1  157.08   68.89
   3 -15  -1  195.34   89.03
  -3 -15   1  255.02   62.58
   3 -15  -1   75.24   96.80
  -3 -15   1   16.12   61.05
  -3  15   1   59.42   64.41
   3  15  -1   48.60   59.19
  -3  15   1  319.70   65.22
   3  15  -1   41.33   79.39
  -3  15   1   10.59   76.10
   2 -15  -1  679.76  294.27
  -2 -15   1  897.11  298.04
  -2 -15   1  819.09  296.08
   2  15  -1  944.66  292.79
  -2  15   1  982.54  303.79
   2  15  -1 1127.13  298.77
   2  15  -1  689.97  294.35
  -2  15   1  953.57  299.73
   1 -15  -1 -199.78  164.88
  -1 -15   1  109.22   66.48
  -1 -15   1  240.40   64.88
   1  15  -1   -9.80   78.62
  -1  15   1  306.34  177.20
   1  15  -1  165.85  170.40
  -1  15   1   65.78   81.04
   1  15  -1  -24.31  150.83
  -1  15   1  194.42   69.63
   1  15  -1   80.05   60.50
  -1  15   1  -57.31  180.12
   1  15  -1  141.45   74.12
   1  15  -1   87.95   61.36
   0 -15  -1  135.94   73.17
   0 -15  -1  132.50   78.74
   0 -15  -1  221.99  163.07
   0 -15   1  248.21  164.62
   0 -15   1  159.86   82.04
   0 -15   1  191.31   73.40
   0  15   1  132.62   78.45
   0  15  -1  223.92   78.51
   0  15  -1  157.80   77.65
   0  15  -1  244.39  161.48
   0  15  -1  194.50   76.11
   0  15   1   42.34   86.29
   0  15   1  231.03   76.30
   0  15  -1  179.76   89.24
   0  15  -1  372.16  163.46
   0  15   1  201.62  166.37
   0  15   1  140.91   76.70
  -1 -15  -1  353.70  185.68
  -1 -15  -1  142.67   64.80
   1 -15   1  139.31  170.74
   1 -15   1   40.19   61.77
   1  15   1   35.64   74.61
  -1  15  -1   93.94   63.99
   1  15   1   30.94   58.46
  -1  15  -1  452.66  182.28
  -1  15  -1  106.76   72.98
   1  15   1  148.42  150.35
   1  15   1  133.88   72.22
   1  15   1   26.04   56.86
  -2 -15  -1  850.97  356.33
  -2 -15  -1 1025.76  358.31
  -2  15  -1 1059.76  356.99
   2  15   1 1219.83  360.70
  -2  15  -1 1184.68  360.64
  -2  15  -1 1103.57  363.46
   2  15   1 1021.13  358.51
  -3 -15  -1  120.87   48.80
   3 -15   1 -131.91   64.91
   3 -15   1    0.87   89.03
   3 -15   1  142.39   74.28
  -3 -15  -1   20.85   43.40
  -3  15  -1   39.20   68.74
  -3  15  -1   72.24   45.09
  -3  15  -1   95.40   53.77
   4 -15   1  101.53   94.19
   4 -15   1  -56.33   80.29
  -4 -15  -1   22.48   53.16
  -4 -15  -1   96.44   51.89
   4 -15   1   58.05   86.79
   4 -15   1  121.71   67.06
   4 -15   1  314.77   94.46
  -4  15  -1  120.83   62.34
   4  15   1   20.25  106.27
  -4  15  -1   35.56   71.11
   4  15   1  143.51   78.00
  -4  15  -1   44.17   54.88
   4  15   1  151.07  103.92
   4  15   1  162.73   83.67
   5 -15   1  109.88   94.16
   5 -15   1   29.75  104.14
  -5 -15  -1  103.21   47.78
   5 -15   1 -166.13  118.80
   5 -15   1   -0.81   47.31
  -5  15  -1  125.65   67.64
   5  15   1   53.78  123.09
  -5  15  -1   10.20   45.90
   5  15   1   37.12   56.29
   5  15   1  240.57  101.78
   5  15   1   44.18   85.67
  -5 -16   1  119.72   61.94
   5 -16  -1   66.51   79.42
   5 -16  -1  -24.53   44.05
  -5 -16   1  152.70   52.66
   5 -16  -1  137.79   99.59
   5 -16  -1  108.43  171.54
  -5  16   1   31.17   77.41
   5  16  -1  208.63   95.74
   5  16  -1   97.34  125.52
  -5  16   1  109.13   53.71
   5  16  -1    2.78   39.23
   5  16  -1  110.29  114.68
  -5  16   1   41.14   47.93
  -4 -16   1   27.22   56.88
  -4 -16   1   35.18   58.80
   4 -16  -1  151.79   83.86
   4 -16  -1 -100.98  100.43
   4 -16  -1  100.46   65.76
   4 -16  -1  172.49   85.89
   4 -16  -1   80.59   99.04
  -4  16   1   13.82   23.55
  -4  16   1   68.05   54.07
  -4  16   1   89.70   56.67
  -4  16   1   70.62   65.47
   4  16  -1  149.98  122.93
  -4  16   1  133.41   69.00
   3 -16  -1  159.90   77.94
   3 -16  -1   63.16  122.96
   3 -16  -1   21.09  111.44
  -3 -16   1  145.84   68.48
  -3 -16   1  183.17   76.15
  -3 -16   1  137.07   66.19
   3  16  -1  150.46   88.49
  -3  16   1  156.19   74.02
  -3  16   1   64.50   83.02
   3  16  -1   62.82   60.76
  -3  16   1  253.87   68.90
  -3  16   1  179.62   73.36
  -2 -16   1 1309.77  516.30
  -2 -16   1 1470.62  517.98
  -2 -16   1 1070.33  584.03
  -2 -16   1 1537.78  516.83
  -2 -16   1 1486.96  517.86
   2 -16  -1 1413.06  516.09
  -2  16   1 1518.64  516.61
  -2  16   1 1542.17  518.47
  -2  16   1 1676.76  519.31
  -2  16   1 1912.15  524.36
   2  16  -1 1489.54  517.69
   2  16  -1 1606.82  520.42
   1 -16  -1 -125.40  176.69
  -1 -16   1    9.04  185.60
   1 -16  -1  129.05   65.46
  -1 -16   1  131.59   61.51
   1  16  -1   14.23  158.91
  -1  16   1   86.37   62.08
  -1  16   1  138.95   80.90
  -1  16   1   32.05   60.91
  -1  16   1   52.67   65.38
  -1  16   1  229.92   62.75
   1  16  -1  178.50   78.49
   1  16  -1  101.59   65.33
   1  16  -1   48.22  159.99
  -1  16   1  -18.18  189.79
   1  16  -1  197.79   62.48
   1  16  -1   14.08   75.65
   0 -16   1   70.39   41.89
   0 -16  -1   17.83   41.93
   0 -16   1  -29.21   55.90
   0 -16  -1  -22.09   55.28
   0 -16  -1   91.28  179.63
   0 -16   1  183.88  162.24
   0  16  -1   99.39   54.03
   0  16  -1   50.41  152.93
   0  16   1   16.10   44.84
   0  16   1   12.95   76.06
   0  16  -1   74.09   44.47
   0  16   1  -56.99   50.74
   0  16  -1 -154.38  152.97
   0  16  -1  -46.83   66.26
   0  16   1  -28.55   50.71
   0  16  -1   33.32   52.06
   0  16   1   95.02   68.79
   1 -16   1  650.78  276.95
   1 -16   1  795.64  332.23
  -1 -16  -1  759.50  278.45
  -1 -16  -1 1025.67  276.91
  -1  16  -1  837.49  277.65
  -1  16  -1  657.32  276.19
   1  16   1  612.04  327.71
  -1  16  -1  339.12  336.37
  -1  16  -1  934.42  279.52
   1  16   1  926.27  281.48
  -1  16  -1  665.34  282.21
   1  16   1  814.38  343.76
   1  16   1  906.08  277.46
  -2 -16  -1  873.37  262.66
  -2 -16  -1  651.43  260.87
  -2 -16  -1  877.24  264.74
   2 -16   1  636.57  261.59
   2 -16   1  473.71  276.08
  -2  16  -1  752.86  262.39
  -2  16  -1 1010.46  271.91
  -2  16  -1  316.61  346.48
   2  16   1  866.13  268.51
   2  16   1  702.57  334.14
   2  16   1  736.19  265.50
  -2  16  -1  863.70  266.11
  -3 -16  -1  -46.85   46.65
  -3 -16  -1  116.10   44.69
   3 -16   1   82.92   86.04
   3 -16   1   57.18   66.09
  -3  16  -1   48.88   53.97
   3  16   1  -49.18   70.71
  -3  16  -1   45.17   70.03
  -3  16  -1  131.68   46.18
  -3  16  -1    8.76   21.69
  -3  16  -1    9.32   51.06
  -4 -16  -1  -23.56   48.88
   4 -16   1   40.54   96.94
   4 -16   1   21.52   89.28
   4 -16   1  -76.17   87.13
  -4 -16  -1   13.99   44.97
  -4  16  -1   63.13   60.61
   4  16   1  -34.73   75.86
  -4  16  -1    2.24   48.29
   4  16   1  -38.56   60.11
  -4  16  -1   56.56   45.46
  -4  16  -1    7.46   43.58
   4  16   1  -33.96   94.44
   4  16   1  -55.36  106.77
  -5 -16  -1   55.48   44.89
   5 -16   1   -0.59   83.35
   5 -16   1   76.58   97.83
  -5 -16  -1 -122.02   54.99
   5 -16   1   -8.44   93.45
   5  16   1   12.72   46.49
  -5  16  -1  -56.81   42.63
  -5  16  -1  -15.63   48.58
   5  16   1   35.87  100.61
   5  16   1 -147.53   78.47
   5  16   1  -31.41  124.84
  -5  16  -1  -27.36   56.44
   5 -17  -1   46.99   60.48
   5 -17  -1  -18.45   27.51
   5 -17  -1  -54.87   79.93
  -5 -17   1    7.59   45.85
   5 -17  -1 -139.44  101.26
  -5 -17   1  111.38   58.04
   5  17  -1  -35.08   90.46
  -5  17   1  -43.35   52.35
  -5  17   1   15.07   48.67
   5  17  -1   68.21   87.44
   5  17  -1  -46.03   48.42
  -5  17   1   26.70   47.39
   5  17  -1  -37.19  112.44
   4 -17  -1  -18.26   95.32
   4 -17  -1   86.45  112.04
  -4 -17   1  179.38   72.37
  -4 -17   1  200.67   64.45
   4 -17  -1  151.93   74.65
   4 -17  -1   75.79   69.33
  -4  17   1   68.03   64.90
  -4  17   1   37.44   76.17
  -4  17   1   75.23   76.16
   4  17  -1  167.25   69.77
  -4  17   1  110.73   70.27
   4  17  -1  229.23   94.73
   4  17  -1  -30.27  106.36
  -3 -17   1    5.69   66.21
   3 -17  -1  -47.72  110.89
  -3 -17   1   49.22   48.26
   3 -17  -1  126.38   77.59
  -3 -17   1   90.80   53.15
   3 -17  -1  109.63   58.74
  -3  17   1  101.70   59.08
  -3  17   1   25.91   74.42
  -3  17   1    9.92   27.78
   3  17  -1   -4.48   52.15
   3  17  -1 -104.67   71.92
  -3  17   1   56.40   50.54
  -3  17   1  143.24   74.18
  -2 -17   1  439.10  138.43
  -2 -17   1  367.40  146.39
  -2 -17   1  698.51  315.01
   2 -17  -1  613.32  179.61
   2  17  -1  292.72  133.66
   2  17  -1  719.06  156.18
  -2  17   1  319.36  141.58
   2  17  -1  309.76  135.04
  -2  17   1  335.39  151.71
   2  17  -1  553.41  245.33
  -2  17   1  393.71  139.98
  -2  17   1  366.12  294.40
   2  17  -1  350.42  139.53
  -1 -17   1  140.45   71.56
  -1 -17   1  340.05  224.53
   1 -17  -1  111.55   81.34
   1 -17  -1  292.13  210.64
  -1 -17   1  164.71   86.97
  -1 -17   1  215.99   82.44
  -1  17   1  101.67   81.17
  -1  17   1  247.99   79.49
   1  17  -1  114.73   87.67
   1  17  -1  112.27   89.75
   1  17  -1  200.59   79.02
   1  17  -1  195.63  184.18
   1  17  -1  195.26   79.82
  -1  17   1   88.17   77.58
  -1  17   1  251.13   79.31
  -1  17   1  279.32   94.63
  -1  17   1  103.79   72.03
  -1  17   1  305.45  234.45
  -1  17   1   23.33  196.31
   0 -17  -1  815.33  313.59
   0 -17   1 1111.33  318.11
   0 -17  -1  592.22  370.48
   0 -17  -1  971.27  317.14
   0 -17   1  701.75  312.80
   0 -17   1  698.98  376.17
   0  17   1 1015.39  318.06
   0  17   1 1206.57  317.97
   0  17   1 1123.86  317.89
   0  17   1  705.39  314.20
   0  17   1 1012.08  318.52
   0  17  -1  762.90  373.57
   0  17  -1  686.86  313.74
   0  17  -1 1059.60  317.49
   0  17  -1  637.78  367.70
   0  17  -1 1055.53  317.56
   0  17  -1 1043.43  315.37
   0  17  -1  946.07  322.14
  -1 -17  -1   13.85   46.05
  -1 -17  -1   58.90   58.59
  -1 -17  -1 -302.17  228.67
   1 -17   1  119.64   61.03
  -1 -17  -1   81.13   61.83
  -1  17  -1  166.30   80.69
  -1  17  -1  169.06   56.47
  -1  17  -1  149.59   53.56
   1  17   1   34.32   62.17
  -1  17  -1  138.44   57.86
  -1  17  -1   10.74   46.36
   1  17   1   49.39   57.31
  -1  17  -1  245.44  219.76
  -1  17  -1  177.76  203.91
   1  17   1   33.30   72.15
  -1  17  -1  107.79   57.96
   1  17   1 -211.25  161.91
   1  17   1  401.42  188.20
   1  17   1  -13.51   52.33
  -2 -17  -1   37.96   52.47
  -2 -17  -1   14.34   44.74
   2 -17   1  -33.49   49.41
  -2 -17  -1  152.70   45.04
   2 -17   1   46.54   32.79
   2 -17   1  -24.97   95.39
  -2  17  -1   43.23   55.34
   2  17   1  -25.64   44.46
   2  17   1  179.93  200.27
  -2  17  -1  134.98   45.36
  -2  17  -1   45.52   49.20
  -2  17  -1  -21.36   70.24
   2  17   1  -40.56   26.82
  -2  17  -1   17.86   23.52
   2  17   1  -35.08   56.54
  -3 -17  -1   45.39   50.93
   3 -17   1   32.21   90.76
   3 -17   1   46.25   81.73
  -3 -17  -1   19.45   44.99
   3 -17   1  146.08   71.60
  -3  17  -1  152.24   53.68
  -3  17  -1   74.42   48.02
  -3  17  -1   32.62   74.85
   3  17   1   58.96   73.08
  -3  17  -1   20.40   23.47
  -4 -17  -1    1.29   46.15
   4 -17   1    5.93   74.67
   4 -17   1    2.22   73.82
   4 -17   1   35.85   80.90
  -4 -17  -1   13.75   54.47
  -4  17  -1  100.70   50.07
  -4  17  -1  -41.12   53.77
  -4  17  -1  -29.32   61.10
   4  17   1   -9.83   40.74
  -4  17  -1   20.31   48.91
   4  17   1  122.00   82.85
   5 -17   1  249.01   86.18
  -5 -17  -1   47.01   67.51
   5 -17   1   55.88   67.79
   5 -17   1  109.07   93.85
  -5 -17  -1   54.66   59.88
   5  17   1   51.30   64.47
  -5  17  -1   48.70   51.52
  -5  17  -1   29.32   68.75
   5  17   1  122.72   86.97
   5  17   1 -164.83  119.50
   5  17   1   58.89  101.13
  -5  17  -1  -13.05   47.97
   5 -18  -1  -39.00   29.22
   5 -18  -1   14.37   83.03
  -5 -18   1   51.75   60.29
   5 -18  -1  133.85   96.61
   5 -18  -1  -22.02  103.57
  -5 -18   1   37.89   64.94
   5  18  -1   13.38   63.73
   5  18  -1   74.15  126.90
  -5  18   1   28.35   50.05
   5  18  -1  -29.68   86.68
  -5  18   1   45.04   55.42
  -5  18   1   61.09   73.41
   5  18  -1  -75.76  120.63
  -4 -18   1  -24.20   60.91
   4 -18  -1    0.68   61.44
   4 -18  -1  -36.61   77.96
  -4 -18   1   52.78   51.05
   4 -18  -1   16.62  107.85
   4 -18  -1  -20.84   54.98
   4  18  -1   38.62   63.20
  -4  18   1  -69.55   62.92
  -4  18   1  -16.06   15.93
   4  18  -1    7.99  104.60
  -4  18   1   48.48   68.17
  -4  18   1  -28.47   50.96
  -4  18   1  -20.37   58.17
   4  18  -1   41.64   85.33
  -3 -18   1   48.99   53.33
   3 -18  -1   57.06   89.33
   3 -18  -1  323.08   74.91
   3 -18  -1   25.03  106.90
  -3  18   1   28.12   33.51
   3  18  -1   85.66   63.83
   3  18  -1   85.92   88.88
  -3  18   1   69.63   76.13
  -3  18   1  173.88   57.64
  -3  18   1  175.13   65.71
  -2 -18   1  248.80  101.40
   2 -18  -1  506.33  113.40
  -2 -18   1 -411.36  311.57
   2 -18  -1  -53.19  146.39
  -2  18   1  136.85  312.51
  -2  18   1  539.21  110.73
   2  18  -1  398.68  259.90
  -2  18   1  319.79  107.30
  -2  18   1   96.13   99.48
  -1 -18   1  317.24  100.72
  -1 -18   1  257.51  261.86
  -1 -18   1  220.29  102.39
   1 -18  -1  209.01  239.51
  -1 -18   1  240.34   96.36
   1 -18  -1  123.26  101.03
  -1  18   1  302.90  100.46
   1  18  -1  288.48  102.62
  -1  18   1  433.34  249.76
  -1  18   1  308.54  100.68
   1  18  -1  353.95  110.29
   1  18  -1  215.65  108.87
  -1  18   1   78.76  231.66
  -1  18   1  179.48  114.67
   1  18  -1  321.92  205.53
  -1  18   1  136.89   94.44
  -1  18   1  146.95  100.65
   1  18  -1  364.96  106.65
   0 -18  -1   24.01   63.49
   0 -18  -1 -444.00  223.40
   0 -18  -1   87.52   58.33
   0 -18  -1   52.21   47.89
   0 -18   1   89.19   47.40
   0 -18   1   47.05   61.50
   0 -18   1   11.35   71.54
   0 -18   1  165.45  251.50
   0  18   1  155.32   61.05
   0  18   1 -280.03  205.79
   0  18  -1   80.72  263.11
   0  18   1   20.97   50.26
   0  18   1   12.92   69.77
   0  18   1  458.86  211.86
   0  18  -1   83.89   76.94
   0  18  -1  114.06   60.38
   0  18  -1  177.64   58.20
   0  18  -1  -48.19   57.65
   0  18   1  -21.75   52.90
   0  18  -1   -7.17   76.19
   0  18   1    9.15   68.97
   0  18  -1   22.70   49.72
  -1 -18  -1  331.71  137.83
  -1 -18  -1  489.00  132.05
   1 -18   1  363.75  137.28
   1 -18   1  151.70  247.19
  -1 -18  -1  363.70  133.52
   1  18   1  263.53  132.54
  -1  18  -1  378.91  136.87
   1  18   1  325.73  140.56
  -1  18  -1  314.37  130.59
   1  18   1  291.57  144.61
  -1  18  -1  355.57  134.99
   1  18   1  665.40  232.99
  -1  18  -1  479.01  273.82
  -1  18  -1  403.68  146.03
   1  18   1  358.74  135.00
  -2 -18  -1  984.75  320.33
   2 -18   1  575.81  331.32
  -2 -18  -1  975.98  315.87
   2 -18   1  836.83  316.83
  -2 -18  -1 1055.66  316.49
   2  18   1  799.12  313.78
  -2  18  -1  882.35  317.19
   2  18   1  548.30  390.64
   2  18   1  960.87  320.62
  -2  18  -1 1089.42  320.37
   2  18   1  932.86  312.40
  -2  18  -1 1030.86  320.03
  -2  18  -1  849.46  315.41
  -2  18  -1  975.34  325.59
   3 -18   1  134.35  108.36
   3 -18   1  211.80   94.63
  -3 -18  -1  208.03   73.55
  -3 -18  -1   -1.97   92.86
   3 -18   1   13.82   90.45
  -3  18  -1  207.57   89.23
   3  18   1  207.95   95.18
  -3  18  -1  156.88   80.34
  -3  18  -1  208.52   73.51
   4 -18   1  108.37  111.55
   4 -18   1  233.07  115.48
  -4 -18  -1  194.64   81.17
   4 -18   1  216.35   92.87
  -4 -18  -1  167.48   88.43
   4  18   1  145.69  106.26
  -4  18  -1  192.49   85.38
  -4  18  -1  162.07   82.91
  -4  18  -1  196.46   81.09
  -4  18  -1  145.30   92.59
   5 -18   1  -38.63   80.45
   5 -18   1   16.47   74.56
   5 -18   1   64.99   83.69
  -5 -18  -1 -109.54   49.72
  -5 -18  -1   66.33   58.46
   5  18   1   32.29  116.39
  -5  18  -1  -44.47   50.88
   5  18   1  101.32   79.26
  -5  18  -1   66.96   49.95
  -5  18  -1  -20.72   43.54
   5  18   1   -4.92   69.69
   5  18   1   98.43  111.56
   5 -19  -1   34.90   92.62
   5 -19  -1   56.22   82.12
  -5 -19   1   46.68   52.69
   5 -19  -1    8.44   91.10
  -5 -19   1  119.35   70.75
  -5  19   1   99.46   55.31
   5  19  -1  -97.56  119.45
   5  19  -1   98.64   67.50
  -5  19   1   31.93   56.37
  -5  19   1  -54.89   74.01
  -5  19   1   71.36   58.59
   5  19  -1   60.13  102.09
   5  19  -1  116.03   91.03
   4 -19  -1  102.79  103.70
   4 -19  -1  158.98   64.87
  -4 -19   1  -18.58   63.57
   4 -19  -1   41.45   58.68
   4 -19  -1   69.24   85.67
  -4 -19   1   50.66   54.14
   4  19  -1  112.25   69.59
  -4  19   1  -56.70   68.25
   4  19  -1   -3.77   85.38
   4  19  -1  -23.09  102.13
  -4  19   1    8.90   22.30
  -4  19   1   89.78   61.17
  -4  19   1    3.72   58.66
  -4  19   1  136.40   58.56
   3 -19  -1  -12.56  194.78
  -3 -19   1   82.52   58.23
   3 -19  -1   72.53   45.27
   3 -19  -1  -74.82   54.43
  -3 -19   1  -39.44   47.23
   3 -19  -1  -42.54   60.67
  -3  19   1  -13.32   57.32
  -3  19   1  -30.94   59.74
   3  19  -1  -79.67   82.21
   3  19  -1   52.54   59.62
  -3  19   1  -30.23   71.66
  -3  19   1  -28.81   60.11
  -3  19   1   15.60   19.98
   2 -19  -1  654.23  271.60
  -2 -19   1  539.97  243.54
   2 -19  -1  509.83  244.07
  -2 -19   1  743.98  242.69
   2 -19  -1  669.79  251.11
  -2  19   1  722.40  242.07
  -2  19   1  667.03  244.67
  -2  19   1  707.75  254.69
   2  19  -1  779.18  246.61
   2  19  -1  661.99  248.54
  -2  19   1  901.19  246.16
   1 -19  -1  178.36   93.28
  -1 -19   1  237.86   89.02
  -1 -19   1  244.22   86.22
  -1 -19   1 -141.84  308.07
  -1 -19   1  215.75   91.01
   1  19  -1  244.56   93.07
   1  19  -1  151.18   93.12
  -1  19   1  171.88   90.27
  -1  19   1  286.88  107.36
  -1  19   1  213.80   89.52
  -1  19   1  229.77   87.11
  -1  19   1  235.98   93.04
   1  19  -1  204.63  224.25
   1  19  -1  164.40  310.47
   1  19  -1  155.26   99.54
  -1  19   1  431.34  293.62
  -1  19   1  151.61   83.59
   0 -19   1   86.70   68.39
   0 -19  -1  409.13  278.58
   0 -19  -1  120.62   68.70
   0 -19   1  273.16  250.31
   0 -19   1   61.34   67.16
   0 -19  -1   65.71   66.65
   0  19   1   85.46   84.06
   0  19   1  -87.98  226.08
   0  19  -1  152.32  210.33
   0  19  -1  155.01   86.52
   0  19  -1   65.45   63.95
   0  19   1  -24.71   83.93
   0  19  -1  216.77  225.40
   0  19  -1  123.17   65.96
   0  19  -1  111.55   66.81
   0  19   1  112.42   76.64
   0  19  -1   95.53   68.11
   0  19   1   65.19   65.61
   0  19   1  -22.15  230.79
   0  19   1   57.94   66.83
   0  19   1  150.90   58.80
  -1 -19  -1    4.32  313.87
   1 -19   1  226.76   80.36
  -1 -19  -1  183.90   82.58
  -1 -19  -1  227.32   78.82
   1 -19   1  130.82  246.16
  -1 -19  -1   72.87   69.91
  -1  19  -1 -101.77  267.20
   1  19   1  199.12   78.59
   1  19   1 -169.46  210.99
  -1  19  -1  406.99   82.83
   1  19   1  196.32   88.52
  -1  19  -1   75.76   60.04
  -1  19  -1  126.96   70.11
  -1  19  -1  328.37   78.99
   1  19   1  179.67   90.13
   1  19   1  328.32  233.53
   1  19   1   89.10   71.15
  -2 -19  -1  712.70  227.04
  -2 -19  -1  573.73  222.63
   2 -19   1  590.91  241.50
   2 -19   1  367.65  226.90
   2  19   1  557.35  224.81
  -2  19  -1  608.03  232.18
   2  19   1  621.19  219.71
  -2  19  -1  721.92  227.28
  -2  19  -1  707.27  225.13
  -2  19  -1  907.20  229.43
  -3 -19  -1   -8.18   55.65
   3 -19   1   38.82   84.83
   3 -19   1  201.71   80.27
   3 -19   1    7.91   91.67
  -3 -19  -1  120.56   65.65
   3  19   1   45.46   80.52
  -3  19  -1    2.77   74.58
  -3  19  -1  276.46   83.73
   3  19   1   71.36   81.26
  -3  19  -1  178.22   66.82
  -3  19  -1   -0.85   16.75
  -3  19  -1   81.50   80.45
   4 -19   1   -7.53   85.80
  -4 -19  -1   87.81   55.12
  -4 -19  -1   78.79   62.65
   4 -19   1   82.47   65.87
   4 -19   1   19.40   76.65
   4  19   1  102.26   56.17
  -4  19  -1    9.89   51.64
  -4  19  -1  -27.79   56.76
  -4  19  -1   16.06   59.35
   4  19   1   -3.79   83.03
  -4  19  -1  -11.75   65.20
  -5 -19  -1  -35.86   49.71
  -5 -19  -1   84.30   62.37
   5 -19   1   16.36   74.27
   5 -19   1   24.63   82.36
   5 -19   1 -108.38   66.46
   5  19   1 -110.79   71.91
  -5  19  -1   51.46   50.23
  -5  19  -1   54.41   48.79
  -5  19  -1   73.16   50.37
   5  19   1  -32.49   99.42
   5  19   1  -82.79  136.56
   5  19   1  147.99  141.87
  -5 -20   1   24.74   50.41
  -5 -20   1    6.94   64.92
   5 -20  -1  -27.74   90.24
  -5  20   1  -51.34   51.34
  -5  20   1   29.23   49.90
  -5  20   1   14.14   54.64
  -5  20   1  -72.41   72.41
   4 -20  -1   35.00   88.88
   4 -20  -1   51.10  111.89
  -4 -20   1   12.50   44.08
  -4 -20   1   57.01   73.51
   4 -20  -1   98.96   56.00
  -4 -20   1   34.59   61.53
   4  20  -1  155.49   95.51
  -4  20   1   57.78   73.74
   4  20  -1  104.73   70.67
  -4  20   1   82.48   66.12
  -4  20   1   45.93   65.57
  -4  20   1  108.36   61.24
   4  20  -1  103.90  107.86
   3 -20  -1  -68.84  121.02
  -3 -20   1   14.01   49.55
   3 -20  -1  -19.86   41.38
  -3 -20   1   44.96   57.85
   3 -20  -1   23.74   53.72
  -3 -20   1  -20.07   53.39
   3 -20  -1   78.92   91.33
  -3  20   1   -0.35   50.77
   3  20  -1  -76.72   83.95
  -3  20   1   34.84   62.66
   3  20  -1   44.41   59.18
  -3  20   1  -16.96   58.42
  -3  20   1   12.88   27.07
  -3  20   1  -13.90   61.39
  -2 -20   1  819.70  291.75
   2 -20  -1  939.07  292.54
  -2 -20   1  856.30  290.73
  -2 -20   1  675.63  288.37
  -2  20   1  593.70  287.67
   2  20  -1  649.59  298.75
   2  20  -1  884.22  288.53
  -2  20   1  993.76  298.71
   2  20  -1 1222.10  298.77
  -2  20   1  898.86  294.02
  -2  20   1  857.23  290.55
  -2  20   1  868.30  292.72
  -1 -20   1   66.02   66.06
  -1 -20   1   93.51   60.46
   1 -20  -1  137.60  291.04
  -1 -20   1   14.16   70.39
   1 -20  -1   88.01   72.59
  -1 -20   1  504.68  323.72
   1 -20  -1  156.93   55.61
  -1  20   1   96.58   59.13
   1  20  -1  149.83   61.12
   1  20  -1   48.37  256.95
   1  20  -1   32.28   68.12
  -1  20   1  -88.00  272.19
  -1  20   1  151.16   70.27
  -1  20   1  237.10   69.33
   1  20  -1   16.15   81.19
   1  20  -1 -135.05  235.38
  -1  20   1  221.89   84.45
  -1  20   1  208.73  307.14
  -1  20   1  197.58   61.95
   1  20  -1   52.25   69.26
  -1  20   1   32.29   58.90
   0 -20  -1   72.60  283.21
   0 -20   1  240.16   70.68
   0 -20   1  238.23  273.06
   0 -20  -1   33.66   69.32
   0 -20  -1  -18.70   52.98
   0 -20   1  263.73   68.71
   0 -20  -1   62.60   62.98
   0  20   1   66.40   65.78
   0  20   1   15.93   66.81
   0  20  -1  494.87  260.14
   0  20   1  -20.06   91.39
   0  20  -1  391.13  259.95
   0  20   1  166.77  278.20
   0  20  -1  193.56   87.62
   0  20   1   15.69   65.51
   0  20   1   89.56   75.26
   0  20  -1  280.32   88.06
   0  20  -1    1.73   62.02
   0  20  -1  267.95   69.47
   0  20   1 -375.92  243.73
  -1 -20  -1  670.98  237.13
  -1 -20  -1  493.08  231.33
  -1 -20  -1  280.86  418.55
   1 -20   1  350.80  358.98
  -1 -20  -1  793.19  235.34
   1 -20   1  688.91  236.72
   1  20   1  791.18  236.53
  -1  20  -1  660.05  242.95
   1  20   1  778.62  241.61
   1  20   1  737.16  239.32
  -1  20  -1  726.51  236.51
  -1  20  -1  356.20  364.48
  -1  20  -1  589.47  234.44
  -1  20  -1  671.32  233.47
   2 -20   1  185.03  104.66
   2 -20   1   58.11   66.07
   2 -20   1  -12.05   82.39
  -2 -20  -1  192.94   58.54
  -2 -20  -1  238.55   62.41
  -2 -20  -1   99.34   66.71
   2  20   1   24.28   44.55
  -2  20  -1   79.87   61.48
  -2  20  -1   25.84   36.78
   2  20   1  -18.80   96.72
   2  20   1  -10.11   51.67
   2  20   1  270.48   79.66
  -2  20  -1  117.40   84.77
  -2  20  -1  197.42   55.85
  -2  20  -1  105.03   64.98
  -2  20  -1  120.26   68.58
  -3 -20  -1  119.38   66.63
   3 -20   1   27.32   56.19
   3 -20   1   55.90   90.98
  -3 -20  -1   75.96   59.71
  -3 -20  -1   89.18   67.39
  -3  20  -1  145.79   68.02
   3  20   1  -50.94   92.34
  -3  20  -1  145.67   58.94
  -3  20  -1   55.99   68.99
   3  20   1  134.19   90.83
   4 -20   1   73.57   65.52
  -4 -20  -1  -35.92   42.02
  -4 -20  -1   28.42   52.98
  -4 -20  -1  -22.86   62.49
   4 -20   1   40.86   86.22
   4 -20   1   -0.26   97.84
  -4  20  -1   33.20   58.65
  -4  20  -1   33.60   53.31
  -4  20  -1   -0.64   59.75
  -4  20  -1   -0.10   63.43
   4  20   1  -38.17   82.47
   4  20   1   72.06   56.71
   5 -20   1  154.84   84.59
  -5 -20  -1  105.37   80.31
   5 -20   1  -79.00   91.71
   5 -20   1   54.56   90.45
  -5  20  -1  252.28   73.87
   5  20   1  114.03   90.46
   5  20   1  280.10  125.78
  -5  20  -1  171.14   71.14
   5  20   1  180.47   99.34
  -5  20  -1  153.72   74.90
   5  20   1   38.82  131.84
   5 -21  -1  -31.53   68.90
   5 -21  -1   73.03  100.93
   5 -21  -1   26.85   96.97
  -5 -21   1  -32.51   49.50
  -5 -21   1  104.68   69.98
   5  21  -1   20.25  122.52
  -5  21   1   47.59   57.38
  -5  21   1  125.51   56.16
   5  21  -1   -6.50   63.25
   5  21  -1  -30.82  110.27
   5  21  -1   34.42   89.26
  -5  21   1  -31.90   75.77
  -5  21   1    4.55   50.38
  -4 -21   1  190.43   86.00
   4 -21  -1   -2.84   41.04
  -4 -21   1  103.03   62.63
   4 -21  -1  154.62  111.59
  -4 -21   1  -10.25   57.61
   4 -21  -1   10.14   82.09
   4 -21  -1  137.83   55.20
   4  21  -1  -89.06  106.75
  -4  21   1   -4.01   70.58
   4  21  -1   16.49   94.53
  -4  21   1   27.95   56.78
   4  21  -1  148.67   69.89
  -4  21   1   45.93   64.64
  -4  21   1   16.67   22.02
   3 -21  -1  142.46   50.24
  -3 -21   1   39.52   45.05
   3 -21  -1   72.42   69.38
  -3 -21   1  183.47   71.79
   3 -21  -1   17.66  118.42
  -3 -21   1  252.87   97.82
   3  21  -1  -25.64   89.30
  -3  21   1    6.52   30.70
  -3  21   1  159.41   75.72
   3  21  -1   39.58   61.44
  -3  21   1    1.22   78.45
  -3  21   1   71.59   68.28
  -3  21   1  137.07   71.72
  -3  21   1  323.19   84.25
   2 -21  -1  -95.52   83.51
  -2 -21   1    8.89   62.29
  -2 -21   1   77.83   60.93
   2 -21  -1   54.00   64.89
  -2 -21   1    7.42   37.45
   2 -21  -1  -46.29  109.42
  -2 -21   1   68.80   48.90
  -2  21   1  -10.73   24.26
  -2  21   1   49.89   59.67
  -2  21   1    3.00   79.78
  -2  21   1   77.25   58.68
   2  21  -1   96.68   71.05
   2  21  -1   40.92   45.64
   2  21  -1   -6.16   81.42
   2  21  -1   26.89   47.57
  -2  21   1  -61.85   60.56
  -2  21   1   52.99   44.90
  -1 -21   1   76.96   62.46
  -1 -21   1  128.05   71.53
  -1 -21   1   39.16   75.36
   1 -21  -1   61.12   60.71
   1 -21  -1  286.51   76.86
  -1 -21   1 -478.48  381.42
  -1  21   1  303.23   76.95
   1  21  -1  225.50   86.30
  -1  21   1  306.36   75.24
  -1  21   1  149.38   63.30
   1  21  -1  100.53   73.38
  -1  21   1  554.60  350.06
  -1  21   1  140.59   55.32
  -1  21   1  243.42   92.50
   1  21  -1  -11.66   55.70
   1  21  -1  216.86   91.91
   1  21  -1 -447.72  278.99
   0 -21   1  334.44  134.67
   0 -21  -1  377.18  134.97
   0 -21  -1  475.55  132.08
   0 -21   1  412.80  133.50
   0 -21  -1  384.10  127.29
   0 -21   1  279.26  126.02
   0  21  -1  303.20  135.84
   0  21   1  400.05  134.96
   0  21  -1  345.17  145.90
   0  21  -1  232.34  126.85
   0  21   1  450.52  140.43
   0  21  -1  758.01  306.26
   0  21   1  483.81  135.24
   0  21  -1  255.54  127.78
   0  21   1   -5.33  319.23
   0  21   1  467.89  134.10
   0  21  -1  278.58  135.77
   0  21   1  166.79  131.98
   0  21   1  -87.20  297.80
   0  21  -1 -152.78  299.92
   0  21  -1  346.47  132.07
  -1 -21  -1  421.11  132.28
   1 -21   1  375.13  138.07
  -1 -21  -1  254.23  133.11
  -1 -21  -1  299.68  138.21
  -1 -21  -1  314.29  399.00
  -1  21  -1  168.24  362.21
  -1  21  -1  335.07  132.68
   1  21   1  387.03  136.73
   1  21   1  342.11  142.90
  -1  21  -1  422.50  133.63
  -1  21  -1  407.86  136.64
   1  21   1  289.29  142.70
  -1  21  -1  326.41  134.97
  -1  21  -1  474.46  150.76
  -2 -21  -1   59.30   44.82
  -2 -21  -1   -3.92   52.76
  -2 -21  -1   93.78   66.69
   2 -21   1 -106.00   65.64
   2 -21   1  -11.83   98.49
   2 -21   1   54.32   63.04
  -2 -21  -1   81.00   66.83
  -2  21  -1   74.13   48.58
   2  21   1   65.23   77.65
   2  21   1   34.48   38.85
  -2  21  -1   70.69   62.05
  -2  21  -1  122.46   67.69
   2  21   1   66.24   88.65
  -2  21  -1  216.84   61.13
  -2  21  -1  165.54   88.07
   2  21   1  115.80   53.04
  -2  21  -1    6.52   26.99
   2  21   1  110.41   44.19
  -3 -21  -1   41.61   43.76
   3 -21   1   73.73   85.70
  -3 -21  -1   11.14   54.49
   3 -21   1   -3.69   50.28
  -3 -21  -1   39.13   62.15
   3 -21   1  -54.11   96.53
  -3  21  -1   70.62   81.80
  -3  21  -1   54.04   62.06
  -3  21  -1  110.41   78.43
   3  21   1   89.13   85.22
   3  21   1   58.05   97.02
  -3  21  -1   78.48   63.77
  -3  21  -1  -11.75   53.14
  -4 -21  -1   59.23   56.29
   4 -21   1   33.91   56.14
   4 -21   1   42.42   94.18
   4 -21   1  120.67   95.06
  -4 -21  -1  -34.28   43.76
  -4  21  -1   87.96   69.11
   4  21   1   43.77   52.06
  -4  21  -1  -74.53   59.74
   4  21   1   64.11   84.40
  -4  21  -1   51.38   55.48
   5 -21   1  249.21   82.84
  -5 -21  -1  -10.70   57.64
  -5 -21  -1  -39.97   69.50
   5  21   1  274.64  102.67
   5  21   1   -6.42  175.41
  -5  21  -1    2.01   61.19
  -5  21  -1  277.26   70.99
  -5  21  -1   82.47   59.46
   5  21   1  195.86   91.22
   5 -22  -1   66.07  117.18
   5 -22  -1   68.61   69.25
  -5 -22   1  -33.88   55.36
  -5 -22   1  114.70   77.15
  -5 -22   1  154.36   64.56
   5  22  -1  143.16   86.37
   5  22  -1  124.71  149.32
   5  22  -1  216.72  133.79
  -5  22   1  134.92   65.54
  -5  22   1   84.48   67.21
   5  22  -1   35.40  143.80
  -5  22   1  232.19   65.48
   4 -22  -1  103.00   98.63
   4 -22  -1   41.37  106.88
   4 -22  -1  -21.00   54.69
   4 -22  -1  124.07   47.88
  -4 -22   1   -4.24   79.51
  -4 -22   1  -27.43   57.94
  -4 -22   1    0.44   43.04
  -4  22   1    8.37   19.44
   4  22  -1  102.75   66.60
   4  22  -1   29.30   95.59
  -4  22   1   86.89   63.04
  -4  22   1   40.43   74.79
   4  22  -1  -87.50  105.13
  -4  22   1   57.88   58.23
  -4  22   1  -23.72   70.00
   3 -22  -1  295.31  188.47
   3 -22  -1  395.64  164.01
  -3 -22   1  500.82  162.72
   3 -22  -1  177.40  195.73
  -3 -22   1  321.87  169.50
  -3 -22   1  556.54  174.17
  -3 -22   1  574.48  179.01
  -3  22   1  556.36  175.04
  -3  22   1  562.65  184.30
  -3  22   1  418.50  169.19
   3  22  -1  351.96  165.73
  -3  22   1  738.97  176.88
   3  22  -1  528.48  189.34
   2 -22  -1   94.60  122.62
  -2 -22   1  280.59   79.70
   2 -22  -1  125.16   80.95
  -2 -22   1  285.68   78.97
   2 -22  -1   85.50   80.14
  -2 -22   1  329.10   69.90
  -2  22   1   32.10   52.00
   2  22  -1  317.88   94.79
  -2  22   1  171.87   65.15
   2  22  -1  209.71   66.54
   2  22  -1   44.83  133.87
  -2  22   1   32.05   76.11
   2  22  -1    3.22   62.59
  -2  22   1   78.41   78.02
  -2  22   1  154.83   74.73
   1 -22  -1   53.94   69.95
  -1 -22   1  108.63   59.28
  -1 -22   1  143.71   73.11
   1 -22  -1  -20.05   71.29
  -1 -22   1  113.69   48.04
  -1 -22   1  171.97   65.17
  -1  22   1  233.85   63.27
  -1  22   1  207.23   69.70
   1  22  -1   98.00   67.49
  -1  22   1   62.43   56.77
  -1  22   1   16.61   42.70
  -1  22   1   74.16   76.06
   1  22  -1   96.68   84.75
   1  22  -1  171.95   69.58
  -1  22   1  202.15  466.42
   1  22  -1   70.72  399.47
   1  22  -1   51.25   50.87
  -1  22   1  114.19   89.18
   0 -22  -1  811.03  389.64
   0 -22  -1   54.74   51.56
   0 -22  -1   76.61   63.96
   0 -22   1   43.50   63.80
   0 -22   1   78.14   51.80
   0 -22   1   87.76   67.44
   0 -22   1  105.89  366.51
   0 -22  -1  103.42   64.99
   0  22  -1   78.05   62.52
   0  22   1  261.75   67.85
   0  22  -1    6.98   56.40
   0  22  -1   26.57  315.46
   0  22   1  224.73   86.16
   0  22   1  176.67   65.02
   0  22  -1  157.99   88.86
   0  22   1  -93.20   62.05
   0  22   1 -112.09   53.19
   0  22  -1  154.02   66.64
   0  22  -1   82.57   65.71
   0  22   1   34.51   64.86
   0  22  -1   54.77   62.48
   0  22   1  193.66  313.00
   0  22  -1 -105.60  349.64
   0  22   1 -249.18  370.21
  -1 -22  -1   52.76   55.50
  -1 -22  -1    8.03   64.13
   1 -22   1   27.34   63.25
   1 -22   1   45.90   89.71
  -1 -22  -1   55.75   40.52
  -1 -22  -1  -46.73   46.50
  -1  22  -1   37.92   25.29
   1  22   1   50.87   74.09
   1  22   1   25.12   69.49
  -1  22  -1  164.77   56.30
  -1  22  -1   35.73   59.80
  -1  22  -1   26.24   48.01
   1  22   1  -23.41   58.90
  -1  22  -1  104.46   62.00
  -1  22  -1  141.66   89.13
   1  22   1   63.38   53.49
  -2 -22  -1  292.24   65.47
   2 -22   1  -67.54  103.69
   2 -22   1  -26.27   59.78
  -2 -22  -1  132.26   71.31
   2 -22   1   78.92   73.92
  -2 -22  -1   78.84   76.92
   2 -22   1   95.05   92.45
  -2  22  -1  168.36   60.74
  -2  22  -1  217.62  133.46
   2  22   1   55.84   93.23
  -2  22  -1  211.99   94.60
  -2  22  -1  114.80   69.51
   2  22   1  146.32   55.90
  -2  22  -1   91.58   72.30
   2  22   1  -24.89   62.82
   2  22   1  208.55  101.65
   3 -22   1  123.91  115.00
  -3 -22  -1   49.66   74.11
   3 -22   1  -55.78  100.77
   3 -22   1  141.07   72.99
  -3 -22  -1  292.17   85.58
  -3 -22  -1  139.35   68.15
   3  22   1  130.80  104.77
  -3  22  -1  205.98  100.16
  -3  22  -1   97.15  111.55
   3  22   1  125.22  115.83
  -3  22  -1  148.21   85.49
  -3  22  -1  124.04   74.67
  -3  22  -1  266.80   86.93
   4 -22   1  -70.96  101.35
   4 -22   1  264.94  100.01
  -4 -22  -1  -18.49   46.95
  -4 -22  -1   47.60   56.09
   4 -22   1    8.42   48.82
   4  22   1   27.03   42.24
   4  22   1   36.18   90.72
  -4  22  -1   67.32   66.33
  -4  22  -1  126.05   76.06
  -4  22  -1   14.49   58.35
   5 -22   1  188.32   91.33
   5 -22   1   50.01   65.31
  -5 -22  -1    9.38   63.60
  -5 -22  -1   79.12   53.01
  -5 -22  -1  -60.34   43.13
  -5  22  -1   63.43   57.78
   5  22   1   42.77  118.72
  -5  22  -1    9.03   64.65
  -5  22  -1   87.93   55.31
   5  22   1   63.65   72.09
   5  22   1   37.72  100.31
   5  22   1   74.26   80.67
   5 -23  -1   37.81   90.81
   5 -23  -1   69.55   49.06
   5 -23  -1  -62.86   97.25
  -5 -23   1   26.34   69.39
  -5 -23   1   32.65   50.58
  -5 -23   1   -3.53   42.91
   5  23  -1  -89.90  105.28
   5  23  -1   84.14  109.42
  -5  23   1   59.68   54.45
   5  23  -1  -50.69   44.39
  -5  23   1   25.85   65.62
  -5  23   1   80.23   70.63
   5  23  -1  190.72   84.34
  -4 -23   1  196.72   81.75
  -4 -23   1   22.31   49.52
   4 -23  -1   61.95   50.56
  -4 -23   1   84.31   62.52
   4 -23  -1   65.45  109.89
   4 -23  -1   25.83   81.37
   4  23  -1   70.90   57.83
  -4  23   1   55.46   73.75
  -4  23   1   80.97   62.19
  -4  23   1  130.55   83.85
  -4  23   1    3.26   21.60
   4  23  -1  279.35  105.08
  -4  23   1    4.52   67.09
   3 -23  -1   85.58  112.53
  -3 -23   1  -46.41   70.58
  -3 -23   1  -34.73   40.68
  -3 -23   1   93.78   59.24
  -3 -23   1  -64.03   68.24
   3 -23  -1    3.34   70.72
   3 -23  -1   -3.64   43.75
  -3  23   1  -34.13   80.26
   3  23  -1   -3.11   61.76
   3  23  -1   62.14  107.31
  -3  23   1   36.46   70.02
  -3  23   1    7.00   24.69
  -3  23   1   -9.57   65.76
  -3  23   1   90.35   56.81
  -3  23   1  -79.54   67.74
  -2 -23   1  -32.92   60.67
   2 -23  -1  -80.81  154.42
   2 -23  -1  -14.04   78.42
  -2 -23   1   -8.33   58.91
   2 -23  -1  -22.79   64.31
  -2 -23   1  -20.04   40.51
   2  23  -1  -52.61   69.40
  -2  23   1   56.74   62.51
  -2  23   1   -0.72   26.54
   2  23  -1   41.52   86.90
   2  23  -1   11.58   48.10
  -2  23   1   49.99   84.39
  -2  23   1   31.61   53.58
  -2  23   1   75.50   66.49
  -2  23   1  106.38   59.83
  -1 -23   1  587.33  216.27
  -1 -23   1  667.27  216.69
   1 -23  -1  629.95  216.42
  -1 -23   1  678.23  212.02
  -1  23   1  494.60  216.07
   1  23  -1  640.92  215.70
   1  23  -1  520.89  220.10
  -1  23   1  680.35  212.17
   1  23  -1  524.67  221.06
  -1  23   1  518.75  215.05
  -1  23   1  562.43  224.25
   0 -23  -1  164.54   57.09
   0 -23   1   35.42   65.00
   0 -23  -1  137.35   63.28
   0 -23  -1  121.83   72.63
   0 -23  -1   79.03   54.65
   0 -23   1   43.18   69.95
   0 -23   1    8.63   62.84
   0 -23   1   40.49   53.10
   0 -23  -1  837.36  496.63
   0  23  -1  821.93  363.77
   0  23  -1   71.18   68.81
   0  23   1  -80.29  363.74
   0  23  -1  113.87   71.63
   0  23  -1  -20.57   67.08
   0  23  -1   38.47   65.59
   0  23  -1   49.42   58.94
   0  23   1  215.61   68.81
   0  23  -1 -451.39  445.49
   0  23   1   28.31   77.09
   0  23  -1  -16.66   86.55
   0  23   1   48.94   58.47
   0  23   1  246.35   68.46
   0  23   1  176.83   69.37
   0  23   1   94.10   65.54
  -1 -23  -1  523.17  210.45
  -1 -23  -1  520.89  218.44
  -1 -23  -1  564.32  209.71
   1 -23   1  706.89  215.11
   1  23   1  601.93  213.82
  -1  23  -1  852.97  228.36
  -1  23  -1  714.26  213.67
  -1  23  -1  659.10  215.23
  -1  23  -1  742.93  216.30
   1  23   1  480.14  219.86
  -1  23  -1  497.32  209.90
   1  23   1  389.34  214.70
   2 -23   1  -21.67   65.28
  -2 -23  -1   36.37   59.62
  -2 -23  -1   64.51  105.81
  -2 -23  -1  113.67   85.63
  -2 -23  -1   16.10   45.82
   2 -23   1   38.63   64.51
   2 -23   1  -43.62   98.74
   2 -23   1   -7.30   45.09
  -2  23  -1  102.22   58.30
  -2  23  -1  -59.80   90.82
   2  23   1   98.87   63.73
  -2  23  -1   55.49   64.53
   2  23   1    9.82   43.24
  -2  23  -1   -0.08   70.60
   2  23   1  -23.49   37.74
   2  23   1   23.82   79.61
  -2  23  -1   20.11   20.92
   2  23   1   32.40   60.30
  -3 -23  -1  246.87   70.86
   3 -23   1  141.27  114.74
   3 -23   1  130.42   74.50
  -3 -23  -1   66.61   79.82
  -3 -23  -1   50.87   57.49
   3 -23   1   67.26  142.08
   3  23   1   77.06  109.68
  -3  23  -1   21.96   96.89
  -3  23  -1  -48.16   73.91
   3  23   1  150.01  104.77
  -3  23  -1  296.69   73.48
  -3  23  -1   89.30   77.27
  -3  23  -1   94.63   76.36
   4 -23   1   82.96   59.06
   4 -23   1   46.15  129.33
   4 -23   1   11.43   86.39
  -4 -23  -1   -2.14   47.03
  -4 -23  -1   76.04   72.80
  -4 -23  -1  -18.14   55.90
  -4  23  -1   17.62   71.52
  -4  23  -1   58.73   60.74
  -4  23  -1   40.11   74.03
  -4  23  -1  -28.18   70.86
   4  23   1   17.58   92.94
   4  23   1   53.12   52.48
   5 -23   1   11.62   56.98
  -5 -23  -1   18.23   41.07
  -5 -23  -1   73.39   66.91
  -5 -23  -1   -5.19   50.54
   5 -23   1   97.23   86.82
   5  23   1  112.93  116.09
   5  23   1   56.63   91.91
  -5  23  -1  -19.11   62.14
  -5  23  -1   97.40   55.25
  -5  23  -1   96.07   66.08
   5  23   1   22.71   60.88
   5  23   1  113.39   86.65
   4 -24  -1 -238.68  125.66
  -4 -24   1   82.93   77.91
  -4 -24   1  -44.77   57.18
  -4 -24   1   -5.78   40.64
   4 -24  -1   40.91   48.88
   4 -24  -1   -3.38  109.43
  -4  24   1   68.34   63.62
   4  24  -1  -17.09   97.76
  -4  24   1   41.80   85.05
  -4  24   1   73.24   87.86
   4  24  -1    2.09   39.30
  -4  24   1    1.34   19.01
   3 -24  -1  148.98   55.09
  -3 -24   1  179.33   81.79
  -3 -24   1   66.15   68.74
  -3 -24   1 -129.95   74.50
   3 -24  -1  121.86  109.17
  -3 -24   1   56.38   57.68
   3 -24  -1   14.18  113.51
  -3  24   1  114.58   79.74
  -3  24   1    7.17   92.00
  -3  24   1  130.20   83.52
  -3  24   1  182.48   80.51
   3  24  -1  100.75   62.29
   3  24  -1  135.03  108.40
  -3  24   1   90.94   66.12
  -2 -24   1  -10.04   35.33
  -2 -24   1  -50.69   65.16
  -2 -24   1   39.22   54.14
   2 -24  -1  -17.99   76.97
   2 -24  -1  -47.60   33.70
  -2 -24   1  -49.42   64.05
   2 -24  -1   16.66  121.92
   2 -24  -1 -119.65   64.40
  -2  24   1   -3.31   79.99
   2  24  -1   45.49   49.69
   2  24  -1   62.88   89.61
  -2  24   1   55.51   50.60
  -2  24   1   -1.29   22.65
   2  24  -1  182.47   57.70
  -2  24   1  -20.26   54.96
   2  24  -1   28.26   46.61
  -2  24   1  -25.28   63.93
  -1 -24   1   47.73   46.19
  -1 -24   1   17.72   60.34
   1 -24  -1 -124.98   74.16
  -1 -24   1    7.11   64.53
  -1 -24   1   65.36   47.50
   1 -24  -1  -32.45   62.87
  -1  24   1  -55.17   59.16
  -1  24   1   47.15   60.61
  -1  24   1   -4.08   76.30
  -1  24   1  -23.03   31.55
   1  24  -1   20.50   72.99
   1  24  -1   67.36   62.62
   1  24  -1  -40.15   58.95
   1  24  -1   82.17   73.88
  -1  24   1   62.51   47.16
  -1  24   1  -81.53   53.09
   0 -24  -1  120.04   89.46
   0 -24   1  263.51   90.43
   0 -24   1  328.71   77.35
   0 -24  -1  -10.06   73.53
   0 -24  -1   46.69   83.87
   0  24   1  294.89   87.96
   0  24   1  -17.42   76.11
   0  24  -1  279.75  104.52
   0  24  -1  396.48   88.96
   0  24  -1  264.06   81.72
   0  24   1  151.57   83.26
   0  24  -1  167.86   85.38
   0  24   1  106.97   93.84
   0  24  -1 -697.74  530.69
   0  24   1  187.82   88.49
   0  24  -1  218.49   88.46
   0  24   1 -686.74  586.67
   0  24  -1  477.92  104.67
  -1 -24  -1  511.59  170.71
   1 -24   1  464.23  180.35
  -1 -24  -1  560.25  181.95
  -1 -24  -1  322.62  173.82
  -1 -24  -1  657.67  178.82
  -1  24  -1  590.16  196.25
   1  24   1  565.42  178.93
   1  24   1  469.28  182.58
  -1  24  -1  554.42  176.24
   1  24   1  613.11  189.91
  -1  24  -1  290.70  174.17
  -1  24  -1  378.63  178.77
  -1  24  -1  484.98  181.46
  -2 -24  -1  597.31  177.09
   2 -24   1  178.78  182.63
   2 -24   1  378.64  175.40
  -2 -24  -1  442.13  167.28
  -2 -24  -1  486.40  181.52
  -2 -24  -1  482.47  172.90
   2  24   1  465.75  168.90
   2  24   1  461.90  179.38
  -2  24  -1  512.26  180.35
  -2  24  -1  569.24  173.31
  -2  24  -1  821.05  194.26
  -2  24  -1  425.61  181.38
   2  24   1  335.76  190.37
  -2  24  -1  519.34  176.47
  -3 -24  -1   32.62   72.49
   3 -24   1   48.83  103.78
  -3 -24  -1   71.51   74.81
   3 -24   1   51.79   80.16
  -3 -24  -1   23.06   58.68
  -3  24  -1   47.25   73.09
  -3  24  -1   79.72   60.81
  -3  24  -1  155.69   71.24
   3  24   1   36.52   96.10
  -3  24  -1  137.36   74.89
   3  24   1   27.33  103.79
  -3  24  -1   14.56   21.09
  -3  24  -1   48.42   86.57
   4 -24   1  -83.39  121.78
  -4 -24  -1   40.40   49.85
  -4 -24  -1  137.70   70.47
   4 -24   1  126.35  106.22
   4 -24   1   61.87   64.85
  -4 -24  -1  157.78   80.76
  -4  24  -1  172.89   90.21
   4  24   1  190.49  101.69
  -4  24  -1   43.18   84.15
  -4  24  -1  179.22   72.75
   4  24   1   81.47   78.96
   4 -25  -1   45.02  130.04
   4 -25  -1  120.92   53.06
  -4 -25   1   65.62   65.10
  -4 -25   1  -60.72   73.01
  -4 -25   1   -3.09   47.18
   4 -25  -1  -85.70   97.13
  -4  25   1  154.48   84.09
  -4  25   1   82.18   79.13
   4  25  -1   87.25   59.15
  -4  25   1    5.08   64.22
  -4  25   1   79.42   69.75
   4  25  -1   70.81   95.59
  -4  25   1   48.34   78.32
  -3 -25   1   98.75   76.35
  -3 -25   1  -14.27   47.59
   3 -25  -1   38.46   45.19
  -3 -25   1  207.88   69.44
   3 -25  -1  111.18  117.64
  -3 -25   1   18.04   75.04
   3 -25  -1  157.29  103.27
  -3  25   1  235.24   69.15
   3  25  -1  101.74   68.42
  -3  25   1  -66.89   68.01
  -3  25   1  109.17   77.94
   3  25  -1   87.68  102.47
  -3  25   1  131.27   81.87
  -3  25   1  -45.31   87.26
  -2 -25   1  283.33   75.66
   2 -25  -1   47.68   57.32
  -2 -25   1  186.81   89.51
  -2 -25   1  123.95   60.86
  -2 -25   1  210.92   82.29
   2 -25  -1   92.70   82.26
   2 -25  -1   78.15  132.18
   2 -25  -1   45.36   77.74
  -2  25   1  253.66   78.70
   2  25  -1  150.52   76.84
  -2  25   1  135.79   83.61
   2  25  -1   93.92  106.69
   2  25  -1    8.63   81.94
  -2  25   1  203.44  100.88
  -2  25   1   53.84   59.83
  -2  25   1  176.63   84.34
   2  25  -1  178.48   69.01
  -2  25   1  275.55   80.71
  -1 -25   1   67.50   81.71
   1 -25  -1  295.28   82.03
  -1 -25   1  152.89   71.14
  -1 -25   1   11.41   63.59
  -1 -25   1  141.64   64.49
   1 -25  -1  -26.76   66.30
   1  25  -1  122.82   78.16
  -1  25   1  371.21   79.82
   1  25  -1    3.94   73.83
  -1  25   1   24.31   48.13
  -1  25   1  328.72   71.11
  -1  25   1  308.26   95.43
   1  25  -1   39.25   85.51
  -1  25   1  298.51   80.71
  -1  25   1  162.61   66.44
   1  25  -1   63.14   89.87
   0 -25  -1   94.93   57.82
   0 -25   1  -32.03   65.88
   0 -25   1  121.01   62.49
   0 -25  -1   55.20   72.75
   0 -25  -1  -14.59   80.34
   0 -25  -1   34.14   48.46
   0 -25   1  144.94   70.10
   0 -25   1   32.08   47.10
   0  25   1  -48.61   55.03
   0  25  -1  113.93   67.23
   0  25  -1  170.48   68.40
   0  25   1   21.45   60.98
   0  25   1   32.54   53.38
   0  25  -1   41.40   85.20
   0  25  -1  121.04   67.84
   0  25  -1  124.50   71.91
   0  25   1   42.58   67.13
   0  25  -1   69.27   56.57
   0  25   1   35.02   58.12
   0  25   1   61.21   80.53
  -1 -25  -1  174.66  110.91
  -1 -25  -1  327.45   99.28
   1 -25   1  304.25  111.34
  -1 -25  -1  356.02  104.33
  -1 -25  -1  260.63  104.31
   1  25   1  111.19  105.47
  -1  25  -1  254.71  105.14
   1  25   1  293.95  108.38
   1  25   1  203.96  118.83
  -1  25  -1  320.82  102.52
  -1  25  -1   71.83  107.72
  -1  25  -1  388.92  130.50
  -1  25  -1  166.22  110.54
   2 -25   1  345.90  134.90
   2 -25   1  310.33  120.85
   2 -25   1  191.51  110.52
  -2 -25  -1  217.79  111.31
  -2 -25  -1  321.01  123.27
   2 -25   1  208.57  244.46
  -2 -25  -1  463.95  118.57
  -2 -25  -1  296.28  128.95
  -2  25  -1  272.46  123.08
  -2  25  -1  398.35  120.75
  -2  25  -1  350.95  145.17
  -2  25  -1  451.11  118.66
   2  25   1  183.79  138.25
   2  25   1  264.08  154.85
   2  25   1  228.98  110.02
  -2  25  -1  324.26  126.32
  -3 -25  -1  316.53   93.58
   3 -25   1  188.26  107.65
   3 -25   1   71.45  109.60
   3 -25   1  105.89   60.44
  -3 -25  -1  174.13   83.85
  -3 -25  -1  112.97   71.31
  -3 -25  -1   41.00   55.02
  -3  25  -1  106.85   83.05
  -3  25  -1   45.13   69.44
  -3  25  -1   13.67   73.14
   3  25   1  100.49  104.25
  -3  25  -1  182.25   89.22
  -3  25  -1  187.94   99.21
   3  25   1   84.89  107.52
  -4 -25  -1  142.47   75.76
  -4 -25  -1  -14.18   89.82
   4 -25   1  101.72   53.44
   4 -25   1 -178.88   66.31
   4 -25   1   19.12   76.15
  -4 -25  -1   22.19   45.11
   4  25   1    8.65   73.42
  -4  25  -1   95.28   86.87
  -4  25  -1   20.53   62.61
   4  25   1   98.12   96.43
  -4  25  -1   53.21   76.10
  -4  25  -1  120.95   80.08
  -4 -26   1   45.77   76.26
   4 -26  -1   28.16   45.10
   4 -26  -1   51.23  103.88
  -4 -26   1  -16.30   53.66
   4 -26  -1   41.86  100.48
  -4 -26   1   27.68   61.44
   4  26  -1  -51.61  108.32
  -4  26   1   22.36   79.11
  -4  26   1   93.23   67.11
   4  26  -1   34.11   89.81
  -4  26   1  149.48   84.17
   4  26  -1  -50.19   61.65
  -4  26   1   -3.26   16.43
  -4  26   1   44.38   75.18
  -3 -26   1  120.13   72.72
  -3 -26   1  116.84   62.41
  -3 -26   1  138.73   76.70
   3 -26  -1   41.54   53.24
   3 -26  -1  149.70  128.47
   3 -26  -1   88.13  101.52
  -3  26   1  317.61   78.07
  -3  26   1  286.78   98.75
  -3  26   1   33.89   84.64
   3  26  -1   54.52   55.52
   3  26  -1  145.26  113.84
  -3  26   1  164.54   80.76
   2 -26  -1  245.88  218.62
   2 -26  -1  242.64  231.89
  -2 -26   1  941.87  216.30
  -2 -26   1  677.54  216.96
  -2 -26   1  652.97  209.45
  -2 -26   1  561.30  205.32
  -2  26   1  707.81  228.76
  -2  26   1  407.43  213.86
   2  26  -1  763.05  208.92
  -2  26   1  394.68  207.42
  -2  26   1  591.25  215.19
   2  26  -1  361.11  225.64
   2  26  -1  838.52  227.32
  -2  26   1  656.79  211.32
  -1 -26   1  -51.15   73.82
   1 -26  -1  -39.37   49.49
  -1 -26   1  128.90   66.66
  -1 -26   1  138.71   57.86
  -1 -26   1   44.66   56.49
   1 -26  -1  101.82   72.60
  -1  26   1   12.50   29.29
  -1  26   1  230.76   72.46
  -1  26   1  244.35   58.86
  -1  26   1  177.68   60.49
   1  26  -1   56.18   65.53
   1  26  -1   72.05   83.34
   1  26  -1  -49.81   72.47
   1  26  -1   26.76   60.46
   0 -26  -1  244.56   74.84
   0 -26   1   10.41   59.32
   0 -26  -1   15.20   55.72
   0 -26  -1  114.94   63.65
   0 -26   1  106.94   69.91
   0 -26  -1  -11.85   46.57
   0 -26   1   85.77   59.50
   0 -26   1   50.28   46.45
   0  26   1   22.17   90.01
   0  26   1   44.23   58.20
   0  26   1  152.76   68.59
   0  26  -1  109.82   62.49
   0  26  -1   42.12   52.16
   0  26  -1  -21.87   64.13
   0  26   1  -28.18   40.68
   0  26   1   -5.49   47.46
   0  26  -1  118.90   47.84
   0  26  -1   35.01   61.94
   0  26   1  -19.64   75.75
  -1 -26  -1   44.73   65.12
  -1 -26  -1   23.71   69.74
   1 -26   1  137.52   72.69
  -1 -26  -1  -26.19   82.74
  -1 -26  -1   73.88   51.94
  -1  26  -1  141.99   71.76
  -1  26  -1  169.28   61.16
   1  26   1  134.33   79.32
  -1  26  -1   -5.26   53.47
   1  26   1  153.18   85.96
  -1  26  -1  -46.56   79.07
  -1  26  -1  150.89  102.94
   1  26   1   51.13   66.85
   1  26   1  -17.14   83.79
  -1  26  -1   12.50   27.98
   2 -26   1  101.79   58.83
  -2 -26  -1   57.96   69.01
  -2 -26  -1  222.14   76.76
  -2 -26  -1  146.04   60.41
   2 -26   1  -28.81   72.67
   2 -26   1   35.33  119.57
  -2 -26  -1  223.58   88.00
   2 -26   1  -20.88   73.73
  -2  26  -1  199.62   82.41
  -2  26  -1   52.14  108.91
   2  26   1  152.35   99.37
  -2  26  -1  159.45   74.54
  -2  26  -1   62.06   81.27
   2  26   1  153.64   55.50
  -2  26  -1  113.65   70.17
   2  26   1   26.20   72.55
  -3 -26  -1   45.06   70.89
  -3 -26  -1   36.12   49.34
  -3 -26  -1   14.23   64.18
   3 -26   1  -30.73   74.25
  -3 -26  -1   51.04   99.95
   3 -26   1  -53.77   95.93
   3 -26   1   21.86   45.52
  -3  26  -1   70.77   90.78
   3  26   1   73.43  103.85
  -3  26  -1   51.17   63.79
  -3  26  -1   83.27   76.78
  -3  26  -1    2.94   18.28
  -3  26  -1  117.37   63.16
   3  26   1  225.53  213.06
  -3  26  -1  196.59   98.66
  -4 -26  -1   66.96   75.84
   4 -26   1 -133.58   67.53
   4 -26   1   46.98   48.32
  -4 -26  -1  -11.65   51.13
   4 -26   1   19.49   87.07
  -4 -26  -1  -22.86   57.79
  -4  26  -1   37.12   77.95
   4  26   1    8.87   39.32
  -4  26  -1   11.81   79.59
  -4  26  -1  -30.28   61.74
  -4  26  -1  112.34   64.55
   4  26   1   66.88   92.00
   4 -27  -1  133.78   94.88
  -4 -27   1   26.61   61.19
   4 -27  -1   27.96   75.28
  -4 -27   1  -30.00   81.81
   4 -27  -1   19.27   39.32
  -4 -27   1  125.67   82.13
  -4  27   1  102.50   85.91
  -4  27   1   35.53   63.97
  -4  27   1   16.04   20.08
  -4  27   1   28.51   86.31
  -4  27   1  111.34   73.33
   4  27  -1  -82.80  117.25
  -3 -27   1  207.65   95.20
   3 -27  -1    6.97  118.36
   3 -27  -1   -3.50   91.49
   3 -27  -1   31.54   38.07
  -3 -27   1   68.71   90.05
  -3 -27   1  -16.95   61.24
  -3 -27   1  -53.13   57.62
  -3  27   1   23.44   44.11
   3  27  -1   69.93   63.94
  -3  27   1   29.81   64.42
   3  27  -1   31.05  105.26
  -3  27   1  282.64  100.01
  -3  27   1  253.36   98.70
  -3  27   1  191.30   89.15
  -3  27   1  -73.01   73.10
   2 -27  -1  119.00  128.55
  -2 -27   1  178.71   72.47
  -2 -27   1  124.07   80.89
  -2 -27   1   88.55   78.84
   2 -27  -1  160.21   97.97
  -2 -27   1  157.28  110.91
  -2  27   1  215.25   86.67
   2  27  -1   -2.16   63.65
  -2  27   1   83.72   82.84
  -2  27   1   98.62   74.56
  -2  27   1  229.50   72.49
  -2  27   1  -17.14   99.57
   2  27  -1   13.23  103.34
   2  27  -1  148.40   65.43
  -1 -27   1  281.05   80.89
  -1 -27   1  224.05   90.13
   1 -27  -1  132.53   91.54
  -1 -27   1  133.42   77.78
  -1 -27   1   90.18   93.29
  -1  27   1  133.67   79.51
  -1  27   1   98.99   94.73
   1  27  -1  141.74  105.08
   1  27  -1  206.24  102.78
  -1  27   1  206.06   92.11
   1  27  -1  160.68   90.13
   1  27  -1   41.31  102.26
  -1  27   1  150.18   85.25
  -1  27   1  248.93  107.40
   0 -27   1   24.76   53.11
   0 -27   1   85.41   78.85
   0 -27  -1  186.52   79.68
   0 -27   1  123.53   68.65
   0 -27   1   55.68   66.03
   0 -27  -1  159.49   71.44
   0 -27  -1  191.67   69.58
   0 -27  -1   83.01   56.93
   0  27   1  274.27   77.40
   0  27   1  137.45   88.70
   0  27   1  107.56   59.11
   0  27  -1   -0.32   58.07
   0  27   1  245.47   85.64
   0  27   1  223.22   72.19
   0  27  -1  166.13   76.07
   0  27  -1   23.42   52.97
   0  27  -1   68.77   96.33
   0  27  -1   25.92   69.21
   0  27  -1   98.92   70.99
  -1 -27  -1   66.40   60.62
   1 -27   1   34.35   76.88
  -1 -27  -1   92.14   79.89
  -1 -27  -1  148.32   62.11
  -1 -27  -1   37.78   71.05
   1  27   1   50.07   79.54
   1  27   1   65.89   72.37
  -1  27  -1  217.82   78.98
  -1  27  -1  203.27  100.67
   1  27   1  -38.77   86.88
   1  27   1   12.91   83.75
  -1  27  -1   72.68   75.65
  -1  27  -1  108.92   62.21
   2 -27   1   96.57  107.68
   2 -27   1   20.85   65.14
  -2 -27  -1   73.59   75.38
   2 -27   1  -15.15   77.50
  -2 -27  -1   42.87   73.45
   2 -27   1    2.62   36.65
  -2 -27  -1  153.23   64.65
  -2 -27  -1  -24.67   89.82
   2  27   1   29.16   97.47
   2  27   1   79.52  100.00
  -2  27  -1   65.40   75.94
   2  27   1   21.36   20.96
  -2  27  -1   79.77   69.31
  -2  27  -1   65.48   77.82
  -2  27  -1  -17.50  102.84
  -2  27  -1  173.44   62.68
   2  27   1   14.20   33.00
  -2  27  -1    1.86   18.85
  -3 -27  -1   31.36   55.73
   3 -27   1   -3.02   38.16
  -3 -27  -1   54.74   64.66
   3 -27   1    7.86   94.61
   3 -27   1   89.11   99.84
  -3 -27  -1  189.44  102.16
  -3  27  -1    2.49   16.23
   3  27   1  -46.11  100.15
  -3  27  -1   75.36   88.02
  -3  27  -1  166.46  101.60
  -3  27  -1  -87.71   68.57
   3  27   1   20.13   55.19
  -3  27  -1   20.03   93.09
  -3  27  -1  172.85   67.33
  -4 -27  -1   37.52   73.07
  -4 -27  -1  -17.33  103.72
   4 -27   1  -18.16   84.80
   4 -27   1 -100.36   88.73
  -4 -27  -1   -2.69   57.37
   4 -27   1  -39.56   42.42
   4  27   1    2.85   65.19
   4  27   1   17.90   93.59
  -4  27  -1   33.26   78.88
  -4  27  -1   36.77   60.66
  -4  27  -1  -32.01   61.52
  -4  27  -1  104.79   83.47
  -4 -28   1  -37.51   74.23
   4 -28  -1    5.19   91.23
  -4 -28   1   56.20   59.69
   4 -28  -1   80.33  101.26
   4 -28  -1    0.34   71.89
  -4 -28   1  -42.12   72.24
   4  28  -1   33.18  109.50
  -4  28   1    6.98   60.93
   4  28  -1   40.31   87.15
  -4  28   1  -56.84   73.36
  -4  28   1  107.54   69.70
  -4  28   1    3.43   84.91
   4  28  -1  -30.35   61.21
   3 -28  -1   70.08   76.49
   3 -28  -1   80.62  119.81
  -3 -28   1   27.41   65.32
  -3 -28   1   -4.77   63.50
   3 -28  -1    0.57   34.58
  -3 -28   1   58.26   82.68
  -3 -28   1   53.91   64.18
   3  28  -1 -117.25  103.61
  -3  28   1  -34.17   83.65
   3  28  -1   -1.11   43.20
  -3  28   1   12.40   84.05
  -3  28   1   22.89   25.16
  -3  28   1   18.61   63.98
  -3  28   1 -152.16   87.03
  -3  28   1  266.84   67.15
   2 -28  -1   18.96   63.49
  -2 -28   1    7.86   58.94
   2 -28  -1  -35.91  120.92
  -2 -28   1  116.62   72.70
  -2 -28   1  153.28   79.86
  -2 -28   1   79.79   59.68
   2  28  -1   72.88   57.51
   2  28  -1   -6.94   80.42
  -2  28   1  141.56   69.12
  -2  28   1   20.44   61.00
  -2  28   1    4.41   31.60
  -2  28   1 -105.65   67.58
  -2  28   1   90.79   99.40
  -2  28   1  112.12   75.87
   1 -28  -1   41.22   63.26
  -1 -28   1   82.48   79.06
  -1 -28   1   28.80   58.87
  -1 -28   1  202.49   74.09
  -1 -28   1  267.80   68.93
   1 -28  -1   49.94   75.80
  -1  28   1   60.21   97.96
  -1  28   1  -18.39   41.15
   1  28  -1   90.59   55.22
   1  28  -1  169.60   75.53
  -1  28   1  175.02   76.96
   1  28  -1  192.01   91.61
  -1  28   1   95.17   62.69
   1  28  -1   61.16   86.65
   0 -28  -1   54.16   62.46
   0 -28   1  174.99   62.41
   0 -28  -1   81.58   72.30
   0 -28  -1  -38.71   40.69
   0 -28  -1    7.30   61.46
   0 -28   1   43.11   58.19
   0 -28   1   79.54   41.26
   0 -28   1  -58.79   71.11
   0  28  -1  -53.71   59.71
   0  28  -1   -1.44   67.09
   0  28  -1  139.14   90.98
   0  28  -1    5.83   68.30
   0  28  -1    8.16   40.68
   0  28   1   83.70   67.22
   0  28   1  -38.15   69.84
   0  28   1  -57.56   28.71
   0  28   1  -30.71   79.54
   0  28   1  132.95   62.66
   0  28   1   61.92   43.68
  -1 -28  -1   22.41   72.27
  -1 -28  -1  139.55   75.24
  -1 -28  -1  140.75   92.59
   1 -28   1  207.81   90.67
  -1 -28  -1  121.39   83.10
  -1  28  -1  210.90  110.59
  -1  28  -1  139.04   88.79
  -1  28  -1  282.15   81.70
   1  28   1  177.35   87.28
  -1  28  -1  146.08   81.98
   1  28   1   50.62   81.88
   1  28   1   56.35   90.47
  -1  28  -1  407.52   92.63
  -1  28  -1  181.44   98.37
  -2 -28  -1  413.69  193.52
  -2 -28  -1  601.92  203.11
  -2 -28  -1  607.15  188.99
  -2 -28  -1  700.08  199.63
  -2  28  -1  433.07  192.93
  -2  28  -1  522.01  201.85
  -2  28  -1  522.80  213.78
   2  28   1  391.89  216.66
  -2  28  -1  633.40  198.24
  -2  28  -1  384.19  198.42
   2  28   1  499.18  197.69
   3 -28   1   69.50   85.50
  -3 -28  -1    4.51   64.80
  -3 -28  -1   47.36   63.61
   3 -28   1   47.21   99.61
  -3 -28  -1   41.51   80.07
  -3 -28  -1  -10.25   69.29
   3 -28   1   35.31   50.72
  -3  28  -1 -106.22   66.24
  -3  28  -1  148.93   80.50
  -3  28  -1  107.83   77.55
   3  28   1  104.91  109.32
   3  28   1   75.33   62.05
  -3  28  -1  127.07   84.35
  -3  28  -1  182.41   70.64
  -3  28  -1   26.47   96.24
   4 -28   1  145.44   94.74
  -4 -28  -1  304.85  116.15
   4 -28   1   47.65  116.44
  -4 -28  -1  407.55  105.60
   4  28   1  271.51  133.90
  -4  28  -1  266.20  116.71
  -4  28  -1  449.25  120.64
  -4  28  -1  216.37  110.00
  -4  28  -1  439.42  110.72
   4  28   1   78.22  105.19
  -4 -29   1   38.22   56.52
   4 -29  -1 -162.53   99.43
   4 -29  -1   26.87   35.82
  -4 -29   1   18.69   79.07
   4 -29  -1   25.37   79.35
  -4 -29   1   -4.18   67.59
   4  29  -1  -11.10   90.78
   4  29  -1 -109.81  104.35
  -4  29   1   14.34   76.31
   4  29  -1    9.08   34.49
  -4  29   1   47.69   79.89
  -4  29   1  -40.54   67.01
  -4  29   1   33.28   62.25
  -3 -29   1  120.21   77.57
   3 -29  -1   14.97   33.28
  -3 -29   1   43.57   65.08
   3 -29  -1   93.65  141.28
   3 -29  -1  -45.27  101.03
  -3 -29   1   25.79   64.54
  -3 -29   1  335.61   75.55
   3  29  -1  289.51  111.77
  -3  29   1    2.47   20.52
  -3  29   1   50.88   81.52
  -3  29   1  131.74   97.33
  -3  29   1   -5.27   66.65
   3  29  -1  239.75   63.00
  -3  29   1   75.12   70.65
  -2 -29   1  300.59   88.45
  -2 -29   1  177.77  116.84
  -2 -29   1  217.04   92.65
   2 -29  -1    7.88  133.32
  -2  29   1  183.93  103.32
   2  29  -1  213.94   82.45
  -2  29   1  119.97  111.76
  -2  29   1  132.79  106.48
   2  29  -1   37.37   92.17
   2  29  -1  304.58  119.62
  -2  29   1  158.54  109.51
  -2  29   1  174.64   88.60
   1 -29  -1  118.79   84.16
  -1 -29   1  133.04   82.60
  -1 -29   1  266.23   80.95
  -1 -29   1  106.19   67.96
  -1 -29   1  196.41   89.53
  -1  29   1  268.38  105.04
  -1  29   1  112.82   70.32
  -1  29   1   21.19   55.86
  -1  29   1  208.09  100.20
   1  29  -1  -19.22   87.43
   1  29  -1  -96.78   84.28
  -1  29   1  168.04   77.21
   1  29  -1  197.21   86.20
   1  29  -1  185.38   96.79
  -1  29   1  215.70   86.51
   0 -29  -1   46.41   40.63
   0 -29   1   49.78   31.17
   0 -29   1   23.54   63.57
   0 -29   1   67.52   59.82
   0 -29   1  155.85   78.42
   0 -29  -1   38.11   61.50
   0 -29  -1   73.57   65.62
   0 -29  -1   47.58   73.02
   0  29  -1  -22.70   25.25
   0  29  -1  112.89   80.76
   0  29   1   -1.42   59.20
   0  29   1   19.60   52.42
   0  29   1   65.25   69.46
   0  29  -1  156.18   95.73
   0  29  -1   71.72   73.59
   0  29  -1  -49.28   50.09
   0  29   1  -18.60   75.97
   0  29  -1   89.32   63.07
   0  29   1  171.64   94.80
  -1 -29  -1  110.84   79.76
   1 -29   1  114.62   78.42
  -1 -29  -1   74.11   60.42
  -1 -29  -1   64.80   73.15
  -1 -29  -1   83.54   64.93
   1  29   1  -45.33   74.91
  -1  29  -1  -18.02   58.71
  -1  29  -1   49.90   78.66
   1  29   1  297.58   77.74
  -1  29  -1   92.00   85.36
  -1  29  -1   48.05   93.71
  -1  29  -1   83.58   67.85
   1  29   1   43.97   72.68
  -1  29  -1   78.21   72.58
   2 -29   1   59.74  140.58
  -2 -29  -1  344.69  114.86
  -2 -29  -1  273.05  129.91
  -2 -29  -1  388.75  114.41
  -2  29  -1  420.33  114.28
  -2  29  -1  172.45  125.91
  -2  29  -1  305.27  133.33
   2  29   1  251.68  151.38
   2  29   1   75.98  131.26
  -2  29  -1  200.04  139.28
  -2  29  -1  172.58  119.44
   3 -29   1   75.73   97.40
  -3 -29  -1   46.77   87.99
   3 -29   1  210.79  132.11
  -3 -29  -1  350.14  103.33
  -3 -29  -1  218.83   92.77
  -3 -29  -1   52.72   86.54
  -3  29  -1  159.52   90.42
   3  29   1  253.59   87.14
  -3  29  -1  418.73  103.73
  -3  29  -1   54.70   93.69
   3  29   1  -49.62  117.99
  -3  29  -1  194.73   98.58
  -3  29  -1  221.15   96.91
   4 -29   1  -33.92   96.43
  -4 -29  -1   69.81   66.41
  -4 -29  -1   55.78   72.92
   4 -29   1    4.63   43.35
  -4 -29  -1  111.31   61.22
   4  29   1   88.25   64.31
   4  29   1   14.44   88.55
  -4  29  -1  167.60   95.74
  -4  29  -1  103.24   63.96
  -4  29  -1  199.22   91.08
  -4  29  -1   13.62   88.05
  -4 -30   1  -17.94   75.16
  -4 -30   1   24.30   76.59
   4 -30  -1   33.79   34.39
   4 -30  -1  -11.44   76.41
  -4  30   1  124.86   64.39
   4  30  -1   27.55   89.46
  -4  30   1   94.48   80.63
   4  30  -1    4.30   94.56
   4  30  -1   23.49   52.85
  -4  30   1    9.95   80.53
   3 -30  -1  -49.06   72.41
  -3 -30   1  131.25   81.11
   3 -30  -1   14.37   29.49
  -3 -30   1  -25.78   66.24
  -3 -30   1  -78.34   82.82
  -3 -30   1   63.27   73.93
   3 -30  -1    8.01  112.78
  -3  30   1  -26.52   82.72
  -3  30   1  -22.32   19.18
  -3  30   1   59.57   70.09
  -3  30   1   60.02   88.30
   3  30  -1  190.19  107.07
  -3  30   1   71.98   97.49
   3  30  -1   -8.24   42.95
  -3  30   1   29.25   78.80
   2 -30  -1  210.86  201.34
  -2 -30   1  627.75  173.90
  -2 -30   1  419.24  178.40
  -2 -30   1  379.48  169.02
  -2 -30   1  651.45  176.31
  -2  30   1  425.83  182.38
  -2  30   1  586.72  189.40
   2  30  -1  218.62  188.28
  -2  30   1  378.49  169.13
  -2  30   1  414.76  176.49
  -2  30   1  626.97  179.78
   2  30  -1  250.88  176.82
  -1 -30   1   72.05   84.72
  -1 -30   1  144.66   68.73
   1 -30  -1   36.80   93.28
  -1 -30   1   19.77   55.09
  -1 -30   1   54.83   72.52
  -1  30   1  105.39   68.34
  -1  30   1  131.85  101.99
  -1  30   1   37.71   58.96
   1  30  -1   73.15   82.97
  -1  30   1   29.50   45.20
   1  30  -1    0.91   78.97
  -1  30   1  194.39   79.52
   1  30  -1   19.65   72.55
  -1  30   1  243.47   91.48
   1  30  -1   17.29  101.75
   0 -30   1  350.26   80.51
   0 -30   1  155.32   63.63
   0 -30  -1   34.00   73.28
   0 -30   1   -1.79   25.10
   0 -30   1  123.06   76.36
   0 -30  -1   66.46   63.14
   0 -30  -1  114.16   68.63
   0  30  -1  155.51   64.46
   0  30   1   34.36   80.15
   0  30   1   99.76   69.45
   0  30   1    0.05   34.93
   0  30  -1    0.44   25.07
   0  30   1   43.81   55.47
   0  30  -1  108.53   95.62
   0  30  -1  -93.25   68.69
   0  30   1  -29.48   81.07
   0  30  -1  217.66   85.26
   0  30   1   48.13   69.54
   0  30  -1  137.20   76.45
  -1 -30  -1  166.44   82.64
  -1 -30  -1   31.57   61.39
  -1 -30  -1  176.02   86.50
   1 -30   1   92.64  106.03
  -1 -30  -1  226.54   72.48
   1  30   1   83.74   96.33
  -1  30  -1  130.80   71.23
  -1  30  -1  -29.58   61.11
  -1  30  -1  159.62   98.43
  -1  30  -1   90.57   89.79
  -1  30  -1  127.58   87.94
  -1  30  -1  165.83   74.21
   1  30   1  -32.19   62.09
   1  30   1   48.33   98.52
  -2 -30  -1   56.19   71.42
  -2 -30  -1  207.04  104.22
  -2 -30  -1  287.58   76.60
  -2 -30  -1   79.38   84.65
   2 -30   1   60.64  109.62
  -2  30  -1   87.84   88.29
  -2  30  -1   43.82   72.53
   2  30   1  -21.72   97.82
  -2  30  -1  101.47   87.72
  -2  30  -1   57.68  107.45
   2  30   1  199.29  134.78
  -2  30  -1   87.68   87.15
  -2  30  -1  154.52   86.45
  -3 -30  -1 -126.95   72.35
  -3 -30  -1  -27.50   86.51
   3 -30   1   18.29   31.61
   3 -30   1  -54.81   76.67
  -3 -30  -1 -103.63   63.51
  -3 -30  -1   24.34   71.33
  -3  30  -1   78.83   76.40
  -3  30  -1   23.13   72.90
  -3  30  -1   -8.06   86.69
  -3  30  -1  123.43   75.59
   3  30   1    5.81   42.63
  -3  30  -1  118.67   78.99
   3  30   1   38.54  100.18
  -3  30  -1 -102.61   65.58
   3 -31  -1  210.58  110.33
  -3 -31   1  111.66   91.35
  -3 -31   1   87.50   84.85
  -3 -31   1   -2.83   77.45
   3 -31  -1  -13.15   88.59
  -3 -31   1   95.36   69.46
  -3  31   1  123.82   88.59
  -3  31   1   93.30   83.50
   3  31  -1   44.31   64.38
  -3  31   1  203.38   78.25
   3  31  -1  121.09  106.95
  -3  31   1  187.28   99.33
   2 -31  -1   23.62  115.52
  -2 -31   1  117.09   83.60
  -2 -31   1  130.96   64.89
  -2 -31   1  -58.44   77.64
   2  31  -1   69.80   97.07
  -2  31   1   49.13   67.56
   2  31  -1  -12.19   68.57
  -2  31   1   34.73   83.14
  -2  31   1   79.52   79.36
  -2  31   1   35.19  104.80
  -2  31   1  200.98   88.95
   1 -31  -1   56.44   72.60
  -1 -31   1    8.33   82.11
  -1 -31   1  104.24   71.28
  -1 -31   1   66.32   75.80
  -1 -31   1  -74.59   50.25
  -1  31   1  -87.26   75.59
   1  31  -1   23.06   72.26
  -1  31   1   36.58   54.12
  -1  31   1   46.67   64.66
  -1  31   1   -8.06   75.26
  -1  31   1   18.00  101.50
  -1  31   1  125.90   63.46
   1  31  -1   58.46  100.44
   1  31  -1  -39.48   66.63
   1  31  -1  -52.24   67.53
   0 -31   1  139.28   55.79
   0 -31   1  -23.88   26.55
   0 -31  -1  -13.67   30.57
   0 -31   1   15.87   74.43
   0 -31  -1  126.53   75.63
   0 -31  -1   -3.06   61.78
   0 -31   1   41.71   71.92
   0 -31  -1  104.26   63.52
   0  31   1 -105.25   86.38
   0  31  -1   25.04   78.54
   0  31  -1  114.99   74.20
   0  31   1  109.66   73.35
   0  31   1   32.52   37.76
   0  31   1  163.04   66.37
   0  31  -1   35.01   94.72
  -1 -31  -1  123.61   82.71
   1 -31   1    5.09   78.90
  -1 -31  -1   70.51   60.54
  -1 -31  -1  100.63   72.73
  -1 -31  -1  131.58   87.09
  -1  31  -1   95.26   72.44
  -1  31  -1   46.23   70.23
  -1  31  -1   87.27   62.19
   1  31   1  -47.61   56.61
  -1  31  -1  138.92   88.86
   1  31   1   72.70   73.90
  -1  31  -1  235.57   83.62
  -1  31  -1  124.34   95.14
  -2 -31  -1  -38.49   69.55
  -2 -31  -1   50.02   62.53
   2 -31   1  -35.22   91.70
  -2 -31  -1   25.84   71.69
  -2 -31  -1  -48.04   72.72
  -2  31  -1   55.56   74.30
  -2  31  -1  -77.71   87.73
  -2  31  -1   33.86   83.69
  -2  31  -1   48.77   92.56
  -2  31  -1   64.22   63.08
   2  31   1   35.34   97.51
  -2  31  -1  -76.61   74.32
   2  31   1   44.52   86.76
  -3 -31  -1   33.21   66.93
   3 -31   1  103.98   87.27
  -3 -31  -1   38.01   83.57
  -3 -31  -1   -9.67   81.51
  -3 -31  -1  105.32   66.88
   3 -31   1  -38.81   62.66
   3  31   1  -81.62  127.99
  -3  31  -1  207.56   85.42
  -3  31  -1  -45.65   85.36
  -3  31  -1   34.32   71.98
  -3  31  -1   39.33   73.05
  -3  31  -1  209.11   71.22
   3  31   1   19.19   60.78
  -3  31  -1   24.26   74.16
  -3 -32   1  195.82   87.58
  -3 -32   1   83.64   72.41
  -3 -32   1   13.54  103.32
  -3 -32   1  309.36   93.88
   3 -32  -1   78.53  121.81
  -3  32   1  213.10   96.02
  -3  32   1  157.18   97.15
   3  32  -1  142.54   67.62
  -3  32   1   15.02  100.62
  -3  32   1  103.78   98.91
   3  32  -1   99.21  138.61
  -3  32   1   70.44   80.67
  -3  32   1   96.56   98.20
   2 -32  -1  -19.65  172.86
  -2 -32   1    3.47   79.99
  -2 -32   1  -45.12   59.32
  -2 -32   1  153.55   76.76
  -2 -32   1  121.66   82.14
  -2  32   1  123.18   84.96
  -2  32   1    4.09   89.08
   2  32  -1   51.08   91.58
   2  32  -1    4.23   92.97
  -2  32   1  130.93   66.68
  -2  32   1  116.12   77.42
   2  32  -1   40.59   49.44
  -1 -32   1  176.83   71.86
  -1 -32   1  114.54   75.79
   1 -32  -1   81.86   74.67
  -1 -32   1   84.09   84.27
  -1 -32   1    5.03   57.96
   1  32  -1   83.07   73.89
  -1  32   1  108.06   91.60
  -1  32   1  134.85   81.57
  -1  32   1  140.40   74.09
   1  32  -1   44.46   72.35
  -1  32   1   77.80   94.72
  -1  32   1  -13.89   57.30
   0 -32  -1  100.26   57.51
   0 -32  -1   -6.83   30.65
   0 -32   1  -15.15   39.48
   0 -32   1  147.01   61.78
   0 -32  -1  104.94   75.83
   0 -32  -1  122.87   63.19
   0 -32   1   31.38   71.69
   0  32   1  184.30   97.44
   0  32  -1  -65.66   80.74
   0  32  -1  102.46   72.53
   0  32   1   65.31   64.10
   0  32   1  246.18   78.15
   0  32  -1   11.51   36.03
   0  32   1  -13.94   38.98
   0  32  -1   13.74   94.54
  -1 -32  -1   95.41   74.60
  -1 -32  -1  -77.89   76.05
  -1 -32  -1  -14.22   55.43
  -1 -32  -1  147.11   86.57
   1 -32   1   37.74   75.13
  -1  32  -1   59.36   59.89
  -1  32  -1   97.17   93.96
   1  32   1   65.67   84.74
  -1  32  -1   86.73   73.70
   1  32   1   -3.11   68.10
   1  32   1  182.56   67.97
  -1  32  -1   51.45   72.96
  -1  32  -1  208.28   85.32
  -2 -32  -1  176.43   81.41
  -2 -32  -1   45.51   69.66
  -2 -32  -1  177.35   81.07
  -2 -32  -1  150.02   85.04
   2 -32   1  -74.87  122.60
  -2  32  -1   -3.40   76.76
  -2  32  -1   91.89   71.01
  -2  32  -1   78.08   99.17
   2  32   1   -6.08   85.52
   2  32   1   35.39   80.91
  -2  32  -1   97.31   85.10
  -2  32  -1  120.41   73.75
  -3 -32  -1  -26.69   67.48
  -3 -32  -1  -40.19   83.36
   3 -32   1   17.36   34.32
   3 -32   1  137.93  114.89
  -3 -32  -1    5.10   61.24
  -3 -32  -1  425.68  100.70
  -3  32  -1   43.15   71.24
   3  32   1   62.55   67.53
  -3  32  -1   95.35   82.83
   3  32   1  129.01  123.83
  -3  32  -1   36.69   99.77
  -3  32  -1  108.46  102.02
  -3  32  -1   76.25   68.25
  -3  32  -1  345.93  102.47
  -3 -33   1  138.65   76.99
  -3 -33   1   14.09   56.18
  -3 -33   1  -32.83   73.02
  -3 -33   1   58.35  103.48
   3 -33  -1 -155.66  124.14
  -3  33   1   39.48   62.85
  -3  33   1   53.60   82.05
  -3  33   1   35.47   80.80
  -3  33   1  -15.03   89.53
  -3  33   1  -51.81   69.80
   3  33  -1  125.46   90.92
  -3  33   1    7.22   76.56
   3  33  -1  -58.44   48.43
  -2 -33   1  148.90   73.78
   2 -33  -1  -65.77  109.37
  -2 -33   1   61.12   79.16
  -2 -33   1  -53.67   81.28
   2  33  -1  107.91   82.23
  -2  33   1   10.35   75.01
   2  33  -1   61.16   47.77
  -2  33   1   70.05   78.15
  -2  33   1   55.63   83.21
   2  33  -1  -12.11   85.40
  -2  33   1  320.39  112.85
  -2  33   1   76.63   74.72
  -2  33   1  -50.09   87.07
  -1 -33   1  255.32  114.22
  -1 -33   1  222.52  126.98
  -1 -33   1  286.59  124.12
  -1 -33   1  527.20  125.98
   1 -33  -1  386.05  126.33
  -1  33   1  326.88  125.98
  -1  33   1  197.84  131.90
  -1  33   1  205.07  113.31
   1  33  -1  313.67  123.63
   1  33  -1  215.94  130.42
  -1  33   1  286.48  128.38
  -1  33   1  289.12  141.36
   0 -33  -1  -11.10   62.99
   0 -33   1   -3.76   61.67
   0 -33   1  106.71   74.39
   0 -33   1   -0.44   32.35
   0 -33  -1   19.33   77.25
   0  33  -1  100.94   91.56
   0  33   1   54.81   64.21
   0  33   1  129.27   93.72
   0  33  -1  -16.43   72.33
   0  33   1  119.88   73.33
   1 -33   1  100.77   78.57
  -1 -33  -1  198.90   72.98
  -1 -33  -1  214.04   90.71
  -1 -33  -1  105.35   61.54
  -1 -33  -1  294.55   93.19
  -1  33  -1   35.84   61.09
  -1  33  -1  -50.60   79.55
   1  33   1  -24.38   73.76
   1  33   1   38.07   60.20
  -1  33  -1  167.24   78.76
   1  33   1  141.14   74.69
  -1  33  -1  -27.94   63.25
  -1  33  -1  244.21   84.97
  -2 -33  -1  105.12   92.10
  -2 -33  -1   69.15   83.11
   2 -33   1   39.71   94.56
  -2 -33  -1   59.65   78.24
  -2 -33  -1   23.25   78.37
   2  33   1  -16.69   62.67
  -2  33  -1   24.73   76.77
   2  33   1   53.99   78.06
  -2  33  -1   83.38   77.28
  -2  33  -1  113.70   71.35
  -2  33  -1   56.58   97.65
  -2  33  -1  177.02   88.04
  -2  33  -1   55.37   91.10
  -3 -33  -1   26.63   63.23
  -3 -33  -1   99.67   81.82
  -3 -33  -1   15.54   77.50
  -3 -33  -1  103.05   76.26
   3  33   1   33.62   89.64
  -3  33  -1   42.12   68.29
  -3  33  -1  188.06   78.02
   3  33   1   34.11   53.50
  -3  33  -1   42.63   76.53
  -3  33  -1  131.55   82.69
  -3  33  -1  167.93  104.43
  -3  33  -1  215.14  103.28
  -3 -34   1    5.11   70.74
  -3 -34   1  -15.08   73.19
  -3 -34   1  193.09   79.95
  -3  34   1  -13.72   69.65
  -3  34   1  -10.93   59.75
   3  34  -1   93.50   49.54
  -3  34   1   56.20   79.71
  -3  34   1  110.57  103.11
   3  34  -1  202.09   93.86
  -3  34   1 -101.20   87.06
  -3  34   1  111.64   75.61
   2 -34  -1   21.74   98.46
  -2 -34   1   -3.21   55.68
  -2 -34   1  217.51   87.75
  -2 -34   1   41.47   76.61
  -2 -34   1  -25.82   77.61
   2  34  -1   -7.70  100.71
   2  34  -1   13.45   74.29
  -2  34   1   70.74   81.35
  -2  34   1   31.76   71.64
  -2  34   1   31.41   62.32
   2  34  -1    7.39   46.91
  -2  34   1  185.79  103.05
  -2  34   1  -22.92   85.74
  -2  34   1   98.02   85.73
   1 -34  -1 -103.98   67.39
  -1 -34   1  -43.59   74.21
  -1 -34   1   52.77   67.24
  -1 -34   1   27.12   64.81
  -1 -34   1   42.17   46.94
  -1  34   1   32.47   38.15
  -1  34   1   74.23   70.74
   1  34  -1  182.02   83.03
   1  34  -1  -71.35   63.93
  -1  34   1   56.45   75.21
  -1  34   1  176.31  122.62
  -1  34   1   32.12   63.91
   0 -34  -1  200.90  103.92
   0 -34   1  101.46  100.58
   0 -34  -1  161.60   94.27
   0 -34   1  344.66   92.81
   0  34  -1  239.44   97.33
   0  34   1    7.16  113.00
   0  34  -1  281.57  128.97
   0  34  -1  220.70  102.83
   0  34   1  112.63   94.49
   0  34   1  310.53  101.71
  -1 -34  -1  252.38  100.02
  -1 -34  -1  399.99  105.09
  -1 -34  -1   90.65   78.22
   1 -34   1   99.64   91.95
  -1  34  -1  141.14  106.09
  -1  34  -1  263.03  136.70
  -1  34  -1  253.94   92.04
   1  34   1  100.34   90.96
   1  34   1  312.52   90.29
  -1  34  -1  230.48   98.91
  -1  34  -1  139.19   99.41
  -1  34  -1   59.71   75.62
  -2 -34  -1   12.00   57.72
  -2 -34  -1  -82.88   75.36
   2 -34   1  -22.01   83.13
  -2 -34  -1  126.28   86.70
  -2 -34  -1  -28.78   80.96
  -2  34  -1   57.14   61.04
   2  34   1  100.23   88.79
  -2  34  -1  -67.66   73.95
   2  34   1   35.15   69.57
  -2  34  -1   12.25   81.58
  -2  34  -1   99.89   84.57
  -2  34  -1  118.24   88.45
  -2  34  -1  100.63   73.37
  -2 -35   1   51.32   92.93
   2 -35  -1 -121.63   83.93
  -2 -35   1  100.53   56.14
  -2 -35   1   76.33   79.39
  -2 -35   1   85.16   77.46
   2  35  -1  -44.83   45.92
  -2  35   1   60.15   75.64
  -2  35   1   25.76  106.67
  -2  35   1   81.62   96.35
  -2  35   1  105.00   82.33
  -2  35   1   48.82   70.68
   2  35  -1   43.52   65.04
  -2  35   1  -24.47   54.31
   2  35  -1   38.73   81.75
  -1 -35   1   60.24   45.09
   1 -35  -1   22.72   65.12
  -1 -35   1   82.10   66.76
  -1 -35   1  -49.77   57.81
  -1 -35   1   32.48   74.93
  -1  35   1   23.02   66.17
  -1  35   1   36.42   36.40
  -1  35   1  -23.01   61.10
  -1  35   1  -86.88   78.08
   1  35  -1  319.85  106.94
  -1  35   1   38.31   74.22
   1  35  -1   54.26   62.21
   1  35  -1  -90.38   64.27
   0 -35   1   17.11   68.38
   0 -35   1   92.20   61.68
   0 -35  -1   27.22   59.76
   0 -35  -1   28.38   72.22
   0  35  -1  105.39   73.41
   0  35  -1   73.87   66.65
   0  35  -1   52.76   98.68
   0  35   1  111.08   96.44
   0  35   1   16.38   70.42
   0  35   1    8.98   60.56
   1 -35   1   78.79   76.60
  -1 -35  -1  197.43   84.53
  -1 -35  -1   50.90   84.10
  -1 -35  -1   70.62   63.19
  -1 -35  -1  209.89   80.78
   1  35   1   89.22   88.54
  -1  35  -1   76.65   88.12
  -1  35  -1   35.65  112.11
   1  35   1  161.49   74.61
  -1  35  -1   65.12   82.55
  -1  35  -1  269.94  114.39
  -1  35  -1  117.11   77.55
  -2 -35  -1   18.65   52.26
   2 -35   1  -56.75   84.23
  -2 -35  -1  -34.41   99.91
  -2 -35  -1  -32.75   82.14
  -2 -35  -1   90.60   80.07
  -2  35  -1   34.53  112.65
   2  35   1   64.77   88.10
  -2  35  -1   -1.59   69.19
  -2  35  -1   38.41   55.65
  -2  35  -1  126.17   92.52
  -2  35  -1  -80.53   64.75
  -2  35  -1 -164.79   90.07
  -2 -36   1  167.62   77.84
  -2 -36   1  -22.45   55.76
  -2 -36   1  311.65   87.73
   2 -36  -1  -29.93   98.52
  -2 -36   1  189.41   81.32
   2  36  -1   24.98   47.74
  -2  36   1  120.82   74.48
  -2  36   1  193.67  109.47
  -2  36   1   95.43  103.35
  -2  36   1  164.30   84.02
  -2  36   1   44.25   83.12
  -2  36   1   92.60   61.52
  -1 -36   1   26.16   84.03
   1 -36  -1   -0.19   62.16
  -1 -36   1  -39.47   70.84
  -1 -36   1   -4.02   25.82
  -1 -36   1   67.76   63.07
  -1  36   1   33.67   71.56
  -1  36   1   -3.57   41.12
  -1  36   1  145.22   79.70
   1  36  -1   23.17   59.51
   1  36  -1   70.36   56.29
   1  36  -1  -23.17   53.28
   0 -36   1  120.56   71.59
   0 -36  -1  -26.41   68.31
   0  36  -1   97.76   69.52
   0  36  -1   -9.51   69.91
   0  36   1   67.60   72.14
   0  36   1   13.25   68.02
   0  36   1   58.78   92.28
   0  36  -1  119.31  106.13
  -1 -36  -1   18.82   62.50
  -1 -36  -1  -10.76   28.96
  -1 -36  -1  -87.94   67.12
   1 -36   1   16.40   61.19
   1  36   1  -14.82   54.98
  -1  36  -1  100.93   57.21
  -1  36  -1   10.55   72.65
  -1  36  -1  -28.43   96.97
  -1  36  -1   47.92   59.58
  -1  36  -1  -52.25   21.91
   1  36   1   -0.67   75.62
  -2 -36  -1  -15.64   71.47
   2 -36   1  436.95  145.43
  -2 -36  -1   37.07   72.85
  -2 -36  -1   73.09   70.76
  -2 -36  -1   64.20   53.77
   2  36   1   36.49   45.41
   2  36   1   97.75   70.20
  -2  36  -1 -123.82   87.85
  -2  36  -1   18.03   75.12
  -2  36  -1  -48.19  100.17
  -2  36  -1   83.58   70.27
  -2  36  -1  -18.45   80.11
  -2  36  -1  -12.58   51.08
  -1 -37   1  179.45   65.71
  -1 -37   1  170.56   78.96
  -1 -37   1  105.45   80.61
   1 -37  -1  191.87  103.64
  -1 -37   1  -21.79   48.57
  -1  37   1   34.21   78.19
   1  37  -1  104.18   78.47
  -1  37   1  172.30   97.39
   1  37  -1   60.53   53.77
   1  37  -1   33.13   48.52
  -1  37   1 -131.54  113.49
   0 -37   1    7.47   63.59
   0 -37  -1   34.58   66.77
   0  37   1  183.55   68.09
   0  37  -1   -7.91   61.48
   0  37  -1   38.10   96.02
   0  37   1  -67.55  102.04
   0  37   1  -47.30   74.64
   0  37  -1   81.01   72.58
  -1 -37  -1   33.68   66.50
  -1 -37  -1  132.20   93.54
  -1 -37  -1  -13.65   26.83
   1 -37   1  170.23   81.48
  -1 -37  -1   12.62   84.46
  -1  37  -1   21.50   81.55
  -1  37  -1   -4.22   58.72
   1  37   1  -95.95   71.46
  -1  37  -1  145.04  101.78
   1  37   1   65.13   68.55
   1 -38  -1  -51.77   87.57
   1 -38  -1   44.27   51.47
  -1 -38   1   25.00   60.48
  -1 -38   1   60.17   64.71
  -1  38   1    9.74   49.84
  -1  38   1   29.56   65.07
   1  38  -1   82.99   52.42
   1  38  -1   30.96   47.42
   0 -38  -1   82.73   62.67
   0 -38   1   41.77   62.62
   0  38   1  126.17  111.68
   0  38   1   71.65   78.71
   0  38  -1   15.81   76.47
   0  38  -1   59.55   65.41
   0  38   1    6.83   62.56
   1 -38   1   66.10   61.84
  -1 -38  -1   90.55   76.13
  -1 -38  -1   86.36   73.73
  -1  38  -1  332.42  130.27
   1  38   1  153.14   57.61
  -1  38  -1   45.28   85.52
   1  38   1   14.78   77.80
  -1  38  -1  136.17   77.95
   6   0  -2   -5.41   59.46
   6   0  -2   37.89   71.54
   6   0  -2   21.67   94.25
   6   0  -2  -18.90  112.61
   6   0  -2  104.24  107.12
   5   0  -2  318.21   90.31
   5   0  -2   64.46   69.51
   5   0  -2  257.34  106.02
   5   0  -2   64.22   85.20
   5   0  -2  117.73   91.25
   5   0  -2  132.40   97.98
   4   0  -2 2043.28  676.24
   4   0  -2 1614.82  678.30
   4   0  -2 2314.24  676.15
   3   0  -2  211.54   94.34
  -2   0   2 3824.10 1301.51
   1   0  -2    9.51   23.58
  -1   0   2   73.64   27.75
  -1   0   2  152.86   43.20
   0   0  -2  939.78  278.17
   0   0   2  689.34  265.32
   0   0   2  736.27  267.29
   0   0   2  919.13  278.29
  -1   0  -2  122.35   64.75
   1   0   2  210.51   66.85
   2   0   2  207.08   84.30
   3   0   2  214.90   89.57
   4   0   2  173.96  108.81
   4   0   2   58.30   65.16
   4   0   2   48.22   67.54
   4   0   2  138.15   78.37
   4   0   2   68.09   58.31
   5   0   2   45.85   67.80
   5   0   2   28.24   52.25
   5   0   2   88.70   71.49
   5   0   2   34.29   75.48
   5   0   2    8.93   74.71
   5   0   2  -38.63   78.45
   6   0   2  552.42  165.40
   6   0   2  514.85  176.13
   6   0   2  300.72  181.11
   6   0   2  199.54  175.85
   6  -1  -2   84.85   67.45
   6  -1  -2  -34.83   59.56
   6  -1  -2   59.09  105.47
   6  -1  -2   95.41  103.57
   6  -1  -2  -35.44   91.52
   6  -1  -2  -27.17  131.47
   6   1  -2  -24.03  107.91
   6   1  -2   52.48  106.80
   6   1  -2  -43.75   96.16
   6   1  -2   40.11  109.00
   6   1  -2   62.76   61.99
   6   1  -2 -113.29   86.54
   5  -1  -2   70.52  122.48
   5  -1  -2  148.68   98.23
   5  -1  -2  187.60  114.79
   5  -1  -2  645.80  158.49
   5  -1  -2  221.65  108.10
   5   1  -2  331.11  116.53
   5   1  -2  171.86  106.83
   5   1  -2  390.45  131.82
   5   1  -2  446.00  107.53
   5   1  -2  291.00  127.04
   4  -1  -2 4388.56 1484.31
  -4  -1   2 3940.70 1482.48
   4  -1  -2 5066.60 1487.12
   4  -1  -2 4587.98 1490.77
   4   1  -2 4004.44 1484.54
   4   1  -2 4327.13 1485.64
   4   1  -2 5092.45 1486.91
  -4   1   2 4240.03 1482.53
   3  -1  -2  717.43  252.30
  -3  -1   2  671.97  249.71
   3   1  -2  732.36  249.96
   2  -1  -2 5338.08 1770.48
   2   1  -2 5064.81 1770.61
   1  -1  -2  130.46   77.08
  -1  -1   2   90.32   73.98
  -1  -1   2  149.97   64.58
  -1   1   2  227.81   64.74
  -1   1   2  219.29   71.65
   0  -1  -2   74.87   57.19
   0  -1   2   24.65   32.88
   0  -1   2   89.26   55.59
   0  -1   2   40.24   22.57
   0  -1   2   40.65   31.93
   0   1   2  -14.72   34.49
   0   1  -2   75.92   56.01
   0   1   2   82.25   57.58
   0   1   2   30.63   23.53
   0   1   2   33.39   26.85
  -1  -1  -2 1293.57  419.85
  -1   1  -2 1254.33  419.89
   1   1   2 1120.32  420.91
   2  -1   2  763.61  274.71
   2   1   2  803.54  275.22
   3  -1   2 1621.59  490.79
   3   1   2 1235.93  490.04
   4  -1   2  534.55  231.79
   4  -1   2  648.42  231.73
   4  -1   2  840.45  236.72
   4  -1   2  886.75  241.27
   4   1   2  736.26  235.68
   4   1   2  607.24  234.62
   4   1   2  563.62  239.85
   4   1   2  352.18  239.31
   5  -1   2   40.86   58.53
   5  -1   2  -13.49   67.21
   5  -1   2  170.06   79.51
   5  -1   2  102.28   84.38
   5  -1   2  155.53   85.14
   5  -1   2  165.38   83.20
   5   1   2   47.12   75.75
   5   1   2  199.93   86.76
   5   1   2   83.08   83.88
   5   1   2   15.88   75.85
   5   1   2   72.68   65.56
   5   1   2  -43.40   77.66
   6  -1   2  -10.49   66.77
   6  -1   2   83.57   83.46
   6  -1   2 -103.64   88.32
   6  -1   2  121.78   58.58
   6  -1   2  -51.58  109.34
   6   1   2  151.24   82.61
   6   1   2   12.77   91.15
   6   1   2 -104.20  106.76
   6   1   2   31.35   60.73
   6  -2  -2   44.26   87.02
   6  -2  -2   58.77   93.64
   6  -2  -2  -15.57   34.39
   6  -2  -2   45.89   66.51
   6  -2  -2   -3.09  134.84
   6  -2  -2   80.35   94.57
   6   2  -2   24.66   64.77
   6   2  -2  -13.95  100.32
   6   2  -2   90.12  109.78
   6   2  -2   28.87   95.90
   6   2  -2  169.96  116.05
   6   2  -2   72.44   95.58
   5  -2  -2  -46.24   94.82
   5  -2  -2   54.50   73.44
   5  -2  -2  192.65   89.26
   5  -2  -2  210.82   70.41
   5  -2  -2  369.21  125.07
   5   2  -2  207.23   89.78
   5   2  -2  141.54   97.69
   5   2  -2   92.00   87.31
   5   2  -2  188.87   96.61
   5   2  -2   80.25   73.66
   5   2  -2  301.97   99.32
  -5   2   2  108.09   55.52
   4  -2  -2  653.67  252.39
   4  -2  -2  449.69  255.31
  -4  -2   2  674.26  245.14
   4   2  -2  958.06  252.38
  -4   2   2  726.18  246.41
   4   2  -2  737.16  252.18
  -3  -2   2  216.81   70.27
   3  -2  -2  151.82   82.32
  -3   2   2  153.03   58.19
   3   2  -2   84.38   74.40
   2  -2  -2 4650.22 1424.22
   2   2  -2 4108.12 1424.02
  -2   2   2 3897.67 1420.86
   1  -2  -2 1683.68  602.81
  -1  -2   2 1678.68  600.20
   1  -2  -2 1772.26  599.37
  -1   2   2 1742.26  600.99
  -1   2   2 1581.06  601.41
   1   2  -2 1942.48  599.39
   1   2  -2 1895.78  605.09
   0  -2   2 8733.40 2817.75
   0  -2   2 8239.16 2814.45
   0  -2  -2 8512.50 2817.90
   0  -2   2 8039.50 2813.85
   0   2  -2 8048.21 2817.27
   0   2   2 7465.77 2814.37
   0   2   2 8786.65 2817.88
   0   2  -2 8515.28 2817.99
   1  -2   2  301.83  101.71
  -1  -2  -2  268.95   97.50
   1   2   2  286.39  107.79
   2  -2   2 2382.87  782.30
   2   2   2 2194.32  782.66
   3  -2   2  453.44  176.99
   3   2   2  505.86  178.15
   4  -2   2  272.09   83.08
   4  -2   2   58.36   80.69
   4  -2   2   82.11   77.56
   4  -2   2  157.91   98.98
   4  -2   2   53.36   74.98
   4   2   2  292.01   82.31
   4   2   2  374.54  103.03
   4   2   2  107.57   80.79
   4   2   2   93.11   79.25
   4   2   2  142.41   87.36
   4   2   2  233.84   88.91
   5  -2   2   16.56   53.25
   5  -2   2   63.56   87.27
   5  -2   2  -45.57   74.35
   5  -2   2  141.47   76.12
   5  -2   2   47.15   75.03
   5  -2   2  -48.05   58.71
   5   2   2    4.03   71.15
   5   2   2  -35.10   75.51
   5   2   2  -73.06   50.66
   5   2   2  131.00   70.14
   5   2   2   93.76   75.75
   5   2   2   27.96   79.66
   6  -2   2  164.57   91.89
   6  -2   2   64.60   75.44
   6  -2   2   32.15   52.90
   6  -2   2  -34.35   95.05
   6  -2   2    5.79   63.69
   6   2   2   12.03   75.31
   6   2   2  125.31  103.51
   6   2   2   -3.19   57.57
   6   2   2   40.36   87.10
   6   2   2  -73.50  113.41
   6  -3  -2  -23.99   45.89
   6  -3  -2  -46.77  103.35
   6  -3  -2  -15.01   47.57
   6  -3  -2  117.72   97.99
   6  -3  -2   29.70   91.95
   6  -3  -2   98.34   83.03
   6   3  -2   -6.61   46.16
   6   3  -2   -8.34  104.46
   6   3  -2  -29.15   88.08
   6   3  -2  -72.60   94.64
   6   3  -2    6.25   68.44
   6   3  -2  -71.02   86.46
   5  -3  -2  155.89  112.65
   5  -3  -2  255.72   94.18
   5  -3  -2   88.82   85.09
   5  -3  -2   71.94   61.87
   5  -3  -2  104.00   61.84
   5  -3  -2  103.68   72.64
  -5  -3   2   42.40   38.11
   5   3  -2  133.61   75.87
   5   3  -2   -8.37   80.80
   5   3  -2   62.77   62.90
   5   3  -2  153.10   79.21
   5   3  -2  297.62   93.99
  -5   3   2  117.40   40.12
   5   3  -2   40.35   95.06
   4  -3  -2 1603.30  462.43
   4  -3  -2 1142.14  467.77
  -4  -3   2 1447.28  459.78
   4  -3  -2 1452.62  467.98
   4  -3  -2  997.83  463.57
   4  -3  -2 1438.16  462.27
   4   3  -2 1034.68  466.61
   4   3  -2 1422.45  463.66
  -4   3   2 1310.81  459.68
   4   3  -2 1068.38  466.49
   4   3  -2 1417.19  462.13
   4   3  -2 1298.00  464.01
   4   3  -2 1543.99  464.04
   3  -3  -2 2113.93  611.68
  -3  -3   2 1814.72  605.01
   3   3  -2 1427.79  609.50
  -2  -3   2  286.96  121.17
  -2   3   2  359.26  115.17
  -2   3   2  296.67  120.32
  -1  -3   2  389.77  223.40
   1  -3  -2  605.52  206.35
  -1  -3   2  652.95  207.73
  -1   3   2  681.04  213.07
   1   3  -2  609.40  206.40
   0  -3   2   86.47   34.69
   0  -3   2   58.65   44.87
   0  -3   2   -0.54   63.36
   0  -3  -2   55.58   37.06
   0  -3   2   90.94   69.47
   0  -3  -2   70.66   64.34
   0  -3   2   83.84   32.35
   0   3   2  105.61   68.24
   0   3   2   34.68   31.46
   0   3  -2   48.67   66.21
   0   3  -2   62.47  112.08
   0   3   2   54.80   40.00
   0   3   2  105.69   34.43
   0   3  -2   31.58   37.88
  -1  -3  -2  307.18  115.83
   1   3   2  474.70  134.04
  -1   3  -2  323.95  116.52
   2  -3   2  738.54  264.47
   2   3   2  776.17  266.89
   3  -3   2  757.12  264.02
   3   3   2  731.08  266.99
   4  -3   2  615.40  185.94
   4  -3   2  585.80  172.50
   4  -3   2  147.01  199.79
   4  -3   2  537.23  173.70
   4  -3   2  322.68  162.25
   4   3   2  446.63  165.44
   4   3   2  456.34  168.62
   4   3   2  472.36  185.01
   4   3   2  417.95  171.51
   4   3   2  219.63  173.34
   4   3   2  813.03  187.92
   5  -3   2    5.94   66.04
   5  -3   2   32.83   79.56
   5  -3   2   16.49   69.71
   5  -3   2   48.39   61.90
   5  -3   2   25.95   48.01
   5  -3   2   53.01   81.98
   5   3   2    1.99   78.34
   5   3   2   69.53   79.98
   5   3   2   22.23   72.84
   5   3   2  -72.51   69.04
   5   3   2  -25.23   70.21
   5   3   2  -25.16   65.84
   6  -3   2   25.82   96.07
   6  -3   2  210.88   79.72
   6  -3   2   -5.51   60.87
   6  -3   2   82.14   79.78
   6  -3   2  113.81   87.47
   6   3   2   14.61   79.30
   6   3   2   45.26   60.32
   6   3   2   19.05  111.54
   6   3   2   86.87   91.54
   6   3   2   19.02   90.54
   6  -4  -2  -52.57   93.06
   6  -4  -2   14.48   56.16
   6  -4  -2   91.08   97.32
   6  -4  -2   79.01  125.03
   6  -4  -2   67.31   70.76
   6  -4  -2  227.22   72.97
   6   4  -2   76.30   77.22
   6   4  -2  107.17  101.47
   6   4  -2  -32.78  102.07
   6   4  -2   50.60   88.49
   6   4  -2  148.93   89.34
   6   4  -2  171.73   74.04
   5  -4  -2  196.63  107.56
   5  -4  -2  125.20   88.12
   5  -4  -2  482.92  118.87
   5  -4  -2  169.82   94.89
   5  -4  -2  458.67  111.65
   5  -4  -2  -48.15  110.19
   5   4  -2  329.75  113.54
   5   4  -2  460.09  107.06
   5   4  -2  169.87   89.38
  -5   4   2  143.93   82.39
   5   4  -2  617.09  125.23
   5   4  -2   65.39  106.85
   5   4  -2  358.92  106.61
   4  -4  -2  177.68   91.51
   4  -4  -2   28.61   67.21
  -4  -4   2  215.23   63.70
   4  -4  -2   69.05   86.01
   4  -4  -2  302.40   84.21
   4  -4  -2  338.75   83.36
   4   4  -2   96.33   84.25
   4   4  -2  272.41   78.72
   4   4  -2   86.01   68.37
  -4   4   2   40.96   58.10
   4   4  -2  101.24   67.33
   3  -4  -2  343.63  143.92
   3   4  -2  412.03  147.46
   2  -4  -2  857.31  254.41
  -2  -4   2  782.14  244.15
  -2  -4   2  678.25  249.18
  -2   4   2  614.64  243.96
  -2   4   2  639.55  246.87
   2   4  -2  814.58  254.11
  -1  -4   2 2086.19  752.47
  -1  -4   2 2137.17  735.23
  -1  -4   2 2026.59  738.05
   1  -4  -2 2056.16  735.00
   1  -4  -2 2277.05  738.97
  -1   4   2 2456.39  752.34
   1   4  -2 2456.66  738.19
   1   4  -2 2087.95  748.84
  -1   4   2 2025.40  735.35
  -1   4   2 2186.34  737.47
   0  -4   2 1002.45  314.62
   0  -4  -2 1041.02  313.62
   0  -4  -2  809.87  295.28
   0  -4   2  738.53  295.23
   0   4  -2  728.44  295.83
   0   4   2 1060.13  298.31
   0   4   2  836.31  295.92
   0   4  -2  917.33  309.93
   0   4   2  965.73  315.29
   1  -4   2  306.89   97.07
  -1   4  -2  225.63   93.05
   2  -4   2  117.13   59.25
   2   4   2   86.68   68.83
   3  -4   2  492.11  180.81
   3   4   2  513.15  183.80
   4  -4   2   38.34   50.59
   4  -4   2  127.10   75.86
   4  -4   2  -10.33   69.45
   4  -4   2   38.27   49.70
   4   4   2   16.19   63.31
   4   4   2  190.53   66.04
   4   4   2  152.07   72.40
   4   4   2   22.81   56.64
   4   4   2   69.76   73.53
   4   4   2   59.39   83.02
   5  -4   2   -3.47   56.24
   5  -4   2  128.22   74.12
   5  -4   2 -116.01   73.35
   5  -4   2   90.88   78.90
   5  -4   2  -19.49   49.16
   5  -4   2  110.14   82.18
   5   4   2  -20.55   68.64
   5   4   2    0.83   80.02
   5   4   2   19.89   73.82
   5   4   2   18.93   72.97
   5   4   2    4.89   65.64
   5   4   2   -9.00   83.77
   6  -4   2  221.26   96.65
   6  -4   2  295.09   89.54
   6  -4   2  280.58  116.71
   6  -4   2   98.13   95.87
   6   4   2   96.26  105.88
   6   4   2  284.63  106.10
   6   4   2  159.81  111.38
   6   4   2  233.78  101.70
   6   4   2  149.18  124.95
   6  -5  -2   68.88  127.11
   6  -5  -2   97.92   95.06
   6  -5  -2   43.16   59.12
   6  -5  -2   81.09  131.99
   6  -5  -2  164.46  101.40
   6   5  -2   81.24   75.99
   6   5  -2  -61.76   79.10
   6   5  -2   23.22   61.48
   6   5  -2    3.67   72.13
   6   5  -2   32.06   99.86
  -5  -5   2  600.36  195.32
   5  -5  -2  344.36  212.74
   5  -5  -2  450.30  205.53
   5  -5  -2  909.40  224.37
   5   5  -2  393.80  212.49
  -5   5   2  653.60  197.09
   5   5  -2  550.07  207.27
  -5   5   2  508.44  196.01
   5   5  -2  665.92  215.29
   5   5  -2  405.70  203.78
   5   5  -2  418.29  211.21
  -4  -5   2   96.76   42.36
   4  -5  -2  151.31   72.36
   4  -5  -2  110.10   66.31
   4  -5  -2  -58.22   92.99
   4  -5  -2   37.88   76.80
   4  -5  -2   98.85   79.49
  -4  -5   2    6.14   21.16
   4   5  -2   19.26   60.77
  -4   5   2   44.69   40.56
   4   5  -2   31.51   66.48
   4   5  -2   68.15   47.73
  -4   5   2   17.19   23.17
   4   5  -2   -9.46   61.34
   4   5  -2  107.79   72.29
   4   5  -2   64.50   65.22
   3  -5  -2  384.36  144.11
  -3  -5   2  323.40  135.11
  -3  -5   2  476.27  132.52
   3   5  -2  479.48  153.63
  -3   5   2  357.58  129.24
  -3   5   2  229.09  134.37
  -2  -5   2  265.08   93.20
   2   5  -2  190.95   94.35
  -1  -5   2   74.50  115.85
  -1  -5   2  176.84   64.77
   1  -5  -2   65.48  104.75
  -1  -5   2  388.30   80.87
   1   5  -2   66.18  102.61
  -1   5   2  208.56   66.48
   1   5  -2  172.44   77.11
   1   5  -2   85.88  109.73
  -1   5   2   88.19  123.09
   1   5  -2  185.74   67.74
   0  -5   2  -53.22   30.12
   0  -5   2   39.25   52.20
   0  -5   2  -20.02   91.28
   0  -5  -2  -33.87   30.40
   0  -5   2  -17.68   30.86
   0  -5  -2  -41.06   75.57
   0   5  -2  -15.04   33.80
   0   5   2   16.45   27.49
   0   5   2  -84.59   91.51
   0   5   2  -59.62   38.48
   0   5  -2   84.88   75.92
   0   5   2  -48.86   32.01
   0   5  -2   13.33   76.51
  -1  -5  -2  880.75  300.14
   1  -5   2 1087.42  303.75
  -1   5  -2  795.42  316.48
   1   5   2  973.94  303.30
   1   5   2  772.61  298.33
  -1   5  -2  870.57  300.28
   2  -5   2  217.30  113.98
  -2  -5  -2  369.80  107.51
  -2  -5  -2  288.41  106.72
   2   5   2  274.40  123.16
   3  -5   2 4657.91 1524.01
   3   5   2 4283.88 1524.12
   4  -5   2   71.46   71.46
   4  -5   2  123.66   48.37
   4  -5   2  132.85  111.77
   4  -5   2  -45.19   41.06
   4  -5   2   67.08   64.63
   4  -5   2  112.37  103.96
   4   5   2   50.01   56.90
   4   5   2  -45.96   58.10
   4   5   2  112.80   77.13
   4   5   2  -26.82   69.26
   4   5   2    5.54   60.46
   4   5   2  134.77   73.63
   5  -5   2   54.60   87.97
   5  -5   2  -16.95   60.34
   5  -5   2  224.07   80.75
   5  -5   2  156.61   90.61
   5  -5   2    3.41   85.68
   5  -5   2  108.10   64.26
   5   5   2  117.74   74.41
   5   5   2   26.11   77.88
   5   5   2  178.23   82.01
   5   5   2   95.60   82.36
   5   5   2  127.15   97.72
   6  -5   2   49.94   87.92
   6  -5   2  249.97   74.52
   6  -5   2   15.13   85.74
   6  -5   2   33.30   63.55
   6   5   2   78.73   83.22
   6   5   2  -44.97   87.47
   6   5   2   71.52   75.96
   6   5   2  276.28   74.12
   6   5   2  117.80  100.12
   6  -6  -2  124.03   79.91
   6  -6  -2  113.11   96.65
   6  -6  -2   88.05   69.17
   6  -6  -2  189.46  113.43
   6  -6  -2  204.46  117.57
   6   6  -2  421.51  125.70
   6   6  -2  218.22   91.28
   6   6  -2  179.30   97.00
  -6   6   2   53.75   54.44
   6   6  -2  106.12   93.00
   6   6  -2  279.69   76.18
   5  -6  -2  213.59   90.26
  -5  -6   2    4.35   41.12
  -5  -6   2   52.73   39.54
   5  -6  -2   59.13   87.05
   5  -6  -2   22.59   32.80
   5  -6  -2   97.64   59.34
   5  -6  -2   71.14   89.73
   5  -6  -2   40.96   77.89
   5   6  -2  130.71   80.76
   5   6  -2  -41.07   85.59
   5   6  -2   57.54  104.20
   5   6  -2  127.68   76.89
  -5   6   2    1.63   46.61
   5   6  -2  105.82   50.18
   4  -6  -2  229.18  104.93
   4  -6  -2  150.54   86.21
   4  -6  -2  182.20   93.66
   4  -6  -2   91.79  100.66
   4  -6  -2  184.34   94.32
  -4  -6   2  189.06   80.01
  -4  -6   2  205.77   73.64
   4   6  -2  132.63  102.27
   4   6  -2  208.45   90.96
  -4   6   2  150.38   79.61
   4   6  -2  318.92   86.94
   4   6  -2  129.25   91.37
   4   6  -2  375.19  136.99
   4   6  -2  302.08  108.08
  -3  -6   2  235.25   53.92
  -3  -6   2  103.85   55.81
   3  -6  -2  139.42   81.59
  -3  -6   2   79.31   66.69
   3   6  -2  210.13   82.95
  -3   6   2   28.65   55.15
  -3   6   2  176.71   57.44
  -3   6   2   83.47   66.08
  -2  -6   2   69.75   36.65
   2  -6  -2   89.88   66.88
  -2  -6   2  -23.27   59.08
   2   6  -2   39.97   63.10
  -2   6   2   63.78   54.46
  -2   6   2   62.82   39.14
  -1  -6   2 2268.38  824.97
   1  -6  -2 2425.54  824.91
  -1  -6   2 2741.62  828.20
  -1  -6   2 2172.75  811.46
  -1  -6   2 2381.70  808.18
   1  -6  -2 2327.48  808.40
  -1   6   2 2362.76  808.48
  -1   6   2 2462.88  810.99
   1   6  -2 2751.00  811.34
   1   6  -2 2009.42  830.47
   1   6  -2 2420.88  825.69
   1   6  -2 2026.12  808.26
  -1   6   2 2802.38  828.95
   0  -6   2  336.90  136.13
   0  -6  -2  278.62  100.10
   0  -6   2  357.02   99.48
   0  -6   2  206.68  114.82
   0  -6  -2  145.49  130.32
   0  -6   2  205.21  100.22
   0  -6   2  257.27  134.62
   0   6   2  304.19  100.10
   0   6  -2  209.74  132.92
   0   6   2  274.74   99.13
   0   6  -2  282.99  142.49
   0   6   2  321.88  134.99
   0   6   2  216.66  107.53
  -1  -6  -2  353.16  140.34
   1  -6   2  258.99   94.59
   1  -6   2  221.06  101.72
  -1   6  -2  218.68  135.02
   1   6   2  242.80   92.29
  -1   6  -2  174.38  132.53
   1   6   2  369.30  102.78
   2  -6   2  633.80  183.86
  -2  -6  -2  399.26  177.61
  -2  -6  -2  519.39  177.99
   2   6   2  645.21  188.40
   3  -6   2  601.57  229.82
   3   6   2  703.67  235.83
   4  -6   2   22.73   65.80
   4  -6   2   13.36   39.35
   4  -6   2   48.78   67.09
   4  -6   2   -7.26   44.34
   4  -6   2   39.81   64.31
   4  -6   2   72.76   72.13
   4   6   2   62.34   70.02
   4   6   2   69.04   93.57
   4   6   2  -37.81   69.34
   4   6   2  -13.56   55.70
  -4   6  -2   56.50   45.94
   4   6   2    9.01   65.09
   4   6   2   68.10   57.03
   5  -6   2   18.47   78.69
   5  -6   2   75.76   81.59
   5  -6   2   60.49   50.38
   5  -6   2    6.65   51.67
   5  -6   2    7.31   84.50
   5  -6   2   54.11   91.09
   5   6   2   52.13   95.47
   5   6   2  164.21   81.84
   5   6   2  -13.11   71.50
   5   6   2   91.34   67.15
   5   6   2  170.99   71.54
   6  -6   2   80.21   74.46
   6  -6   2  -11.16   31.15
   6  -6   2  -43.09   25.96
   6  -6   2   -7.68   74.04
   6  -6   2  416.08  150.80
   6  -6   2   86.82   88.10
   6   6   2  176.23   64.27
   6   6   2  -43.10   93.80
   6   6   2   52.43   86.16
   6   6   2   28.86   37.78
   6   6   2  131.62   82.50
   6  -7  -2  -26.61   55.26
  -6  -7   2  -13.77   29.76
   6  -7  -2   75.89   99.42
   6  -7  -2   88.73  100.32
   6  -7  -2   50.96   92.09
   6  -7  -2  -71.03   86.57
   6   7  -2   51.45   62.22
   6   7  -2  266.75   77.37
   6   7  -2   35.40  156.90
  -6   7   2  -18.43   31.29
   6   7  -2   73.93  109.13
  -5  -7   2  142.85   51.91
   5  -7  -2   24.58   53.05
   5  -7  -2  -35.98   86.19
   5  -7  -2  133.93   87.26
   5  -7  -2  263.42   86.28
   5  -7  -2  -17.87   90.50
   5   7  -2  -20.10   71.93
   5   7  -2  -62.72   94.08
  -5   7   2   53.05   55.11
   5   7  -2   91.74   68.52
   5   7  -2  157.12  105.74
   5   7  -2  192.57  104.63
   5   7  -2  109.61   83.55
  -4  -7   2   71.90   49.80
   4  -7  -2  117.41   84.12
  -4  -7   2   12.27   35.42
   4  -7  -2  152.12   66.24
   4  -7  -2  137.78   64.30
   4  -7  -2   41.88   78.96
   4  -7  -2  149.14   62.06
  -4   7   2   63.73   37.41
   4   7  -2  102.11  108.89
   4   7  -2  101.48   78.99
   4   7  -2  -37.59   66.78
   4   7  -2  131.06   61.06
   4   7  -2   73.52   63.28
  -4   7   2   90.25   48.30
   4   7  -2   11.45   79.69
  -3  -7   2 3348.15 1141.15
   3  -7  -2 3068.49 1143.03
  -3  -7   2 3381.87 1137.60
   3   7  -2 3658.34 1142.34
  -3   7   2 3371.82 1140.34
  -3   7   2 3245.63 1138.20
  -2  -7   2  111.71   62.71
   2  -7  -2  126.15   86.88
  -2  -7   2  227.89   64.33
   2   7  -2  212.29   84.55
  -2   7   2  139.70   59.23
  -1  -7   2   66.40  128.36
   1  -7  -2   83.64  123.02
  -1  -7   2  353.52   89.94
  -1  -7   2  256.13   82.26
  -1  -7   2  151.32   71.61
   1  -7  -2  280.78   74.66
  -1  -7   2  -24.44  119.84
   1   7  -2  271.80   74.49
  -1   7   2  154.95   72.21
  -1   7   2   -2.43  127.38
   1   7  -2   71.57   85.16
  -1   7   2  271.77   74.49
   0  -7   2   11.70   61.91
   0  -7   2   54.48   40.94
   0  -7   2  121.89  105.08
   0  -7  -2 -116.08  110.67
   0  -7  -2   36.31   44.51
   0  -7   2  -16.37   42.30
   0   7  -2  -29.66  100.48
   0   7   2 -153.57   52.77
   0   7   2   13.16   39.57
   0   7  -2   33.12   44.37
   0   7   2    0.48  101.24
   0   7   2   27.91   44.33
   1  -7   2  -38.59   37.70
   1  -7   2  250.72  102.94
  -1   7  -2  106.90  104.29
  -1   7  -2   57.75   97.46
   1   7   2  -62.34   49.64
   1   7   2  -15.67   30.96
  -2  -7  -2  482.95  168.00
  -2  -7  -2  476.16  168.43
   3  -7   2  129.54   74.56
   3   7   2  163.29   86.03
  -4  -7  -2  -13.53   19.13
   4  -7   2  -50.13   66.68
   4  -7   2   29.60   38.89
   4  -7   2  -78.23   66.40
   4  -7   2   -4.21   55.55
   4  -7   2  -21.52   46.07
   4  -7   2   -5.44   59.43
   4   7   2  -71.18   73.00
   4   7   2   46.73   56.59
   4   7   2  -23.71   58.04
   4   7   2   10.61   63.69
   4   7   2 -108.24   50.20
  -4   7  -2   41.15   27.91
   5  -7   2  -15.07   94.29
   5  -7   2  102.36   78.47
   5  -7   2  -42.28   46.02
   5  -7   2   15.56   78.80
   5  -7   2   92.66   93.87
   5  -7   2   19.77   50.73
   5   7   2   44.65   75.02
   5   7   2   37.70   66.86
  -5   7  -2  -21.42   28.32
   5   7   2   53.65   70.88
   5   7   2   71.51   97.42
   5   7   2  181.48   66.11
   6  -7   2   10.05   24.51
   6  -7   2   26.95   90.22
   6  -7   2    9.22   70.24
   6  -7   2  -45.81   24.87
   6  -7   2   54.14   78.99
   6  -7   2 -265.54   92.54
   6   7   2  -22.36   82.04
   6   7   2   56.62  101.15
   6   7   2  -11.40   75.53
   6   7   2  -72.70   28.38
   6   7   2    7.26   64.53
   6  -8  -2  226.17  135.06
   6  -8  -2   77.62  121.24
   6  -8  -2  135.20   55.06
  -6  -8   2   15.23   29.22
   6  -8  -2  -93.96  100.72
   6   8  -2  -80.04   34.49
   6   8  -2   80.28  111.07
   6   8  -2 -124.62   98.68
   6   8  -2   37.48  159.25
  -6   8   2   19.06   31.45
   5  -8  -2  192.72   89.88
   5  -8  -2  173.47   95.76
   5  -8  -2  345.56  114.18
   5  -8  -2   87.17  105.47
   5  -8  -2  275.71   81.44
   5   8  -2  159.52   86.73
   5   8  -2  216.21   96.96
  -5   8   2  163.39   72.92
   5   8  -2  230.21  118.30
   5   8  -2   17.25   99.59
   5   8  -2  102.93   76.39
   5   8  -2  100.92  107.11
   4  -8  -2    8.55   81.19
   4  -8  -2  302.61   97.10
   4  -8  -2  162.45  154.39
   4  -8  -2   85.40   80.72
   4  -8  -2   16.11   95.25
  -4  -8   2  189.69   71.06
   4   8  -2  130.05   86.46
  -4   8   2  130.67   68.82
   4   8  -2  -27.18   88.73
   4   8  -2  370.49   97.81
   4   8  -2  260.31   80.37
   4   8  -2   73.53   76.54
   4   8  -2  382.20   98.61
  -3  -8   2  428.61  157.12
   3  -8  -2  579.08  182.57
  -3   8   2  419.64  157.52
   3   8  -2  586.27  174.37
   2  -8  -2  721.53  196.28
  -2  -8   2  373.47  183.75
  -2  -8   2  552.12  176.93
  -2  -8   2  462.18  174.79
  -2   8   2  486.21  176.59
   2   8  -2  646.14  188.63
  -2   8   2  460.77  182.96
   1  -8  -2  530.19  152.97
  -1  -8   2  362.81  162.95
   1  -8  -2  325.66  185.38
  -1  -8   2  390.51  149.54
  -1  -8   2  342.87  152.35
  -1  -8   2  408.38  151.34
  -1   8   2  538.48  151.78
  -1   8   2  411.37  157.51
   1   8  -2  509.48  152.91
  -1   8   2  476.01  193.54
   1   8  -2  428.55  152.63
  -1   8   2  327.57  152.19
   1   8  -2  456.17  185.20
   0  -8   2 2183.73  747.34
   0  -8   2 1875.45  744.50
   0  -8  -2 1998.56  723.16
   0  -8   2 1798.34  722.68
   0  -8  -2 2040.38  744.95
   0  -8   2 2418.77  728.36
   0   8   2 2295.07  748.90
   0   8  -2 2093.82  746.24
   0   8   2 2248.64  725.49
   0   8   2 2377.25  724.39
   0   8   2 2119.17  722.90
   0   8  -2 2156.73  745.55
  -1  -8  -2 1005.79  368.43
  -1  -8  -2 1002.32  334.50
   1  -8   2  833.89  336.96
   1  -8   2 1081.69  357.77
  -1   8  -2 1208.67  369.52
  -1   8  -2 1069.62  334.83
   1   8   2  821.70  335.33
   1   8   2  916.62  340.54
  -1   8  -2 1113.58  360.46
   1   8   2  966.75  355.45
  -2  -8  -2 1010.71  312.26
   2  -8   2  981.83  320.71
  -2  -8  -2  746.78  316.12
  -2   8  -2  877.85  312.39
  -3  -8  -2   -0.71   39.43
   3  -8   2  113.69   70.69
  -3  -8  -2  114.57   34.66
   3   8   2   64.52   77.63
  -3   8  -2  103.62   37.34
   4  -8   2  143.51   64.09
   4  -8   2  206.80   59.22
   4  -8   2  235.11   73.86
   4  -8   2   30.49   40.56
   4  -8   2  174.07   83.56
  -4  -8  -2    8.65   24.40
   4  -8   2   36.03   77.49
  -4   8  -2   54.29   31.58
   4   8   2   67.68   74.67
   4   8   2   23.53   50.92
   4   8   2   58.41   89.39
   4   8   2   20.82   68.54
   5  -8   2   15.84   83.67
   5  -8   2   12.80   68.62
   5  -8   2  161.17   98.03
   5  -8   2   88.38   72.95
  -5  -8  -2   28.91   30.78
   5  -8   2  -53.18   44.30
   5  -8   2  200.04   56.43
  -5   8  -2   76.21   36.08
   5   8   2   11.61   85.64
   5   8   2   40.71   82.75
  -5   8  -2   42.98   33.18
   5   8   2   87.91   59.34
   5   8   2   22.54   40.54
   5   8   2   25.74  101.64
   6  -8   2  -16.92   22.41
   6  -8   2  -19.48   66.60
   6  -8   2  126.87   75.25
   6  -8   2   -4.36   25.07
   6  -8   2   60.97   90.21
   6   8   2  -44.03   51.91
   6   8   2  153.22   88.74
   6   8   2   70.59  100.42
   6   8   2  -24.46   78.83
   6  -9  -2   13.55   50.76
   6  -9  -2  -26.66   92.58
  -6  -9   2    0.15   28.07
   6  -9  -2   17.67   68.71
   6  -9  -2   91.56   89.86
   6   9  -2  101.68  127.26
   6   9  -2  129.40   89.78
   6   9  -2  -50.90   94.70
   6   9  -2   10.50   79.61
   6   9  -2  -30.66   32.26
  -6   9   2  -26.80   30.65
   5  -9  -2  297.39  156.06
   5  -9  -2  201.10  131.48
   5  -9  -2  194.85  112.69
  -5  -9   2  242.12   99.74
   5  -9  -2  170.90  101.67
   5  -9  -2  355.68  124.79
  -5  -9   2  296.29   96.44
   5   9  -2  271.89  128.73
   5   9  -2  431.03  132.97
   5   9  -2  255.49  102.19
  -5   9   2  223.40  104.60
   5   9  -2  238.01  125.11
  -5   9   2  348.11  100.92
   5   9  -2   22.09  128.19
   5   9  -2  280.86  110.81
  -4  -9   2  510.42  177.70
   4  -9  -2  382.00  200.30
   4  -9  -2  310.09  180.03
   4  -9  -2  213.04  196.46
  -4  -9   2  575.84  181.26
   4  -9  -2  259.03  183.55
   4  -9  -2  781.94  188.25
  -4   9   2  669.98  182.66
   4   9  -2  462.48  180.23
  -4   9   2  441.31  178.04
   4   9  -2  636.36  193.88
   4   9  -2  740.17  186.68
   4   9  -2  765.62  204.55
   4   9  -2  492.30  195.14
  -3  -9   2  189.88   86.26
   3  -9  -2  193.40  103.83
  -3  -9   2  136.20   68.01
   3   9  -2  284.21   94.91
  -3   9   2  132.08   69.43
  -3   9   2  196.73   74.96
  -3   9   2  293.92   86.44
  -2  -9   2  127.38   43.33
  -2  -9   2   27.21   65.44
  -2  -9   2    3.60   31.72
  -2   9   2   82.23   60.80
   2   9  -2   47.05   69.34
   1  -9  -2 -159.03  100.63
  -1  -9   2   -3.57   70.12
  -1  -9   2    1.39   33.95
  -1  -9   2  -39.15  111.80
  -1  -9   2   72.73   40.60
   1  -9  -2    5.92   46.87
   1   9  -2   44.46   40.56
  -1   9   2  -58.08   41.45
  -1   9   2   50.54   60.75
  -1   9   2   31.87   33.30
  -1   9   2 -113.80  117.71
   1   9  -2   45.52   86.63
  -1   9   2   34.43   41.21
   1   9  -2   51.33   45.56
   1   9  -2   43.17   99.84
   0  -9   2   66.46   87.01
   0  -9   2  109.81   56.70
   0  -9   2   97.93   53.34
   0  -9   2   94.65  122.37
   0  -9  -2  122.65   56.04
   0  -9  -2  162.21  125.55
   0   9   2   69.09  118.78
   0   9   2   90.22   69.04
   0   9  -2   70.76  121.20
   0   9  -2   51.27   56.09
   0   9   2   46.77   55.58
   0   9  -2  159.20  120.35
   0   9   2   51.80   59.34
   1  -9   2  918.30  281.90
  -1  -9  -2  719.83  304.03
   1  -9   2  832.36  302.14
  -1  -9  -2  821.50  275.22
  -1  -9  -2  901.78  280.46
  -1   9  -2  717.43  279.04
   1   9   2  864.45  282.93
  -1   9  -2  705.33  304.04
   1   9   2  827.69  276.76
  -1   9  -2  670.15  302.65
  -1   9  -2  785.82  275.56
  -2  -9  -2   76.82   37.51
  -2  -9  -2   89.53   44.77
   2  -9   2   21.36   65.00
  -2   9  -2   75.55   37.46
  -3  -9  -2 1210.42  392.87
  -3  -9  -2 1276.17  390.83
   3  -9   2 1308.36  400.61
  -3   9  -2  975.65  391.15
  -3   9  -2 1045.29  392.38
   4  -9   2  602.06  152.92
  -4  -9  -2  363.25  131.43
   4  -9   2  233.53  144.08
   4  -9   2  512.74  151.41
   4  -9   2  144.11  153.28
   4  -9   2  430.87  144.82
   4   9   2   71.89  157.26
   4   9   2  528.71  149.47
   4   9   2  389.66  149.57
  -4   9  -2  345.92  133.18
   4   9   2  680.28  156.81
   5  -9   2   57.16   81.01
   5  -9   2  119.53   98.19
   5  -9   2   81.25   44.04
   5  -9   2  109.32   71.11
   5  -9   2   45.58   81.56
   5  -9   2  -27.61   24.73
  -5  -9  -2    5.36   29.07
   5   9   2   78.24   80.73
   5   9   2  -57.73   37.90
   5   9   2   46.49  102.55
   5   9   2   58.20   78.69
  -5   9  -2   50.67   33.14
  -5   9  -2  -16.10   33.20
   5   9   2   33.75   52.84
   6  -9   2   58.61   77.16
   6  -9   2   -5.97   85.12
   6  -9   2  116.61   90.71
   6  -9   2  -13.31   25.13
   6   9   2    2.95   87.15
   6   9   2   48.40   61.64
  -6   9  -2  107.76   42.79
   6   9   2   26.68  100.56
   6   9   2   83.11   83.21
   6 -10  -2   68.47  131.25
  -6 -10   2   -5.33   27.49
   6 -10  -2   30.87   46.21
   6 -10  -2  -37.93   84.85
   6 -10  -2  -37.05   93.14
   6 -10  -2 -160.55  126.93
   6  10  -2   23.48  104.33
  -6  10   2   11.22   32.80
   6  10  -2   26.17   82.28
   6  10  -2   -0.98   74.84
   6  10  -2  124.44   59.61
   5 -10  -2   46.35   76.82
   5 -10  -2   93.40   99.20
   5 -10  -2   67.01   55.99
   5 -10  -2   60.37   92.28
   5 -10  -2   82.55   90.77
  -5 -10   2   47.82   34.37
  -5 -10   2  -40.49   42.69
   5  10  -2  -21.30  100.14
   5  10  -2   63.58   78.38
  -5  10   2  -20.32   47.52
  -5  10   2   48.27   41.29
   5  10  -2  -53.80   80.95
   5  10  -2   10.16   58.92
   5  10  -2  -69.51   34.58
   4 -10  -2  210.28   85.12
   4 -10  -2  293.56  118.62
  -4 -10   2  100.61   72.63
   4 -10  -2  -30.29  107.27
   4 -10  -2  469.23   93.92
   4 -10  -2  270.20  125.32
   4  10  -2  260.52  103.85
   4  10  -2   93.07  148.57
  -4  10   2  207.45   98.10
   4  10  -2  214.30   77.14
   4  10  -2  111.62  101.80
   4  10  -2  267.49   91.77
  -3 -10   2   72.46   65.73
  -3 -10   2   57.79   33.11
  -3 -10   2   -1.43   47.54
   3 -10  -2  -14.58   88.25
  -3  10   2   86.43   42.77
   3  10  -2    2.49   75.37
  -3  10   2   34.09   44.91
  -3  10   2  -20.64   60.06
  -2 -10   2   59.41   79.22
  -2 -10   2  145.96   52.69
   2 -10  -2  -27.70   95.57
  -2 -10   2  120.28   61.10
  -2  10   2  127.27   64.17
   2  10  -2  166.47   91.00
  -2  10   2  168.66   75.63
  -2  10   2  110.33   62.81
   1 -10  -2  838.45  318.70
  -1 -10   2 1014.60  315.60
  -1 -10   2  651.36  323.12
  -1 -10   2  745.11  317.01
  -1 -10   2  988.16  350.09
   1 -10  -2 1122.02  346.54
  -1  10   2  738.43  317.56
   1  10  -2  898.05  317.15
  -1  10   2 1291.18  367.07
  -1  10   2 1068.37  315.02
  -1  10   2 1043.61  317.93
   1  10  -2  988.50  342.31
  -1  10   2  944.28  320.50
   1  10  -2  761.57  317.29
   1  10  -2  985.88  347.31
   0 -10  -2 1066.61  396.16
   0 -10  -2 1272.02  424.86
   0 -10   2 1152.59  397.81
   0 -10   2 1533.70  409.17
   0 -10   2 1238.81  398.33
   0 -10   2 1241.80  422.45
   0 -10  -2 1053.82  398.96
   0  10   2  985.48  402.69
   0  10  -2 1248.10  398.58
   0  10   2  845.24  418.38
   0  10  -2 1211.69  423.00
   0  10   2 1083.35  399.27
   0  10  -2 1246.83  396.39
   0  10  -2 1216.32  433.46
  -1 -10  -2  -91.80  112.22
  -1 -10  -2   83.00   33.03
   1 -10   2   49.81   46.82
  -1  10  -2  -20.07   34.01
   1  10   2  121.39   72.76
  -1  10  -2  103.08  117.79
   1  10   2   19.29   38.40
  -1  10  -2   20.74   48.17
  -2 -10  -2   12.28   25.11
   2 -10   2   -7.25   59.81
  -2  10  -2  -44.09   28.47
  -3 -10  -2   48.30   31.15
   3 -10   2    4.55   66.13
  -3  10  -2   96.32   37.51
   4 -10   2  -20.57   70.99
   4 -10   2    5.69   35.42
  -4 -10  -2   51.09   29.26
   4 -10   2   -0.06   63.27
   4 -10   2  -29.36   51.62
   4 -10   2   30.40   65.37
   4 -10   2  -33.06   81.03
  -4  10  -2   86.18   36.48
   4  10   2   39.28   84.55
   4  10   2   27.54   66.04
   4  10   2   43.22   88.93
   4  10   2   25.80   62.67
  -5 -10  -2  -14.73   32.00
   5 -10   2   71.83   86.70
   5 -10   2   37.20   28.62
   5 -10   2   74.97   99.87
   5 -10   2    4.19   32.43
   5 -10   2   84.06   80.95
   5 -10   2   39.28   69.51
   5  10   2   32.24  104.65
   5  10   2  -32.31   86.75
   5  10   2   60.61   73.32
  -5  10  -2   70.75   37.62
  -5  10  -2   -5.18   34.19
   5  10   2  207.78   80.16
   6 -10   2  272.27  123.84
   6 -10   2   39.47  120.18
   6 -10   2  188.50  134.81
   6  10   2  182.40  145.60
   6  10   2  304.92  122.57
   6  10   2  361.06  118.96
   6  10   2  628.28  138.39
   6 -11  -2  -11.48   66.93
   6 -11  -2   64.80   66.51
   6 -11  -2 -182.24  147.80
  -6 -11   2  -10.64   26.52
   6 -11  -2   95.14   82.43
   6 -11  -2   41.67   93.17
   6  11  -2   10.49   42.06
   6  11  -2  120.80  111.23
  -6  11   2    3.14   34.09
   6  11  -2    4.54   81.79
   6  11  -2   16.27  102.28
   5 -11  -2   31.87   93.28
   5 -11  -2 -108.48   79.63
   5 -11  -2   38.73   82.30
   5 -11  -2  -24.70   89.68
   5 -11  -2  -96.71   52.73
  -5 -11   2    1.12   35.86
   5  11  -2  -21.96   32.12
   5  11  -2  -35.94   81.55
  -5  11   2   10.42   49.63
  -5  11   2   26.02   42.72
   5  11  -2   81.75   98.24
   5  11  -2  -56.12   36.55
   5  11  -2   14.29  103.76
  -4 -11   2 1047.91  357.90
   4 -11  -2 1125.48  362.05
   4 -11  -2 1347.20  388.73
   4 -11  -2 1060.94  359.10
  -4 -11   2  926.69  359.79
   4 -11  -2  812.30  370.75
  -4  11   2  924.25  360.11
  -4  11   2  779.35  364.06
   4  11  -2 1020.79  369.57
  -4  11   2 1202.98  360.51
   4  11  -2 1071.79  360.00
   4  11  -2 1381.25  368.33
   3 -11  -2  420.07  218.55
  -3 -11   2  831.20  213.95
   3  11  -2  720.43  219.87
  -3  11   2  448.86  206.85
  -3  11   2  560.50  202.55
  -2 -11   2  -28.56   32.08
  -2 -11   2 -117.30   34.90
   2 -11  -2  124.45  158.03
  -2 -11   2   60.16   69.97
  -2 -11   2   40.55   42.35
   2  11  -2    2.39   42.96
  -2  11   2   40.78   63.63
  -2  11   2  -26.38   40.62
   2  11  -2  -32.72   45.86
  -2  11   2   -4.06   43.37
  -1 -11   2  132.40   63.92
  -1 -11   2   51.18  140.42
  -1 -11   2   65.64   63.20
  -1 -11   2  146.40   88.86
   1 -11  -2  207.77   68.00
  -1 -11   2  117.34   57.77
   1 -11  -2  -26.01  122.18
  -1  11   2  152.39   77.91
   1  11  -2  126.89   65.75
   1  11  -2  180.17  120.15
  -1  11   2  102.36   58.05
  -1  11   2  262.39  145.80
   1  11  -2  121.88   63.01
  -1  11   2  212.65   63.38
  -1  11   2  123.26   62.39
   0 -11  -2 -153.04  111.26
   0 -11   2    4.08   49.13
   0 -11   2   18.95   76.85
   0 -11   2   57.65   39.47
   0 -11   2    0.21  123.41
   0 -11  -2  112.21   40.58
   0 -11  -2  -78.08   48.77
   0 -11   2  -29.95   46.33
   0  11   2  -36.48   48.95
   0  11   2   70.08   62.00
   0  11   2  -63.91   40.91
   0  11  -2  -76.84  107.85
   0  11   2   48.43   47.62
   0  11  -2  -23.50   46.62
   0  11  -2  119.47  117.61
   0  11   2 -169.47  112.21
   0  11  -2    1.48   39.10
   1 -11   2  578.17  182.94
  -1 -11  -2  590.05  183.34
  -1 -11  -2  559.57  224.76
  -1 -11  -2  443.88  179.52
   1 -11   2  417.46  215.54
   1  11   2  550.32  185.85
   1  11   2  549.12  181.06
  -1  11  -2  478.25  183.20
  -1  11  -2  490.91  180.10
   1  11   2  745.67  189.13
   1  11   2  532.23  215.04
  -1  11  -2  292.66  218.91
  -1  11  -2  428.41  226.83
   2 -11   2  631.29  241.94
  -2 -11  -2  712.58  232.59
  -2  11  -2  766.68  248.03
  -2  11  -2  631.92  232.79
   3 -11   2  273.23  108.81
  -3  11  -2  214.07   85.59
   4 -11   2  248.40   95.18
   4 -11   2  369.88  114.54
   4 -11   2  227.10  110.00
   4 -11   2   22.75  115.97
  -4 -11  -2  244.77   84.05
   4 -11   2  210.59  124.92
  -4  11  -2  201.98   86.11
   4  11   2  304.52  106.62
   4  11   2  128.25  123.15
   4  11   2  114.78   89.25
   4  11   2  556.55  125.12
   5 -11   2   -9.15   31.50
   5 -11   2   50.58   76.57
   5 -11   2   -9.56   83.67
   5 -11   2   10.20   93.13
   5 -11   2   11.91   22.21
  -5 -11  -2   -1.79   33.97
   5 -11   2  -36.34   73.60
   5  11   2  -35.69   79.12
  -5  11  -2    5.82   37.19
  -5  11  -2   12.87   38.41
   5  11   2  -88.79  105.74
   5  11   2   51.36  104.06
   5  11   2   40.83   43.98
   6 -12  -2   -5.23   86.58
   6 -12  -2   65.15   83.06
   6 -12  -2 -104.91   86.87
   6 -12  -2   62.53  111.95
  -6 -12   2   35.55   29.26
   6 -12  -2  -13.18   42.10
  -6  12   2  -49.77   42.14
   6  12  -2   29.82   82.38
   6  12  -2   25.60   86.97
  -6  12   2  -44.74   52.46
  -6  12   2   12.86   33.37
   6  12  -2  -16.13   60.29
   6  12  -2  -59.51  102.12
  -5 -12   2  -66.95   61.57
   5 -12  -2  249.25  142.26
   5 -12  -2  146.94   79.55
   5 -12  -2   20.19   79.24
  -5 -12   2   62.84   46.10
   5 -12  -2  -35.22   99.03
   5 -12  -2   46.84   56.00
  -5  12   2  187.83   53.01
  -5  12   2   40.75   56.68
   5  12  -2   63.78   89.01
   5  12  -2  116.62  112.54
   5  12  -2   48.44   64.11
   5  12  -2  108.28  121.35
   4 -12  -2  423.39  152.55
  -4 -12   2  -46.97   44.99
   4 -12  -2   63.49   89.15
   4 -12  -2   89.48   64.38
   4 -12  -2   76.77   65.15
   4 -12  -2   81.50   69.90
   4  12  -2 -110.46   67.42
  -4  12   2  -22.83   63.14
  -4  12   2  -87.39   58.40
   4  12  -2   45.19   34.10
   4  12  -2   34.27   80.82
   4  12  -2  323.85  102.72
  -3 -12   2   47.69   52.34
  -3 -12   2  -45.15   71.33
   3 -12  -2  -13.62   96.82
  -3 -12   2  224.20   46.07
  -3  12   2   86.21   52.35
  -3  12   2 -117.85   63.39
   3  12  -2  120.86   83.46
  -2 -12   2  333.55  109.54
   2 -12  -2  422.09  154.08
  -2 -12   2  372.85  113.44
   2 -12  -2  295.24  108.18
  -2 -12   2  149.15  135.50
   2 -12  -2  224.66  105.65
   2  12  -2  247.21  113.87
  -2  12   2  335.47  110.30
  -2  12   2  364.21  113.30
  -2  12   2  302.20  114.00
  -2  12   2  393.77  126.63
  -1 -12   2  156.20   62.42
  -1 -12   2  133.03   62.78
   1 -12  -2  172.83  140.76
  -1 -12   2  155.78   89.08
  -1 -12   2  236.09  152.83
   1 -12  -2  108.76   64.33
  -1 -12   2   60.06   54.23
  -1  12   2  211.17  186.11
   1  12  -2  129.40  121.84
  -1  12   2  136.82   60.56
   1  12  -2  -67.00  116.09
  -1  12   2   91.99   53.63
   1  12  -2   49.78   59.49
  -1  12   2  116.12   62.40
  -1  12   2  214.62   77.41
   1  12  -2  166.01   64.58
   1  12  -2  128.68   70.76
   0 -12   2 1798.31  753.34
   0 -12  -2 2237.85  747.52
   0 -12   2 2070.38  747.46
   0 -12   2 2134.47  754.77
   0 -12  -2 1969.33  749.22
   0 -12   2 1947.73  773.73
   0 -12  -2 2108.38  772.09
   0  12   2 2336.81  752.39
   0  12  -2 2468.84  748.17
   0  12   2 2267.35  774.42
   0  12  -2 2121.40  775.53
   0  12   2 2051.70  751.47
   0  12  -2 2457.66  777.19
   0  12   2 2468.44  748.28
   0  12   2 2251.36  748.82
   1 -12   2   70.15   59.64
  -1 -12  -2  203.61   50.55
  -1 -12  -2   57.95   59.75
   1 -12   2  -98.54  124.59
  -1 -12  -2  378.92  138.30
   1  12   2  100.61   66.62
  -1  12  -2  146.18   50.80
   1  12   2   77.06   53.20
  -1  12  -2 -102.50  126.65
   1  12   2   57.03   56.90
  -1  12  -2   24.98   55.96
   1  12   2  193.78  115.60
  -1  12  -2  276.07  139.05
  -2 -12  -2 1708.03  607.74
   2 -12   2 1735.72  614.93
  -2  12  -2 1854.05  607.98
  -2  12  -2 1916.31  658.10
  -3 -12  -2   46.01   36.54
   3 -12   2   11.72   69.26
   3 -12   2  110.30   75.90
  -3  12  -2   56.83   40.01
   3  12   2   90.32   69.53
   4 -12   2  315.62  104.54
   4 -12   2  368.76   96.65
   4 -12   2  140.75  108.20
   4 -12   2  120.37   87.69
   4 -12   2  281.25   81.16
  -4 -12  -2    4.38   53.44
   4 -12   2  107.29   60.38
   4  12   2  319.74  114.73
   4  12   2  288.07   87.76
  -4  12  -2   95.87   58.21
  -4  12  -2  143.75   73.28
  -4  12  -2  192.40   71.02
   4  12   2  130.07   84.58
   4  12   2  125.69   99.81
   5 -12   2  244.76   87.22
  -5 -12  -2   18.38   38.87
   5 -12   2   67.93   97.99
   5 -12   2  -60.52   36.85
   5 -12   2   83.13   83.73
   5 -12   2  -13.30   83.91
  -5  12  -2   28.65   42.00
   5  12   2   52.56   81.49
   5  12   2  112.58  109.58
   5  12   2   -5.26  112.83
   5  12   2    7.73   72.84
  -5  12  -2    7.78   39.85
   5 -13  -2  -29.30   91.83
  -5 -13   2   26.28   55.89
   5 -13  -2   27.75  103.00
   5 -13  -2   69.04   75.36
  -5 -13   2    9.79   39.62
   5 -13  -2   12.00   54.73
   5 -13  -2   35.70   79.46
  -5  13   2  -14.88   44.44
   5  13  -2  -57.05   83.38
   5  13  -2  -14.20   91.11
  -5  13   2  -75.50   49.30
   5  13  -2  -14.03   40.89
   5  13  -2  -70.73  104.45
   4 -13  -2  211.04  245.59
  -4 -13   2  703.59  232.20
  -4 -13   2  639.61  229.40
   4 -13  -2  490.72  251.18
   4 -13  -2  914.14  236.10
   4 -13  -2  891.89  236.55
  -4 -13   2  661.18  230.70
   4 -13  -2  848.62  243.03
  -4  13   2  537.72  230.49
  -4  13   2  491.78  229.38
  -4  13   2  610.19  232.40
   4  13  -2  837.51  232.86
   3 -13  -2 1574.54  436.34
   3 -13  -2 1241.91  434.31
   3 -13  -2 1158.34  445.93
  -3 -13   2 1085.40  430.94
  -3 -13   2 1086.40  439.25
  -3 -13   2 1178.53  432.96
  -3  13   2 1405.05  437.48
  -3  13   2 1292.44  432.15
  -3  13   2 1401.82  434.20
  -2 -13   2    9.01   45.60
   2 -13  -2   88.40   51.19
  -2 -13   2   43.93   54.60
   2 -13  -2   39.23   44.48
  -2 -13   2  134.44   53.01
   2 -13  -2   29.96  113.08
  -2 -13   2   28.59   83.52
  -2  13   2  155.45   56.38
  -2  13   2   37.16   46.37
   2  13  -2  133.05   66.41
   2  13  -2   92.61   55.36
  -2  13   2  152.26   74.45
   2  13  -2  112.97   41.32
   2  13  -2  195.69  141.21
  -2  13   2   57.03   54.23
   2  13  -2   72.91   34.06
  -1 -13   2  -71.58  147.39
   1 -13  -2   54.73   53.47
  -1 -13   2   53.27   41.95
  -1 -13   2   30.21   88.35
   1 -13  -2 -120.46  126.52
  -1 -13   2  156.06   52.81
  -1 -13   2   67.24   52.07
  -1  13   2    3.28   37.40
  -1  13   2  114.86   50.59
   1  13  -2  102.22   64.21
   1  13  -2   53.75   49.62
   1  13  -2   19.40   52.74
  -1  13   2   36.14   70.00
   1  13  -2  111.23  123.41
  -1  13   2   28.00   49.98
  -1  13   2  164.53  146.67
   0 -13   2  197.88   73.76
   0 -13  -2  232.40  144.50
   0 -13   2  151.03   67.26
   0 -13  -2  149.90   76.43
   0 -13  -2  154.78   68.32
   0  13   2  133.73   84.71
   0  13  -2  180.97   68.37
   0  13  -2  367.99  152.15
   0  13   2  196.74  151.14
   0  13   2  112.65   72.90
   0  13   2  111.50   73.47
   0  13  -2  172.85   70.23
   0  13  -2  -39.79  136.71
   0  13   2  130.07   71.58
  -1 -13  -2  227.57  153.02
   1 -13   2   94.51  147.22
  -1 -13  -2  171.85   64.71
  -1 -13  -2  202.43   73.71
   1 -13   2  101.17   73.35
   1  13   2  278.71  132.90
   1  13   2   98.13   67.30
   1  13   2  129.08   79.68
  -1  13  -2  224.84  150.49
  -1  13  -2  207.18   66.18
  -1  13  -2  144.52  150.07
   1  13   2   64.52   70.31
  -1  13  -2  185.75   70.80
   2 -13   2  706.04  262.67
  -2 -13  -2  700.06  250.11
   2 -13   2  451.38  296.71
  -2  13  -2  739.75  250.41
  -2  13  -2  891.02  255.09
  -3 -13  -2   13.79   34.55
   3 -13   2  168.49   73.30
  -3 -13  -2   65.98   44.03
   3 -13   2  -95.44   67.64
   3  13   2  103.64   66.70
  -3  13  -2    0.16   36.53
  -4 -13  -2  718.05  249.67
   4 -13   2  787.04  263.38
   4 -13   2  524.81  261.47
   4  13   2  795.27  259.79
   4  13   2  907.10  266.07
  -4  13  -2  717.25  254.14
   5 -13   2   -7.01   88.88
   5 -13   2   76.56   84.92
   5 -13   2   53.26   67.79
  -5 -13  -2   19.75   41.40
   5 -13   2  -28.79   79.48
  -5  13  -2   -7.40   41.39
   5  13   2   37.24   81.72
   5  13   2   22.77   47.00
   5  13   2   10.40   78.97
   5  13   2   -5.52  116.02
  -5  13  -2  -12.74   40.94
   5 -14  -2  131.53  102.53
   5 -14  -2   44.03   57.68
   5 -14  -2   97.41  132.83
  -5 -14   2    7.14   43.33
   5 -14  -2    9.79   99.10
   5 -14  -2   34.56   86.74
   5  14  -2   71.07   52.76
   5  14  -2  -36.64  113.53
  -5  14   2   23.38   46.84
   5  14  -2 -109.80  102.65
  -5  14   2   67.35   56.26
   5  14  -2   17.55   90.01
  -4 -14   2  116.43  102.25
   4 -14  -2  474.80  102.70
   4 -14  -2  217.90   94.33
  -4 -14   2  213.24   89.63
   4 -14  -2  140.90  122.51
   4 -14  -2   87.26   94.78
   4 -14  -2  217.89  137.87
   4  14  -2  394.60  120.98
   4  14  -2  425.29  116.09
  -4  14   2  130.22   87.93
   4  14  -2  242.12  108.18
  -4  14   2  256.04  101.17
  -4  14   2   45.56   95.92
   4  14  -2  220.05   83.65
   3 -14  -2   17.72   51.67
  -3 -14   2  144.46   43.88
   3 -14  -2   60.47   61.76
  -3 -14   2  -68.76   74.69
  -3 -14   2   17.27   45.93
  -3 -14   2  -47.54   53.19
   3 -14  -2   90.40  116.20
   3 -14  -2  -30.63   88.36
   3  14  -2   72.99   75.70
  -3  14   2   49.29   51.39
   3  14  -2   26.69   52.72
  -3  14   2    6.00   51.07
  -3  14   2  -15.66   64.06
  -3  14   2  118.83   48.03
  -2 -14   2  148.85   61.84
  -2 -14   2   22.29   53.27
  -2 -14   2  114.15   50.90
   2 -14  -2   58.46  172.63
   2 -14  -2  113.35  116.11
  -2 -14   2  222.50   89.72
  -2 -14   2   73.17   53.48
   2 -14  -2   81.11   50.21
  -2  14   2  107.64   58.39
   2  14  -2   46.17  154.60
   2  14  -2   89.17   42.36
  -2  14   2  105.40   74.09
   2  14  -2   30.42   64.17
  -2  14   2  263.12   62.14
   2  14  -2  -57.39  139.00
   2  14  -2   28.43   43.75
  -2  14   2   86.94   51.03
  -2  14   2  215.32  206.89
  -1 -14   2  151.76  101.18
   1 -14  -2  176.81  149.16
  -1 -14   2  114.04   68.82
  -1 -14   2   71.07   58.63
  -1 -14   2  110.26   67.97
  -1  14   2  139.68  156.09
   1  14  -2   94.92   65.74
  -1  14   2  115.87   59.35
  -1  14   2  264.70   69.61
   1  14  -2  187.70  140.90
   1  14  -2  181.04   78.94
   1  14  -2  197.95  150.53
   1  14  -2  152.49   70.36
   0 -14   2  671.10  271.47
   0 -14   2  919.05  270.81
   0 -14   2 1024.47  319.27
   0 -14  -2  751.04  270.13
   0 -14  -2  736.38  272.84
   0 -14  -2  779.16  310.06
   0  14   2  783.21  272.50
   0  14   2  685.43  272.03
   0  14  -2 1046.43  320.25
   0  14  -2  825.47  273.82
   0  14  -2  861.38  270.94
   0  14   2  726.58  276.26
   0  14   2  788.24  312.22
   0  14  -2  614.84  311.46
   0  14   2  721.11  271.62
  -1 -14  -2  284.71  121.44
   1 -14   2  454.90  196.20
  -1 -14  -2  118.11  185.82
   1 -14   2  314.80  121.90
  -1 -14  -2  476.17  116.78
   1  14   2  326.20  126.34
  -1  14  -2  201.54  120.68
   1  14   2  319.45  175.31
  -1  14  -2  390.10  193.74
   1  14   2  186.90  119.18
  -1  14  -2  377.07  117.20
   1  14   2  404.63  119.05
  -1  14  -2  120.07  193.20
  -2 -14  -2  150.62   50.30
  -2 -14  -2    9.27   38.45
  -2 -14  -2   -2.13   67.43
   2 -14   2  -36.52   82.92
  -2  14  -2   80.23   53.38
  -2  14  -2  -13.03   40.27
   2  14   2 -122.24   66.02
  -2  14  -2  151.62   49.30
   2  14   2  114.55  156.11
  -3 -14  -2   -2.03   41.22
   3 -14   2    6.86   75.41
   3 -14   2   13.15   56.69
  -3 -14  -2   75.03   37.35
   3 -14   2  -22.06   77.09
  -3  14  -2   79.06   40.93
   3  14   2   19.49   63.32
  -3  14  -2   38.61   62.09
  -3  14  -2  -46.75   46.85
  -4 -14  -2  118.55   59.99
   4 -14   2   21.73   73.52
   4 -14   2   27.14   88.07
   4 -14   2  362.18   88.13
  -4  14  -2  -45.51   48.32
  -4  14  -2   12.74   38.49
  -4  14  -2   38.76   42.39
   4  14   2   84.94   66.00
  -4  14  -2  -19.64   57.60
   4  14   2   89.32   71.61
   4  14   2   16.26   74.12
   4  14   2  -30.52  103.69
   5 -14   2  110.39   96.43
   5 -14   2  -93.61   57.91
   5 -14   2  267.04  115.57
  -5 -14  -2  -48.29   41.93
  -5  14  -2   37.10   61.43
   5  14   2  203.29   75.65
   5  14   2  359.40   84.17
   5  14   2   63.41  118.30
   5  14   2  -23.99   87.14
  -5  14  -2  -39.58   39.38
  -5 -15   2  178.42   83.67
   5 -15  -2  277.32  107.39
   5 -15  -2  253.81  141.73
   5 -15  -2  114.76   89.34
   5 -15  -2   16.48  116.91
   5 -15  -2  337.51  123.54
   5  15  -2  193.69  115.16
  -5  15   2  108.84   95.91
  -5  15   2  277.67   87.12
   5  15  -2  215.34   95.56
   5  15  -2  466.19  136.17
   5  15  -2   53.35  125.82
   4 -15  -2  444.62  111.49
   4 -15  -2   94.50  129.49
  -4 -15   2  239.74  101.38
  -4 -15   2  173.28  100.48
   4 -15  -2  126.34  139.25
   4 -15  -2  339.11  128.10
  -4 -15   2  223.16   97.53
   4 -15  -2  455.57  107.58
  -4  15   2  255.93  101.50
   4  15  -2  400.49  137.50
   4  15  -2  141.83  119.69
   4  15  -2  121.59   94.07
  -4  15   2  402.02  120.79
   4  15  -2  228.96  126.96
   3 -15  -2  -90.07   93.33
  -3 -15   2   13.85   54.16
   3 -15  -2  287.34   74.90
   3 -15  -2   31.35   82.27
  -3 -15   2  179.21   59.96
   3 -15  -2  -63.04  112.42
  -3 -15   2   73.11   66.02
  -3  15   2  111.75   77.10
  -3  15   2   47.33   57.81
   3  15  -2  182.86   59.65
   3  15  -2  165.56  118.86
  -3  15   2  110.43   64.00
  -2 -15   2   47.89   88.67
  -2 -15   2  209.93   55.74
  -2 -15   2  256.12   79.83
   2 -15  -2   21.27  121.37
  -2 -15   2  196.63   64.99
  -2 -15   2  108.03   59.30
  -2 -15   2  338.75  219.97
  -2  15   2 -316.89  229.76
   2  15  -2  187.56  176.49
  -2  15   2  106.38   79.72
  -2  15   2 -291.88  229.51
   2  15  -2  132.08   47.89
  -2  15   2  -16.34   59.13
   2  15  -2   82.73   55.69
  -2  15   2   90.84   60.29
   2  15  -2   78.53   69.50
  -2  15   2   -9.96   52.82
  -1 -15   2 -109.61   82.37
  -1 -15   2  -32.56   50.22
  -1 -15   2  -85.90  191.57
   1 -15  -2   25.75   51.48
  -1 -15   2  -47.99   64.11
  -1 -15   2  -17.82   49.01
  -1  15   2   32.18   66.58
   1  15  -2   32.66   51.55
   1  15  -2  -64.78   45.82
  -1  15   2   -2.36   46.10
   1  15  -2  -58.83   63.20
  -1  15   2   33.32   48.62
  -1  15   2  -12.04   49.50
  -1  15   2  -39.48   48.26
   1  15  -2  -51.37  130.55
   1  15  -2  -52.90   41.68
   0 -15   2  156.21  154.25
   0 -15  -2   10.86   50.70
   0 -15   2  -32.76   50.39
   0 -15   2   28.79   40.13
   0 -15  -2   44.66   40.86
   0  15   2   59.12   55.08
   0  15  -2  121.03  160.47
   0  15  -2  -48.83   48.67
   0  15   2   78.05  144.69
   0  15  -2   33.28   42.53
   0  15   2  -27.23   64.08
   0  15   2   22.24   46.51
   0  15  -2   71.26   48.10
   0  15   2    6.32   47.16
  -1 -15  -2  566.95  175.01
  -1 -15  -2  241.19  252.70
  -1 -15  -2  525.40  170.66
   1 -15   2  418.70  235.19
   1 -15   2  463.10  174.04
  -1  15  -2   73.98  258.91
   1  15   2  616.34  171.99
  -1  15  -2  332.38  244.11
  -1  15  -2  535.64  171.79
   1  15   2  549.87  177.51
   1  15   2  350.27  171.49
  -2 -15  -2  533.73  170.19
  -2 -15  -2  500.34  171.99
   2  15   2  417.89  170.53
  -2  15  -2  329.86  172.74
   2  15   2  556.04  172.43
  -3 -15  -2 1145.65  397.90
   3 -15   2 1160.81  409.74
  -3 -15  -2 1207.18  397.18
   3 -15   2  955.00  401.75
  -3  15  -2 1300.06  403.50
  -3  15  -2  990.61  397.33
  -3  15  -2 1298.62  397.76
   4 -15   2   29.58   77.81
  -4 -15  -2  -69.59   50.77
   4  15   2   75.25   94.56
  -4  15  -2   -4.91   50.87
  -4  15  -2  151.83   57.34
  -4  15  -2   42.68   44.33
  -4  15  -2   48.79   71.26
   4  15   2    0.81  135.52
   4  15   2  -70.54   91.04
   5 -15   2 -102.34   80.02
   5 -15   2   82.12   85.39
  -5 -15  -2   36.03   43.15
  -5 -15  -2  -18.61   50.63
   5 -15   2  -43.90   88.06
   5  15   2    5.09   70.01
   5  15   2   52.13   79.17
   5  15   2   62.74  103.65
  -5  15  -2   56.13   44.69
  -5  15  -2  -17.40   55.62
  -5  15  -2  -58.05   52.44
   5  15   2  -16.80  113.55
   5 -16  -2   26.96  121.62
   5 -16  -2   75.59   74.10
  -5 -16   2  -55.15   43.83
   5 -16  -2  -16.31   78.68
   5 -16  -2   63.28   64.41
  -5 -16   2  100.18   60.85
  -5  16   2   62.85   51.78
   5  16  -2   57.42   50.11
  -5  16   2   69.56   76.38
   5  16  -2   11.49  103.63
   5  16  -2    5.57  104.71
  -5  16   2   -9.58   19.60
  -5  16   2    5.31   64.36
   5  16  -2   78.55   89.08
   4 -16  -2   25.30   64.67
   4 -16  -2  -31.40  102.98
  -4 -16   2   30.74   59.30
   4 -16  -2   10.02   63.60
  -4 -16   2   99.49   54.10
   4 -16  -2   50.88   93.76
   4 -16  -2   -3.96   99.49
  -4 -16   2   53.22   60.53
   4  16  -2   79.70   78.63
  -4  16   2    7.31   58.61
  -4  16   2  222.72   59.51
  -4  16   2  -26.67   66.31
   4  16  -2  131.20  108.57
   3 -16  -2   44.95   59.85
   3 -16  -2   70.07   83.64
  -3 -16   2   50.37   55.63
  -3 -16   2   89.29   61.90
   3 -16  -2  136.79  117.77
  -3 -16   2  200.76   53.49
   3  16  -2   45.57   41.99
  -3  16   2   16.63   59.14
   3  16  -2   60.83   83.77
  -3  16   2   10.54   72.92
   2 -16  -2  353.82  115.92
  -2 -16   2  237.96  112.29
  -2 -16   2  429.40  109.97
  -2 -16   2  525.23  241.91
  -2 -16   2  335.44  115.87
  -2 -16   2  269.98  134.79
  -2 -16   2  268.97  112.17
   2 -16  -2  201.37  157.79
  -2  16   2  409.73  110.26
   2  16  -2  298.92  106.42
  -2  16   2  317.98  127.72
   2  16  -2  155.12  107.66
  -2  16   2  216.96  127.40
   2  16  -2  190.18  217.35
   2  16  -2  323.07  113.57
  -2  16   2   41.62  280.58
   2  16  -2  176.77  113.34
  -2  16   2  333.29  113.56
  -1 -16   2 3324.20 1042.10
   1 -16  -2 2974.78 1041.37
  -1 -16   2 3227.73 1041.00
  -1 -16   2 3919.23 1107.65
   1 -16  -2 3219.23 1080.83
   1  16  -2 2761.95 1077.56
   1  16  -2 2834.20 1043.32
  -1  16   2 2835.46 1041.12
  -1  16   2 3047.65 1041.40
   1  16  -2 3374.49 1041.78
  -1  16   2 2661.13 1041.74
  -1  16   2 3576.61 1090.40
   1  16  -2 2645.42 1067.83
   0 -16  -2 1175.87  420.06
   0 -16   2  928.13  416.72
   0 -16   2  796.27  365.86
   0 -16  -2 1156.20  366.29
   0 -16  -2 1213.80  367.00
   0 -16   2  936.02  362.75
   0  16   2 1119.74  370.07
   0  16   2 1333.01  364.36
   0  16   2 1112.50  370.69
   0  16  -2  810.65  365.96
   0  16   2 1155.27  365.91
   0  16  -2  966.74  405.64
   0  16  -2 1047.22  366.13
   0  16   2 1205.92  418.26
   0  16  -2 1000.34  362.90
   1 -16   2 -292.90  166.16
  -1 -16  -2    9.69   49.25
   1 -16   2   13.55   57.32
  -1 -16  -2   50.81   56.83
   1  16   2   29.59   49.55
   1  16   2    1.18  160.49
   1  16   2   23.46   75.94
  -1  16  -2   54.63   49.79
  -1  16  -2  154.74   53.87
   1  16   2   28.09   66.32
   1  16   2  249.26  173.16
  -1  16  -2  -96.89  194.17
   1  16   2   71.76   53.48
  -2 -16  -2  514.63  181.66
   2 -16   2  453.21  192.21
  -2 -16  -2  592.31  177.83
   2 -16   2  472.90  176.04
  -2 -16  -2  451.50  177.57
  -2  16  -2  563.37  179.26
   2  16   2  286.59  182.73
  -2  16  -2  575.88  177.82
  -2  16  -2  519.59  181.73
  -3 -16  -2   47.00   48.61
   3 -16   2   -5.23  133.79
   3 -16   2  170.87   80.34
   3 -16   2   52.95   79.36
  -3  16  -2   37.52   50.15
  -3  16  -2  -24.25   69.82
   3  16   2   63.94   71.79
   4 -16   2  168.99   97.90
  -4 -16  -2   74.17   55.26
  -4 -16  -2   85.82   48.92
   4 -16   2  -64.00   77.71
   4 -16   2  -10.41  111.74
  -4  16  -2   32.53   49.03
  -4  16  -2  123.84   65.88
   4  16   2    0.97   53.32
  -4  16  -2   43.83   51.80
   4  16   2   68.65  112.51
  -4  16  -2   84.19   56.33
   4  16   2  119.32   77.16
  -5 -16  -2    6.26   50.49
   5 -16   2 -170.20   59.02
   5 -16   2  -39.10   96.44
  -5 -16  -2   31.53   46.41
   5 -16   2  -47.66   65.69
   5  16   2  -67.90   80.17
   5  16   2  134.88  127.37
   5  16   2   40.33   79.22
  -5  16  -2   22.40   45.43
   5  16   2   13.90   50.52
  -5  16  -2   32.47   58.02
  -5  16  -2   35.67   45.66
   5 -17  -2   35.50   81.35
   5 -17  -2   55.45   73.17
   5 -17  -2  237.71   79.30
   5 -17  -2  101.74  111.97
  -5 -17   2   64.39   53.04
  -5 -17   2   29.14   63.93
  -5  17   2   10.74   74.70
  -5  17   2  141.11   57.83
   5  17  -2   32.88   44.78
   5  17  -2  -35.27  104.22
  -5  17   2   79.27   59.75
   5  17  -2  -27.08   92.25
   5  17  -2   20.25  106.32
   4 -17  -2   33.02   60.64
   4 -17  -2   25.01   92.83
  -4 -17   2   42.93   53.04
  -4 -17   2   64.87   61.12
   4 -17  -2   -4.76   61.72
   4 -17  -2   23.03  109.82
   4  17  -2   19.35   94.40
   4  17  -2  -38.59   80.54
  -4  17   2   -8.91   64.67
  -4  17   2   -0.01   22.99
   4  17  -2  101.07   58.50
  -4  17   2    6.29   58.12
  -4  17   2  -75.11   63.28
  -4  17   2   30.22   52.62
   3 -17  -2  498.93  226.14
   3 -17  -2  579.48  226.82
   3 -17  -2  417.92  247.80
  -3 -17   2  601.19  219.89
  -3 -17   2  678.02  221.65
  -3 -17   2  536.41  230.04
  -3  17   2  703.94  222.87
  -3  17   2  641.46  228.15
  -3  17   2  778.19  222.45
   3  17  -2  503.48  218.96
   3  17  -2  709.36  235.85
  -3  17   2  830.11  234.68
  -2 -17   2   93.45   52.41
  -2 -17   2  154.81   64.32
  -2 -17   2   10.39  257.59
   2 -17  -2  -61.34  125.80
  -2 -17   2  107.93   60.94
  -2 -17   2  -11.78   97.96
  -2 -17   2   66.77   58.18
  -2  17   2  341.00  292.83
   2  17  -2   99.01   60.28
  -2  17   2   99.96   77.04
   2  17  -2  -69.65  212.73
   2  17  -2   28.58   69.44
  -2  17   2   26.43   51.38
  -2  17   2  215.68   61.96
   2  17  -2    3.76   47.75
  -2  17   2  133.50   62.48
   2  17  -2   96.95   49.95
  -2  17   2  152.29   56.38
  -2  17   2   22.76   38.35
  -1 -17   2  786.22  226.92
   1 -17  -2  823.51  228.26
  -1 -17   2  766.53  227.78
  -1 -17   2  490.02  222.59
  -1 -17   2  478.80  345.86
   1  17  -2  501.92  232.36
   1  17  -2  299.05  287.03
  -1  17   2  650.99  236.22
   1  17  -2  567.03  222.91
  -1  17   2  372.62  311.61
  -1  17   2  586.70  225.25
  -1  17   2  721.89  225.37
  -1  17   2  616.69  225.97
  -1  17   2  896.50  233.68
   0 -17   2  225.18   80.98
   0 -17  -2   63.53   88.07
   0 -17  -2  206.55   82.08
   0 -17   2  201.36   89.69
   0 -17  -2  472.66  225.37
   0  17  -2  218.76   83.97
   0  17   2  215.42   96.21
   0  17  -2  289.24   89.35
   0  17  -2  166.13  189.51
   0  17   2  106.19   83.44
   0  17  -2  299.43   94.42
   0  17   2   70.69   94.00
   0  17  -2  328.01   99.63
   0  17   2  216.19   90.83
   0  17   2   52.03   99.92
   0  17  -2  362.29   93.09
   0  17   2  142.26   88.50
   1 -17   2 -101.14  217.79
  -1 -17  -2  335.33  106.82
  -1 -17  -2  319.20  102.74
   1 -17   2  317.99  110.67
  -1 -17  -2  398.19  109.85
  -1 -17  -2  -28.87  264.17
  -1  17  -2  280.22  110.18
   1  17   2  116.94  208.33
   1  17   2   14.35  209.03
   1  17   2  313.52  108.35
  -1  17  -2  375.54  109.10
  -1  17  -2  716.05  246.90
   1  17   2  250.96  116.68
  -1  17  -2  234.17  103.61
   1  17   2  124.95  105.31
  -1  17  -2   70.94  243.92
   1  17   2  290.39  115.88
   2 -17   2  357.79  105.40
  -2 -17  -2  105.96  108.06
  -2 -17  -2  284.42  105.97
  -2 -17  -2  258.89  103.71
   2 -17   2  438.46  135.57
   2 -17   2  236.93  100.90
   2  17   2 -191.27  268.09
   2  17   2  172.38  116.86
  -2  17  -2  466.05  285.24
  -2  17  -2  547.43  125.19
   3 -17   2  130.58  152.12
  -3 -17  -2  523.27  139.04
   3 -17   2  195.74  145.13
  -3 -17  -2  363.05  139.86
   3 -17   2  540.49  155.44
  -3  17  -2  298.04  150.26
   3  17   2  589.49  159.36
  -3  17  -2  433.50  144.17
  -3  17  -2  311.61  138.05
   3  17   2  659.03  154.17
   4 -17   2   91.96   82.04
  -4 -17  -2   65.67   49.82
   4 -17   2   51.27   88.32
   4 -17   2  -11.57   79.29
  -4 -17  -2   63.76   57.34
  -4  17  -2  131.34   67.01
   4  17   2    0.20   73.14
  -4  17  -2   -2.78   52.70
   4  17   2  -70.22  117.82
   4  17   2    1.11   83.81
  -4  17  -2   49.48   55.41
  -4  17  -2  114.78   52.63
   5 -17   2   10.12   93.82
  -5 -17  -2   56.37   63.55
  -5 -17  -2  -84.88   55.53
   5 -17   2 -108.17   64.60
   5 -17   2   24.18   77.62
   5  17   2  -67.75  120.18
   5  17   2   44.22   52.08
  -5  17  -2   38.32   47.16
   5  17   2   -5.74   79.75
  -5  17  -2  121.38   69.00
  -5  17  -2   10.26   45.47
   5  17   2 -138.29   98.88
   5 -18  -2  260.00   85.74
   5 -18  -2   81.08  103.86
  -5 -18   2  172.85   75.21
   5 -18  -2   47.89   92.40
   5  18  -2   37.40   54.70
  -5  18   2   88.16   89.57
  -5  18   2  122.99   70.05
   5  18  -2  207.50  119.74
  -5  18   2  128.10   66.40
   5  18  -2  158.77  139.04
   5  18  -2  190.75  107.64
   4 -18  -2   19.12  113.65
  -4 -18   2  -93.91   62.05
  -4 -18   2   59.70   55.62
   4 -18  -2   15.27   63.28
   4 -18  -2   67.98   57.27
   4 -18  -2  -10.19   74.55
  -4  18   2   52.11   59.90
  -4  18   2   97.44   76.89
   4  18  -2  -15.76   45.31
   4  18  -2 -120.12   92.67
  -4  18   2   41.47   54.80
   4  18  -2   20.84   84.27
  -4  18   2  -10.41   65.05
  -4  18   2   -7.48   18.28
   3 -18  -2   18.22   49.45
   3 -18  -2   87.93  127.89
   3 -18  -2   -5.48   55.43
   3 -18  -2  -27.10   64.85
  -3 -18   2   39.12   47.82
  -3 -18   2   49.41   60.29
  -3  18   2   50.88   58.24
  -3  18   2   44.08   58.62
   3  18  -2  -10.39   53.52
  -3  18   2  -97.82   58.64
  -3  18   2  143.00   52.74
   3  18  -2   27.12   84.54
  -3  18   2    4.30   24.34
  -3  18   2  -17.48   76.99
   2 -18  -2   27.46  152.68
  -2 -18   2  259.94  113.73
  -2 -18   2  415.58  117.54
  -2 -18   2  253.68  110.76
  -2 -18   2  316.04  109.10
   2  18  -2  272.78  113.21
  -2  18   2  327.90  109.56
  -2  18   2  383.42  129.74
   2  18  -2  476.91  304.76
   2  18  -2  169.65  109.52
   2  18  -2  234.10  107.59
  -2  18   2  290.95  113.99
  -2  18   2  339.50  118.01
  -2  18   2  734.41  360.77
  -2  18   2  334.11  112.09
  -1 -18   2 1078.98  580.23
   1 -18  -2 1624.43  504.52
  -1 -18   2 1499.12  504.40
   1 -18  -2 1714.31  570.46
   1 -18  -2 1362.58  501.42
  -1 -18   2 1662.47  502.20
  -1 -18   2 1500.43  503.68
   1  18  -2 1749.43  505.71
  -1  18   2 1749.20  591.12
   1  18  -2 1223.79  551.82
  -1  18   2 1368.19  569.28
  -1  18   2 1252.14  504.98
   1  18  -2 1465.54  503.70
   1  18  -2  984.67  549.71
  -1  18   2 1662.66  505.23
  -1  18   2 1321.30  508.72
   1  18  -2 1153.15  507.42
  -1  18   2 1502.48  501.88
  -1  18   2 1481.70  503.36
   0 -18  -2  585.87  315.86
   0 -18   2  376.79  199.11
   0 -18   2  300.81  292.66
   0 -18  -2  585.23  200.74
   0 -18  -2  593.38  207.02
   0 -18   2  376.03  198.29
   0 -18   2  660.97  195.44
   0  18  -2  651.54  198.33
   0  18  -2  356.50  202.12
   0  18   2  716.20  197.82
   0  18   2  490.71  203.46
   0  18  -2  536.47  198.82
   0  18  -2  516.09  200.16
   0  18  -2  689.27  294.60
   0  18   2  590.24  203.62
   0  18   2  748.98  200.93
   0  18   2  538.59  285.66
   0  18   2  600.13  198.30
   0  18   2  744.30  307.19
   0  18  -2  382.03  332.27
   0  18  -2  533.59  198.73
   1 -18   2  101.13   74.06
  -1 -18  -2  215.97   62.02
  -1 -18  -2  162.95   67.65
  -1 -18  -2  138.64   73.35
   1  18   2  152.34   94.96
   1  18   2   83.23   65.71
  -1  18  -2  214.14   89.02
  -1  18  -2  -69.66  245.11
   1  18   2  127.75   69.44
  -1  18  -2   56.69   61.88
  -1  18  -2  103.68   68.37
  -1  18  -2  227.77   70.07
  -1  18  -2   55.39   48.13
  -1  18  -2  148.33   71.31
   1  18   2  333.47   81.71
   1  18   2  184.09  191.83
   2 -18   2  150.55  108.68
  -2 -18  -2  301.49  108.26
  -2 -18  -2  200.69  110.78
   2 -18   2  183.70  128.19
  -2 -18  -2  353.52  106.59
   2  18   2  139.24  284.42
  -2  18  -2   32.26  329.48
   2  18   2  226.70  118.90
  -2  18  -2  327.33  122.90
  -2  18  -2  300.00  113.43
  -2  18  -2  413.28  110.35
  -2  18  -2  267.16  105.11
  -3 -18  -2   74.94   48.78
   3 -18   2  -25.48   60.25
   3 -18   2   31.65   83.18
   3 -18   2   -8.89   84.38
  -3  18  -2   12.37   16.96
  -3  18  -2  135.94   48.96
   3  18   2  -50.67   67.27
  -3  18  -2   32.35   60.02
  -3  18  -2  115.22   71.75
   3  18   2   39.92   74.23
   4 -18   2  -73.15  110.39
   4 -18   2    0.27   77.46
  -4 -18  -2   78.83   57.36
  -4 -18  -2   69.93   50.73
   4 -18   2  151.27   78.79
  -4  18  -2    1.32   63.05
  -4  18  -2   11.33   54.35
   4  18   2  -16.57   76.61
   4  18   2  -20.63   57.30
  -4  18  -2   -5.95   48.78
  -4  18  -2  -25.15   52.54
  -5 -18  -2  -18.96   50.02
  -5 -18  -2   14.79   64.17
   5 -18   2  151.42   88.31
   5 -18   2  165.76   90.14
   5 -18   2  154.42   86.17
   5  18   2   47.50   69.34
  -5  18  -2  146.71   54.51
   5  18   2 -146.34  126.27
   5  18   2  100.10   86.97
  -5  18  -2   14.34   51.38
  -5  18  -2   95.88   58.55
   5  18   2  -25.89   87.64
   5 -19  -2  119.46  108.88
   5 -19  -2  119.38   78.00
   5 -19  -2    2.58   46.79
   5 -19  -2   35.60  105.33
  -5 -19   2  162.23   73.66
  -5 -19   2  215.49   64.26
  -5  19   2   90.54   64.28
   5  19  -2   88.86   99.97
  -5  19   2  212.57   63.81
   5  19  -2  139.22  101.33
   5  19  -2   53.08   55.09
  -5  19   2   97.37   65.57
   5  19  -2   99.40  119.55
  -5  19   2    6.70   78.62
   4 -19  -2  106.03   80.32
  -4 -19   2  154.19   60.63
   4 -19  -2   -5.12  114.30
  -4 -19   2  -26.38   39.95
   4 -19  -2   69.22   94.46
  -4 -19   2  147.07   70.13
   4 -19  -2  169.15   57.75
   4  19  -2   66.43   45.13
  -4  19   2  185.09   82.54
  -4  19   2   42.01   58.95
  -4  19   2   14.35   24.63
   4  19  -2   89.81  100.16
   4  19  -2  113.56   92.45
  -4  19   2  147.65   65.16
  -4  19   2   34.93   70.88
   3 -19  -2    4.48   54.99
  -3 -19   2   18.88   56.97
  -3 -19   2  -35.09   35.94
  -3 -19   2  -16.52   58.83
   3 -19  -2   13.25   56.12
   3 -19  -2 -114.07   83.63
   3 -19  -2 -110.92  107.98
  -3  19   2   29.01   71.84
  -3  19   2   15.79   62.52
  -3  19   2   21.07   24.04
  -3  19   2   37.21   83.84
   3  19  -2  -76.35   84.75
  -3  19   2   -6.63   56.29
   3  19  -2   73.35   58.19
   2 -19  -2    2.70   85.49
  -2  19   2  196.87   98.77
  -2  19   2  104.52  124.71
  -2  19   2  202.42   85.98
  -2  19   2  210.27   82.57
  -2  19   2   99.57   77.79
   2  19  -2  314.37   80.21
   2  19  -2  247.65   84.83
  -1 -19   2  668.71  332.48
  -1 -19   2   28.14   53.97
   1 -19  -2  144.65   61.06
   1 -19  -2  -88.49   36.21
  -1 -19   2  137.57   60.67
  -1 -19   2   42.37   45.90
  -1  19   2   11.13   57.45
   1  19  -2 -171.58  210.78
  -1  19   2  129.15   57.43
  -1  19   2 -333.46  281.50
   1  19  -2  165.88   62.91
  -1  19   2  -28.02   42.78
   1  19  -2  -92.46   48.47
   1  19  -2   52.30   74.55
  -1  19   2   -7.75   51.59
  -1  19   2  106.22   57.55
  -1  19   2  229.19   75.59
   1  19  -2   94.54   54.43
   0 -19   2   78.04   61.07
   0 -19  -2   32.77   54.40
   0 -19  -2   37.72  268.52
   0 -19   2    8.44   57.96
   0 -19   2  241.97  279.91
   0 -19  -2  146.44   62.15
   0  19  -2  -87.09  225.40
   0  19  -2    1.04  223.50
   0  19  -2   58.17   71.37
   0  19   2  435.36  260.41
   0  19   2   52.37   48.50
   0  19   2   13.79   59.46
   0  19  -2  -31.02   62.85
   0  19   2   12.42   72.17
   0  19  -2   64.45   59.32
   0  19   2   18.39   59.87
   0  19   2   74.97   70.40
   0  19  -2   -9.02   58.48
   0  19  -2   80.61   60.55
   0  19   2  163.10  220.55
   1 -19   2  208.11  282.53
  -1 -19  -2  294.41  120.31
  -1 -19  -2  375.29  129.54
  -1 -19  -2  -74.54  343.03
   1 -19   2  401.08  142.99
  -1 -19  -2  324.47  123.14
   1  19   2  237.30  243.55
  -1  19  -2  136.68  301.97
  -1  19  -2  454.85  140.73
   1  19   2  266.53  119.75
  -1  19  -2  476.54  123.74
   1  19   2  450.51  130.13
  -1  19  -2  395.05  129.13
   1  19   2  320.21  266.99
   1  19   2  230.43  134.27
  -1  19  -2  317.17  126.06
   1  19   2  229.24  143.72
  -1  19  -2  200.06  126.00
  -1  19  -2  284.13  120.42
  -2 -19  -2   32.24   50.49
  -2 -19  -2   55.70   56.50
   2 -19   2  -16.78   37.77
  -2 -19  -2   88.22   47.22
   2 -19   2   34.30   84.15
   2 -19   2   80.75   95.15
   2  19   2  148.52   66.61
  -2  19  -2  110.44   60.19
  -2  19  -2  133.68   77.59
   2  19   2  -25.65   32.65
  -2  19  -2  104.79   53.60
  -2  19  -2   83.64   59.43
  -2  19  -2   56.42   46.17
  -2  19  -2    6.73   21.28
   3 -19   2  412.73  252.07
  -3 -19  -2  860.14  244.77
  -3  19  -2  782.20  263.29
  -3  19  -2  748.61  245.46
  -3  19  -2  714.07  246.00
  -3  19  -2  645.95  243.41
   3  19   2  583.49  249.28
   4 -19   2  294.57   96.21
  -4 -19  -2  123.99   75.40
  -4 -19  -2  124.02   81.66
   4 -19   2  112.82  108.86
   4 -19   2  328.83   93.91
  -4  19  -2  152.59   86.17
  -4  19  -2   43.47   76.02
   4  19   2   17.25   81.99
  -4  19  -2  250.22   76.30
   4  19   2  153.05  100.54
  -4  19  -2  148.24   75.91
  -5 -19  -2   34.58   48.08
   5 -19   2  -20.10   92.51
  -5 -19  -2   29.68   61.37
  -5  19  -2    1.41   50.00
   5  19   2  -12.44  112.17
  -5  19  -2   17.49   57.21
   5  19   2   54.09  117.56
  -5  19  -2   -7.87   48.15
   5  19   2   14.16  137.05
   5  19   2    2.32   96.32
  -5 -20   2   89.85   68.25
  -5 -20   2  -20.17   49.91
   5 -20  -2   48.23   32.14
   5 -20  -2  -34.29  106.73
  -5  20   2   27.68   62.35
  -5  20   2   70.64   52.97
   5  20  -2   58.23  123.43
  -5  20   2  -13.39   72.44
  -5  20   2    0.94   54.22
  -4 -20   2   82.08   59.07
  -4 -20   2   99.48   44.88
   4 -20  -2   69.93   70.15
   4 -20  -2   -4.80   73.56
  -4 -20   2  168.57   71.51
   4 -20  -2   30.47   52.55
   4 -20  -2  -28.75  118.02
  -4  20   2   -6.99   21.51
  -4  20   2  -22.19   67.93
   4  20  -2  165.18   94.99
  -4  20   2  192.18   65.95
   4  20  -2   27.35   41.11
   4  20  -2  -65.44   93.48
  -4  20   2  113.84   77.16
  -4  20   2   -2.08   58.50
   3 -20  -2   22.30   69.18
  -3 -20   2   -2.83   66.59
  -3 -20   2  131.82   62.24
  -3 -20   2   50.44   70.89
   3 -20  -2   95.57   62.95
   3 -20  -2  127.54   46.30
  -3  20   2   94.09   71.93
   3  20  -2   46.47   93.05
  -3  20   2  228.84   63.41
  -3  20   2   85.25   69.56
  -3  20   2   12.29   41.42
   3  20  -2   32.44   63.11
  -3  20   2  150.20   72.72
  -2 -20   2   92.86   61.38
  -2 -20   2   63.00   52.47
   2 -20  -2   33.05   89.31
  -2 -20   2   47.79   58.69
   2  20  -2  -12.03   45.16
  -2  20   2  106.52   57.91
  -2  20   2   45.02   58.69
  -2  20   2  -13.11   26.02
   2  20  -2    5.90   80.65
  -2  20   2   12.00   44.65
  -2  20   2   89.86   82.64
  -2  20   2   32.66   56.93
   2  20  -2    9.90   45.76
   2  20  -2   72.13   45.95
  -1 -20   2 1667.42  472.01
   1 -20  -2 1292.03  474.09
  -1 -20   2 1125.48  472.86
   1 -20  -2 1209.71  471.58
   1 -20  -2 1540.47  592.76
  -1 -20   2 1642.94  475.10
  -1 -20   2  819.60  611.20
   1  20  -2 1547.78  554.00
   1  20  -2 1165.16  478.16
  -1  20   2 1689.54  564.99
  -1  20   2 1541.75  471.49
  -1  20   2 1173.34  471.89
   1  20  -2  905.33  545.63
  -1  20   2 1201.65  479.50
  -1  20   2 1270.30  472.20
  -1  20   2 1544.94  474.99
  -1  20   2 1473.01  474.93
   1  20  -2 1627.11  474.49
  -1  20   2 1704.97  614.53
   1  20  -2 1437.66  473.36
   0 -20   2  244.83  115.74
   0 -20  -2  404.14  120.57
   0 -20   2  155.06  120.48
   0 -20  -2  333.76  116.42
   0 -20   2  224.16  118.50
   0 -20  -2  378.70  110.98
   0  20   2  327.67  114.19
   0  20  -2 -145.68  267.93
   0  20   2 -203.19  296.23
   0  20   2  336.23  126.23
   0  20  -2  199.36  124.86
   0  20   2  325.50  116.45
   0  20  -2  299.42  111.37
   0  20  -2  246.49  116.96
   0  20  -2  266.51  119.55
   0  20   2  318.92  132.73
   0  20  -2  261.64  118.13
   0  20   2  411.51  119.25
   0  20  -2  385.13  286.44
   0  20  -2  243.97  135.11
  -1 -20  -2  -25.05   45.52
  -1 -20  -2  390.16  371.85
   1 -20   2   61.93   63.93
  -1 -20  -2   29.96   64.80
  -1 -20  -2  117.71   51.72
  -1  20  -2   20.18   47.67
   1  20   2 -117.35   40.84
   1  20   2   10.78   55.09
  -1  20  -2   17.76   22.66
  -1  20  -2 -127.43  294.99
  -1  20  -2  240.73  305.42
  -1  20  -2   66.17   59.31
  -1  20  -2   75.04   53.36
  -1  20  -2  194.14   59.94
   1  20   2   36.31   69.25
   1  20   2   25.37   79.50
   1  20   2 -139.75  239.75
  -1  20  -2  249.17   83.40
  -2 -20  -2   96.95   53.89
   2 -20   2   -9.34   44.75
   2 -20   2   31.48   58.88
   2 -20   2  -23.30   92.80
  -2 -20  -2   31.01   48.01
  -2 -20  -2   62.12   60.15
   2 -20   2  -11.31   56.45
  -2  20  -2    5.86   20.20
  -2  20  -2   77.35   61.12
   2  20   2   59.42   97.73
  -2  20  -2   59.33   48.83
  -2  20  -2  190.70   71.64
   2  20   2   11.24   26.16
  -2  20  -2  229.69   68.05
   2  20   2  186.13   75.17
   2  20   2    1.55   47.08
  -2  20  -2   75.40   86.62
  -3 -20  -2   44.65   59.76
   3 -20   2   28.52   54.28
  -3 -20  -2  238.55   64.30
   3 -20   2   33.52   88.29
  -3 -20  -2    4.40   61.73
   3 -20   2  186.50  100.53
  -3  20  -2    0.72   61.07
   3  20   2    7.92   76.53
  -3  20  -2   84.68   61.51
   3  20   2 -126.30   83.13
  -3  20  -2    4.65   12.91
  -3  20  -2   -3.69   79.30
  -4 -20  -2    4.78   51.56
  -4 -20  -2   25.40   66.06
   4 -20   2  -76.30   53.51
  -4 -20  -2   28.98   58.45
   4 -20   2  -42.38   70.68
   4 -20   2    3.46   62.41
   4  20   2    5.89   65.99
  -4  20  -2   34.54   54.67
  -4  20  -2  -51.81   64.29
  -4  20  -2    6.83   59.21
  -4  20  -2    7.67   63.83
   4  20   2  -18.23   84.41
  -5 -20  -2   51.50   55.03
   5 -20   2   93.60   86.08
  -5 -20  -2  105.68   66.80
   5 -20   2  213.06   94.18
   5  20   2    8.37  107.38
   5  20   2   47.82   83.38
  -5  20  -2  147.54   58.86
   5  20   2  -59.03  124.86
  -5  20  -2  -20.66   60.48
   5  20   2  119.62   85.09
  -5  20  -2   52.55   55.14
   5 -21  -2   -7.13   57.39
   5 -21  -2  -39.81   31.08
  -5 -21   2   35.85   68.91
   5 -21  -2   47.95   58.41
   5 -21  -2 -195.46  100.00
  -5 -21   2  -24.12   58.19
  -5 -21   2    3.17   49.04
  -5  21   2   -8.67   49.80
   5  21  -2    3.86  102.63
   5  21  -2  -15.97   38.69
   5  21  -2   53.16   90.83
   5  21  -2  135.71  128.18
  -5  21   2 -179.82   67.57
  -5  21   2   42.53   53.90
  -5  21   2  -20.11   63.41
  -4 -21   2   49.34   64.16
   4 -21  -2 -153.58  119.96
  -4 -21   2  255.56   76.99
   4 -21  -2  172.16   73.48
   4 -21  -2  161.01  122.13
   4 -21  -2  219.00   67.42
  -4  21   2  149.49   88.94
  -4  21   2  199.82   77.29
  -4  21   2  193.19   85.80
   4  21  -2   14.29  112.06
   4  21  -2  233.81  111.43
   4  21  -2   78.59   63.02
   3 -21  -2   64.85   80.62
  -3 -21   2   73.31   71.34
  -3 -21   2  144.23   88.03
   3 -21  -2  136.64  113.90
   3 -21  -2   11.15  147.53
   3 -21  -2  245.64   76.05
  -3 -21   2  359.17   88.90
  -3 -21   2  141.17   85.46
  -3  21   2   98.83   90.54
   3  21  -2  211.08  115.18
  -3  21   2  223.02   90.93
   3  21  -2  174.02   82.78
  -3  21   2  243.02  105.20
  -3  21   2  171.30   84.99
  -3  21   2  368.14   93.20
  -2 -21   2  -22.36   37.73
  -2 -21   2  -25.17   56.35
  -2 -21   2   57.21   57.66
   2 -21  -2  -13.55   68.18
  -2 -21   2   -6.04   47.08
   2 -21  -2   90.39   65.52
  -2  21   2   79.87   46.80
  -2  21   2  -25.72   73.45
  -2  21   2  169.42   63.06
   2  21  -2  -62.32   48.07
  -2  21   2  -21.31   24.69
   2  21  -2   19.64   46.97
   2  21  -2   -7.60   52.78
   2  21  -2 -149.32   80.00
  -2  21   2  123.34   59.09
  -2  21   2   71.34   59.94
  -1 -21   2   28.43   49.17
  -1 -21   2   92.18   60.42
   1 -21  -2   32.39   63.98
  -1 -21   2   90.89   59.52
  -1 -21   2 -547.64  391.79
   1 -21  -2  -11.65   54.01
   1 -21  -2   -2.80   44.33
  -1  21   2  120.25   64.06
  -1  21   2   52.55   47.95
   1  21  -2  -38.05   40.29
  -1  21   2  127.58   75.96
  -1  21   2  513.80  378.88
  -1  21   2   71.21   46.09
  -1  21   2 -200.56  364.19
  -1  21   2   87.43   62.33
   1  21  -2  115.86   69.15
   1  21  -2  223.87   64.53
   1  21  -2  118.74   80.60
  -1  21   2  162.24   57.00
   0 -21  -2   41.49   57.25
   0 -21   2    0.35   48.20
   0 -21   2   92.94   62.52
   0 -21  -2    7.04   50.69
   0 -21  -2  -13.39   62.13
   0 -21  -2  -52.88  361.81
   0 -21   2  700.53  322.98
   0  21   2  619.45  296.52
   0  21  -2  112.10   88.31
   0  21  -2  150.54   65.31
   0  21   2  140.26   66.26
   0  21   2   24.29   81.20
   0  21   2 -210.24  306.33
   0  21  -2  201.15   67.12
   0  21   2   99.07   74.64
   0  21  -2  100.76   57.47
   0  21  -2   63.30   64.96
   0  21   2  -22.99   84.17
   0  21   2   65.19   63.34
   0  21   2  -19.33   82.51
   0  21  -2  207.39  292.11
   0  21  -2  178.77   87.32
  -1 -21  -2   61.03   61.35
  -1 -21  -2  212.32   76.05
   1 -21   2   96.18   74.84
  -1 -21  -2  119.28   65.28
  -1 -21  -2  499.23  419.86
  -1  21  -2 -413.27  343.58
  -1  21  -2   93.40   69.41
   1  21   2   82.15   81.28
   1  21   2   27.22   60.64
  -1  21  -2   90.80   65.89
   1  21   2  285.86  316.08
   1  21   2  124.91   78.43
  -1  21  -2  133.79   71.87
  -1  21  -2  111.29   62.13
  -1  21  -2  166.92   87.78
   1  21   2  226.93   70.15
  -2 -21  -2  695.90  199.33
  -2 -21  -2  651.23  200.48
   2 -21   2  428.56  200.00
  -2 -21  -2  521.66  204.43
   2 -21   2  696.66  212.79
   2 -21   2  561.84  198.99
   2 -21   2  412.58  213.82
  -2 -21  -2  408.18  197.05
  -2  21  -2  697.10  204.07
  -2  21  -2  673.47  215.79
   2  21   2  574.00  209.89
  -2  21  -2  713.10  202.46
   2  21   2  333.55  203.00
  -3 -21  -2  153.02   67.17
  -3 -21  -2   80.94   61.42
   3 -21   2   94.10   98.08
   3 -21   2   69.74   61.95
  -3 -21  -2  154.40   74.93
   3 -21   2   21.56   77.93
  -3  21  -2  165.09   95.51
   3  21   2  106.93   93.95
  -3  21  -2   86.82   65.81
   3  21   2   32.99  102.70
  -3  21  -2  205.74   73.18
  -3  21  -2   80.81   74.54
  -4 -21  -2    7.21   54.69
   4 -21   2   77.95   95.10
  -4 -21  -2   23.06   41.74
   4 -21   2   20.77   56.13
  -4 -21  -2   26.03   75.69
   4  21   2  -37.32   63.53
  -4  21  -2   23.95   60.41
  -4  21  -2   26.50   70.31
  -4  21  -2  -20.64   67.74
   4  21   2   92.90   87.16
  -4  21  -2   96.91   58.23
  -5 -21  -2   34.72   52.44
  -5 -21  -2   51.83   44.58
   5 -21   2   24.64   86.79
  -5 -21  -2    0.28   59.69
  -5  21  -2   45.34   51.44
   5  21   2  -41.31  101.79
  -5  21  -2  -44.01   47.99
   5  21   2    2.73   91.28
   5  21   2  138.46  102.81
  -5  21  -2  102.54   61.62
   5  21   2  -60.21  129.28
  -5 -22   2  -32.01   68.67
  -5 -22   2  -34.06   49.36
   5 -22  -2  -27.51   86.74
  -5 -22   2   10.34   39.30
   5 -22  -2   33.90  136.95
   5 -22  -2  -65.01   28.26
   5 -22  -2   24.33   68.33
   5  22  -2 -150.46  105.90
  -5  22   2   11.71   61.62
  -5  22   2   27.39   51.89
   5  22  -2   33.23   34.28
   5  22  -2  -58.23   76.65
  -5  22   2  -44.28   51.55
   5  22  -2  -85.24  119.64
   4 -22  -2   70.90   93.55
  -4 -22   2  -32.93   76.02
   4 -22  -2   43.34   40.00
   4 -22  -2   32.18   48.43
   4 -22  -2  179.08  126.38
  -4 -22   2  147.59   63.91
  -4 -22   2   25.00   47.86
   4  22  -2  -60.66   98.71
  -4  22   2  -20.38   80.61
  -4  22   2   56.98   75.11
  -4  22   2  263.43   68.83
   4  22  -2  -27.66   94.29
   4  22  -2   27.84   50.32
  -4  22   2   36.51   29.42
  -4  22   2  -49.95   75.36
  -3 -22   2  137.63   70.72
  -3 -22   2   13.84   40.96
   3 -22  -2   38.18   43.48
   3 -22  -2  -85.87  128.70
  -3 -22   2 -105.74   68.15
   3 -22  -2   79.37   60.99
   3 -22  -2  -50.24   65.62
  -3 -22   2   56.36   58.49
  -3  22   2   25.66   66.05
   3  22  -2   84.69   93.39
  -3  22   2 -100.00   78.91
  -3  22   2   55.44   57.10
  -3  22   2  -21.52   75.09
  -3  22   2   27.85   76.06
   3  22  -2   29.62   48.94
  -3  22   2   12.51   23.93
   2 -22  -2  172.32  106.56
  -2 -22   2  154.53  101.21
   2 -22  -2   61.76  115.04
  -2 -22   2  329.44  101.28
  -2  22   2  292.59  109.11
   2  22  -2  152.99   95.21
   2  22  -2  137.30  123.64
   2  22  -2   24.69   98.33
  -2  22   2  345.94   95.08
  -2  22   2  343.62  102.04
   2  22  -2  293.71   96.48
  -2  22   2  362.45  105.79
   1 -22  -2  -35.34   81.82
  -1 -22   2   41.23   41.48
  -1 -22   2   30.31   67.35
  -1 -22   2   18.49   45.50
   1 -22  -2   62.41   63.13
   1 -22  -2   16.15   53.82
  -1 -22   2   45.40   56.19
  -1  22   2   38.96   50.52
  -1  22   2   38.91   45.30
   1  22  -2  -29.17   38.36
   1  22  -2   35.37   76.90
  -1  22   2   43.67   52.30
   1  22  -2  -28.10   58.31
  -1  22   2   35.59   59.82
   1  22  -2   91.94   79.74
  -1  22   2   69.00   79.11
   0 -22  -2 1087.74  359.65
   0 -22   2 1254.13  365.76
   0 -22  -2 1272.82  360.02
   0 -22   2 1345.02  562.26
   0 -22   2  828.95  361.66
   0 -22  -2  906.53  362.35
   0 -22   2 1022.98  359.79
   0 -22  -2 1403.50  365.81
   0  22   2 1038.17  366.46
   0  22  -2 1169.93  364.73
   0  22   2  567.22  497.59
   0  22  -2  569.36  506.04
   0  22  -2 1129.44  505.93
   0  22  -2 1065.38  363.03
   0  22   2  100.58  562.85
   0  22   2 1107.78  364.36
   0  22   2 1102.50  367.43
   0  22   2 1175.21  363.64
   0  22  -2  965.57  361.37
   0  22  -2 1025.20  364.10
   0  22  -2 1090.97  370.12
   0  22  -2 1049.57  362.25
   0  22   2  895.33  362.85
   0  22   2  816.95  360.72
  -1 -22  -2   18.96   48.21
   1 -22   2  -40.54   62.85
  -1 -22  -2  110.35   64.33
  -1 -22  -2  -26.19   54.13
  -1 -22  -2   60.46   40.54
   1 -22   2  -27.65   78.25
   1  22   2  155.93   60.78
  -1  22  -2   49.65   55.63
  -1  22  -2  157.05   84.77
  -1  22  -2   14.70   49.05
  -1  22  -2  -69.65   58.87
  -1  22  -2   24.41   67.14
   1  22   2   42.85   67.49
   1  22   2  -66.03   73.07
  -1  22  -2   21.79   24.54
   1  22   2   79.83   83.20
   2 -22   2   62.07  105.87
   2 -22   2  139.62  114.00
   2 -22   2  203.61  125.43
  -2 -22  -2  357.46  113.63
   2 -22   2  198.47  108.65
  -2 -22  -2  291.29  113.56
  -2 -22  -2  441.70  102.51
  -2 -22  -2  341.07  107.64
   2  22   2  457.23  132.64
   2  22   2  163.13  134.51
  -2  22  -2  253.38  110.03
  -2  22  -2  338.30  105.44
  -2  22  -2  437.67  101.91
   2  22   2   -0.34  101.63
   2  22   2  181.21   92.34
  -2  22  -2  273.37  131.67
  -2  22  -2  373.88  119.57
   3 -22   2  -76.36  116.26
   3 -22   2   37.24   61.00
   3 -22   2  108.97   97.37
  -3 -22  -2  126.19   71.38
  -3 -22  -2   29.74   52.27
  -3 -22  -2   93.47   60.00
  -3  22  -2   15.91   58.38
   3  22   2   67.19  102.09
  -3  22  -2  110.37   93.60
   3  22   2  165.93   91.32
  -3  22  -2  170.42   74.18
  -3  22  -2    0.20   67.17
   4 -22   2  -16.78   79.64
  -4 -22  -2   18.76   46.94
   4 -22   2   67.04   52.54
   4 -22   2  -83.31   49.89
  -4 -22  -2  -11.70   53.37
   4  22   2   73.31   86.42
  -4  22  -2   16.71   55.71
  -4  22  -2   31.35   69.64
   4  22   2  -28.69   49.59
  -4  22  -2  -36.20   62.95
   5 -22   2   70.11   66.68
  -5 -22  -2  -54.15   41.03
   5 -22   2   17.01   81.46
  -5 -22  -2   27.01   61.38
  -5 -22  -2   87.57   51.05
   5  22   2  -21.32   76.74
   5  22   2    7.53  122.01
  -5  22  -2  -21.30   51.59
   5  22   2   57.88   63.77
  -5  22  -2   34.40   52.07
  -5  22  -2   78.99   65.80
   5  22   2  130.27   80.39
  -5 -23   2   12.79   71.22
   5 -23  -2 -132.63  110.28
   5 -23  -2   18.56   76.35
  -5 -23   2   28.16   46.84
   5 -23  -2   76.05   53.40
  -5 -23   2   54.96   51.09
  -5  23   2   31.92   52.35
   5  23  -2   24.72   93.19
   5  23  -2    9.43   42.79
   5  23  -2  -32.42  100.72
   5  23  -2   87.54  108.29
  -5  23   2    3.07   64.11
  -5  23   2   54.08   58.26
   4 -23  -2   94.16   57.11
   4 -23  -2   -3.37  114.87
  -4 -23   2   -0.45   56.52
  -4 -23   2  144.15   68.81
  -4 -23   2  196.66   90.58
   4 -23  -2   93.75  121.20
  -4  23   2   62.10   80.05
   4  23  -2  181.06  105.70
   4  23  -2  143.04   67.18
  -4  23   2   71.70   84.92
  -4  23   2   69.77   67.55
   4  23  -2   40.33  108.26
  -3 -23   2    9.47   58.02
   3 -23  -2  -11.27   36.70
  -3 -23   2  142.16   69.17
   3 -23  -2   77.96  127.80
  -3 -23   2    6.23   41.77
  -3 -23   2   38.03   72.41
   3 -23  -2  -14.30  100.66
  -3  23   2  -27.83   63.08
  -3  23   2  -38.47   74.84
  -3  23   2  -49.49   84.22
  -3  23   2   58.20   71.09
   3  23  -2  -22.81  129.27
  -3  23   2   15.78   55.61
  -3  23   2   13.78   35.57
   3  23  -2   17.72   36.25
  -2 -23   2  437.41  127.26
   2 -23  -2  153.26  131.26
  -2 -23   2  244.53  141.20
  -2 -23   2  394.24  134.84
  -2  23   2  243.14  128.23
  -2  23   2  239.69  149.35
  -2  23   2  409.04  125.22
  -2  23   2  361.49  129.97
   2  23  -2  299.85  127.19
   2  23  -2  293.01  121.85
  -2  23   2  274.20  127.08
   2  23  -2  282.39  147.17
   1 -23  -2   10.70   67.58
  -1 -23   2  198.16   54.06
  -1 -23   2  124.60   66.68
   1 -23  -2 -142.84   84.44
  -1 -23   2   68.43   69.61
   1  23  -2  -53.27   49.86
  -1  23   2   38.02   64.68
  -1  23   2   86.19   56.29
  -1  23   2  125.01   82.30
   1  23  -2  219.68   85.40
  -1  23   2   29.31   63.04
  -1  23   2    0.69   50.65
   1  23  -2  220.68   75.26
   1  23  -2   96.89   65.73
  -1  23   2  -20.62   55.26
   0 -23  -2   93.70   66.47
   0 -23   2  130.92   67.13
   0 -23  -2  115.80   77.69
   0 -23   2   90.72   74.74
   0 -23   2  102.69   67.34
   0 -23   2   81.46   56.89
   0 -23  -2  131.10   59.24
   0 -23  -2  102.99   58.90
   0  23  -2  118.91   64.46
   0  23   2  161.49  101.64
   0  23   2  136.06   69.11
   0  23   2 -914.43  504.66
   0  23   2  123.12   71.89
   0  23   2  122.80   71.73
   0  23   2   97.14   82.23
   0  23  -2  104.71   70.14
   0  23  -2  108.08   70.04
   0  23  -2  121.28   89.68
   0  23  -2  110.57   71.63
   0  23   2  103.54   62.79
   0  23   2 -851.21  450.70
   0  23  -2  116.07   72.29
  -1 -23  -2  216.23   76.96
  -1 -23  -2   56.53   82.86
  -1 -23  -2   28.08   69.64
   1 -23   2  175.20   83.36
  -1  23  -2  147.02   80.80
  -1  23  -2   77.69  100.36
   1  23   2  211.63   91.34
  -1  23  -2   86.78   83.49
   1  23   2  117.27   97.01
   1  23   2  183.43   80.00
  -1  23  -2  224.23   73.95
  -1  23  -2  231.51   77.92
  -2 -23  -2   31.36   51.20
   2 -23   2   35.80   62.64
   2 -23   2   49.77   70.50
  -2 -23  -2   -5.30   45.73
   2 -23   2   65.41   91.86
  -2 -23  -2   93.33   65.41
  -2  23  -2  171.83   74.66
  -2  23  -2   70.84   60.38
  -2  23  -2    6.03   20.43
  -2  23  -2   18.90   53.40
   2  23   2    2.72   81.97
  -2  23  -2   36.34   70.22
   2  23   2   51.65   72.54
   2  23   2   97.76   36.10
   2  23   2  -42.37   79.87
   2  23   2   31.00   38.79
  -3 -23  -2  -21.80   57.58
   3 -23   2    1.98   77.63
   3 -23   2   51.79   55.13
   3 -23   2   23.41   83.62
  -3 -23  -2   19.28   66.94
  -3 -23  -2   16.66   47.86
  -3  23  -2  -22.37   70.69
  -3  23  -2  163.78   67.65
  -3  23  -2   57.22   71.08
  -3  23  -2   -1.17   87.97
   3  23   2   -0.51   98.86
   3  23   2  -22.61  132.76
  -3  23  -2   -8.05   13.04
  -3  23  -2   95.97   57.07
  -4 -23  -2  257.88   93.32
   4 -23   2  186.77  108.24
   4 -23   2   77.34   80.57
  -4 -23  -2  119.58   77.06
   4 -23   2  198.65   82.98
   4  23   2  564.25  115.04
  -4  23  -2  201.86  109.60
  -4  23  -2  188.05  104.65
   4  23   2  148.77   78.49
   5 -23   2  -45.75  104.22
  -5 -23  -2  -35.04   37.58
   5 -23   2   17.96   57.62
  -5  23  -2  -59.13   64.44
  -5  23  -2   33.30   68.05
   5  23   2  -53.05  120.19
   5  23   2  -37.39   44.45
   5  23   2  -26.67   79.71
   5  23   2   19.68   74.20
   4 -24  -2  123.83  171.98
   4 -24  -2   19.03   53.02
  -4 -24   2   58.05   62.84
  -4 -24   2  151.82   82.77
  -4 -24   2   -1.24   45.77
  -4  24   2  119.71   95.27
   4  24  -2   72.18   60.80
  -4  24   2   14.13   23.63
  -4  24   2  185.41   87.96
   4  24  -2  -40.29  100.72
  -4  24   2   77.46   61.64
  -4  24   2  -80.65   92.90
   4  24  -2  107.27   91.03
   3 -24  -2  142.57   46.49
  -3 -24   2   28.89   60.96
  -3 -24   2  -31.09   41.10
  -3 -24   2   -3.44   71.07
   3 -24  -2  -63.53  123.68
  -3 -24   2  193.02   68.67
   3 -24  -2   89.91   78.10
   3  24  -2   57.28  101.58
   3  24  -2   49.65   47.77
  -3  24   2   -1.59   58.63
  -3  24   2  168.60   83.84
  -3  24   2   62.06   80.05
  -3  24   2   59.75   68.95
  -3  24   2   15.46   71.41
  -3  24   2    0.47   25.59
   2 -24  -2   81.87   36.56
  -2 -24   2   16.86   67.66
  -2 -24   2   24.13   52.21
  -2 -24   2  -68.92   63.85
   2 -24  -2   13.50   64.09
  -2 -24   2  -12.85   36.65
  -2  24   2   17.79   30.02
  -2  24   2   94.52   65.23
   2  24  -2  -48.39   56.94
  -2  24   2  145.16  121.64
   2  24  -2    8.87   75.13
  -2  24   2   -3.88   49.00
  -2  24   2   90.98   57.31
  -2  24   2 -108.05   81.12
   2  24  -2  -46.06   93.47
   2  24  -2   31.29   54.71
  -1 -24   2  -11.20   57.96
   1 -24  -2  -18.49   70.44
  -1 -24   2   -0.87   47.40
   1 -24  -2  145.27   67.56
  -1 -24   2   23.04   48.92
  -1 -24   2   25.01   64.92
   1  24  -2  142.77   66.19
  -1  24   2   63.79   55.04
   1  24  -2   -4.15   61.96
   1  24  -2  -61.01   77.08
   1  24  -2  -97.25   82.59
  -1  24   2   36.86   48.69
  -1  24   2   71.22   79.56
  -1  24   2   33.86   42.39
  -1  24   2  127.75   64.48
  -1  24   2  114.50   66.56
   1  24  -2 -134.60   65.84
   0 -24   2  317.06  155.97
   0 -24   2  484.00  160.49
   0 -24  -2  551.79  162.71
   0 -24  -2  518.38  157.82
   0 -24  -2  515.37  158.47
   0 -24  -2  437.64  164.21
   0 -24   2  437.60  164.75
   0  24  -2  693.50  563.92
   0  24   2  463.18  162.13
   0  24  -2  269.35  157.93
   0  24   2  533.27  162.43
   0  24  -2  508.54  163.82
   0  24   2  510.13  163.99
   0  24   2  432.83  158.79
   0  24  -2  421.08  176.44
   0  24  -2  313.59  161.57
   0  24   2  382.13  162.72
   0  24  -2  389.39  162.53
   0  24  -2  393.35  161.42
   0  24   2  388.37  167.60
  -1 -24  -2  113.72   59.89
  -1 -24  -2  113.05   79.07
   1 -24   2  171.49   78.80
  -1 -24  -2  229.35   69.50
  -1 -24  -2  135.39   64.60
   1  24   2   48.04   78.53
  -1  24  -2   36.81   45.58
  -1  24  -2  250.79   71.20
  -1  24  -2  101.64   65.45
  -1  24  -2  115.06   76.48
   1  24   2   29.39   72.72
   1  24   2  229.33   76.47
  -1  24  -2  210.09   78.57
   2 -24   2  -39.38  101.18
  -2 -24  -2  130.65   69.39
   2 -24   2    8.63   47.28
   2 -24   2   54.50   61.51
   2 -24   2  137.07   87.97
  -2 -24  -2    3.74   75.64
  -2 -24  -2  -48.41   65.91
  -2 -24  -2   69.82   42.59
  -2  24  -2   73.54   70.83
   2  24   2   41.87   81.10
   2  24   2   71.82   33.44
  -2  24  -2    7.01   18.17
  -2  24  -2  168.05  103.06
   2  24   2  -67.40   53.08
  -2  24  -2   33.76   65.85
   2  24   2  -64.38   37.76
  -2  24  -2   91.98   71.17
  -2  24  -2  261.86   69.99
   3 -24   2   55.52   98.64
  -3 -24  -2   -6.70   59.45
  -3 -24  -2   57.47   74.33
   3 -24   2  138.49   85.09
   3 -24   2   48.99   51.94
  -3  24  -2   69.20   77.18
  -3  24  -2 -169.21   68.18
   3  24   2  170.47   98.51
   3  24   2   23.06   93.09
  -3  24  -2   63.30   61.37
  -3  24  -2   98.65   76.14
  -3  24  -2  107.03   92.11
  -4 -24  -2  -22.51   37.43
   4 -24   2 -160.67   85.60
  -4 -24  -2   -8.55   53.74
   4 -24   2   81.69   60.02
   4 -24   2   43.98   78.15
  -4 -24  -2   23.25   72.92
  -4  24  -2   47.70   66.46
   4  24   2   40.21   69.16
  -4  24  -2  -41.19   72.50
  -4  24  -2   67.12   62.18
   4  24   2  152.26   92.11
  -4  24  -2   12.11   73.71
   4 -25  -2   37.64  113.59
   4 -25  -2   67.40  119.65
  -4 -25   2   43.22   63.83
   4 -25  -2  112.92   59.81
  -4 -25   2  107.29   75.62
  -4 -25   2  145.11   89.85
  -4  25   2  155.71   94.43
   4  25  -2   70.32   57.59
  -4  25   2  323.96   95.01
   4  25  -2   75.50  113.36
  -4  25   2  141.10   83.02
   4  25  -2  191.57  105.40
  -4  25   2  151.39   76.93
  -3 -25   2   86.22   74.59
   3 -25  -2  106.16  101.22
  -3 -25   2  -33.80   44.74
   3 -25  -2   13.60   42.70
  -3 -25   2  -10.52   61.48
   3 -25  -2    2.97  130.48
  -3 -25   2   89.97   61.72
  -3  25   2    1.05   57.53
  -3  25   2  -51.58   58.82
  -3  25   2   65.12   79.42
   3  25  -2   16.55   57.73
  -3  25   2   36.31   79.62
  -3  25   2   -5.13   30.98
   3  25  -2  -43.65  101.22
  -3  25   2   43.72   89.85
  -2 -25   2  237.69   69.84
   2 -25  -2   21.86  133.73
  -2 -25   2  178.42   90.20
  -2 -25   2  282.31   79.38
  -2 -25   2  310.09   87.33
   2 -25  -2   23.54  104.03
   2  25  -2  332.16   79.07
  -2  25   2  134.56   85.82
  -2  25   2   41.53   61.92
  -2  25   2   64.92   86.96
  -2  25   2  165.57   77.38
   2  25  -2  175.51   84.27
  -2  25   2  161.23  109.00
   2  25  -2  240.90  110.12
  -2  25   2   92.75   80.56
   2  25  -2   19.31   83.21
   1 -25  -2   16.92   63.79
  -1 -25   2   82.02   58.59
  -1 -25   2    5.10   47.52
  -1 -25   2   81.36   52.90
  -1 -25   2  -35.89   67.20
   1 -25  -2  -49.57   46.03
   1 -25  -2 -128.00   64.80
   1  25  -2    1.51   55.88
   1  25  -2   58.21   65.21
  -1  25   2   -0.40   35.59
   1  25  -2 -181.48  109.39
   1  25  -2    8.25   78.58
  -1  25   2   29.22   53.63
  -1  25   2  -29.52   79.87
  -1  25   2   -8.02   63.41
  -1  25   2  121.40   72.97
   1  25  -2   23.14   80.06
  -1  25   2  -43.51   45.42
   0 -25  -2  -22.36   62.47
   0 -25   2  -25.58   61.62
   0 -25  -2  -51.65   49.57
   0 -25  -2   49.91   55.55
   0 -25  -2    0.37   43.50
   0 -25   2   27.66   57.04
   0 -25   2   25.71   42.50
   0 -25   2  -19.06   66.54
   0  25   2  151.77   78.63
   0  25  -2   42.31   50.81
   0  25  -2 -101.80   61.71
   0  25   2   19.48   42.86
   0  25   2  -56.65   43.76
   0  25   2  -59.95   58.08
   0  25  -2   89.84   70.08
   0  25   2  -64.66   58.71
   0  25   2   52.28   66.70
   0  25  -2    7.86   58.14
   0  25  -2   55.36   81.22
  -1 -25  -2  334.81  100.30
   1 -25   2  329.60  113.18
  -1 -25  -2  176.59  101.85
  -1 -25  -2  298.67  107.88
  -1 -25  -2  229.58  115.54
   1  25   2  399.76  110.02
  -1  25  -2  313.89  106.33
   1  25   2  476.23  119.34
   1  25   2  203.13  123.40
  -1  25  -2  288.47  137.14
  -1  25  -2   98.99  111.14
  -1  25  -2  287.46  111.24
  -1  25  -2  124.24  101.62
  -1  25  -2   50.60  108.07
  -2 -25  -2   89.02   49.53
   2 -25   2   -3.32  101.95
  -2 -25  -2  122.51   75.02
  -2 -25  -2  229.37   76.38
  -2 -25  -2   95.89   60.59
   2 -25   2   27.70   52.33
   2 -25   2   43.84   78.83
   2 -25   2  108.09   66.02
  -2  25  -2   66.30   75.69
  -2  25  -2   90.52   76.54
  -2  25  -2  177.94   68.57
  -2  25  -2  220.68  106.92
   2  25   2   68.40   36.89
   2  25   2   15.65  105.34
   2  25   2    6.34   93.01
  -2  25  -2   18.85   29.19
  -2  25  -2   76.38   60.17
   2  25   2   52.98   42.43
   3 -25   2  374.21  147.18
   3 -25   2  197.62  142.77
  -3 -25  -2  642.03  146.75
   3 -25   2  330.07  129.06
  -3 -25  -2  270.64  134.19
   3  25   2  530.59  159.16
  -3  25  -2  483.73  157.10
  -3  25  -2  123.02  136.89
   3  25   2  407.15  149.89
  -3  25  -2  274.32  134.59
  -3  25  -2  420.86  142.89
  -4 -25  -2   20.27   73.43
  -4 -25  -2  -32.23   44.78
   4 -25   2   -1.38   78.85
   4 -25   2   20.37   49.00
   4 -25   2  -48.10   75.00
  -4 -25  -2  145.41   84.11
   4  25   2   47.26   79.64
  -4  25  -2   19.38   85.74
  -4  25  -2  -78.70   75.32
  -4  25  -2  -59.79   62.40
   4  25   2  -33.39   85.17
  -4  25  -2    6.04   69.33
   4 -26  -2    2.23   46.16
  -4 -26   2  145.40   67.28
   4 -26  -2   63.72  112.00
  -4 -26   2   22.15   54.13
  -4 -26   2   69.80   78.80
   4 -26  -2   96.88   83.25
  -4  26   2    1.82   20.12
  -4  26   2  131.24   75.88
   4  26  -2    1.91   90.12
   4  26  -2   41.39   47.24
  -4  26   2 -118.72   75.14
  -4  26   2   82.09   83.02
   4  26  -2  141.66  100.98
  -4  26   2  122.41   67.51
   3 -26  -2   24.88   87.04
  -3 -26   2   57.49   63.25
  -3 -26   2  111.04   69.34
   3 -26  -2  -13.27   33.75
   3 -26  -2 -185.20  121.23
  -3 -26   2   44.40   56.14
  -3  26   2   -5.21   24.51
   3  26  -2   46.85  105.19
  -3  26   2   58.95   62.86
   3  26  -2   39.40   40.98
  -3  26   2  181.92   71.39
  -3  26   2   37.65   83.45
  -3  26   2   22.42   90.09
  -2 -26   2  247.40   83.94
  -2 -26   2  133.81   67.04
   2 -26  -2  -49.75   84.44
   2 -26  -2  -74.44  132.70
  -2 -26   2  200.70   88.73
  -2 -26   2  207.71   71.32
  -2  26   2   81.29   97.23
   2  26  -2  184.08   63.44
   2  26  -2  291.42   70.89
  -2  26   2  -47.95   73.38
   2  26  -2  255.49  108.02
  -2  26   2   11.64   68.41
  -2  26   2   98.40   81.27
  -2  26   2   91.53   85.87
  -1 -26   2  916.13  298.38
  -1 -26   2  785.10  295.20
   1 -26  -2  895.71  299.58
  -1 -26   2  847.86  293.58
  -1 -26   2  846.18  301.52
   1  26  -2  409.63  309.38
  -1  26   2 1105.23  302.74
  -1  26   2  719.22  295.28
   1  26  -2  880.08  300.13
  -1  26   2  731.60  294.98
  -1  26   2 1089.35  329.49
   1  26  -2  885.58  307.61
  -1  26   2  828.69  302.82
   1  26  -2 1060.03  301.63
   0 -26  -2  571.28  191.25
   0 -26  -2  532.78  186.96
   0 -26   2  416.09  181.39
   0 -26  -2  562.02  181.90
   0 -26   2  740.05  186.19
   0 -26   2  417.06  184.33
   0 -26   2  566.11  191.08
   0 -26  -2  498.95  182.63
   0  26  -2  402.39  183.97
   0  26   2  441.41  187.98
   0  26  -2  536.31  188.47
   0  26   2  339.12  182.21
   0  26  -2  615.02  189.80
   0  26  -2  597.84  191.50
   0  26   2  622.59  189.18
  -1 -26  -2   61.42   78.99
  -1 -26  -2    0.13   63.55
  -1 -26  -2   78.65   65.24
  -1 -26  -2   47.39   56.69
   1 -26   2  128.41   76.17
  -1  26  -2   86.46   76.35
   1  26   2   60.98   84.71
  -1  26  -2  116.49  104.71
  -1  26  -2   99.74   63.28
   1  26   2   39.21   71.48
  -1  26  -2  124.39   72.06
   1  26   2  121.89   68.74
  -2 -26  -2  143.03   78.09
   2 -26   2   40.17   44.58
  -2 -26  -2  109.83   73.76
  -2 -26  -2  158.06   63.40
  -2 -26  -2   52.69   55.49
   2 -26   2   24.79   95.94
   2 -26   2   50.26   68.84
   2 -26   2  203.42   64.49
  -2  26  -2  118.64  108.37
  -2  26  -2  187.29   70.03
   2  26   2   47.94   70.86
  -2  26  -2  160.14   85.13
  -2  26  -2   -7.81   71.18
   2  26   2  109.31   92.10
  -2  26  -2  126.59   61.29
  -2  26  -2    5.95   23.23
   3 -26   2   94.14   85.44
  -3 -26  -2  123.27  101.03
  -3 -26  -2  152.71   84.45
  -3 -26  -2  291.80   71.72
  -3 -26  -2  -12.55   58.73
   3 -26   2    2.30   54.61
   3  26   2   23.06  110.48
  -3  26  -2   58.66   93.38
  -3  26  -2   73.28   82.97
  -3  26  -2  154.96   85.10
   3  26   2  153.52  104.62
  -3  26  -2  -60.26   73.07
  -3  26  -2  290.87   75.61
  -4 -26  -2   18.32   59.19
  -4 -26  -2   58.16   73.79
   4 -26   2   49.75   95.19
   4 -26   2   29.96   57.77
  -4 -26  -2  -38.04   52.51
  -4  26  -2   65.36   63.48
   4  26   2   20.35   54.52
   4  26   2  109.90  104.39
  -4  26  -2   72.71   81.63
  -4  26  -2   26.64   64.07
  -4  26  -2  103.57   78.99
  -4 -27   2   84.39   84.04
   4 -27  -2   68.44   97.11
  -4 -27   2   32.18   81.96
   4 -27  -2   39.05   44.61
  -4 -27   2  101.20   63.62
   4 -27  -2   22.99  105.82
  -4  27   2   33.06   83.28
  -4  27   2  -45.97   81.90
  -4  27   2   26.41   24.62
   4  27  -2  138.21   98.56
  -4  27   2   93.81   65.89
  -4  27   2   54.85   72.51
  -3 -27   2  164.85   89.44
  -3 -27   2  101.29   62.89
  -3 -27   2   14.89   65.81
  -3 -27   2   10.29   80.13
   3 -27  -2  138.44  129.79
   3 -27  -2   46.10   42.03
   3 -27  -2   45.28   82.91
  -3  27   2   86.44   69.92
   3  27  -2   77.98   60.23
   3  27  -2  233.01  110.70
  -3  27   2   51.42   99.05
  -3  27   2  143.79  100.90
  -3  27   2   64.43   91.90
   2 -27  -2   31.06  130.51
  -2 -27   2   65.54   65.74
  -2 -27   2  185.28   81.88
  -2 -27   2  112.82   83.39
  -2 -27   2  190.13  115.10
   2 -27  -2   48.94   79.62
   2  27  -2 -132.52  101.61
  -2  27   2  201.12   92.75
  -2  27   2  177.67   75.05
   2  27  -2   75.74   89.91
  -2  27   2  178.43  102.06
   2  27  -2   28.78   64.40
  -2  27   2   46.33   54.41
  -2  27   2   77.81   65.54
  -2  27   2  163.51   82.36
   1 -27  -2   42.36   74.18
  -1 -27   2  143.15   74.16
  -1 -27   2  179.11   80.95
  -1 -27   2  187.40   67.49
  -1 -27   2   42.03   57.49
  -1  27   2   15.83   57.96
   1  27  -2  100.14   68.03
  -1  27   2  147.33   95.87
  -1  27   2   72.96   84.94
  -1  27   2    5.59   48.59
  -1  27   2   84.83   65.19
   1  27  -2  143.30   75.62
  -1  27   2  141.73   78.12
   1  27  -2   23.93   84.29
   0 -27   2  158.78   69.19
   0 -27  -2  244.77   80.93
   0 -27  -2  150.61   70.50
   0 -27  -2  108.22   64.99
   0 -27   2  129.75   52.34
   0 -27   2   17.73   77.53
   0 -27  -2   37.09   55.83
   0 -27   2   22.56   62.56
   0  27   2    4.01   49.07
   0  27   2  163.99   74.02
   0  27  -2  266.30   79.62
   0  27   2  151.13   85.74
   0  27  -2   18.87   56.71
   0  27  -2   94.19   65.10
   0  27  -2   38.67   69.13
   0  27   2   96.24   54.03
   0  27   2  161.79   69.57
   0  27   2   29.32   70.69
  -1 -27  -2   46.99   63.42
   1 -27   2  -12.05   69.09
  -1 -27  -2   63.89   62.43
  -1 -27  -2   32.51   74.90
  -1 -27  -2   35.73   54.18
  -1  27  -2  -26.21   52.78
   1  27   2   -3.47   68.45
   1  27   2  -30.86   62.91
  -1  27  -2   61.26   66.42
   1  27   2   13.96   65.48
  -1  27  -2  -15.02   82.01
  -1  27  -2  119.96   74.78
  -1  27  -2   40.81  105.19
  -1  27  -2  110.82   65.88
  -2 -27  -2   48.62   60.66
  -2 -27  -2   96.88   75.29
  -2 -27  -2  -44.47   67.73
   2 -27   2  162.62   96.94
   2 -27   2   18.61   38.13
  -2 -27  -2   70.07   54.45
  -2  27  -2   11.01  103.50
  -2  27  -2    3.71   72.13
  -2  27  -2   47.88   60.07
  -2  27  -2   46.33   69.48
  -2  27  -2   -1.36   72.41
   2  27   2   82.64   90.51
   2  27   2   27.71   99.10
  -2  27  -2  -73.40   70.94
   3 -27   2  135.17  111.42
  -3 -27  -2  141.64   72.37
   3 -27   2   23.31   61.49
  -3 -27  -2  409.52  121.27
  -3 -27  -2  274.27  108.06
  -3 -27  -2  120.85   79.86
  -3  27  -2  138.85   98.33
  -3  27  -2   92.10   88.62
  -3  27  -2  293.89  101.53
  -3  27  -2  191.83   81.01
   3  27   2  210.14  117.17
  -3  27  -2  195.60  106.05
  -3  27  -2  225.98  118.91
   4 -27   2  -79.02   93.51
  -4 -27  -2   18.68   60.88
   4 -27   2   50.95   56.11
  -4 -27  -2   27.52   75.12
  -4 -27  -2  -12.94   63.78
  -4  27  -2   -6.96   78.78
  -4  27  -2   27.95   63.42
   4  27   2   56.80   67.20
  -4  27  -2   54.81   86.19
   4  27   2  143.47   92.27
  -4  27  -2  173.97   66.76
   4 -28  -2   58.75   91.74
   4 -28  -2   48.45   94.98
  -4 -28   2  107.18   85.09
  -4 -28   2  -60.57   75.05
  -4 -28   2    2.00   57.20
   4 -28  -2   43.01   37.54
  -4  28   2   14.94   20.17
   4  28  -2  -19.76   53.30
  -4  28   2    3.18   68.23
   4  28  -2  -63.57   92.96
  -4  28   2   47.98   80.34
   4  28  -2   40.16  104.41
  -4  28   2  158.15   78.49
  -4  28   2   41.06   63.27
  -3 -28   2   18.06   61.08
   3 -28  -2   -7.58  112.18
  -3 -28   2   35.93   64.77
   3 -28  -2    8.09   32.18
  -3 -28   2   60.38   77.77
  -3 -28   2  -98.44   61.88
   3 -28  -2  181.12  108.87
  -3  28   2  -76.91   69.86
  -3  28   2  152.45   78.27
   3  28  -2  -36.72  101.05
   3  28  -2   37.10   43.14
  -3  28   2   86.04   95.58
  -3  28   2  -42.63   81.22
  -3  28   2   13.12   65.13
  -2 -28   2  163.28   77.51
   2 -28  -2   21.51   99.53
   2 -28  -2   84.00  130.90
  -2 -28   2  168.22   82.41
  -2 -28   2   95.16   64.67
  -2 -28   2  156.31   71.30
   2  28  -2   96.33  104.20
   2  28  -2   64.17   98.76
  -2  28   2   -8.96   62.66
  -2  28   2  118.54   89.65
  -2  28   2   40.67  107.38
   2  28  -2  -37.36   73.41
  -2  28   2   87.05   89.26
  -2  28   2   16.14   37.12
  -2  28   2  330.37   74.14
   1 -28  -2   84.66   74.16
  -1 -28   2  166.83   81.20
  -1 -28   2   24.63   56.23
   1 -28  -2   56.41   47.96
  -1 -28   2   66.16   67.82
  -1 -28   2  189.07   71.49
  -1  28   2   24.70   43.52
  -1  28   2  101.94   68.35
  -1  28   2   50.82   75.69
  -1  28   2   42.83   89.41
   1  28  -2   32.82   66.13
   1  28  -2  124.66   75.09
   1  28  -2  -29.54   83.03
   1  28  -2   79.48  100.44
   0 -28  -2  -30.70   41.16
   0 -28  -2   37.53   63.58
   0 -28   2   46.59   58.03
   0 -28   2    7.38   59.98
   0 -28   2   20.09   74.22
   0 -28  -2   40.74   72.52
   0 -28   2   48.47   35.39
   0 -28  -2   37.63   58.90
   0  28   2   46.47   59.21
   0  28   2  -26.44   43.03
   0  28   2   90.46   67.52
   0  28  -2  -76.00   92.24
   0  28  -2  119.66   71.48
   0  28  -2    1.75   37.12
   0  28   2   25.12   70.11
   0  28  -2   77.34   65.45
   0  28   2  -40.06   80.74
   0  28  -2   63.90   46.07
   0  28  -2   -1.22   60.86
  -1 -28  -2  168.37   85.44
  -1 -28  -2   84.37   73.69
   1 -28   2   78.16   77.64
  -1 -28  -2   -9.02   60.97
  -1 -28  -2  128.93   77.47
  -1  28  -2   28.77   79.85
  -1  28  -2   38.45  110.50
  -1  28  -2  216.36   82.80
  -1  28  -2  160.19   76.76
   1  28   2  175.78   78.18
   1  28   2  226.58   79.55
  -1  28  -2   80.10   69.78
  -1  28  -2    2.37   61.97
   1  28   2   71.23   80.38
  -2 -28  -2  -44.06   62.41
  -2 -28  -2   53.52   61.55
  -2 -28  -2   36.66   68.28
  -2 -28  -2   55.54   71.55
   2 -28   2  -15.49   36.27
   2 -28   2  -72.45   95.70
  -2  28  -2   32.74  111.44
  -2  28  -2   92.22   89.71
  -2  28  -2  135.00   84.81
  -2  28  -2  226.71   70.24
   2  28   2  -85.17   94.67
  -2  28  -2  251.55   83.38
  -2  28  -2   48.55   62.09
   2  28   2   18.10   76.94
  -3 -28  -2   -2.52   62.85
  -3 -28  -2  -15.51   64.95
   3 -28   2   11.62   66.18
  -3 -28  -2  119.48   66.63
   3 -28   2   15.37   42.51
  -3 -28  -2   80.04   79.74
   3 -28   2  -74.17   52.59
  -3  28  -2   21.08   97.47
   3  28   2   43.31  101.48
  -3  28  -2  130.05   67.99
  -3  28  -2   75.35  100.75
   3  28   2  -23.00   94.01
  -3  28  -2  -77.67   63.23
  -3  28  -2  109.25   81.80
  -4 -28  -2   28.20   75.89
  -4 -28  -2   31.72   59.32
   4 -28   2   19.40   49.81
   4 -28   2   33.58   91.24
  -4 -28  -2   72.51   80.70
   4  28   2   -5.24   88.03
   4  28   2 -115.42   79.26
  -4  28  -2  261.04   82.99
  -4  28  -2  153.65   64.52
  -4  28  -2   66.34   85.72
  -4  28  -2   58.82   68.18
  -4 -29   2  -18.72   53.60
  -4 -29   2   40.09   76.50
   4 -29  -2   -9.40   28.11
   4 -29  -2 -126.08   99.07
  -4 -29   2  -28.05   76.15
   4 -29  -2   20.05   70.38
   4  29  -2   38.81   50.76
  -4  29   2    3.65   16.09
  -4  29   2  -74.85   60.21
   4  29  -2   57.30   91.12
  -4  29   2  -15.33   61.56
  -4  29   2   26.90   78.33
   4  29  -2  -22.83   93.29
  -4  29   2  116.33   83.12
  -3 -29   2   85.33   83.77
  -3 -29   2   15.61   70.87
   3 -29  -2   50.56   41.75
  -3 -29   2   47.26   63.44
  -3 -29   2   48.14   72.35
   3 -29  -2  -32.02  135.12
   3 -29  -2   25.28   59.65
  -3  29   2   84.57   66.22
  -3  29   2   55.27   86.93
   3  29  -2   35.99   56.03
   3  29  -2   92.37  109.06
  -3  29   2   60.91   88.43
  -3  29   2  -67.17   67.77
  -3  29   2   20.79   23.28
  -2 -29   2  328.64  100.87
   2 -29  -2  -16.06  144.02
  -2 -29   2  386.10  104.90
   2 -29  -2   52.82  107.82
  -2 -29   2  437.98  118.40
   2  29  -2  283.52  117.37
  -2  29   2  262.68  126.29
   2  29  -2  146.41  135.21
  -2  29   2  148.23   99.97
   2  29  -2  196.41   98.75
   2  29  -2  265.18   91.86
  -2  29   2  170.54  131.85
  -2  29   2   95.33  115.00
  -1 -29   2  -23.10   53.20
   1 -29  -2   10.65   72.26
  -1 -29   2  210.78   71.17
  -1 -29   2   80.53   69.30
   1 -29  -2   68.32   72.13
  -1 -29   2   65.63   79.37
  -1  29   2   14.42   32.13
  -1  29   2  151.72   97.73
  -1  29   2  -12.31   62.39
  -1  29   2  -24.81   76.44
   1  29  -2  169.91   83.82
   1  29  -2  105.07   89.59
  -1  29   2  130.27  121.27
   1  29  -2  190.97   83.02
   1  29  -2   30.39   71.45
  -1  29   2  -22.35   53.36
   0 -29  -2   19.37   73.98
   0 -29  -2   -8.80   60.83
   0 -29   2   -4.87   87.40
   0 -29  -2   29.84   62.11
   0 -29   2  157.57   63.62
   0 -29   2   86.86   55.39
   0 -29  -2   23.40   46.24
   0 -29   2  -14.41   21.00
   0  29  -2   78.93   62.95
   0  29  -2 -106.79   47.28
   0  29   2  -64.28   51.03
   0  29   2   67.81   58.26
   0  29   2  211.97  108.20
   0  29  -2   77.86  111.30
   0  29   2   29.83   73.12
   0  29  -2   16.36   22.61
   0  29   2  -41.79   28.53
   0  29  -2   46.80   76.28
   0  29   2   66.13   86.74
   0  29  -2   87.13   91.09
   1 -29   2  186.33   98.22
  -1 -29  -2  230.42   88.52
  -1 -29  -2  280.80   99.30
  -1 -29  -2  358.96   91.79
  -1 -29  -2  296.77  109.31
   1  29   2  362.95  132.81
  -1  29  -2  280.00  121.54
  -1  29  -2   84.45   87.21
   1  29   2   18.78   87.91
  -1  29  -2  206.58   92.77
  -1  29  -2   86.72  109.08
  -1  29  -2  123.20  119.58
   1  29   2  244.46   97.06
  -1  29  -2  133.38   95.99
  -2 -29  -2  -12.04   73.23
  -2 -29  -2   -0.76   96.69
   2 -29   2   71.19   92.26
  -2 -29  -2   43.37   65.77
  -2 -29  -2   45.55   66.27
  -2  29  -2   11.66   98.51
  -2  29  -2   35.52   91.20
  -2  29  -2  147.98   80.04
  -2  29  -2   -3.58   84.38
   2  29   2   64.18   88.93
  -2  29  -2  -35.17   95.24
   2  29   2  -96.23  131.99
  -2  29  -2  135.17   64.07
  -3 -29  -2 1014.99  274.92
  -3 -29  -2  919.92  272.58
  -3 -29  -2  633.64  267.66
  -3 -29  -2  719.80  267.83
  -3  29  -2  759.57  282.54
  -3  29  -2  752.01  280.96
  -3  29  -2  596.91  271.25
   3  29   2 1152.48  286.14
  -3  29  -2  634.27  268.42
  -4 -29  -2  151.01   75.26
  -4 -29  -2  100.51   79.37
   4 -29   2  133.45   62.05
  -4 -29  -2  230.35   91.11
   4 -29   2   29.09  116.00
   4  29   2   55.10   75.48
   4  29   2   -9.03   95.91
  -4  29  -2  121.86   84.00
  -4  29  -2  352.28   97.69
  -4  29  -2  283.87   83.19
   4 -30  -2   21.52   29.96
  -4 -30   2  -14.72   68.57
  -4 -30   2   97.32   78.41
   4 -30  -2   30.62   93.25
   4  30  -2   26.78   95.56
  -4  30   2   -6.38   15.98
   4  30  -2   42.65   42.51
  -4  30   2  284.67  115.95
  -4  30   2  184.48   85.49
  -4  30   2    7.99   62.21
   4  30  -2  -37.22   81.70
  -4  30   2  153.30   75.38
  -3 -30   2   65.34   82.71
   3 -30  -2  124.67  101.55
   3 -30  -2  118.28  121.00
  -3 -30   2  101.12   82.22
   3 -30  -2   31.56   31.97
  -3 -30   2  117.65   71.72
  -3 -30   2  -34.97   65.60
  -3  30   2  158.33   85.39
  -3  30   2  -48.38   78.00
  -3  30   2 -165.26   67.95
   3  30  -2   24.91  102.82
  -3  30   2   58.31   33.38
  -3  30   2   29.23   84.74
  -3  30   2   35.27   95.72
   3  30  -2   44.09   44.46
  -2 -30   2  203.37   91.38
  -2 -30   2   45.52   65.48
  -2 -30   2  296.41   86.43
  -2 -30   2  125.59   87.62
   2 -30  -2   -5.90  127.79
   2  30  -2  243.86   63.15
  -2  30   2  112.21   90.94
  -2  30   2  182.01   94.39
   2  30  -2   94.58   51.80
   2  30  -2  176.75   92.21
  -2  30   2   -3.73   46.85
  -2  30   2  115.64   84.03
   2  30  -2  272.03  111.49
  -2  30   2   44.19  120.15
  -2  30   2   26.38   69.68
   1 -30  -2  373.88  146.93
  -1 -30   2  334.30  141.24
  -1 -30   2  518.73  150.10
  -1 -30   2  289.57  133.29
   1  30  -2  150.65  143.61
  -1  30   2  342.63  157.31
  -1  30   2  552.86  148.67
  -1  30   2  371.56  157.32
   1  30  -2  436.28  158.15
   1  30  -2  326.61  133.18
  -1  30   2  352.27  140.19
   1  30  -2  427.61  144.45
  -1  30   2  249.02  132.20
   0 -30  -2  148.66   66.49
   0 -30   2  156.26   67.83
   0 -30  -2   93.48   65.77
   0 -30  -2   93.47   76.45
   0 -30   2   33.85   71.64
   0 -30  -2    6.61   32.15
   0 -30   2   -2.60   57.15
   0  30  -2   22.36   78.87
   0  30   2   94.06   79.10
   0  30  -2   19.82   65.48
   0  30   2  267.17   81.63
   0  30   2  -11.88   55.84
   0  30   2  -50.77   47.03
   0  30  -2  117.68   77.33
   0  30   2  133.24   92.61
   0  30  -2   65.84   94.73
  -1 -30  -2  105.14   79.57
  -1 -30  -2  148.65   71.19
  -1 -30  -2   72.81   67.81
  -1 -30  -2   68.83   92.79
   1 -30   2  164.04   85.44
  -1  30  -2  179.60   70.20
  -1  30  -2  151.30   78.26
  -1  30  -2  289.48  106.42
  -1  30  -2  204.19   97.09
   1  30   2  134.35   93.27
   1  30   2  -28.02   65.58
   1  30   2   51.66   79.23
  -1  30  -2  170.07  109.45
  -1  30  -2  185.66   81.74
  -2 -30  -2   41.76   65.84
  -2 -30  -2   -6.47   64.11
   2 -30   2  189.95   95.37
  -2 -30  -2   89.20   75.27
   2  30   2 -100.91   84.51
  -2  30  -2  129.37   67.00
  -2  30  -2    0.78   77.00
  -2  30  -2   16.47   84.05
  -2  30  -2   18.64   82.77
   2  30   2   84.46   87.17
  -2  30  -2  139.37   96.75
   3 -30   2  -43.94   32.55
  -3 -30  -2 -168.24   69.89
  -3 -30  -2  -55.52   62.03
  -3 -30  -2    9.77   75.61
  -3 -30  -2  306.80   78.19
  -3  30  -2   21.17   80.24
  -3  30  -2    2.16   65.03
  -3  30  -2   70.85   67.97
   3  30   2   69.62   63.39
   3  30   2    0.59   95.95
  -3  30  -2   94.33   93.54
  -3 -31   2  124.04   81.70
  -3 -31   2  199.83   92.03
   3 -31  -2  108.13   97.21
  -3 -31   2  -40.65   73.48
  -3 -31   2  174.36   72.02
   3 -31  -2   75.17  116.75
  -3  31   2   90.69  104.16
   3  31  -2   75.26  118.37
  -3  31   2   31.65   76.88
  -3  31   2   67.19   98.21
  -3  31   2   71.72   75.87
   3  31  -2  122.04   77.93
  -3  31   2  249.72   97.47
  -2 -31   2 -167.46   73.30
  -2 -31   2   34.50   61.02
  -2 -31   2   57.07   75.34
  -2 -31   2  146.98   81.69
   2 -31  -2    8.06  123.36
   2  31  -2   43.33   55.43
   2  31  -2   80.15  102.52
  -2  31   2  182.87   87.02
  -2  31   2   91.99   98.67
  -2  31   2   76.80  101.00
  -2  31   2   84.50   75.37
   2  31  -2  -89.86   72.44
  -2  31   2  245.12   70.46
  -1 -31   2   88.00   80.38
  -1 -31   2  -29.49   50.01
  -1 -31   2  151.28   71.05
   1 -31  -2    5.27   72.33
  -1  31   2   28.24   51.49
   1  31  -2   61.87   85.49
   1  31  -2   16.53   71.59
  -1  31   2   68.06   62.94
   1  31  -2  116.68   82.21
   1  31  -2   52.36  116.93
  -1  31   2   -1.62   32.71
  -1  31   2  -27.24   50.24
  -1  31   2  -42.17   88.11
  -1  31   2   22.57   74.06
   0 -31   2   72.14   75.25
   0 -31   2   78.39   62.42
   0 -31   2  -89.41   41.90
   0 -31  -2   26.80   25.83
   0 -31  -2  -24.53   60.48
   0 -31  -2   49.20   66.89
   0 -31  -2   74.16   76.25
   0 -31   2  116.62   48.27
   0  31   2   -6.66   33.06
   0  31  -2   92.13   69.78
   0  31   2   28.28   72.00
   0  31   2  -19.26   82.88
   0  31  -2  108.60   97.20
   0  31   2    6.07   74.55
   0  31  -2  -89.69   70.28
   0  31  -2  -46.54   32.96
  -1 -31  -2   85.32   82.59
   1 -31   2  -46.89   73.78
  -1 -31  -2   44.92   66.31
  -1 -31  -2  -31.19   54.75
  -1  31  -2  -22.08   84.24
  -1  31  -2  -18.50   54.33
  -1  31  -2  134.02   72.05
  -1  31  -2    1.02   76.77
   1  31   2   53.65   67.70
  -1  31  -2    1.18   76.43
  -1  31  -2   60.06   81.21
   1  31   2  -61.58   54.37
   1  31   2  -57.87   58.18
  -2 -31  -2   79.84   73.59
  -2 -31  -2  102.84   80.49
   2 -31   2  175.29   91.61
  -2 -31  -2   28.32   65.47
  -2 -31  -2   35.74   77.23
  -2  31  -2   36.67   76.53
  -2  31  -2   50.46   64.21
   2  31   2    8.16   83.13
   2  31   2  -82.87   98.81
  -2  31  -2   13.36   83.25
  -2  31  -2   91.99   81.40
  -2  31  -2    0.01   90.67
  -2  31  -2  127.14   88.14
  -3 -31  -2  290.10   96.84
  -3 -31  -2  242.13   81.36
   3 -31   2   50.16   55.03
  -3 -31  -2   95.66  102.08
  -3 -31  -2  115.81   87.68
   3  31   2  164.64   87.85
  -3  31  -2   91.62   77.41
  -3  31  -2  128.98   81.50
  -3  31  -2  284.61   95.54
  -3  31  -2  102.08   98.99
  -3  31  -2   91.38   97.68
   3  31   2   88.83  129.26
   3 -32  -2   71.57  116.39
  -3 -32   2   60.97   90.56
  -3 -32   2  254.93   78.64
  -3 -32   2  -46.74   95.46
  -3 -32   2  -60.73   55.40
  -3  32   2   55.80   65.62
  -3  32   2  -38.92   90.18
   3  32  -2   91.79  116.90
  -3  32   2   59.03   91.95
  -3  32   2  384.90   95.39
  -3  32   2   11.06   91.09
  -3  32   2   -3.67   22.55
   3  32  -2   48.46   47.68
  -2 -32   2  191.65   89.19
  -2 -32   2  222.65   77.10
  -2 -32   2   63.31   62.22
  -2 -32   2  155.26   83.20
   2 -32  -2  -15.97  141.71
   2  32  -2  104.37   58.45
  -2  32   2  125.90   99.02
  -2  32   2  131.96   84.45
  -2  32   2   12.62   44.10
  -2  32   2   75.75   84.97
   2  32  -2   40.22   76.71
  -2  32   2  -40.96   62.22
   2  32  -2  -18.00   95.17
  -1 -32   2   40.21   66.85
  -1 -32   2   -0.90   75.75
  -1 -32   2  119.71   72.16
  -1 -32   2   27.75   49.98
   1 -32  -2  117.58   74.66
  -1  32   2  -26.97   64.13
   1  32  -2   20.75   90.33
  -1  32   2  -61.00   46.73
  -1  32   2  -50.95   50.23
  -1  32   2  -23.79   59.86
  -1  32   2  -64.47   91.41
  -1  32   2  -11.13   72.80
   1  32  -2   29.69   70.61
   0 -32  -2  384.78  155.04
   0 -32   2  454.32  149.98
   0 -32  -2  426.06  158.78
   0 -32  -2  603.89  152.15
   0 -32   2  486.10  158.67
   0  32   2  270.92  156.82
   0  32  -2  213.82  165.12
   0  32  -2  421.58  155.32
   0  32   2  427.52  156.11
   0  32   2  192.00  169.11
   0  32  -2  288.18  151.07
  -1 -32  -2  131.13   88.49
  -1 -32  -2  133.15   70.43
  -1 -32  -2   43.75   56.65
  -1 -32  -2  -43.98   82.54
   1 -32   2   11.20   75.34
  -1  32  -2  105.77  111.65
  -1  32  -2   21.61   56.33
  -1  32  -2   48.77   81.69
  -1  32  -2   14.35   78.79
   1  32   2  -23.31   71.51
   1  32   2   20.03   67.67
  -1  32  -2   74.22   72.52
   2 -32   2   89.96   93.03
  -2 -32  -2  -35.76   65.90
  -2 -32  -2   83.83   84.70
  -2 -32  -2   58.25   79.01
  -2 -32  -2  200.22   85.65
  -2  32  -2   52.88   77.49
   2  32   2   18.78   92.47
  -2  32  -2  128.19   89.45
   2  32   2   20.07   81.82
  -2  32  -2   23.21   66.97
  -2  32  -2  194.57   75.62
  -2  32  -2  174.06   91.29
   3 -32   2   28.44   28.71
  -3 -32  -2  168.05   83.58
  -3 -32  -2  -25.62   56.45
  -3 -32  -2    0.47   79.62
  -3 -32  -2   -4.82   76.08
   3  32   2   29.71   46.18
  -3  32  -2   81.10   70.94
  -3  32  -2  -82.80   72.06
   3  32   2   61.67   92.86
  -3  32  -2  -11.13   89.53
  -3  32  -2  -70.87   77.61
  -3  32  -2   47.63   64.02
  -3 -33   2   43.04   97.15
   3 -33  -2  -87.53  132.54
  -3 -33   2    9.24   76.77
  -3 -33   2   39.74   77.86
  -3 -33   2  -24.40   53.09
   3  33  -2  -75.32   93.93
   3  33  -2   -8.65   42.80
  -3  33   2  -44.61   67.63
  -3  33   2   83.60   69.40
  -3  33   2  118.85   73.79
  -3  33   2   -2.51   63.62
  -3  33   2  -13.32   83.88
  -3  33   2   20.71   87.20
  -2 -33   2  200.11   86.73
  -2 -33   2  121.05   80.92
  -2 -33   2   31.86   72.36
  -2 -33   2  108.24   75.06
   2 -33  -2  -48.74  105.36
  -2  33   2  112.84   78.63
  -2  33   2  -17.26   83.06
   2  33  -2  190.50   57.11
   2  33  -2   56.43   92.26
  -2  33   2  209.08   87.83
  -2  33   2   19.65   38.49
  -2  33   2   41.35   98.85
   2  33  -2  122.81   90.37
  -1 -33   2  193.75   81.82
  -1 -33   2   94.41   55.74
  -1 -33   2  132.12   75.29
  -1 -33   2  113.82   84.16
   1 -33  -2   53.67   76.67
   1  33  -2  107.12   67.17
   1  33  -2   80.66   71.96
  -1  33   2   19.68   76.02
  -1  33   2  -12.69   64.14
  -1  33   2  -39.00   98.16
  -1  33   2    0.95   68.33
  -1  33   2   86.97   54.25
  -1  33   2   86.21   80.44
   0 -33  -2  -12.59   77.38
   0 -33   2   64.98   66.63
   0 -33  -2   67.24   67.74
   0 -33   2   93.88   76.60
   0  33   2   70.19   75.51
   0  33   2   88.56   91.36
   0  33  -2   41.55  102.17
   0  33  -2  108.05   61.92
   0  33  -2   73.83   48.41
   0  33   2  109.89   86.10
   0  33  -2  110.09   79.74
  -1 -33  -2   31.61   56.21
  -1 -33  -2   99.82   66.44
   1 -33   2   61.08   73.61
  -1 -33  -2   71.17   88.29
  -1  33  -2  105.79   84.22
  -1  33  -2  117.21   60.00
   1  33   2  -16.50   68.51
  -1  33  -2 -140.25   65.16
   1  33   2  137.45   71.54
  -1  33  -2  175.78   86.51
   1  33   2   15.60   84.60
  -1  33  -2   25.36  103.01
  -1  33  -2  238.52   72.52
  -2 -33  -2  -14.06   75.71
  -2 -33  -2   61.90   85.14
  -2 -33  -2  169.41   75.77
  -2 -33  -2   88.18   85.03
  -2  33  -2   57.10   88.32
   2  33   2   68.31   77.21
  -2  33  -2  170.65   74.14
  -2  33  -2   29.33   77.08
  -2  33  -2  157.08   80.89
  -2  33  -2   26.80   80.42
  -2  33  -2  173.72  112.20
   2  33   2   89.22   62.23
  -3 -33  -2    6.93   81.56
  -3 -33  -2   73.46   59.81
  -3 -33  -2   -0.76   71.96
  -3 -33  -2  -57.28   72.21
   3  33   2   53.02   41.47
  -3  33  -2   49.36   71.87
  -3  33  -2   81.47   77.71
   3  33   2   34.66   85.07
  -3  33  -2    4.72   70.05
  -3  33  -2  -30.22   88.64
  -3  33  -2   52.88   63.05
  -3 -34   2  134.84   83.76
   3 -34  -2  312.47  132.02
  -3 -34   2  140.80   78.51
  -3 -34   2  313.87   83.15
   3  34  -2 -101.84   91.82
  -3  34   2  -98.56   74.79
  -3  34   2   92.47   92.21
  -3  34   2   91.88   71.63
  -3  34   2   38.22   89.96
   3  34  -2   83.50   47.73
  -3  34   2   59.56   67.54
  -3  34   2  -59.06  109.71
   2 -34  -2  -44.81   96.38
  -2 -34   2   63.31   74.06
  -2 -34   2   22.33   84.53
  -2 -34   2   72.86   79.08
  -2 -34   2   27.04   55.61
  -2  34   2  -19.84   78.09
  -2  34   2    4.57   57.93
  -2  34   2   57.79   85.51
   2  34  -2   36.39   65.52
  -2  34   2   25.08   93.18
   2  34  -2   -6.04   59.11
   2  34  -2   55.02  113.03
  -2  34   2   98.29   77.42
  -1 -34   2  104.09   70.01
  -1 -34   2   86.54   54.84
  -1 -34   2  103.67   81.03
   1 -34  -2   73.36   71.52
  -1 -34   2  193.87   75.21
  -1  34   2   57.63   88.10
  -1  34   2   73.27   81.31
  -1  34   2   67.39   67.19
   1  34  -2  132.23   72.54
   1  34  -2   22.05   50.81
   1  34  -2    3.39   52.70
   0 -34   2  221.02   90.20
   0 -34  -2  271.11   80.51
   0 -34  -2  241.74   92.42
   0 -34   2  121.59   76.38
   0  34   2  234.83   90.13
   0  34   2   73.19   82.28
   0  34  -2  105.87  117.36
   0  34  -2    0.46   85.13
   0  34   2  203.39  129.77
   0  34  -2   66.07   70.63
   0  34  -2  134.65   90.32
  -1 -34  -2  120.32   84.23
  -1 -34  -2   19.48   71.18
  -1 -34  -2   99.15   82.65
   1 -34   2    2.46   72.64
  -1 -34  -2    6.41   54.34
  -1  34  -2   58.74   82.17
   1  34   2  -36.08   78.02
  -1  34  -2   97.71   80.53
  -1  34  -2  135.01   66.85
  -1  34  -2  207.74  112.39
   1  34   2  112.27   65.05
  -2 -34  -2   69.14   76.69
   2 -34   2 -204.99   72.95
  -2 -34  -2  153.65   61.62
  -2 -34  -2  -10.36   79.48
  -2  34  -2 -106.72   97.80
  -2  34  -2  -36.29   56.19
  -2  34  -2   53.34   70.81
   2  34   2   21.82   73.55
  -2  34  -2  -66.43   76.87
  -2  34  -2 -160.43   72.44
  -2  34  -2  -48.21   65.09
  -2 -35   2  100.91  109.88
  -2 -35   2    9.05   72.19
  -2 -35   2   38.61   77.99
  -2 -35   2   20.33   52.71
   2 -35  -2  -18.99   91.85
  -2  35   2   20.33   69.46
   2  35  -2   95.91   70.91
   2  35  -2   51.08   41.11
  -2  35   2   45.11   78.46
  -2  35   2   -6.20   88.34
  -2  35   2   63.17   53.93
  -2  35   2   45.29   92.74
  -1 -35   2  131.78   66.06
  -1 -35   2   10.11   68.39
   1 -35  -2  -52.07   63.66
  -1 -35   2  -30.07   26.99
  -1 -35   2  -31.81   59.85
   1  35  -2   -2.58   59.55
   1  35  -2 -131.00   70.48
  -1  35   2   48.02   84.61
  -1  35   2   68.48   64.62
  -1  35   2   35.85   33.93
   1  35  -2 -147.01   88.69
  -1  35   2   -8.46   71.74
  -1  35   2   10.15   87.60
   1  35  -2   36.45   62.94
   0 -35  -2   61.45   60.64
   0 -35   2  -39.67   67.11
   0 -35   2   97.86   55.10
   0 -35  -2   15.97   72.49
   0  35   2   23.07   71.72
   0  35   2  -53.98   84.46
   0  35  -2   26.82   69.57
   0  35  -2   92.96   96.60
   0  35   2   83.29   63.78
   0  35  -2   93.75   54.24
  -1 -35  -2   25.01   50.78
   1 -35   2   26.80   64.64
  -1 -35  -2  182.57   71.63
  -1 -35  -2  232.17   83.78
  -1  35  -2  -17.17   28.20
  -1  35  -2   38.19   79.30
  -1  35  -2   83.48   63.77
  -1  35  -2  227.29   65.68
  -1  35  -2  -74.31   94.40
   1  35   2  246.64   62.95
   1  35   2  -30.96   85.04
  -2 -35  -2  262.70   93.29
  -2 -35  -2   98.90   83.28
  -2 -35  -2   41.18  104.20
  -2 -35  -2  -21.94   56.42
  -2  35  -2  203.11  110.07
  -2  35  -2   15.71   57.90
   2  35   2   56.46  115.99
  -2  35  -2   22.55   67.00
  -2  35  -2    2.23   71.55
  -2  35  -2   74.52  104.30
  -2  35  -2  155.89  102.54
  -2 -36   2  -20.68   68.18
  -2 -36   2   74.25   70.96
  -2 -36   2   44.80   47.71
   2 -36  -2 -176.79   88.99
  -2 -36   2   53.67   71.33
  -2  36   2   23.48   48.07
  -2  36   2    6.53   74.17
  -2  36   2  125.60  104.58
  -2  36   2   45.03   86.97
  -2  36   2  -22.68   84.82
   2  36  -2   -7.65   39.08
  -1 -36   2  149.38   92.09
   1 -36  -2  234.82   95.90
  -1 -36   2  256.17  105.40
  -1 -36   2  226.51  106.40
   1  36  -2  134.54  101.64
  -1  36   2  166.88   97.10
  -1  36   2  165.66  114.69
   1  36  -2  245.68   94.82
  -1  36   2  277.84  105.70
   0 -36  -2  238.93   90.23
   0 -36   2  195.95   84.12
   0  36  -2  270.52   89.08
   0  36  -2  117.61   75.98
   0  36  -2   54.15  112.44
   0  36   2  121.76   68.21
   0  36   2   58.35  116.47
   0  36   2  141.52   83.94
  -1 -36  -2   72.60   75.38
   1 -36   2   69.28   62.33
  -1 -36  -2  133.68   77.50
   1 -36   2  115.24   88.61
  -1 -36  -2 -104.99   71.12
  -1 -36  -2   58.71   38.65
   1  36   2  -78.77   77.70
  -1  36  -2   91.96   58.90
  -1  36  -2  179.75   90.22
  -1  36  -2   44.47   76.28
  -1  36  -2  -20.39   26.44
   1  36   2  179.08   59.78
  -1  36  -2   39.66   63.25
  -2 -36  -2  106.11   75.41
  -2 -36  -2  -49.68   48.89
  -2 -36  -2   66.45   73.28
  -2 -36  -2   31.94   77.79
  -2  36  -2  -11.73   73.46
   2  36   2   52.40   82.02
  -2  36  -2   65.15   47.86
  -2  36  -2   85.45  110.49
  -2  36  -2   32.19  110.69
  -2  36  -2   33.19   74.38
  -1 -37   2  217.85   59.36
  -1 -37   2   90.31   85.90
   1 -37  -2  -36.79   84.30
  -1 -37   2   -6.66   91.30
  -1  37   2    3.38   73.41
  -1  37   2   62.87   98.80
   1  37  -2   94.11   80.81
   1  37  -2  -56.92   76.73
   0 -37  -2   -5.50   72.87
   0 -37   2  117.38   74.99
   0  37   2   81.56   63.74
   0  37  -2   83.94  100.90
   0  37   2  139.62  111.30
   0  37  -2   54.83   60.73
   0  37  -2   78.03   71.30
   0  37   2  152.33   69.41
  -1 -37  -2   -6.10   26.44
  -1 -37  -2  -28.43   66.79
  -1 -37  -2   53.22   75.99
  -1 -37  -2  -58.73   55.21
   1 -37   2   93.28   65.41
   1 -37   2  134.40   90.99
  -1  37  -2  -35.74   81.60
  -1  37  -2  138.16   52.30
  -1  37  -2   37.75   67.09
   1  37   2  -11.71   47.79
   1  37   2  -23.26   72.02
  -1 -38   2   -7.64   62.68
  -1 -38   2  101.87   63.28
   1 -38  -2   51.19  110.91
  -1  38   2  178.76  106.36
  -1  38   2  -69.42   64.11
  -1  38   2   48.34   81.75
   1  38  -2  113.13   72.43
   1  38  -2   26.92   49.32
   0 -38  -2   27.18   65.60
   0 -38   2   24.66   59.17
   0  38  -2  -32.61   57.47
   0  38   2  114.00   62.25
   0  38   2    4.19   71.09
   0  38  -2  127.08   62.58
   6   0  -3   53.10  122.21
   6   0  -3   64.68   77.93
   6   0  -3   76.30   96.73
   6   0  -3   72.54   62.52
   6   0  -3  -78.45   95.52
   6   0  -3   48.57   63.09
   5   0  -3  727.52  260.40
   5   0  -3  617.25  256.03
   5   0  -3  797.43  259.80
   5   0  -3  933.18  268.60
   4   0  -3   83.16  143.71
   4   0  -3  576.31  132.77
   4   0  -3  354.43  137.51
   4   0  -3  187.57  131.85
  -4   0   3  340.81  119.27
   3   0  -3 4495.20 1649.91
  -3   0   3 5193.31 1649.86
  -2   0   3  125.22   46.78
   2   0  -3  115.51   62.78
  -2   0   3   13.01   66.02
  -1   0   3  859.52  296.53
   1   0  -3  644.67  303.04
   1   0  -3  737.30  293.27
  -1   0   3  846.99  289.15
   1   0  -3  908.28  288.36
  -1   0   3 1234.36  333.45
   0   0  -3  -43.38   70.25
   0   0  -3  -26.40   25.49
   0   0   3  -13.87   26.79
   0   0   3   -7.57   39.00
   0   0   3   39.17   26.57
   0   0   3   63.22   79.16
   1   0   3  567.55  161.71
  -1   0  -3  387.62  155.09
   2   0   3  123.49   61.05
   3   0   3  833.96  292.77
   4   0   3  146.71   62.91
   4   0   3   -3.36   71.83
   4   0   3  133.12   71.27
   4   0   3   -4.14   96.43
   4   0   3  -71.59   60.74
   5   0   3  511.82  164.17
   5   0   3  271.75  173.40
   5   0   3  152.04  172.45
   5   0   3  743.12  170.67
   5   0   3  419.00  178.75
   6   0   3   13.66   51.33
   6   0   3   71.70   80.24
   6   0   3    6.59   83.63
   6   0   3   46.51   86.66
   6   0   3 -151.45   72.29
   6  -1  -3  105.92  138.15
   6  -1  -3  -28.54   97.00
   6  -1  -3  127.65  120.02
   6  -1  -3  106.90   81.31
   6  -1  -3   49.39   61.71
   6  -1  -3   23.79   38.58
  -6   1   3   94.91   56.15
   6   1  -3   69.60   69.43
   6   1  -3   67.64   67.95
   6   1  -3  -78.04  113.31
   6   1  -3  122.46  120.70
   6   1  -3  232.07  104.16
   6   1  -3   69.56   82.16
   5  -1  -3   54.30   80.88
  -5  -1   3   21.33   70.03
   5  -1  -3  232.52  117.18
   5  -1  -3  272.09   93.67
   5  -1  -3  199.26   71.44
  -5  -1   3  196.92   76.39
   5  -1  -3  225.72   96.44
   5  -1  -3  390.40  111.86
   5   1  -3  148.21   74.38
   5   1  -3  121.96   92.15
   5   1  -3   57.23   99.03
  -5   1   3  188.50   70.51
   5   1  -3  587.71  112.04
   5   1  -3  205.91   92.14
   4  -1  -3  701.35  271.77
   4  -1  -3  904.39  263.31
   4  -1  -3 1096.59  268.03
   4  -1  -3  755.85  262.78
   4  -1  -3  841.60  264.04
  -4  -1   3  660.05  260.25
   4   1  -3  813.78  264.36
  -4   1   3  641.52  260.56
   4   1  -3  566.48  265.89
   4   1  -3  816.38  263.32
   4   1  -3  786.05  264.24
   3  -1  -3 2443.99  757.83
   3   1  -3 1989.04  757.30
   2  -1  -3  213.74   73.24
  -2  -1   3  148.27   59.16
  -2  -1   3  295.69   73.42
  -2   1   3   94.58   57.61
  -2   1   3   66.40   71.17
   2   1  -3  127.26   73.19
  -1  -1   3  203.11   82.31
  -1  -1   3  380.53  126.39
   1   1  -3  167.78   69.38
   1   1  -3  155.88  108.35
   1   1  -3  119.69   75.26
   0  -1   3  827.86  263.58
   0  -1   3  701.13  263.50
   0   1   3  728.16  264.06
   0   1   3  806.35  263.98
  -1  -1  -3  999.51  345.80
   1  -1   3 1070.26  346.85
  -1   1  -3  806.13  346.82
   1   1   3 1190.17  348.72
   2  -1   3  273.08   99.08
  -2  -1  -3  265.07   99.23
   2   1   3  212.35  100.32
   3  -1   3   60.20   76.83
   3   1   3  279.98   80.01
   4  -1   3  140.35   75.77
   4  -1   3  323.97   86.21
   4  -1   3  122.95   63.20
   4  -1   3    2.86   68.64
   4  -1   3   43.25   73.42
   4   1   3  114.42   80.27
   4   1   3  102.14   76.07
   4   1   3  101.16   66.42
   4   1   3  189.71   78.34
   4   1   3  138.31   76.68
   5  -1   3  128.58  123.65
   5  -1   3  410.41  127.97
   5  -1   3   62.61  126.43
   5  -1   3  288.68  110.68
   5  -1   3  257.66  115.90
   5  -1   3  529.49  132.68
   5   1   3  339.39  131.41
   5   1   3   33.99  127.46
   5   1   3  513.97  127.89
   5   1   3  292.90  110.91
   5   1   3  357.62  121.38
   5   1   3  309.85  127.52
   6  -1   3  -13.95  100.13
   6  -1   3   75.71   59.97
   6  -1   3  115.83   71.87
   6  -1   3  390.41   93.29
   6  -1   3   10.05   78.80
   6   1   3  200.62  101.57
   6   1   3   44.38   90.31
   6   1   3  139.31   67.88
   6   1   3  -39.80   83.28
   6   1   3   43.70   85.00
   6  -2  -3   38.71   82.54
   6  -2  -3  -14.77   41.03
   6  -2  -3   50.53   99.96
   6  -2  -3   44.35   58.67
   6  -2  -3   15.59   91.29
   6  -2  -3  189.92  149.63
   6   2  -3  -39.03   65.73
   6   2  -3  171.38  111.56
   6   2  -3   12.97   58.97
   6   2  -3   29.53  100.19
   6   2  -3 -111.40   81.11
  -6   2   3   32.48   34.79
   6   2  -3    8.68   83.11
   5  -2  -3  233.41  157.56
  -5  -2   3  562.68  147.29
   5  -2  -3  249.59  150.43
   5  -2  -3  974.26  210.48
   5  -2  -3  430.08  148.24
   5  -2  -3  144.42  164.79
   5   2  -3  549.51  166.76
   5   2  -3  281.99  147.26
  -5   2   3  481.79  146.37
   5   2  -3  166.87  166.03
   5   2  -3  256.89  160.29
   4  -2  -3  826.82  209.61
   4  -2  -3  439.99  215.68
  -4  -2   3  541.52  200.91
  -4  -2   3  616.39  204.81
   4   2  -3  686.77  210.55
  -4   2   3  691.28  207.59
  -4   2   3  536.72  200.92
   4   2  -3  557.61  215.24
   4   2  -3  345.14  209.84
   4   2  -3  611.53  205.88
   4   2  -3  733.57  216.34
   3  -2  -3  836.91  312.59
  -3  -2   3 1014.50  307.70
  -3   2   3 1037.83  312.08
   3   2  -3  662.97  308.58
  -3   2   3  876.72  305.16
   2  -2  -3 1327.09  560.69
  -2  -2   3 1595.80  557.00
  -2  -2   3 1867.06  560.19
  -2   2   3 1712.12  556.91
   1  -2  -3  452.39  183.85
  -1  -2   3  588.47  210.80
  -1  -2   3  491.77  180.78
   1  -2  -3  499.37  178.65
  -1  -2   3  617.91  184.07
   1  -2  -3  413.93  200.20
   1   2  -3  467.03  202.64
   1   2  -3  570.40  179.16
  -1   2   3  637.13  216.35
   1   2  -3  462.21  182.76
   1   2  -3  502.24  207.57
  -1   2   3  467.45  180.72
  -1   2   3  623.99  185.24
   0  -2   3   57.18   30.57
   0  -2  -3   44.89   77.09
   0  -2  -3    6.90   30.10
   0  -2   3   70.44   44.84
   0  -2   3  156.02   82.36
   0   2   3  -28.61   42.12
   0   2   3   87.31   47.01
   0   2  -3   78.95   82.63
   0   2   3   13.86   83.51
   0   2   3   63.32   33.44
   0   2  -3   16.10   34.66
   1  -2   3 1936.64  683.47
   1  -2   3 2245.99  684.22
  -1   2  -3 1859.63  683.58
   2  -2   3  180.12   73.97
   2   2   3  142.24   76.68
   3  -2   3  941.60  328.93
   4  -2   3  539.36  174.18
   4  -2   3  550.63  174.19
   4  -2   3  333.86  161.75
   4  -2   3  376.08  165.57
   4   2   3  277.77  169.75
   4   2   3  707.94  180.90
   4   2   3  422.68  171.32
   4   2   3  469.41  164.26
   4   2   3  519.26  171.10
   5  -2   3  145.58  108.47
   5  -2   3   88.34  100.08
   5  -2   3  435.96  102.12
   5  -2   3  204.88   98.15
   5   2   3  122.18  103.33
   5   2   3  116.59   84.33
   5   2   3  141.83  103.94
   5   2   3  292.02   89.65
   5   2   3   43.67   99.14
   6  -2   3   66.35   77.90
   6  -2   3  -51.36   65.25
   6  -2   3   32.48   66.29
   6  -2   3  -19.29   58.64
   6  -2   3  -87.24   86.86
   6   2   3   12.93   75.96
   6   2   3  -34.16   50.80
   6   2   3  154.53   71.81
   6   2   3  148.87  101.13
   6   2   3  -56.67   76.47
   6  -3  -3    1.90   98.71
  -6  -3   3   71.61   42.31
   6  -3  -3  258.16   96.04
   6  -3  -3   41.52   38.54
   6  -3  -3  201.73  107.05
   6  -3  -3   40.83   57.69
   6  -3  -3   26.82   96.21
   6   3  -3   11.76   53.51
   6   3  -3  -64.13   82.63
   6   3  -3   55.51  109.10
   6   3  -3  122.14   99.48
   6   3  -3  141.79   94.36
   6   3  -3   13.39   72.14
   5  -3  -3  218.96   80.75
   5  -3  -3   81.26   82.54
   5  -3  -3  348.79   99.82
  -5  -3   3  230.04   75.80
   5  -3  -3  134.94   80.57
   5  -3  -3   42.53  126.54
   5  -3  -3  473.70  114.05
   5   3  -3  134.04  101.18
   5   3  -3  170.32   74.05
   5   3  -3  122.70   93.53
   5   3  -3  305.97   93.59
   5   3  -3   98.39  100.30
  -5   3   3  111.99   72.57
   4  -3  -3  160.68   63.76
   4  -3  -3   39.85   66.32
   4  -3  -3  138.56   67.82
   4  -3  -3   48.51   78.12
   4  -3  -3  219.74   79.71
  -4  -3   3   79.72   37.05
  -4  -3   3   80.93   49.40
   4   3  -3  -32.69   72.50
  -4   3   3  116.52   39.05
   4   3  -3  226.25   82.01
  -4   3   3    1.27   51.24
   4   3  -3    8.34   62.26
   4   3  -3    2.37   62.82
   4   3  -3  239.59   72.47
   4   3  -3   62.51   51.77
   3  -3  -3  557.01  223.62
  -3  -3   3  667.62  218.27
   2  -3  -3 2147.96  709.50
  -2  -3   3 2182.40  705.40
  -2   3   3 1819.37  705.34
   2   3  -3 2208.07  709.29
  -2   3   3 2087.65  708.20
   1  -3  -3   74.39   62.72
  -1  -3   3   14.87  115.43
   1  -3  -3  115.81  101.80
   1  -3  -3   31.67   47.59
  -1  -3   3  197.93   63.29
  -1  -3   3  145.93   49.13
   1   3  -3   77.58   60.74
  -1   3   3  183.93   62.85
  -1   3   3  -12.60  120.67
   1   3  -3   16.75  109.18
  -1   3   3  135.57   50.61
   1   3  -3   92.09  106.00
   0  -3  -3 1476.74  545.97
   0  -3   3 1609.36  546.08
   0  -3  -3 1538.98  562.71
   0  -3   3 1841.43  561.02
   0   3   3 1657.55  561.55
   0   3  -3 1452.01  546.51
   0   3  -3 1764.96  562.68
   0   3   3 1894.83  548.83
   0   3   3 1442.47  546.43
   0   3  -3 1741.87  592.80
   1  -3   3  763.61  276.68
  -1  -3  -3  793.02  278.53
   1  -3   3  819.73  277.02
  -1   3  -3  897.74  278.65
  -2  -3  -3  586.26  219.00
  -2   3  -3  660.59  219.32
   2   3   3  779.49  230.12
   4  -3   3   76.53   67.61
   4  -3   3  302.98   87.45
   4  -3   3   24.44   48.92
   4  -3   3  -21.17   59.06
   4  -3   3  108.06   76.46
   4   3   3   86.39   75.80
   4   3   3  120.76   95.28
   4   3   3  183.15   72.63
   4   3   3   83.23   72.08
   4   3   3   69.31   61.78
   5  -3   3  132.26   94.62
   5  -3   3   15.45  101.75
   5  -3   3  318.58  107.75
   5  -3   3   71.44   88.66
   5  -3   3  132.90   74.63
   5  -3   3  280.96   86.26
   5   3   3  219.96   94.29
   5   3   3  131.01   99.01
   5   3   3  193.22  102.75
   5   3   3  225.80   99.77
   5   3   3   98.44   78.51
   6  -3   3   82.37   79.79
   6  -3   3   66.59   70.66
   6  -3   3  227.82   82.78
   6  -3   3  118.88   72.34
   6   3   3   21.90   89.27
   6   3   3   -1.64   83.69
   6   3   3  -55.12   78.95
   6   3   3  -49.58   76.56
   6   3   3    5.19   51.84
   6  -4  -3    6.66   97.61
   6  -4  -3   29.38  112.77
  -6  -4   3   94.58   46.82
   6  -4  -3   21.16  101.87
   6  -4  -3   52.13   57.62
   6  -4  -3  236.18  104.12
   6   4  -3  318.81  107.06
   6   4  -3  -34.23  108.36
   6   4  -3   30.37   84.65
   6   4  -3   38.89   87.83
   6   4  -3   47.31   55.14
   6   4  -3  463.60  116.25
   5  -4  -3  257.30  142.04
  -5  -4   3  473.51  122.00
  -5  -4   3  327.29  115.69
   5  -4  -3  374.54  125.14
   5  -4  -3  340.28  135.57
   5  -4  -3  187.59  124.11
   5  -4  -3  503.76  162.92
   5   4  -3  104.83  131.52
   5   4  -3  126.66  141.22
   5   4  -3  252.91  137.17
   5   4  -3  420.45  134.71
  -5   4   3  227.90  117.12
  -5   4   3  389.11  120.21
  -4  -4   3  120.10   57.16
  -4  -4   3   59.55   49.27
   4  -4  -3  104.07   59.44
   4  -4  -3  130.58   69.81
   4  -4  -3   87.39   89.51
   4  -4  -3   84.98   84.02
   4  -4  -3  190.34   67.17
   4   4  -3   60.45   93.58
   4   4  -3  115.17   59.17
   4   4  -3  109.50   67.62
   4   4  -3   89.55   66.90
  -4   4   3  145.18   58.59
   4   4  -3   69.81   79.73
   4   4  -3  117.46   79.57
  -3  -4   3 2094.92  744.57
  -3  -4   3 2356.41  748.60
  -3   4   3 2087.29  745.87
  -3   4   3 2392.88  749.72
   3   4  -3 2141.24  750.41
  -2  -4   3  474.11  140.68
  -2  -4   3  372.92  131.78
  -2   4   3  479.17  139.12
  -2   4   3  284.24  131.62
   1  -4  -3  476.27  181.12
  -1  -4   3  685.36  216.82
   1  -4  -3  345.19  197.00
   1  -4  -3  482.54  174.67
   1   4  -3  540.58  175.89
   1   4  -3  570.34  206.56
  -1   4   3  444.83  178.11
  -1   4   3  501.55  174.58
  -1   4   3  566.89  218.42
   0  -4   3    0.57   55.11
   0  -4   3  -24.83   32.66
   0  -4  -3  119.14   87.44
   0  -4  -3  -13.68   32.39
   0  -4   3  -34.80   35.05
   0  -4   3   68.73  103.31
   0   4  -3   10.52   42.54
   0   4   3  -59.77   95.08
   0   4   3  -39.05   48.34
   0   4   3  -17.58   28.81
   0   4   3   -5.57   37.07
   0   4  -3  182.74   90.98
   0   4  -3    8.21   81.62
  -1  -4  -3   86.87   41.50
   1  -4   3  124.97   42.54
   1  -4   3   57.49   38.48
   1  -4   3  183.13   62.37
   1   4   3   33.71   32.84
  -1   4  -3   27.39   40.45
   1   4   3  161.59   55.90
   2  -4   3  383.02  139.96
  -2   4  -3  347.20  136.09
   2   4   3  513.36  146.82
  -3  -4  -3 1006.56  372.74
   3  -4   3 1205.62  379.55
   3   4   3 1003.66  381.17
  -3   4  -3 1164.48  372.84
   4  -4   3  513.48  132.04
   4  -4   3  595.34  146.30
   4  -4   3  440.02  123.20
   4  -4   3   51.49  117.18
   4  -4   3  417.87  124.27
   4   4   3  263.61  118.89
   4   4   3  245.79  122.84
   4   4   3  137.95  127.33
   4   4   3  314.50  126.54
   4   4   3  230.05  128.65
   5  -4   3  150.77   57.72
   5  -4   3   52.72   68.84
   5  -4   3   59.57   83.97
   5  -4   3   42.68   91.19
   5  -4   3   11.39   80.82
   5  -4   3  101.63   69.63
   5   4   3   49.40   84.22
   5   4   3   70.12   63.09
   5   4   3  -19.93   81.98
   5   4   3   41.02   72.32
   5   4   3  113.07   79.98
   6  -4   3  -21.09   79.63
   6  -4   3   -9.05   64.56
   6  -4   3  -40.83   31.05
   6  -4   3    3.55   75.38
   6  -4   3  138.40   69.25
   6   4   3  220.43   75.02
   6   4   3   33.26   51.24
   6   4   3  118.44   91.55
   6   4   3   43.19   84.08
   6   4   3  -45.00   79.27
   6  -5  -3  197.11  110.61
   6  -5  -3  106.05   64.49
   6  -5  -3  123.49   95.74
  -6  -5   3  142.47   55.79
   6  -5  -3   53.52  108.26
   6  -5  -3  324.84  107.43
   6   5  -3   42.43  103.35
   6   5  -3  171.70  114.09
   6   5  -3  463.46  115.55
  -6   5   3   17.41   55.42
   6   5  -3  215.02   98.35
   6   5  -3  303.78   76.04
   6   5  -3  105.61   89.95
   5  -5  -3    3.75   31.02
  -5  -5   3   70.64   50.77
  -5  -5   3   63.95   46.76
   5  -5  -3  -44.53   83.79
   5  -5  -3 -111.46   75.94
   5  -5  -3   28.20   45.20
   5  -5  -3  212.73  100.35
   5  -5  -3  122.26   88.19
   5   5  -3  132.67   91.62
   5   5  -3  -15.89   87.19
  -5   5   3   23.07   48.48
   5   5  -3  106.02  103.33
   5   5  -3   60.78   74.66
   5   5  -3    7.77   49.90
   5   5  -3  -38.19   72.62
   4  -5  -3    3.48   59.30
   4  -5  -3  -28.17  105.47
  -4  -5   3   28.02   46.26
   4  -5  -3   56.33   69.98
   4  -5  -3   95.17   76.18
   4  -5  -3  101.69   54.30
  -4  -5   3   48.33   35.96
   4   5  -3   49.00   71.41
   4   5  -3   61.54   62.85
   4   5  -3  -69.43   55.67
  -4   5   3  105.02   47.12
   4   5  -3   25.52   45.92
  -4   5   3   41.43   28.28
   4   5  -3    2.40   54.57
   4   5  -3   70.96   70.61
  -3  -5   3  266.75   75.20
  -3  -5   3    1.79   86.60
   3  -5  -3  213.60   96.43
  -3   5   3  198.70   77.91
  -3   5   3  183.80   70.07
   3   5  -3  357.09   97.05
  -3   5   3  135.43   88.53
  -2  -5   3  476.28  158.12
   2  -5  -3  484.36  168.17
  -2   5   3  575.85  159.86
  -2   5   3  334.24  157.79
  -1  -5   3  388.06  173.13
   1  -5  -3  509.31  162.23
  -1  -5   3  302.49  121.64
  -1  -5   3  307.82  132.02
  -1   5   3  545.85  177.11
   1   5  -3  267.66  123.15
   1   5  -3  234.47  162.59
   1   5  -3  279.13  127.83
  -1   5   3  474.62  126.05
   0  -5  -3  641.18  228.77
   0  -5   3  658.71  227.36
   0  -5   3  666.26  246.71
   0  -5   3  697.21  252.60
   0  -5  -3  651.76  247.86
   0  -5   3  650.95  254.63
   0  -5   3  716.24  228.31
   0   5   3  552.78  255.97
   0   5  -3  703.97  228.40
   0   5  -3  653.28  245.98
   0   5   3  590.20  227.22
   0   5   3  670.93  228.69
   0   5  -3  634.83  251.01
   1  -5   3  158.36   79.92
   1  -5   3  198.82   96.14
   1  -5   3  353.84  143.30
   1  -5   3  226.01   82.04
   1   5   3  234.00   78.78
   1   5   3  116.90   90.91
  -1   5  -3  331.21  125.85
  -2  -5  -3   82.45   36.13
   2  -5   3   68.96   45.85
  -2   5  -3   39.02   33.41
   2   5   3   17.07   62.95
   3  -5   3   37.14   56.56
   3   5   3  239.47   74.86
  -3   5  -3   13.25   31.45
   4  -5   3  144.89  106.91
   4  -5   3  576.14  112.85
   4  -5   3  101.19  107.96
   4  -5   3  366.85  129.32
   4   5   3  378.24  123.76
   4   5   3  366.72  119.14
   4   5   3  233.03  110.09
   4   5   3  363.89  117.56
  -4   5  -3  302.49  100.61
   4   5   3   85.70  122.45
   5  -5   3   43.65   76.36
   5  -5   3  -23.16   59.18
   5  -5   3   26.96   69.47
   5  -5   3   92.85   71.20
   5  -5   3   23.38   71.10
   5  -5   3  117.22   88.46
   5   5   3   36.10   60.44
   5   5   3  162.98   76.34
   5   5   3   71.22   75.34
   5   5   3  -84.87   80.19
   5   5   3  -15.87   84.30
   6  -5   3   85.28   64.04
   6  -5   3   55.46   87.01
   6  -5   3   52.73   78.03
   6  -5   3   92.13   36.36
   6  -5   3   59.60   97.81
   6   5   3   27.80   56.09
   6   5   3  -12.41   41.89
   6   5   3   64.27   86.05
   6   5   3  146.25   91.19
   6   5   3  201.60   95.81
   6  -6  -3   48.41   85.64
  -6  -6   3  110.41   46.11
   6  -6  -3  434.74  150.46
   6  -6  -3   86.63   76.82
   6  -6  -3  -42.96   98.49
   6  -6  -3   39.30   89.36
   6   6  -3   20.80   66.72
  -6   6   3   85.24   45.01
   6   6  -3    2.26   90.25
   6   6  -3  219.49   89.40
   6   6  -3  -12.53  101.01
   6   6  -3   67.09   85.72
   5  -6  -3  -22.81   85.28
   5  -6  -3    4.89   85.83
   5  -6  -3   74.31   80.05
   5  -6  -3   40.94   72.39
  -5  -6   3   32.44   46.45
   5  -6  -3  110.30   69.78
  -5  -6   3  -16.86   43.03
  -5   6   3   80.11   55.43
   5   6  -3   20.45   85.04
   5   6  -3   67.69   70.74
   5   6  -3   10.00  116.72
  -5   6   3   17.44   33.59
   5   6  -3  -21.70   73.88
   5   6  -3    9.77   57.22
  -4  -6   3   38.44   42.23
   4  -6  -3   -6.88   44.96
   4  -6  -3  -92.78   72.42
   4  -6  -3  -13.27   80.18
   4  -6  -3  -28.11   48.85
   4  -6  -3   42.17   59.80
  -4  -6   3   18.74   25.90
   4   6  -3  -35.01   70.02
   4   6  -3   91.62   73.36
  -4   6   3   -3.65   44.10
   4   6  -3  -32.79   49.24
  -4   6   3    1.33   70.11
   4   6  -3   -5.32   83.34
  -4   6   3  -33.45   25.30
   4   6  -3   84.28   61.97
   4   6  -3   54.35   85.64
  -3  -6   3  482.83  189.43
   3  -6  -3  670.70  203.77
  -3  -6   3  523.83  193.41
  -3  -6   3  626.49  202.34
  -3   6   3  539.44  189.73
   3   6  -3  691.97  203.19
   2  -6  -3  867.88  245.88
  -2  -6   3  589.93  230.17
  -2   6   3  657.93  230.16
   2   6  -3  823.59  239.23
  -1  -6   3  138.45  137.10
   1  -6  -3  291.66  121.84
  -1  -6   3   25.12   81.07
  -1  -6   3  185.00   64.26
  -1  -6   3  475.15  157.43
   1   6  -3   93.69  120.69
  -1   6   3  212.15   68.57
   1   6  -3   65.88   66.54
  -1   6   3  120.44   67.31
  -1   6   3   43.27   75.51
  -1   6   3  219.33  141.48
   1   6  -3  212.10   77.67
   0  -6   3  121.24  113.52
   0  -6  -3    5.32   40.66
   0  -6   3   44.62   40.31
   0  -6   3   36.19   67.58
   0  -6  -3  101.31  103.29
   0  -6   3  -16.62  117.76
   0  -6   3   56.66   40.54
   0   6  -3  -74.02   97.81
   0   6   3   32.29   37.57
   0   6  -3   -4.30   47.43
   0   6  -3  -55.08  114.81
   0   6   3  -24.69  110.67
   0   6   3   33.80   43.51
   0   6   3  -65.29   56.24
   1  -6   3  161.74  106.82
  -1  -6  -3   55.32  104.51
   1  -6   3  123.18   44.55
   1  -6   3  102.03   46.87
   1  -6   3   29.07  115.71
   1   6   3  -37.88   56.21
  -1   6  -3   44.06  106.54
   1   6   3   57.62   40.76
   2  -6   3  202.97  105.50
  -2  -6  -3  357.20  102.51
  -2   6  -3  269.90  100.71
   3  -6   3  729.73  196.21
  -3   6  -3  505.48  185.69
  -3   6  -3  501.72  187.30
   4  -6   3  445.07  127.65
   4  -6   3   93.90  121.84
   4  -6   3  298.72  126.99
   4  -6   3  194.19  151.90
   4  -6   3  639.01  137.25
   4   6   3  190.16  137.70
  -4   6  -3  329.52  114.94
   4   6   3  379.85  129.21
   4   6   3  290.69  128.34
   5  -6   3   28.76   69.21
   5  -6   3   75.08   93.39
   5  -6   3   11.68   74.72
   5  -6   3   60.15   70.68
   5  -6   3   19.95   56.95
   5  -6   3   77.51   49.57
   5   6   3   19.60   70.79
  -5   6  -3    3.71   25.51
   5   6   3   63.23   66.86
   5   6   3   -7.24   81.99
   5   6   3    6.38   55.42
   5   6   3  -68.31   88.02
   6  -6   3  -25.65   68.70
   6  -6   3   -8.10   93.16
   6  -6   3  -55.16   65.43
   6  -6   3   -9.82   23.95
   6  -6   3   47.05   49.57
   6   6   3  104.41   82.35
   6   6   3  -13.32   80.91
   6   6   3    9.98   32.70
   6   6   3   26.94   63.68
   6   6   3 -113.51   83.27
   6  -7  -3   47.36  109.93
   6  -7  -3   39.27   55.14
  -6  -7   3  -76.44   29.20
   6  -7  -3  -20.69   90.51
   6  -7  -3  -29.53   92.69
   6   7  -3   24.92  132.52
   6   7  -3  -65.09  109.94
  -6   7   3   67.33   36.47
   6   7  -3  -14.71  105.94
   6   7  -3  -18.45   60.51
  -5  -7   3    1.35   28.64
   5  -7  -3   14.64   87.83
   5  -7  -3  -71.78   84.10
   5  -7  -3   41.55   72.49
  -5  -7   3   13.69   47.60
   5  -7  -3   55.34   53.91
   5  -7  -3  -40.56   75.97
  -5   7   3  -83.10   47.87
   5   7  -3   -9.58   88.41
   5   7  -3   -9.61   56.62
   5   7  -3  263.98  101.75
   5   7  -3   -3.10   70.16
   5   7  -3  -25.31   73.69
  -5   7   3   57.53   36.54
   5   7  -3  -53.97   90.47
   4  -7  -3   95.12  106.98
   4  -7  -3  106.62   69.26
  -4  -7   3   36.44   48.40
   4  -7  -3   27.27   79.79
   4  -7  -3  156.90   64.75
  -4  -7   3   28.95   34.62
   4  -7  -3   61.74   57.51
  -4   7   3   59.29   36.91
   4   7  -3   80.30   44.53
   4   7  -3  236.45   82.62
  -4   7   3   51.10   72.64
   4   7  -3  116.33   78.63
   4   7  -3   61.20   68.29
  -4   7   3    0.45   50.95
   4   7  -3  122.39   82.76
   4   7  -3   -4.46   51.25
  -3  -7   3  146.11   68.30
  -3  -7   3  208.63   61.92
   3  -7  -3  117.12   96.17
  -3   7   3  182.76   69.33
   3   7  -3  142.53   87.04
  -3   7   3  120.12   61.57
  -2   7   3 3784.19 1169.99
   2   7  -3 3653.77 1173.16
  -2   7   3 2931.34 1170.35
  -1  -7   3  586.30  273.18
   1  -7  -3  750.08  232.15
  -1  -7   3  648.70  230.97
  -1  -7   3  612.55  229.91
  -1  -7   3  647.19  228.22
   1  -7  -3  697.49  258.44
  -1  -7   3  533.45  237.07
   1   7  -3  804.73  254.24
   1   7  -3  549.53  258.91
  -1   7   3  640.42  228.21
  -1   7   3  588.10  231.77
  -1   7   3  753.37  234.58
   1   7  -3  588.57  230.82
  -1   7   3  740.27  232.17
   1   7  -3  823.10  234.79
   0  -7   3 1940.59  610.74
   0  -7   3 1928.41  577.49
   0  -7   3 1845.11  576.94
   0  -7  -3 1435.27  576.28
   0  -7   3 1507.76  602.05
   0  -7   3 1803.33  582.13
   0   7  -3 1456.64  577.06
   0   7  -3 1470.61  602.32
   0   7   3 1792.05  577.45
   0   7   3 1466.60  576.41
   0   7  -3 1802.38  603.02
   0   7   3 1962.74  579.79
  -1  -7  -3  751.63  238.68
   1  -7   3  725.05  243.03
   1  -7   3  748.43  269.76
   1  -7   3  599.27  267.00
   1  -7   3  655.21  238.97
  -1  -7  -3  939.30  272.29
   1   7   3  650.21  242.04
  -1   7  -3  737.56  237.62
  -1   7  -3  869.60  270.77
  -1   7  -3  629.29  268.97
   1   7   3  511.28  238.48
  -2  -7  -3 1015.20  344.65
   2  -7   3  922.31  349.09
  -2   7  -3 1045.75  344.36
  -3  -7  -3   64.63   32.06
  -3  -7  -3    6.02   28.57
   3  -7   3   18.07   51.65
  -3   7  -3   10.31   30.41
  -3   7  -3   38.28   23.62
   4  -7   3   35.03   81.61
   4  -7   3   82.06   62.46
   4  -7   3  248.92   76.51
   4  -7   3  -46.95   83.93
  -4  -7  -3  104.21   42.49
   4  -7   3  297.56   91.36
   4  -7   3    0.11   57.07
   4   7   3  141.90   73.87
  -4   7  -3  127.61   44.41
   4   7   3   29.67   85.93
   4   7   3   64.93   68.99
   4   7   3   37.66   66.98
   4   7   3  237.38   81.13
   5  -7   3  -78.22   84.90
  -5  -7  -3   -8.98   23.16
   5  -7   3    8.94   52.23
   5  -7   3   31.98   82.81
   5  -7   3  125.15   70.68
   5  -7   3   25.64   70.51
   5   7   3   71.27   53.21
   5   7   3  276.68   98.98
  -5   7  -3   21.72   26.93
   5   7   3  -78.10   79.65
   5   7   3    6.78   79.14
   5   7   3    0.96   49.45
   6  -7   3    8.02   68.57
   6  -7   3   16.48   27.55
   6  -7   3   20.25   82.09
   6  -7   3  -32.08   25.27
   6  -7   3  -26.58   67.63
   6   7   3    2.50   62.76
   6   7   3  -43.90   59.08
   6   7   3 -100.61   88.19
   6   7   3   22.34   33.90
   6   7   3  -47.46   85.18
   6  -8  -3  -10.94  100.50
   6  -8  -3  169.93  133.26
   6  -8  -3   96.25   71.88
   6  -8  -3  127.96  111.71
  -6  -8   3   81.41   42.28
   6   8  -3  -41.77   81.87
  -6   8   3  171.66   47.27
   6   8  -3   10.69   88.22
   6   8  -3   -5.76   50.20
   5  -8  -3  129.34   92.10
   5  -8  -3  -55.42   87.03
   5  -8  -3   -0.56   54.39
   5  -8  -3  103.87   92.28
   5  -8  -3   64.68   78.76
  -5  -8   3   52.85   36.41
  -5  -8   3   51.37   51.95
   5   8  -3    0.03   43.77
   5   8  -3   54.44   81.32
   5   8  -3    2.19   90.35
   5   8  -3   75.17   68.21
  -5   8   3   54.84   55.44
   5   8  -3  180.82   96.38
   5   8  -3  143.10   89.28
   4  -8  -3   15.74   83.50
   4  -8  -3  121.00   70.41
   4  -8  -3  125.27   66.91
   4  -8  -3   95.53   92.25
  -4  -8   3  108.26   50.89
  -4  -8   3   14.47   38.62
   4  -8  -3    0.32   65.11
  -4   8   3   66.76   41.21
   4   8  -3  -29.20   74.81
   4   8  -3   48.32   79.27
  -4   8   3  108.67   54.60
   4   8  -3   90.02   57.13
   4   8  -3   80.27   55.47
   4   8  -3   98.76   72.22
   4   8  -3  112.78   83.26
  -3  -8   3   57.79   63.45
  -3  -8   3   32.64   47.59
   3  -8  -3  -24.22   79.73
  -3  -8   3   93.50   33.38
  -3   8   3   56.11   35.11
   3   8  -3   48.75   71.48
  -3   8   3  -31.10   45.30
  -3   8   3   20.43   60.78
  -2  -8   3  724.64  173.41
  -2  -8   3  432.97  162.35
  -2   8   3  564.91  169.77
   2   8  -3  230.22  170.20
  -2   8   3  442.48  161.95
  -1  -8   3  635.69  201.13
  -1  -8   3  660.47  195.17
  -1  -8   3  451.64  190.59
  -1  -8   3  280.29  231.29
  -1  -8   3  542.39  232.08
   1  -8  -3  679.30  194.16
  -1  -8   3  577.43  192.13
   1  -8  -3  372.49  222.21
  -1   8   3  633.00  197.61
   1   8  -3  481.75  197.63
   1   8  -3  558.33  193.24
  -1   8   3  576.04  192.90
  -1   8   3  554.87  193.95
   1   8  -3  567.90  222.72
   0  -8   3  -57.37   46.36
   0  -8   3  -37.51  118.56
   0  -8  -3 -166.27  108.07
   0  -8   3  -27.14   43.17
   0  -8   3  -36.40   77.64
   0  -8  -3   30.30   47.10
   0  -8   3  -47.26  118.31
   0   8   3  -34.87   75.28
   0   8  -3 -208.48  110.09
   0   8  -3   28.41  114.77
   0   8   3 -162.47   91.18
   0   8  -3    0.36   48.01
   0   8   3   12.30   43.11
   0   8   3   89.62  116.58
  -1  -8  -3  523.37  282.44
   1  -8   3  738.06  285.19
  -1  -8  -3  806.87  257.40
  -1  -8  -3  690.98  252.00
   1  -8   3  748.74  256.34
  -1   8  -3  941.30  257.19
   1   8   3  701.22  282.67
   1   8   3  856.99  254.00
  -1   8  -3  662.98  252.68
  -1   8  -3  527.21  281.58
   1   8   3  921.84  262.59
  -1   8  -3  620.81  282.13
   2  -8   3  265.80  101.94
  -2  -8  -3  315.21   95.33
  -2   8  -3  240.39   92.00
  -2   8  -3  176.51  102.43
  -3  -8  -3  741.30  265.12
  -3  -8  -3  711.31  267.37
  -3   8  -3  791.32  265.50
  -3   8  -3  862.02  267.33
   4  -8   3   60.64   56.73
   4  -8   3   33.66   63.76
   4  -8   3   68.71   70.19
   4  -8   3  -87.60   73.08
  -4  -8  -3   68.79   29.67
   4  -8   3   79.23   81.06
   4  -8   3   41.72   47.44
   4   8   3   79.31   59.58
   4   8   3   27.02   90.58
   4   8   3   75.80   73.60
   4   8   3   79.42   63.36
   4   8   3   31.54   69.95
  -4   8  -3   56.93   34.53
   5  -8   3   93.06   66.20
   5  -8   3  -46.45   27.22
   5  -8   3   85.96   94.38
   5  -8   3   -9.36   85.97
  -5  -8  -3  -15.61   25.91
   5  -8   3   -2.06   77.31
   5  -8   3  -31.06   51.57
  -5   8  -3  -20.62   28.82
   5   8   3  -79.60   74.93
   5   8   3  -73.60   34.70
  -5   8  -3  102.68   31.07
   5   8   3   79.07   96.95
   5   8   3    4.51   78.70
   5   8   3   50.44   66.35
   6  -8   3  169.04   73.97
   6  -8   3   36.92   82.30
   6  -8   3    1.86   64.66
   6  -8   3    8.77   25.95
   6   8   3   58.30   64.27
   6   8   3  -16.44   90.84
   6   8   3   35.43   67.78
   6   8   3   64.21   89.07
   6  -9  -3   50.73   78.50
   6  -9  -3   72.00   91.59
   6  -9  -3    1.67   95.65
  -6  -9   3   13.32   31.60
   6  -9  -3   88.04   52.27
  -6   9   3   -3.08   36.51
   6   9  -3   45.10   65.90
   6   9  -3  -65.68   98.46
   6   9  -3  104.63  115.77
   6   9  -3    5.93   36.48
   6   9  -3   -4.20   77.55
   5  -9  -3   87.19   92.22
   5  -9  -3  120.25   81.36
  -5  -9   3  -24.10   33.52
   5  -9  -3   60.02  130.45
   5  -9  -3   33.58   68.69
  -5  -9   3   51.47   49.44
   5  -9  -3   60.54   58.68
   5   9  -3   20.82   79.46
   5   9  -3   28.52   65.55
   5   9  -3   91.76   87.91
   5   9  -3  -89.91   89.14
   5   9  -3   71.77   62.48
   5   9  -3   -4.53   93.39
  -5   9   3   48.95   54.43
   4  -9  -3   24.30   60.54
   4  -9  -3   29.02   62.48
   4  -9  -3   11.12   82.54
  -4  -9   3   77.37   37.08
   4  -9  -3  -26.29   86.08
   4  -9  -3   20.29   49.51
  -4  -9   3  -20.69   60.30
  -4   9   3   69.10   40.08
   4   9  -3   29.12   76.16
   4   9  -3  192.46   92.08
  -4   9   3   -3.04   73.07
   4   9  -3   86.12   57.64
   4   9  -3   28.39   70.97
   4   9  -3  120.21   81.92
   4   9  -3  -32.31   45.24
  -3  -9   3  155.50   73.99
   3  -9  -3  271.77  104.41
  -3  -9   3   40.10   87.44
  -3   9   3  289.95   67.51
  -3   9   3  -65.62   79.88
   3   9  -3  307.11   94.07
  -3   9   3  129.48   72.18
  -2  -9   3   -8.68   41.35
  -2  -9   3   30.08   68.28
  -2  -9   3    3.66   31.43
   2  -9  -3    1.15   93.11
   2   9  -3   79.93   42.15
  -2   9   3   41.67   59.75
  -2   9   3    8.33   43.90
  -2   9   3   25.11   43.20
  -2   9   3   -5.67   30.15
   2   9  -3   73.14   67.94
   1  -9  -3   71.66  112.28
  -1  -9   3   25.21   69.72
  -1  -9   3   40.01   38.92
  -1  -9   3  213.40  135.15
  -1  -9   3  -60.63  123.23
  -1  -9   3  121.37   45.13
   1  -9  -3   29.70   49.92
  -1  -9   3   15.47   45.15
   1   9  -3   51.23  108.18
  -1   9   3    6.88   47.63
  -1   9   3  209.58  135.55
  -1   9   3    4.70   37.60
   1   9  -3   36.77   45.49
   1   9  -3  169.49  120.43
  -1   9   3   60.09   47.98
  -1   9   3   -0.95   60.23
   0  -9  -3 1010.41  318.23
   0  -9  -3 1054.62  351.71
   0  -9   3  861.93  321.65
   0  -9   3 1060.01  350.55
   0  -9   3 1061.02  332.47
   0  -9   3 1066.68  352.61
   0  -9  -3  858.19  321.56
   0  -9   3  831.11  320.90
   0   9   3  794.73  344.75
   0   9  -3 1224.55  367.25
   0   9  -3  962.04  318.57
   0   9   3  849.72  321.96
   0   9   3  955.03  322.72
   0   9   3  872.46  320.89
   0   9  -3  904.99  350.18
   0   9  -3  820.41  320.07
  -1  -9  -3  746.79  344.22
  -1  -9  -3 1109.39  313.24
  -1  -9  -3  693.38  315.03
   1  -9   3  714.08  314.96
   1   9   3  830.58  313.81
   1   9   3 1138.28  321.83
  -1   9  -3  992.71  343.06
  -1   9  -3  993.90  312.32
  -1   9  -3 1040.13  369.93
   2  -9   3  123.96   57.32
  -2  -9  -3   65.05   33.84
  -2   9  -3   22.18   35.20
   3  -9   3   33.10   51.61
  -3  -9  -3  -73.75   37.12
  -3  -9  -3    6.81   25.01
  -3   9  -3   -0.41   26.83
   4  -9   3   86.47   86.15
  -4  -9  -3  186.37   77.84
   4  -9   3  173.84   95.35
   4  -9   3  144.70   97.99
   4  -9   3   92.46  108.07
   4  -9   3  402.89  109.67
   4   9   3  135.12  116.91
   4   9   3  388.75  108.26
   4   9   3  511.08  113.67
  -4   9  -3  227.37   81.59
   4   9   3  533.49  109.77
   5  -9   3  -48.94   53.03
   5  -9   3   92.28   39.51
   5  -9   3  267.67  102.74
   5  -9   3   95.38   77.14
   5  -9   3   36.74   50.96
  -5  -9  -3  -19.11   29.68
   5  -9   3   69.84   81.34
   5   9   3   29.90   41.98
  -5   9  -3    8.80   33.62
  -5   9  -3   20.15   33.26
   5   9   3  134.79  106.78
   5   9   3  190.60   99.83
   5   9   3  195.33   76.67
   5   9   3  125.72   85.62
   6  -9   3   53.52   68.33
   6  -9   3   -5.88   24.24
   6  -9   3   84.77   98.93
   6  -9   3   29.02   92.99
   6   9   3   41.31   55.79
   6   9   3   66.30   87.24
   6   9   3  180.19   73.65
   6   9   3   24.85   97.03
   6 -10  -3   58.88   84.49
   6 -10  -3  -20.61   87.17
   6 -10  -3  -12.76   44.48
  -6 -10   3   22.81   31.93
   6 -10  -3  -49.64  128.24
   6 -10  -3 -127.93   85.88
   6  10  -3    3.07   58.21
   6  10  -3   -6.60   30.60
   6  10  -3   56.64  107.95
   6  10  -3  -41.82   73.79
  -6  10   3  -42.10   33.55
   6  10  -3  -82.44   79.10
   5 -10  -3   16.97   81.59
  -5 -10   3  131.25   57.64
   5 -10  -3   40.05   99.67
  -5 -10   3   93.85   43.45
   5 -10  -3   11.57   61.82
   5 -10  -3   76.87   68.25
   5 -10  -3   72.19  104.62
   5  10  -3   10.68   98.06
   5  10  -3   32.39   48.92
  -5  10   3   -0.34   73.98
  -5  10   3   78.71   60.90
   5  10  -3   23.92   84.24
   5  10  -3   44.75   86.87
  -5  10   3  136.94   52.86
   5  10  -3  143.95  106.28
  -4 -10   3   40.14   37.81
   4 -10  -3   63.32   60.22
   4 -10  -3   64.95  128.25
  -4 -10   3  154.18   67.35
  -4 -10   3   41.69   52.78
   4 -10  -3  147.76   78.24
   4 -10  -3  175.88   65.96
   4 -10  -3  -41.59   82.07
   4  10  -3  102.84   86.37
   4  10  -3  -51.56   97.01
  -4  10   3   30.15   40.25
  -4  10   3  -74.05   48.15
  -4  10   3   78.05   78.21
   4  10  -3   85.48   68.75
  -4  10   3   12.94   52.23
   4  10  -3   35.76   38.98
   4  10  -3  -75.64   42.02
   4  10  -3  -30.09   76.46
  -3 -10   3 2070.54  773.88
  -3 -10   3 2571.01  769.87
   3 -10  -3 2174.83  778.09
  -3  10   3 1902.32  767.59
  -3  10   3 2585.72  772.45
  -3  10   3 2495.55  769.60
   3  10  -3 1966.13  773.47
   2 -10  -3   58.85  124.18
   2 -10  -3   63.35   63.31
  -2 -10   3  152.53   71.91
  -2 -10   3  174.68   89.76
   2 -10  -3  185.02   55.98
  -2 -10   3   66.28   61.24
  -2  10   3  172.26   71.19
  -2  10   3   74.02   60.90
  -2  10   3  200.28   70.48
   2  10  -3  224.41   69.69
   2  10  -3  174.45  104.55
  -2  10   3  379.82   85.90
  -1 -10   3  137.23  144.60
  -1 -10   3  102.84   66.62
   1 -10  -3 -143.69  127.00
  -1 -10   3  210.16   67.67
  -1 -10   3  256.99   65.26
  -1 -10   3   27.62   93.93
   1 -10  -3  213.04   72.24
  -1 -10   3  114.93  148.82
  -1  10   3  212.01   70.57
  -1  10   3  110.68   70.79
   1  10  -3  250.25  132.41
   1  10  -3  124.94   69.18
  -1  10   3  142.89   83.12
  -1  10   3  133.32  146.94
  -1  10   3  199.71   64.26
   1  10  -3   50.29  121.82
   1  10  -3  121.07   69.79
   0 -10   3   41.91   38.58
   0 -10   3   50.13  123.63
   0 -10   3   33.74   49.40
   0 -10  -3  -29.29  123.26
   0 -10   3   20.39   77.83
   0 -10   3   18.41   48.70
   0 -10  -3   18.19   37.91
   0 -10   3  182.72  124.97
   0 -10  -3  -44.64   45.40
   0  10  -3  112.11  124.72
   0  10   3  -11.09   45.82
   0  10   3   19.10  119.78
   0  10   3   82.26   44.98
   0  10   3   50.22   61.10
   0  10  -3   -7.98   39.55
   0  10  -3   73.67  119.71
   0  10  -3   45.87   50.62
   0  10   3   60.67   52.25
  -1 -10  -3  326.21  106.80
  -1 -10  -3  457.18  168.80
   1 -10   3   41.20  161.56
  -1  10  -3  260.71  162.73
  -1  10  -3  307.99  107.90
   2 -10   3  163.15   74.97
  -2  10  -3  127.05   57.42
  -3 -10  -3  146.39   61.10
   3 -10   3  156.28   77.61
   3  10   3  228.65  103.21
  -3  10  -3  151.10   71.26
   4 -10   3   26.54   76.97
   4 -10   3  -17.19   38.06
   4 -10   3   38.50   81.04
   4 -10   3    1.87   58.12
   4 -10   3    3.78   82.94
  -4 -10  -3   -5.67   26.10
   4  10   3  -12.58   86.97
   4  10   3   59.74   70.16
  -4  10  -3   72.79   34.50
   4  10   3  -75.57   77.19
   4  10   3  -39.29   66.60
   5 -10   3  233.69  109.10
  -5 -10  -3  339.94   94.62
   5 -10   3  -11.56  118.62
   5 -10   3  201.16  132.43
  -5  10  -3  220.42   93.77
   5  10   3   88.01  102.16
  -5  10  -3  370.64   96.68
   5  10   3   84.71  135.96
   5  10   3  436.13  143.68
   5  10   3  249.07  123.99
   6 -11  -3   85.87   70.14
   6 -11  -3  116.99   73.39
   6 -11  -3  -28.23   83.79
   6 -11  -3  141.99   83.16
   6 -11  -3   -0.25  175.48
  -6 -11   3  -25.73   30.60
  -6  11   3  -56.41   36.21
   6  11  -3   15.78   38.43
   6  11  -3  -15.61   80.55
   6  11  -3  -93.45   91.94
   6  11  -3   35.67  103.52
  -5 -11   3  -24.20   47.79
  -5 -11   3   63.44   54.12
   5 -11  -3   30.15   55.66
   5 -11  -3    4.55   92.92
  -5 -11   3   25.07   36.64
   5 -11  -3   11.24   89.20
   5 -11  -3  -90.33   75.99
   5 -11  -3   49.85   99.77
   5  11  -3   34.82  109.55
   5  11  -3   14.48   83.08
   5  11  -3  -81.56   56.91
   5  11  -3  117.25  101.94
  -5  11   3  -37.85   61.40
   5  11  -3  -42.50   34.37
  -5  11   3  107.93   45.79
  -5  11   3  -21.27   54.25
   4 -11  -3   64.77   60.00
  -4 -11   3   41.93   42.57
   4 -11  -3   72.40  145.23
  -4 -11   3   52.22   59.25
   4 -11  -3   46.14   68.27
   4 -11  -3  -23.42   87.93
   4 -11  -3   59.24   61.59
  -4 -11   3  100.56   49.44
  -4  11   3   -8.10   71.22
   4  11  -3   47.19   75.87
   4  11  -3  -46.00   82.54
   4  11  -3   77.92   92.72
   4  11  -3  -29.35   55.62
  -4  11   3   -4.13   51.65
   4  11  -3  110.87   93.03
   4  11  -3  100.60   57.20
  -4  11   3    3.21   77.12
  -3 -11   3  537.97  178.72
   3 -11  -3  611.52  201.42
  -3  11   3  423.81  177.71
   2 -11  -3  710.28  237.30
   2 -11  -3  576.94  217.48
   2 -11  -3  830.88  272.21
  -2 -11   3  705.77  220.93
   2 -11  -3  537.15  215.90
  -2  11   3  746.99  219.79
  -2  11   3  541.66  220.21
  -1 -11   3  987.65  308.45
  -1 -11   3  976.30  350.45
  -1 -11   3  864.78  316.57
   1 -11  -3  823.96  311.70
  -1 -11   3  801.61  309.79
  -1 -11   3  919.41  310.54
   1  11  -3  849.32  311.21
  -1  11   3  926.29  310.54
   1  11  -3  854.58  310.48
   1  11  -3  862.73  342.45
  -1  11   3  894.53  312.46
  -1  11   3  915.44  307.98
  -1  11   3  998.44  314.21
   0 -11   3   72.47   39.09
   0 -11   3   67.58  133.00
   0 -11  -3    4.17   41.02
   0 -11  -3   26.80  125.28
   0 -11   3   79.76  131.42
   0 -11   3   17.61   55.15
   0 -11   3   69.08   78.33
   0 -11  -3  -16.35   51.14
   0 -11   3   43.28   49.82
   0  11  -3  104.72   49.42
   0  11   3 -119.58  118.83
   0  11   3   40.39   44.91
   0  11  -3  109.20  125.23
   0  11  -3  138.94  125.49
   0  11   3  -58.25   64.73
   0  11   3  -33.29   51.20
   0  11  -3   95.37   51.66
  -1 -11  -3 2142.08  756.49
   1 -11   3 2281.00  783.48
  -1 -11  -3 1820.97  782.22
   1 -11   3 2256.36  756.30
  -1  11  -3 2075.71  785.59
   1  11   3 2620.28  776.85
  -1  11  -3 2228.67  782.63
   1  11   3 2300.67  755.60
   1  11   3 2123.29  758.63
  -2 -11  -3  275.97   86.91
   2 -11   3  271.45  101.79
  -2  11  -3  245.20   88.41
  -2  11  -3  116.73   93.64
   3 -11   3   13.18   71.53
  -3 -11  -3   16.09   30.99
   3 -11   3   54.09   61.45
   3  11   3  -12.28   66.11
  -3  11  -3   90.85   36.34
  -4 -11  -3  141.01   63.40
   4 -11   3   33.55   66.81
   4 -11   3  142.28  102.70
   4 -11   3  383.58  103.21
   4 -11   3  115.07   83.70
   4 -11   3  308.11   93.98
  -4  11  -3  145.60   66.19
   4  11   3  464.02  107.50
   4  11   3  196.98   92.17
   4  11   3  188.55   76.15
   4  11   3  171.40  112.90
   5 -11   3  137.93   85.97
   5 -11   3   39.40   75.11
   5 -11   3   28.89   26.33
   5 -11   3  176.31   98.96
[truncated: 1,921,428 more chars]
