# Supplementary material for: Evidence for an Electronically Driven Charge Density Wave in a 1D Metallic MOF
Source: ACS Cent Sci. 2026 May 5;12(5):704–11. doi: 10.1021/acscentsci.6c00405 (PMC13220207; doi:10.1021/acscentsci.6c00405)
Supplement: Supplementary file 10 [file oc6c00405_si_010.cif]

####################################################################### 
# 
# This file contains crystal structure data downloaded from the 
# Cambridge Structural Database (CSD) hosted by the Cambridge 
# Crystallographic Data Centre (CCDC).
# 
# Full information about CCDC data access policies and citation 
# guidelines are available at http://www.ccdc.cam.ac.uk/access/V1 
# 
# Audit and citation data items may have been added by the CCDC. 
# Please retain this information to preserve the provenance of 
# this file and to allow appropriate attribution of the data. 
# 
#######################################################################

data_la19_s1
_database_code_depnum_ccdc_archive 'CCDC 2500713'
loop_
_audit_author_name
_audit_author_address
'Julius Oppenheim'
;Princeton University
United States of America
;
_audit_update_record             
;
2025-11-05 deposited with the CCDC.	2026-03-06 downloaded from the CCDC.
;

# start Validation Reply Form
_vrf_PLAT602_la19_s1             
;
PROBLEM: Solvent Accessible VOID(S) in the Unit Cell ....          ! Check 
RESPONSE: The crystals are porous and potential solvent in the pores is
totally disordered.
;
_vrf_PLAT241_la19_s1             
;
PROBLEM: High   'MainMol' Ueq as Compared to Neighbors of         O6 Check 
RESPONSE: There is unresolved disorder of the oxygen bound to the lanthanum
due to the disorder of the lanthanum.
;
_vrf_PLAT910_la19_s1             
;
PROBLEM: Missing # of FCF Reflection(s) Below Theta(Min).         18 Note  
RESPONSE: The beamstop used is large relative given the high energy
X-ray radiation used and the large unit cell.
;
# end Validation Reply Form


_audit_creation_method           SHELXL-2018/3
_shelx_SHELXL_version_number     2018/3
_chemical_name_systematic        ?
_chemical_name_common            'hex-LaHOTP; (LaOH)3(HOTP)2.nH2O'
_chemical_melting_point          ?
_chemical_formula_moiety         ?
_chemical_formula_sum            'C16.62 H5.54 La1.38 O8.31'
_chemical_formula_weight         530.39

loop_
_atom_type_symbol
_atom_type_description
_atom_type_scat_dispersion_real
_atom_type_scat_dispersion_imag
_atom_type_scat_source
C C -0.0010 0.0002 'International Tables Vol C Tables 4.2.6.8 and 6.1.1.4'
H H 0.0000 0.0000 'International Tables Vol C Tables 4.2.6.8 and 6.1.1.4'
La La -1.4466 2.9821 'International Tables Vol C Tables 4.2.6.8 and 6.1.1.4'
O O -0.0010 0.0008 'International Tables Vol C Tables 4.2.6.8 and 6.1.1.4'

_space_group_crystal_system      trigonal
_space_group_IT_number           165
_space_group_name_H-M_alt        'P -3 c 1'
_space_group_name_Hall           '-P 3 2"c'

_shelx_space_group_comment       
;
The symmetry employed for this shelxl refinement is uniquely defined
by the following loop, which should always be used as a source of
symmetry information in preference to the above space-group names.
They are only intended as comments.
;

loop_
_space_group_symop_operation_xyz
'x, y, z'
'-y, x-y, z'
'-x+y, -x, z'
'x-y, -y, -z+1/2'
'-x, -x+y, -z+1/2'
'y, x, -z+1/2'
'-x, -y, -z'
'y, -x+y, -z'
'x-y, x, -z'
'-x+y, y, z-1/2'
'x, x-y, z-1/2'
'-y, -x, z-1/2'

_cell_length_a                   22.1205(7)
_cell_length_b                   22.1205(7)
_cell_length_c                   18.3698(6)
_cell_angle_alpha                90
_cell_angle_beta                 90
_cell_angle_gamma                120
_cell_volume                     7784.4(6)
_cell_formula_units_Z            13
_cell_measurement_temperature    293(2)
_cell_measurement_reflns_used    3552
_cell_measurement_theta_min      1.5640
_cell_measurement_theta_max      15.8540

_exptl_crystal_description       needle
_exptl_crystal_colour            black
_exptl_crystal_density_meas      ?
_exptl_crystal_density_method    ?
_exptl_crystal_density_diffrn    1.471
_exptl_crystal_F_000             3258
_exptl_transmission_factor_min   ?
_exptl_transmission_factor_max   ?
_exptl_crystal_size_max          0.2
_exptl_crystal_size_mid          0.01
_exptl_crystal_size_min          0.01
_exptl_absorpt_coefficient_mu    1.178
_shelx_estimated_absorpt_T_min   ?
_shelx_estimated_absorpt_T_max   ?
_exptl_absorpt_correction_T_min  0.61626
_exptl_absorpt_correction_T_max  1.00000
_exptl_absorpt_correction_type   multi-scan
_exptl_absorpt_process_details   
;
CrysAlisPro 1.171.44.104a (Rigaku Oxford Diffraction, 2025)
Empirical absorption correction using spherical harmonics,
implemented in SCALE3 ABSPACK scaling algorithm.
;
_exptl_absorpt_special_details   ?
_diffrn_ambient_temperature      293(2)
_diffrn_radiation_wavelength     0.290
_diffrn_radiation_type           synchrotron
_diffrn_radiation_monochromator  synchrotron
_diffrn_source                   ?
_diffrn_measurement_device       'abstract diffractometer'
_diffrn_measurement_device_type  
'esperanto-CrysAlisPro-abstract goniometer imported esperanto images'
_diffrn_detector                 'Hybrid Pixel Array Detector'
_diffrn_measurement_method       ?
_diffrn_detector_area_resol_mean 5.0000
_diffrn_reflns_number            39698
_diffrn_reflns_av_unetI/netI     0.1021
_diffrn_reflns_av_R_equivalents  0.1682
_diffrn_reflns_limit_h_min       -31
_diffrn_reflns_limit_h_max       31
_diffrn_reflns_limit_k_min       -31
_diffrn_reflns_limit_k_max       31
_diffrn_reflns_limit_l_min       -25
_diffrn_reflns_limit_l_max       25
_diffrn_reflns_theta_min         1.564
_diffrn_reflns_theta_max         11.954
_diffrn_reflns_theta_full        10.020
_diffrn_measured_fraction_theta_max 0.974
_diffrn_measured_fraction_theta_full 0.970
_diffrn_reflns_Laue_measured_fraction_max 0.974
_diffrn_reflns_Laue_measured_fraction_full 0.970
_diffrn_reflns_point_group_measured_fraction_max 0.974
_diffrn_reflns_point_group_measured_fraction_full 0.970
_diffrn_orient_matrix_type       
'CrysAlisPro convention (1999,Acta A55,543-557)'
_diffrn_orient_matrix_UB_11      0.0138331000
_diffrn_orient_matrix_UB_12      0.0122294000
_diffrn_orient_matrix_UB_13      -0.0000142000
_diffrn_orient_matrix_UB_21      0.0061303000
_diffrn_orient_matrix_UB_22      -0.0088994000
_diffrn_orient_matrix_UB_23      0.0009733000
_diffrn_orient_matrix_UB_31      0.0003714000
_diffrn_orient_matrix_UB_32      -0.0005581000
_diffrn_orient_matrix_UB_33      -0.0157571000
_diffrn_measurement_details      
;
List of Runs (angles in degrees, time in seconds):

  # Type    Start    End  Width  t~exp~   \w     \q     \k     \f   Frames
#--------------------------------------------------------------------------
  1  \f    -40.00  40.00   0.50    1.00   0.00   0.00   0.00    --   160
;
_reflns_number_total             7736
_reflns_number_gt                4313
_reflns_threshold_expression     'I > 2\s(I)'
_reflns_Friedel_coverage         0.000
_reflns_Friedel_fraction_max     .
_reflns_Friedel_fraction_full    .

_reflns_special_details          
;
 Reflections were merged by SHELXL according to the crystal
 class for the calculation of statistics and refinement.
 
 _reflns_Friedel_fraction is defined as the number of unique
 Friedel pairs measured divided by the number that would be
 possible theoretically, ignoring centric projections and
 systematic absences. Completness statistics refer to single and
 composite reflections containing twin component 1 only.
;

_computing_data_collection       ?
_computing_cell_refinement       ?
_computing_data_reduction        ?
_computing_structure_solution    ?
_computing_structure_refinement  'SHELXL-2018/3 (Sheldrick, 2018)'
_computing_molecular_graphics    ?
_computing_publication_material  ?
_refine_special_details          
;
 Refined as a 2-component inversion twin.
;
_refine_ls_structure_factor_coef Fsqd
_refine_ls_matrix_type           full
_refine_ls_weighting_scheme      calc
_refine_ls_weighting_details     
'w=1/[\s^2^(Fo^2^)+(0.1624P)^2^+1.2261P] where P=(Fo^2^+2Fc^2^)/3'
_atom_sites_solution_primary     ?
_atom_sites_solution_secondary   ?
_atom_sites_solution_hydrogens   geom
_refine_ls_hydrogen_treatment    constr
_refine_ls_extinction_method     none
_refine_ls_extinction_coef       .
_refine_ls_number_reflns         7736
_refine_ls_number_parameters     264
_refine_ls_number_restraints     0
_refine_ls_R_factor_all          0.1722
_refine_ls_R_factor_gt           0.0998
_refine_ls_wR_factor_ref         0.2958
_refine_ls_wR_factor_gt          0.2444
_refine_ls_goodness_of_fit_ref   1.045
_refine_ls_restrained_S_all      1.045
_refine_ls_shift/su_max          0.000
_refine_ls_shift/su_mean         0.000

loop_
_atom_site_label
_atom_site_type_symbol
_atom_site_fract_x
_atom_site_fract_y
_atom_site_fract_z
_atom_site_U_iso_or_equiv
_atom_site_adp_type
_atom_site_occupancy
_atom_site_site_symmetry_order
_atom_site_calc_flag
_atom_site_refinement_flags_posn
_atom_site_refinement_flags_adp
_atom_site_refinement_flags_occupancy
_atom_site_disorder_assembly
_atom_site_disorder_group
La1 La 0.57895(5) 0.000000 0.250000 0.0331(3) Uani 0.8236(15) 2 d S T P A 1
La2 La 0.43714(5) -0.00198(7) 0.41128(3) 0.0301(2) Uani 0.8236(15) 1 d . . P A
1
La3 La 0.5702(2) 0.0002(4) 0.41937(15) 0.0301(2) Uani 0.1764(15) 1 d . . P A 2
La4 La 0.4383(2) 0.000000 0.250000 0.0331(3) Uani 0.1764(15) 2 d S T P A 2
O1 O 0.4460(5) 0.0992(5) 0.3407(7) 0.053(3) Uani 1 1 d . . . . .
O5 O 0.4760(6) -0.0703(4) 0.4975(8) 0.038(3) Uani 1 1 d . . . . .
C6 C 0.5662(6) 0.1364(6) 0.3332(8) 0.024(3) Uani 1 1 d . . . . .
C8 C 0.4269(8) -0.1373(5) 0.4942(9) 0.021(2) Uani 1 1 d . . . . .
O9 O 0.5499(6) 0.0708(5) 0.3367(8) 0.032(2) Uani 1 1 d . . . . .
O12 O 0.5349(5) 0.0704(5) 0.1730(8) 0.039(3) Uani 1 1 d . . . . .
C17 C 0.6872(7) 0.2799(6) 0.1678(6) 0.022(2) Uani 1 1 d . . . . .
C21 C 0.5623(6) 0.1888(5) 0.1673(6) 0.0222(19) Uani 1 1 d . . . . .
H21 H 0.515279 0.175817 0.166669 0.027 Uiso 1 1 calc R U . . .
C23 C 0.6564(7) 0.1601(7) 0.1755(8) 0.037(3) Uani 1 1 d . . . . .
C30 C 0.3172(5) -0.2776(6) 0.4992(6) 0.018(2) Uani 1 1 d . . . . .
C33 C 0.3557(7) -0.1535(6) 0.4939(7) 0.033(3) Uani 1 1 d . . . . .
C44 C 0.6150(6) 0.2608(5) 0.1657(6) 0.0168(17) Uani 1 1 d . . . . .
C47 C 0.5825(8) 0.1374(7) 0.1698(10) 0.032(3) Uani 1 1 d . . . . .
C50 C 0.4419(5) -0.1908(5) 0.4987(6) 0.0204(19) Uani 1 1 d . . . . .
H50 H 0.488246 -0.179769 0.502168 0.025 Uiso 1 1 calc R U . . .
C2 C 0.5109(6) 0.1538(6) 0.3349(8) 0.032(2) Uani 1 1 d . . . . .
O4 O 0.3448(6) -0.1009(5) 0.4845(7) 0.051(3) Uani 1 1 d . . . . .
O2 O 0.6703(6) 0.1100(6) 0.1914(7) 0.058(3) Uani 1 1 d . . . . .
C1 C 0.6360(5) 0.1918(5) 0.3348(6) 0.0226(19) Uani 1 1 d . . . . .
H1 H 0.671982 0.181613 0.336637 0.027 Uiso 1 1 calc R U . . .
C3 C 0.5253(6) 0.2213(6) 0.3332(6) 0.023(2) Uani 1 1 d . . . . .
H3 H 0.488843 0.230702 0.331709 0.028 Uiso 1 1 calc R U . . .
C4 C 0.7044(6) 0.2284(6) 0.1712(7) 0.026(2) Uani 1 1 d . . . . .
H4 H 0.751382 0.241275 0.170577 0.031 Uiso 1 1 calc R U . . .
C5 C 0.3047(6) -0.2228(7) 0.4971(6) 0.029(2) Uani 1 1 d . . . . .
H5 H 0.258383 -0.233273 0.497955 0.035 Uiso 1 1 calc R U . . .
C7 C 0.3886(6) -0.2621(5) 0.4981(6) 0.018(2) Uani 1 1 d . . . . .
C9 C 0.5941(5) 0.2765(6) 0.3336(6) 0.0200(19) Uani 1 1 d . . . . .
C10 C 0.6523(6) 0.2617(5) 0.3337(6) 0.0176(18) Uani 1 1 d . . . . .
O3 O 0.3708(10) 0.0426(9) 0.4782(15) 0.145(10) Uani 1 1 d . . . . .
O6 O 0.3366(7) -0.0530(7) 0.3189(11) 0.093(6) Uani 1 1 d . . . . .
O7 O 0.6654(10) 0.0432(9) 0.3595(15) 0.142(10) Uani 1 1 d . . . . .

loop_
_atom_site_aniso_label
_atom_site_aniso_U_11
_atom_site_aniso_U_22
_atom_site_aniso_U_33
_atom_site_aniso_U_23
_atom_site_aniso_U_13
_atom_site_aniso_U_12
La1 0.0391(4) 0.0178(4) 0.0352(4) 0.0039(9) 0.0019(4) 0.0089(2)
La2 0.0318(6) 0.0193(3) 0.0345(3) 0.0014(5) -0.0015(3) 0.0092(6)
La3 0.0318(6) 0.0193(3) 0.0345(3) 0.0014(5) -0.0015(3) 0.0092(6)
La4 0.0391(4) 0.0178(4) 0.0352(4) 0.0039(9) 0.0019(4) 0.0089(2)
O1 0.022(4) 0.026(5) 0.095(9) 0.022(5) -0.010(5) 0.000(4)
O5 0.036(6) 0.019(4) 0.047(4) 0.001(5) -0.016(5) 0.003(4)
C6 0.026(6) 0.015(5) 0.025(5) -0.002(5) -0.008(5) 0.005(4)
C8 0.027(6) 0.009(3) 0.023(5) 0.001(4) -0.008(4) 0.005(5)
O9 0.028(5) 0.012(4) 0.051(6) -0.002(4) 0.000(5) 0.006(4)
O12 0.037(6) 0.015(4) 0.045(6) -0.001(4) 0.007(5) -0.002(4)
C17 0.019(5) 0.026(6) 0.022(4) 0.005(5) 0.002(5) 0.012(5)
C21 0.028(5) 0.019(5) 0.021(4) -0.003(4) -0.005(4) 0.012(4)
C23 0.031(6) 0.026(6) 0.055(8) 0.002(6) 0.008(6) 0.017(5)
C30 0.008(4) 0.017(5) 0.027(5) 0.005(4) -0.005(4) 0.006(4)
C33 0.036(7) 0.016(5) 0.043(6) 0.006(5) 0.001(5) 0.011(5)
C44 0.010(5) 0.015(4) 0.025(4) 0.004(4) 0.006(4) 0.006(4)
C47 0.029(7) 0.018(6) 0.049(8) 0.004(6) 0.003(6) 0.013(5)
C50 0.014(4) 0.014(5) 0.028(5) -0.006(4) -0.005(4) 0.003(4)
C2 0.016(5) 0.021(5) 0.046(6) -0.002(5) -0.005(5) 0.001(4)
O4 0.054(7) 0.026(5) 0.082(8) 0.011(5) 0.015(6) 0.027(5)
O2 0.050(7) 0.040(6) 0.098(9) 0.033(6) 0.030(6) 0.032(5)
C1 0.025(5) 0.017(5) 0.024(4) -0.001(4) -0.004(4) 0.009(4)
C3 0.019(5) 0.022(5) 0.031(5) 0.007(4) 0.004(4) 0.011(4)
C4 0.023(5) 0.024(5) 0.033(5) 0.000(4) 0.003(4) 0.013(4)
C5 0.023(5) 0.036(7) 0.033(6) 0.006(5) -0.001(4) 0.019(5)
C7 0.016(5) 0.008(4) 0.024(5) 0.001(4) -0.003(5) 0.001(4)
C9 0.015(5) 0.029(6) 0.019(4) 0.004(4) 0.000(4) 0.013(4)
C10 0.022(5) 0.013(4) 0.020(4) 0.002(4) -0.002(5) 0.010(4)
O3 0.128(17) 0.104(14) 0.25(3) 0.044(15) 0.091(17) 0.092(13)
O6 0.050(8) 0.060(9) 0.145(16) -0.010(9) -0.021(9) 0.010(7)
O7 0.104(14) 0.087(13) 0.21(3) -0.016(13) -0.088(16) 0.034(11)

_geom_special_details            
;
 All esds (except the esd in the dihedral angle between two l.s. planes)
 are estimated using the full covariance matrix.  The cell esds are taken
 into account individually in the estimation of esds in distances, angles
 and torsion angles; correlations between esds in cell parameters are only
 used when they are defined by crystal symmetry.  An approximate (isotropic)
 treatment of cell esds is used for estimating esds involving l.s. planes.
;

loop_
_geom_bond_atom_site_label_1
_geom_bond_atom_site_label_2
_geom_bond_distance
_geom_bond_site_symmetry_2
_geom_bond_publ_flag
La1 O2 2.500(10) 4 ?
La1 O2 2.500(10) . ?
La1 O9 2.532(12) . ?
La1 O9 2.532(12) 4 ?
La1 O7 2.61(2) . ?
La1 O7 2.61(2) 4 ?
La1 O12 2.624(13) . ?
La1 O12 2.624(13) 4 ?
La2 O12 2.444(13) 4 ?
La2 O5 2.446(12) 7_656 ?
La2 O3 2.465(16) . ?
La2 O1 2.508(10) . ?
La2 O4 2.510(11) . ?
La2 O6 2.567(16) . ?
La2 O9 2.583(12) . ?
La2 O5 2.614(12) . ?
La3 O7 2.13(3) . ?
La3 O5 2.365(14) . ?
La3 O9 2.376(12) . ?
La3 O12 2.671(13) 4 ?
La3 O3 2.71(3) 7_656 ?
La3 O5 2.714(14) 7_656 ?
La3 O4 2.725(13) 7_656 ?
La4 O6 2.324(18) . ?
La4 O6 2.324(18) 4 ?
La4 O12 2.381(11) . ?
La4 O12 2.381(11) 4 ?
La4 O9 2.687(12) . ?
La4 O9 2.687(12) 4 ?
La4 O1 2.691(13) . ?
La4 O1 2.691(13) 4 ?
O1 C2 1.341(14) . ?
O5 C8 1.329(12) . ?
C6 O9 1.310(15) . ?
C6 C1 1.412(15) . ?
C6 C2 1.456(17) . ?
C8 C50 1.381(16) . ?
C8 C33 1.43(2) . ?
O12 C47 1.322(16) . ?
C17 C4 1.371(15) . ?
C17 C44 1.434(15) . ?
C17 C44 1.460(15) 2_655 ?
C21 C47 1.414(17) . ?
C21 C44 1.429(14) . ?
C23 O2 1.322(15) . ?
C23 C4 1.347(16) . ?
C23 C47 1.455(19) . ?
C30 C5 1.371(16) . ?
C30 C7 1.438(16) 2_545 ?
C30 C7 1.440(16) . ?
C33 O4 1.312(15) . ?
C33 C5 1.378(17) . ?
C50 C7 1.421(13) . ?
C2 C3 1.361(15) . ?
C1 C10 1.402(13) . ?
C3 C9 1.395(14) . ?
C9 C10 1.435(16) 3_665 ?
C9 C10 1.479(15) . ?

loop_
_geom_angle_atom_site_label_1
_geom_angle_atom_site_label_2
_geom_angle_atom_site_label_3
_geom_angle
_geom_angle_site_symmetry_1
_geom_angle_site_symmetry_3
_geom_angle_publ_flag
O2 La1 O2 142.5(5) 4 . ?
O2 La1 O9 111.2(4) 4 . ?
O2 La1 O9 90.0(4) . . ?
O2 La1 O9 90.0(4) 4 4 ?
O2 La1 O9 111.2(4) . 4 ?
O9 La1 O9 111.5(5) . 4 ?
O2 La1 O7 76.0(5) 4 . ?
O2 La1 O7 83.5(6) . . ?
O9 La1 O7 69.8(6) . . ?
O9 La1 O7 165.0(5) 4 . ?
O2 La1 O7 83.5(6) 4 4 ?
O2 La1 O7 76.0(5) . 4 ?
O9 La1 O7 165.0(5) . 4 ?
O9 La1 O7 69.8(6) 4 4 ?
O7 La1 O7 113.2(12) . 4 ?
O2 La1 O12 151.6(3) 4 . ?
O2 La1 O12 63.2(3) . . ?
O9 La1 O12 71.8(3) . . ?
O9 La1 O12 63.9(2) 4 . ?
O7 La1 O12 128.4(5) . . ?
O7 La1 O12 96.6(7) 4 . ?
O2 La1 O12 63.2(3) 4 4 ?
O2 La1 O12 151.6(3) . 4 ?
O9 La1 O12 63.9(2) . 4 ?
O9 La1 O12 71.8(3) 4 4 ?
O7 La1 O12 96.6(7) . 4 ?
O7 La1 O12 128.4(5) 4 4 ?
O12 La1 O12 96.2(5) . 4 ?
O12 La2 O5 118.8(4) 4 7_656 ?
O12 La2 O3 160.9(7) 4 . ?
O5 La2 O3 80.0(7) 7_656 . ?
O12 La2 O1 107.0(4) 4 . ?
O5 La2 O1 94.9(4) 7_656 . ?
O3 La2 O1 72.4(6) . . ?
O12 La2 O4 98.4(4) 4 . ?
O5 La2 O4 103.5(4) 7_656 . ?
O3 La2 O4 72.1(5) . . ?
O1 La2 O4 136.1(4) . . ?
O12 La2 O6 74.8(5) 4 . ?
O5 La2 O6 164.7(4) 7_656 . ?
O3 La2 O6 87.0(8) . . ?
O1 La2 O6 73.4(4) . . ?
O4 La2 O6 79.8(5) . . ?
O12 La2 O9 65.7(3) 4 . ?
O5 La2 O9 76.0(4) 7_656 . ?
O3 La2 O9 126.7(5) . . ?
O1 La2 O9 63.2(3) . . ?
O4 La2 O9 159.9(3) . . ?
O6 La2 O9 106.1(5) . . ?
O12 La2 O5 76.8(4) 4 . ?
O5 La2 O5 65.5(3) 7_656 . ?
O3 La2 O5 111.2(7) . . ?
O1 La2 O5 158.1(3) . . ?
O4 La2 O5 62.0(4) . . ?
O6 La2 O5 127.5(4) . . ?
O9 La2 O5 100.8(4) . . ?
O7 La3 O5 162.9(6) . . ?
O7 La3 O9 81.2(6) . . ?
O5 La3 O9 115.3(4) . . ?
O7 La3 O12 108.3(7) . 4 ?
O5 La3 O12 77.0(4) . 4 ?
O9 La3 O12 65.2(3) . 4 ?
O7 La3 O3 88.5(7) . 7_656 ?
O5 La3 O3 76.6(5) . 7_656 ?
O9 La3 O3 162.5(6) . 7_656 ?
O12 La3 O3 132.0(6) 4 7_656 ?
O7 La3 O5 127.3(6) . 7_656 ?
O5 La3 O5 64.9(3) . 7_656 ?
O9 La3 O5 74.6(4) . 7_656 ?
O12 La3 O5 102.8(4) 4 7_656 ?
O3 La3 O5 101.1(5) 7_656 7_656 ?
O7 La3 O4 81.1(6) . 7_656 ?
O5 La3 O4 99.6(4) . 7_656 ?
O9 La3 O4 99.0(4) . 7_656 ?
O12 La3 O4 159.1(4) 4 7_656 ?
O3 La3 O4 65.2(5) 7_656 7_656 ?
O5 La3 O4 58.1(3) 7_656 7_656 ?
O6 La4 O6 88.6(9) . 4 ?
O6 La4 O12 168.5(5) . . ?
O6 La4 O12 80.7(5) 4 . ?
O6 La4 O12 80.7(5) . 4 ?
O6 La4 O12 168.5(5) 4 4 ?
O12 La4 O12 110.3(7) . 4 ?
O6 La4 O9 110.3(5) . . ?
O6 La4 O9 123.5(4) 4 . ?
O12 La4 O9 73.0(3) . . ?
O12 La4 O9 64.8(3) 4 . ?
O6 La4 O9 123.5(4) . 4 ?
O6 La4 O9 110.3(5) 4 4 ?
O12 La4 O9 64.8(3) . 4 ?
O12 La4 O9 73.0(3) 4 4 ?
O9 La4 O9 102.3(5) . 4 ?
O6 La4 O1 74.0(5) . . ?
O6 La4 O1 77.4(5) 4 . ?
O12 La4 O1 99.5(4) . . ?
O12 La4 O1 103.2(4) 4 . ?
O9 La4 O1 59.5(3) . . ?
O9 La4 O1 159.9(4) 4 . ?
O6 La4 O1 77.4(5) . 4 ?
O6 La4 O1 74.0(5) 4 4 ?
O12 La4 O1 103.2(4) . 4 ?
O12 La4 O1 99.5(4) 4 4 ?
O9 La4 O1 159.9(4) . 4 ?
O9 La4 O1 59.5(3) 4 4 ?
O1 La4 O1 139.7(5) . 4 ?
C2 O1 La2 114.6(8) . . ?
C2 O1 La4 106.7(9) . . ?
C8 O5 La3 131.8(12) . . ?
C8 O5 La2 134.2(10) . 7_656 ?
C8 O5 La2 107.2(9) . . ?
La2 O5 La2 114.5(3) 7_656 . ?
C8 O5 La3 109.4(11) . 7_656 ?
La2 O5 La3 68.8(3) 7_656 7_656 ?
La2 O5 La3 71.6(3) . 7_656 ?
O9 C6 C1 122.4(11) . . ?
O9 C6 C2 119.3(11) . . ?
C1 C6 C2 118.0(10) . . ?
O5 C8 C50 122.7(14) . . ?
O5 C8 C33 117.5(12) . . ?
C50 C8 C33 119.5(10) . . ?
C6 O9 La3 136.2(10) . . ?
C6 O9 La1 129.7(10) . . ?
C6 O9 La2 111.2(9) . . ?
La1 O9 La2 114.4(4) . . ?
C6 O9 La4 106.2(9) . . ?
La3 O9 La4 114.6(4) . . ?
C47 O12 La4 135.3(11) . . ?
C47 O12 La2 128.5(12) . 4 ?
C47 O12 La1 111.5(10) . . ?
La2 O12 La1 116.0(4) 4 . ?
C47 O12 La3 109.1(10) . 4 ?
La2 O12 La3 69.6(3) 4 4 ?
La1 O12 La3 72.1(3) . 4 ?
C4 C17 C44 119.2(12) . . ?
C4 C17 C44 123.1(11) . 2_655 ?
C44 C17 C44 117.7(11) . 2_655 ?
C47 C21 C44 119.2(11) . . ?
O2 C23 C4 124.7(12) . . ?
O2 C23 C47 114.8(12) . . ?
C4 C23 C47 120.2(12) . . ?
C5 C30 C7 122.6(10) . 2_545 ?
C5 C30 C7 118.2(10) . . ?
C7 C30 C7 119.1(12) 2_545 . ?
O4 C33 C5 125.6(13) . . ?
O4 C33 C8 116.5(11) . . ?
C5 C33 C8 117.6(11) . . ?
C21 C44 C17 119.7(11) . . ?
C21 C44 C17 118.0(10) . 3_665 ?
C17 C44 C17 122.1(11) . 3_665 ?
O12 C47 C21 120.6(13) . . ?
O12 C47 C23 120.6(13) . . ?
C21 C47 C23 118.5(12) . . ?
C8 C50 C7 122.0(11) . . ?
O1 C2 C3 123.3(11) . . ?
O1 C2 C6 115.2(11) . . ?
C3 C2 C6 121.5(10) . . ?
C33 O4 La2 114.4(8) . . ?
C33 O4 La3 106.4(9) . 7_656 ?
La2 O4 La3 73.0(3) . 7_656 ?
C23 O2 La1 119.8(8) . . ?
C10 C1 C6 121.6(11) . . ?
C2 C3 C9 121.0(10) . . ?
C23 C4 C17 122.9(11) . . ?
C30 C5 C33 124.7(11) . . ?
C50 C7 C30 121.3(10) . 3_655 ?
C50 C7 C30 117.8(10) . . ?
C30 C7 C30 120.9(12) 3_655 . ?
C3 C9 C10 121.1(10) . 3_665 ?
C3 C9 C10 119.7(11) . . ?
C10 C9 C10 119.2(10) 3_665 . ?
C1 C10 C9 121.1(10) . 2_655 ?
C1 C10 C9 118.1(11) . . ?
C9 C10 C9 120.8(10) 2_655 . ?
La2 O3 La3 73.8(5) . 7_656 ?

loop_
_geom_torsion_atom_site_label_1
_geom_torsion_atom_site_label_2
_geom_torsion_atom_site_label_3
_geom_torsion_atom_site_label_4
_geom_torsion
_geom_torsion_site_symmetry_1
_geom_torsion_site_symmetry_2
_geom_torsion_site_symmetry_3
_geom_torsion_site_symmetry_4
_geom_torsion_publ_flag
La3 O5 C8 C50 64.8(19) . . . . ?
La2 O5 C8 C50 -60(2) 7_656 . . . ?
La2 O5 C8 C50 145.3(12) . . . . ?
La3 O5 C8 C50 -138.7(13) 7_656 . . . ?
La3 O5 C8 C33 -122.2(14) . . . . ?
La2 O5 C8 C33 113.3(14) 7_656 . . . ?
La2 O5 C8 C33 -41.6(17) . . . . ?
La3 O5 C8 C33 34.3(16) 7_656 . . . ?
C1 C6 O9 La3 57(2) . . . . ?
C2 C6 O9 La3 -116.3(13) . . . . ?
C1 C6 O9 La1 -62.6(18) . . . . ?
C2 C6 O9 La1 123.6(12) . . . . ?
C1 C6 O9 La2 143.4(11) . . . . ?
C2 C6 O9 La2 -30.4(16) . . . . ?
C1 C6 O9 La4 -144.0(11) . . . . ?
C2 C6 O9 La4 42.2(16) . . . . ?
O5 C8 C33 O4 11(2) . . . . ?
C50 C8 C33 O4 -175.5(12) . . . . ?
O5 C8 C33 C5 -174.2(13) . . . . ?
C50 C8 C33 C5 -1(2) . . . . ?
C47 C21 C44 C17 -0.9(17) . . . . ?
C47 C21 C44 C17 -176.2(12) . . . 3_665 ?
C4 C17 C44 C21 0.1(16) . . . . ?
C44 C17 C44 C21 179.7(7) 2_655 . . . ?
C4 C17 C44 C17 175.1(8) . . . 3_665 ?
C44 C17 C44 C17 -5(2) 2_655 . . 3_665 ?
La4 O12 C47 C21 -54(2) . . . . ?
La2 O12 C47 C21 57(2) 4 . . . ?
La1 O12 C47 C21 -146.4(13) . . . . ?
La3 O12 C47 C21 135.8(13) 4 . . . ?
La4 O12 C47 C23 120.5(15) . . . . ?
La2 O12 C47 C23 -128.5(14) 4 . . . ?
La1 O12 C47 C23 28(2) . . . . ?
La3 O12 C47 C23 -49.9(19) 4 . . . ?
C44 C21 C47 O12 178.4(14) . . . . ?
C44 C21 C47 C23 4(2) . . . . ?
O2 C23 C47 O12 -7(2) . . . . ?
C4 C23 C47 O12 179.1(15) . . . . ?
O2 C23 C47 C21 167.7(14) . . . . ?
C4 C23 C47 C21 -6(2) . . . . ?
O5 C8 C50 C7 177.2(14) . . . . ?
C33 C8 C50 C7 4(2) . . . . ?
La2 O1 C2 C3 -146.3(11) . . . . ?
La4 O1 C2 C3 139.2(11) . . . . ?
La2 O1 C2 C6 31.4(16) . . . . ?
La4 O1 C2 C6 -43.1(14) . . . . ?
O9 C6 C2 O1 1(2) . . . . ?
C1 C6 C2 O1 -173.5(12) . . . . ?
O9 C6 C2 C3 178.3(13) . . . . ?
C1 C6 C2 C3 4(2) . . . . ?
C5 C33 O4 La2 -145.4(11) . . . . ?
C8 C33 O4 La2 28.7(16) . . . . ?
C5 C33 O4 La3 136.3(12) . . . 7_656 ?
C8 C33 O4 La3 -49.6(14) . . . 7_656 ?
C4 C23 O2 La1 152.9(11) . . . . ?
C47 C23 O2 La1 -21.0(18) . . . . ?
O9 C6 C1 C10 -177.6(13) . . . . ?
C2 C6 C1 C10 -3.7(18) . . . . ?
O1 C2 C3 C9 174.2(12) . . . . ?
C6 C2 C3 C9 -3.4(19) . . . . ?
O2 C23 C4 C17 -167.8(13) . . . . ?
C47 C23 C4 C17 6(2) . . . . ?
C44 C17 C4 C23 -2.6(18) . . . . ?
C44 C17 C4 C23 177.8(12) 2_655 . . . ?
C7 C30 C5 C33 -176.1(11) 2_545 . . . ?
C7 C30 C5 C33 0.2(17) . . . . ?
O4 C33 C5 C30 172.7(12) . . . . ?
C8 C33 C5 C30 -1(2) . . . . ?
C8 C50 C7 C30 176.9(11) . . . 3_655 ?
C8 C50 C7 C30 -5.4(16) . . . . ?
C5 C30 C7 C50 3.1(14) . . . . ?
C7 C30 C7 C50 179.6(7) 2_545 . . . ?
C5 C30 C7 C30 -179.2(8) . . . 3_655 ?
C7 C30 C7 C30 -2.7(19) 2_545 . . 3_655 ?
C2 C3 C9 C10 -178.4(11) . . . 3_665 ?
C2 C3 C9 C10 1.9(17) . . . . ?
C6 C1 C10 C9 -178.5(11) . . . 2_655 ?
C6 C1 C10 C9 2.3(17) . . . . ?
C3 C9 C10 C1 -1.3(16) . . . . ?
C10 C9 C10 C1 179.0(7) 3_665 . . . ?
C3 C9 C10 C9 179.5(7) . . . 2_655 ?
C10 C9 C10 C9 0(2) 3_665 . . 2_655 ?

_refine_diff_density_max         4.733
_refine_diff_density_min         -1.593
_refine_diff_density_rms         0.306

_shelx_res_file                  
;
TITL la19_s1 in P-3c1 #165
    la19_s1.res
    created by SHELXL-2018/3 at 16:23:15 on 22-Apr-2025
CELL 0.29 22.12053 22.12053 18.369846 90 90 120
ZERR 13 0.00071 0.00071 0.000572 0 0 0
LATT 1
SYMM -Y,+X-Y,+Z
SYMM +Y-X,-X,+Z
SYMM -Y+X,-Y,0.5-Z
SYMM -X,-X+Y,0.5-Z
SYMM +Y,+X,0.5-Z
SFAC C H La O
REM DISP C -0.001 0.0002 4.0112
DISP $C -0.00101  0.00021  4.06420!source kissel
DISP $H -0.00003  0.00000  0.60578!source kissel
DISP $La -1.44664  2.98208 5002.38877!source kissel
DISP $O -0.00095  0.00082  6.64821!source kissel
UNIT 216 72 18 108
OMIT -2 6 0
OMIT -2 4 0
L.S. 15
PLAN  26
ACTA
CONF
LIST 4
BOND
FMAP 2
MORE -1
TWIN 1 0 0 0 1 0 0 0 -1 2
REM <olex2.extras>
REM <HklSrc "%.\\la19_s1.hkl">
REM </olex2.extras>
EADP La1 La4
EADP La2 La3
WGHT    0.162400    1.226100
BASF   0.45137
FVAR       1.24353   0.82363
PART 1
LA1   3    0.578949    0.000000    0.250000    20.50000    0.03907    0.01778 =
         0.03524    0.00388    0.00194    0.00889
LA2   3    0.437143   -0.001984    0.411278    21.00000    0.03181    0.01927 =
         0.03445    0.00139   -0.00147    0.00922
PART 2
LA3   3    0.570246    0.000218    0.419366   -21.00000    0.03181    0.01927 =
         0.03445    0.00139   -0.00147    0.00922
LA4   3    0.438259    0.000000    0.250000   -20.50000    0.03907    0.01778 =
         0.03524    0.00388    0.00194    0.00889
PART 0
O1    4    0.445952    0.099180    0.340687    11.00000    0.02194    0.02584 =
         0.09514    0.02160   -0.01012   -0.00031
O5    4    0.475981   -0.070342    0.497539    11.00000    0.03593    0.01858 =
         0.04702    0.00105   -0.01583    0.00315
C6    1    0.566184    0.136376    0.333207    11.00000    0.02612    0.01472 =
         0.02515   -0.00187   -0.00803    0.00474
C8    1    0.426949   -0.137289    0.494166    11.00000    0.02652    0.00929 =
         0.02305    0.00098   -0.00775    0.00481
O9    4    0.549887    0.070790    0.336743    11.00000    0.02822    0.01191 =
         0.05060   -0.00161    0.00004    0.00590
O12   4    0.534942    0.070370    0.173003    11.00000    0.03658    0.01512 =
         0.04470   -0.00125    0.00746   -0.00182
C17   1    0.687182    0.279898    0.167818    11.00000    0.01915    0.02646 =
         0.02205    0.00490    0.00246    0.01154
C21   1    0.562271    0.188773    0.167287    11.00000    0.02780    0.01853 =
         0.02071   -0.00277   -0.00540    0.01196
AFIX  43
H21   2    0.515279    0.175817    0.166669    11.00000   -1.20000
AFIX   0
C23   1    0.656385    0.160102    0.175535    11.00000    0.03118    0.02604 =
         0.05549    0.00170    0.00776    0.01669
C30   1    0.317205   -0.277554    0.499174    11.00000    0.00799    0.01749 =
         0.02717    0.00504   -0.00503    0.00578
C33   1    0.355655   -0.153450    0.493863    11.00000    0.03634    0.01625 =
         0.04271    0.00595    0.00098    0.01064
C44   1    0.614961    0.260824    0.165718    11.00000    0.01028    0.01462 =
         0.02474    0.00358    0.00589    0.00561
C47   1    0.582461    0.137410    0.169791    11.00000    0.02919    0.01778 =
         0.04892    0.00351    0.00278    0.01269
C50   1    0.441900   -0.190771    0.498667    11.00000    0.01407    0.01414 =
         0.02802   -0.00574   -0.00474    0.00324
AFIX  43
H50   2    0.488246   -0.179769    0.502168    11.00000   -1.20000
AFIX   0
C2    1    0.510866    0.153804    0.334877    11.00000    0.01641    0.02054 =
         0.04617   -0.00167   -0.00481    0.00065
O4    4    0.344770   -0.100866    0.484511    11.00000    0.05382    0.02607 =
         0.08182    0.01073    0.01518    0.02684
O2    4    0.670318    0.110048    0.191413    11.00000    0.05027    0.04016 =
         0.09774    0.03298    0.02952    0.03213
C1    1    0.635982    0.191777    0.334810    11.00000    0.02497    0.01686 =
         0.02359   -0.00140   -0.00370    0.00862
AFIX  43
H1    2    0.671982    0.181613    0.336637    11.00000   -1.20000
AFIX   0
C3    1    0.525345    0.221264    0.333191    11.00000    0.01883    0.02181 =
         0.03070    0.00711    0.00403    0.01085
AFIX  43
H3    2    0.488843    0.230702    0.331709    11.00000   -1.20000
AFIX   0
C4    1    0.704419    0.228429    0.171245    11.00000    0.02284    0.02428 =
         0.03319   -0.00035    0.00330    0.01327
AFIX  43
H4    2    0.751382    0.241275    0.170577    11.00000   -1.20000
AFIX   0
C5    1    0.304658   -0.222828    0.497107    11.00000    0.02273    0.03591 =
         0.03346    0.00583   -0.00056    0.01890
AFIX  43
H5    2    0.258383   -0.233273    0.497955    11.00000   -1.20000
AFIX   0
C7    1    0.388615   -0.262109    0.498112    11.00000    0.01630    0.00812 =
         0.02360    0.00141   -0.00338    0.00147
C9    1    0.594082    0.276484    0.333650    11.00000    0.01507    0.02919 =
         0.01882    0.00387    0.00039    0.01335
C10   1    0.652334    0.261729    0.333713    11.00000    0.02157    0.01319 =
         0.02026    0.00204   -0.00193    0.01046
O3    4    0.370849    0.042551    0.478189    11.00000    0.12844    0.10434 =
         0.24838    0.04449    0.09091    0.09175
O6    4    0.336578   -0.053010    0.318929    11.00000    0.04984    0.06012 =
         0.14451   -0.00988   -0.02142    0.00952
O7    4    0.665403    0.043190    0.359506    11.00000    0.10434    0.08703 =
         0.21466   -0.01612   -0.08755    0.03370

REM <hkl>
REM la19_s1.hkl
REM </hkl>
HKLF 4


REM  la19_s1 in P-3c1 #165
REM wR2 = 0.2958, GooF = S = 1.045, Restrained GooF = 1.045 for all data
REM R1 = 0.0998 for 4313 Fo > 4sig(Fo) and 0.1722 for all 7736 data
REM 264 parameters refined using 0 restraints

END

WGHT      0.1591      2.4144

REM Highest difference peak  4.733,  deepest hole -1.593,  1-sigma level  0.306
Q1    1   0.5504  0.0000  0.2500  10.50000  0.05    3.77
Q2    1   0.4136 -0.0035  0.4273  11.00000  0.05    3.35
Q3    1   0.7000  0.0000  0.2500  10.50000  0.05    3.17
Q4    1   0.2105 -0.1202  0.4739  11.00000  0.05    1.46
Q5    1   0.6647  0.1100  0.1434  11.00000  0.05    1.21
Q6    1   0.3315  0.1214  0.3693  11.00000  0.05    1.20
Q7    1   0.2082 -0.1407  0.5057  11.00000  0.05    1.20
Q8    1   0.3336 -0.1072  0.5299  11.00000  0.05    1.17
Q9    1   0.7928  0.1165  0.1900  11.00000  0.05    1.16
Q10   1   0.3022  0.0010  0.4213  11.00000  0.05    1.10
Q11   1   0.3462  0.1058  0.5852  11.00000  0.05    0.96
Q12   1   0.3355  0.1220  0.2931  11.00000  0.05    0.96
Q13   1   0.8003  0.1401  0.2474  11.00000  0.05    0.95
Q14   1   0.3491  0.1417  0.3340  11.00000  0.05    0.92
Q15   1   0.3464  0.1269  0.4725  11.00000  0.05    0.90
Q16   1   0.1431  0.0237  0.5776  11.00000  0.05    0.87
Q17   1   0.5670  0.1461  0.1532  11.00000  0.05    0.85
Q18   1   0.8021  0.1476  0.1689  11.00000  0.05    0.85
Q19   1   0.1991  0.0017  0.4370  11.00000  0.05    0.84
Q20   1   0.8491  0.0113  0.4068  11.00000  0.05    0.84
Q21   1   0.8292  0.0240  0.4413  11.00000  0.05    0.82
Q22   1   0.7999  0.1503  0.3414  11.00000  0.05    0.81
Q23   1   0.7832  0.1215  0.1012  11.00000  0.05    0.81
Q24   1   0.2080  0.0345  0.3832  11.00000  0.05    0.80
Q25   1   0.5659  0.1481  0.1891  11.00000  0.05    0.80
Q26   1   0.5305  0.0734  0.3604  11.00000  0.05    0.78
;
_shelx_res_checksum              29536

_shelx_hkl_file                  
;
  -3   3 -16-241.495 621.094   1
   3  -3  16 156.490 530.341   1
  -3   3 -15 172.286 1038.15   1
   3  -3  15 948.366 542.162   1
  -3   3 -14 409.571 997.720   1
   3  -3  14-71.1736 530.387   1
  -3   3 -13 348.252 1015.38   1
   3  -3  13 159.631 540.362   1
  -3   3 -12 4706.28 786.373   1
   3  -3  12 4050.93 562.710   1
  -3   3 -11 303.921 630.247   1
   3  -3  11-28.4220 466.345   1
  -3   3 -10 2327.28 696.036   1
   3  -3  10 2471.63 425.018   1
  -3   3  -9 696.395 747.904   1
   3  -3   9 973.470 382.578   1
  -3   3  -8 1147.55 713.219   1
   3  -3   8 2229.40 403.354   1
  -3   3  -7 48.0192 691.262   1
   3  -3   7 26.0313 460.395   1
  -3   3  -6 44695.4 2362.65   1
   3  -3   6 47902.4 2311.79   1
  -3   3  -5 910.540 587.080   1
   3  -3   5 91.2496 560.058   1
   0   3 -10 3223.69 537.443   1
  -4   2   0 216499. 10426.7   1
  -2   4   0 230031. 10413.9   1
   2  -4   0 226681. 10414.5   1
  -4   2   1 173.430 632.080   1
  -4   2  -1 894.357 639.323   1
   4  -2   1-257.636 1053.47   1
   4  -2  -1 471.725 852.330   1
   2  -4   1 664.452 513.653   1
   2  -4  -1 762.406 482.853   1
  -2   4   1 1441.44 544.216   1
  -2   4  -1 761.597 507.411   1
  -4   2   2 2758.20 732.743   1
   4  -2  -2 2881.63 876.544   1
  -4   2  -2 2945.92 723.878   1
   4  -2   2 2597.43 1147.92   1
  -2   4   2 3650.81 575.944   1
  -2   4  -2 3180.10 589.840   1
   2  -4  -2 3846.51 527.404   1
   2  -4   2 3369.12 570.412   1
   4  -2   3 5220.48 1282.04   1
   4  -2  -3 6665.27 957.718   1
  -4   2  -3 7694.69 862.559   1
  -2   4  -3 8649.05 717.868   1
   2  -4   3 7264.61 728.842   1
   4  -2   4 6634.66 1243.06   1
  -4   2  -4 6990.34 900.088   1
  -2   4  -4 7754.58 712.855   1
   2  -4   4 8591.62 743.344   1
   4  -2   5 218.529 1138.83   1
  -4   2  -5 196.203 762.065   1
   2  -4   5 249.200 589.502   1
  -2   4  -5 549.378 612.192   1
   4  -2   6 230872. 11206.5   1
  -4   2  -6 229706. 11166.0   1
  -2   4  -6 243673. 11148.0   1
   2  -4   6 228121. 11148.8   1
   4  -2   7 3326.91 808.529   1
   2  -4   7 5389.18 613.546   1
  -2   4  -7 4854.45 551.780   1
   4  -2   8-4.60185 635.063   1
   2  -4   8 745.735 563.034   1
  -2   4  -8 17.4283 463.795   1
   4  -2   9 22008.5 1322.72   1
   2  -4   9 23843.9 1280.76   1
  -2   4  -9 22790.8 1208.25   1
   4  -2  10 4838.59 826.289   1
  -2   4 -10 4941.03 504.911   1
   4  -2  11 4704.76 830.682   1
   2  -4  11 3715.63 799.144   1
  -2   4 -11 2573.11 481.279   1
   4  -2  12 60558.5 3108.75   1
   2  -4  12 68490.1 3149.89   1
  -2   4 -12 61475.7 3086.42   1
  -2   4 -13 511.861 612.683   1
   4  -2  13 1059.36 518.866   1
   4  -2  14 171.337 549.299   1
  -2   4 -14 430.940 580.788   1
   4  -2  15 618.591 580.101   1
  -2   4 -15 1041.26 519.121   1
  -2   4 -16 4753.22 731.699   1
   4  -2  16 4667.44 593.247   1
  -2   4 -17 56.0734 772.208   1
   4  -2  17 796.789 398.727   1
  -2   4 -18 6442.84 798.467   1
   4  -2  18 7373.84 592.701   1
  -2   4 -19 466.579 670.524   1
   4  -3  20 1182.71 564.665   1
   4  -3  19 3458.68 569.578   1
  -3   4 -19 4622.42 1044.60   1
  -3   4 -18 28676.7 1676.85   1
   4  -3  18 26778.6 1431.23   1
  -3   4 -17 6971.94 1032.77   1
   4  -3  17 10885.3 745.834   1
  -3   4 -16 1713.04 691.143   1
   3  -4  16 155.264 769.698   1
   4  -3  16 1783.91 520.681   1
  -3   4 -15 31117.7 1892.82   1
   4  -3  15 33779.9 1754.75   1
  -3   4 -14 2523.70 918.001   1
  -4   3 -14 2015.01 807.595   1
   3  -4  14 709.479 639.483   1
   4  -3  14 1685.22 466.666   1
  -3   4 -13 4845.38 892.332   1
  -4   3 -13 3078.16 841.331   1
   3  -4  13 4854.30 645.419   1
   4  -3  13 3878.41 563.806   1
  -3   4 -12 27070.2 1500.20   1
  -4   3 -12 25184.3 1765.39   1
   3  -4  12 26844.7 1454.36   1
   4  -3  12 28372.7 1475.98   1
  -4   3 -11 11100.9 1299.54   1
   3  -4  11 11648.0 825.201   1
   4  -3  11 11940.4 841.078   1
  -3   4 -11 12445.5 791.463   1
  -4   3 -10 1011.94 1022.75   1
   4  -3  10 1300.71 543.331   1
  -3   4 -10 1398.84 521.632   1
   3  -4  10 760.639 522.163   1
  -4   3  -9 141339. 6923.49   1
   3  -4   9 139551. 6824.61   1
   4  -3   9 140092. 6814.27   1
  -3   4  -9 148311. 6825.65   1
   4  -3   8 1866.31 508.933   1
  -3   4  -8 967.803 583.132   1
   3  -4   8 1301.06 528.168   1
  -4   3  -7 2612.90 790.801   1
  -3   4  -7 3555.40 602.098   1
   4  -3   7 2054.52 639.803   1
   3  -4   7 3038.72 520.569   1
   4  -3   6 393971. 19192.9   1
  -4   3  -6 420322. 19191.7   1
   3  -4   6 407886. 19167.1   1
  -3   4  -6 390574. 19175.5   1
   4  -3   5 4092.07 927.416   1
  -4   3  -5 2586.39 779.495   1
  -1   4   5 4872.89 821.035   1
   3  -4   5 4331.14 594.375   1
  -3   4  -5 4213.65 635.337   1
   4  -3   4-244.509 969.182   1
  -4   3  -4 900.356 769.898   1
  -1   4   4 1581.34 852.978   1
  -3   4  -4 1040.04 548.540   1
   3  -4   4 881.203 567.257   1
   4  -3   3 216936. 10876.1   1
  -4   3  -3 214236. 10851.4   1
  -1   4   3 233564. 10853.4   1
   3  -4   3 231467. 10821.4   1
  -3   4  -3 230792. 10820.6   1
   4  -3   2 75.2677 869.493   1
  -4   3  -2 27.3640 744.967   1
   3  -4   2 647.616 479.514   1
  -3   4  -2 263.795 432.620   1
   4  -3   1 614.597 736.973   1
  -4   3  -1-215.085 717.143   1
   3  -4   1-23.5860 417.941   1
  -3   4  -1 134.931 416.303   1
  -4   3   0 76053.2 3804.75   1
   4  -3   0 72274.9 3825.83   1
  -1   4   0 70342.0 3831.82   1
   3  -4   0 81618.3 3763.80   1
  -3   4   0 81858.0 3763.52   1
   4  -3  -1-61.0997 682.648   1
  -4   3   1-33.8733 642.265   1
  -1   4  -1-45.0176 819.374   1
   3  -4  -1 590.461 456.094   1
  -3   4   1 241.420 428.848   1
   4  -3  -2 456.359 701.076   1
  -4   3   2 29.2573 694.944   1
  -1   4  -2 168.212 851.735   1
  -3   4   2 188.504 424.960   1
   3  -4  -2 89.5696 474.106   1
   4  -3  -3 284437. 13347.5   1
  -4   3   3 267974. 13340.9   1
   3  -4  -3 272156. 13316.3   1
  -1   4  -3 290612. 13361.3   1
  -3   4   3 285921. 13312.1   1
   4  -3  -4 626.420 825.151   1
  -4   3   4 145.125 913.229   1
  -1   4  -4 1244.75 845.125   1
   3  -4  -4 951.406 527.779   1
  -3   4   4 1228.47 491.210   1
  -1   4  -5 6353.47 797.987   1
  -1   4  -6 405364. 19288.1   1
  -1   4  -7 3929.08 588.524   1
  -1   4  -8 1021.03 532.119   1
   4  -1   8 1544.32 644.141   1
  -1   4  -9 127179. 6133.79   1
   4  -1   9 128847. 6208.85   1
  -1   4 -10 586.930 529.001   1
   4  -1  10 868.892 1028.33   1
   4  -1  11 11392.8 1221.82   1
  -1   4 -11 12533.7 822.318   1
   4  -1  12 25744.6 1672.48   1
  -1   4 -12 30102.4 1511.15   1
   4  -1  13 5511.76 744.564   1
   1   3 -13 4330.03 775.882   1
  -1   4 -13 4578.07 589.812   1
   4  -1  14 2240.08 788.844   1
   1   3 -14 1909.36 581.077   1
  -1   4 -14 2532.68 484.939   1
   4  -1  15 37609.6 2023.65   1
   3   1  15 35459.4 1970.15   1
   1   3 -15 36433.0 1902.66   1
  -1   4 -15 39928.9 1881.31   1
   4  -1  16 499.642 611.403   1
   1   3 -16 1043.27 486.570   1
  -1   4 -16 397.848 578.555   1
   1   3 -17 10393.6 679.257   1
   4  -1  17 9764.34 670.169   1
  -1   4 -17 8004.87 726.807   1
  -1   4 -18 25840.8 1447.23   1
   4  -1  18 31198.1 1468.68   1
  -1   4 -19 3154.74 650.958   1
   4  -4  20-1206.77 802.380   1
   4  -4  19-327.023 644.023   1
  -4   4 -18 5778.87 775.150   1
   4  -4  18 5262.08 693.247   1
  -4   4 -17 1498.33 1079.12   1
   4  -4  17 86.9601 573.166   1
  -4   4 -16 2315.95 1139.74   1
   4  -4  16 5375.31 648.457   1
  -4   4 -15 1767.47 1221.98   1
   4  -4  15 917.765 606.049   1
  -4   4 -14-1376.46 1084.48   1
   4  -4  14 73.0321 627.857   1
  -4   4 -13-363.014 800.096   1
   4  -4  13 1002.70 580.687   1
  -4   4 -12 18535.7 1230.93   1
   4  -4  12 18744.4 1069.34   1
  -4   4 -11-1259.51 841.691   1
   4  -4  11 218.879 500.817   1
  -4   4 -10 2779.96 916.470   1
   4  -4  10 4008.75 501.331   1
  -4   4  -9 1996.03 859.687   1
   4  -4   9 1444.17 475.622   1
  -4   4  -8 2183.71 837.202   1
   4  -4   8 3336.61 592.029   1
  -4   4  -7-945.714 776.445   1
   4  -4   7-935.978 612.952   1
  -4   4  -6 148515. 6999.25   1
   4  -4   6 143197. 6975.62   1
  -4   4  -5-60.2149 646.104   1
   4  -4   5 110.006 671.412   1
  -4   4  -4 6957.36 750.557   1
   4  -4   4 5861.01 797.299   1
   4  -4   3 2254.50 710.747   1
  -4   4  -3 2693.78 597.818   1
   4  -4   2 1897.36 670.018   1
  -4   4  -2 1829.89 566.605   1
  -4   4  -1 263.912 558.247   1
   4  -4   1 302.894 607.015   1
  -4   4   0 4718.67 621.151   1
   4  -4   0 5735.97 622.187   1
  -4   4   1-564.430 512.408   1
   4  -4  -1 194.605 568.109   1
   4  -4  -2 1476.00 569.971   1
  -4   4   2 1709.07 532.711   1
   4  -4  -3 2658.15 613.408   1
  -4   4   3 3881.45 618.656   1
  -4   4   4 6753.45 772.631   1
   4  -4  -4 7426.60 748.931   1
   4  -4  -5-176.441 598.727   1
  -4   4   5-332.905 731.887   1
  -4   4   6 142308. 6562.54   1
   4  -4  -6 132652. 6525.76   1
  -4   4   7 46.4413 716.994   1
   4  -4  -7 58.9050 509.076   1
  -4   4   8 2723.80 694.826   1
   4  -4  -8 2349.82 443.845   1
  -4   4   9 965.435 618.922   1
   0   4  -9 1508.62 796.676   1
   4  -4  -9 972.571 375.211   1
   0   4 -10 3582.02 808.081   1
   0   4 -11 4.45019 651.042   1
   0   4 -12 22305.1 1256.96   1
   4   0  13-603.432 800.135   1
   0   4 -13 152.923 593.686   1
   4   0  14-478.516 1112.65   1
   0   4 -14-92.0164 589.787   1
   4   0  15-99.6396 1050.40   1
   0   4 -15 487.601 562.573   1
   4   0  16 2699.87 754.822   1
   0   4 -16 3101.21 567.200   1
   4   0  17 1062.38 679.749   1
   0   4 -17 317.119 476.995   1
   4   0  18 6627.66 819.890   1
   0   4 -18 5603.29 514.108   1
   4   0  19 1244.18 546.149   1
   0   4 -19 498.599 534.510   1
   0   4 -20 65.7936 517.362   1
   5  -3  23 2102.77 608.973   1
  -3   5 -22-645.238 1100.04   1
   5  -3  22-259.447 561.508   1
  -3   5 -21 1764.59 1072.09   1
   5  -3  21-163.057 546.699   1
  -3   5 -20 1446.85 822.189   1
   5  -3  20 1592.07 604.984   1
  -3   5 -19 237.586 766.593   1
   5  -3  19 1125.91 560.832   1
  -3   5 -18 10838.7 1060.48   1
   3   2 -18 9046.72 818.474   1
   5  -3  18 10678.0 707.700   1
  -3   5 -17 743.049 886.243   1
   5  -3  17-129.793 486.167   1
  -3   5 -16-350.051 711.221   1
   5  -3  16-192.935 654.857   1
  -3   5 -15 4060.70 636.930   1
   5  -3  15 4107.29 711.983   1
   3  -5  15 3988.67 978.540   1
   5  -3  14 1443.39 644.208   1
  -3   5 -14 1049.93 627.254   1
   3  -5  14 882.376 889.426   1
   5  -2 -14 1215.60 716.169   1
  -3   5 -13 748.525 695.825   1
   5  -3  13 1281.79 576.831   1
   5  -2 -13 1074.55 1021.36   1
   3  -5  13 1669.33 753.090   1
   5  -3  12 15803.7 1076.19   1
   5  -2 -12 17737.4 1303.61   1
  -2   5  12 16609.0 979.229   1
   3  -5  12 19336.5 1122.27   1
  -3   5 -12 16311.7 1110.50   1
   5  -3  11 778.678 898.864   1
   5  -2 -11 677.588 1049.86   1
  -5   3 -11 1275.54 878.537   1
   3  -5  11 974.158 687.162   1
  -3   5 -11 1764.42 692.931   1
  -2   5  11 592.896 521.442   1
   5  -3  10 787.974 903.957   1
  -5   3 -10-354.833 770.057   1
   5  -2 -10-702.038 898.222   1
  -2   5  10 687.644 506.612   1
   3  -5  10 877.164 639.713   1
  -3   5 -10 1109.70 540.037   1
   5  -3   9 7737.21 1065.09   1
   5  -2  -9 10023.6 856.151   1
  -5   3  -9 10194.7 1025.87   1
   3  -5   9 9720.40 812.566   1
  -2   5   9 10597.2 724.955   1
  -3   5  -9 10025.7 698.940   1
   5  -3   8 2008.15 819.404   1
  -5   3  -8 737.712 1151.47   1
   5  -2  -8 2690.77 680.667   1
   3  -5   8 3024.48 625.743   1
  -2   5   8 2465.25 553.561   1
  -3   5  -8 1421.06 489.878   1
   5  -3   7 1158.64 769.632   1
  -5   3  -7 2103.48 1207.80   1
   5  -2  -7 1450.55 726.058   1
   3  -5   7 2610.89 608.957   1
  -2   5   7 3588.77 550.741   1
  -3   5  -7 3323.49 498.447   1
   5  -3   6 104159. 4898.68   1
  -5   3  -6 102715. 5020.61   1
   3  -5   6 95511.1 4863.93   1
  -2   5   6 96175.2 4859.36   1
  -3   5  -6 107258. 4854.25   1
  -5   3  -5 388.673 1342.26   1
   5  -3   5 217.562 854.862   1
   2  -5  -5-174.983 874.973   1
   3  -5   5 390.477 644.274   1
  -2   5   5 8.22138 638.286   1
  -3   5  -5 629.487 602.276   1
   5  -3   4 2214.31 944.785   1
  -5   3  -4 1157.85 1391.98   1
   2  -5  -4 519.513 899.239   1
  -2   5   4 2545.39 693.065   1
  -3   5  -4 1164.53 618.226   1
   3  -5   4 1662.26 662.761   1
   5  -3   3 36597.6 1985.93   1
  -5   3  -3 39781.5 2201.33   1
   3  -5   3 35659.3 1776.96   1
   2  -5  -3 26282.2 1909.15   1
  -2   5   3 30438.2 1814.09   1
  -3   5  -3 35923.5 1779.13   1
   5  -3   2 2211.48 1235.89   1
  -5   3  -2 1801.25 1296.52   1
   2  -5  -2 4543.75 920.103   1
  -2   5   2 3189.48 726.121   1
   3  -5   2 4337.88 697.397   1
  -3   5  -2 2863.77 674.316   1
  -5   3  -1 457.216 1277.65   1
   5  -3   1 1114.74 1250.51   1
   2  -5  -1-188.903 741.421   1
  -2   5   1 782.147 673.322   1
  -3   5  -1 711.041 665.973   1
   3  -5   1 874.024 602.234   1
   5  -3   0 111745. 5664.25   1
  -5   3   0 110483. 5678.03   1
  -2   5   0 114357. 5550.10   1
  -3   5   0 112705. 5540.73   1
   3  -5   0 119181. 5541.21   1
   2  -5   0 117344. 5552.04   1
   5  -3  -1-218.353 1279.76   1
  -5   3   1-746.203 1268.90   1
   2  -5   1 781.263 732.512   1
  -2   5  -1 512.343 710.708   1
  -3   5   1-465.323 614.716   1
   3  -5  -1 1004.12 597.504   1
   5  -3  -2 914.307 1283.84   1
   5  -2   2 2010.16 1016.93   1
  -5   3   2 2099.26 1382.81   1
   2  -5   2 4449.11 775.402   1
  -2   5  -2 3672.38 717.934   1
   3  -5  -2 2799.08 691.895   1
  -3   5   2 2917.52 656.511   1
   5  -3  -3 45232.6 2769.88   1
   5  -2   3 48429.7 2597.34   1
  -5   3   3 42236.1 2783.97   1
   2  -5   3 54883.2 2529.42   1
  -3   5   3 47943.9 2476.62   1
   3  -5  -3 48662.1 2479.11   1
  -2   5  -3 51443.1 2502.95   1
   5  -2   4 1918.15 834.674   1
  -5   3   4 1459.98 1136.38   1
   5  -3  -4 993.404 1198.61   1
   2  -5   4 2016.16 766.537   1
  -2   5  -4 1754.91 670.150   1
   3  -5  -4 1786.69 661.931   1
  -3   5   4 1606.73 627.470   1
   5  -2   5 675.189 965.031   1
   5  -3  -5 168.742 1102.16   1
  -5   3   5-20.1084 807.015   1
   2  -5   5-93.0536 737.884   1
  -2   5  -5 328.365 686.046   1
   3  -5  -5 184.083 608.345   1
  -3   5   5 432.869 553.636   1
   5  -3  -6 102601. 4972.75   1
  -5   3   6 100771. 4919.89   1
   5  -2   6 92375.7 5037.27   1
   3  -5  -6 100209. 4883.71   1
  -2   5  -6 102866. 4898.35   1
   2  -5   6 107876. 4939.38   1
  -3   5   6 101038. 4877.14   1
   5  -2   7 2463.62 1136.14   1
   5  -3  -7 2057.68 750.320   1
   2  -5   7 2351.90 839.472   1
  -2   5  -7 2907.47 601.512   1
   3  -5  -7 3065.40 552.657   1
  -3   5   7 2091.66 477.982   1
   5  -2   8 2462.89 1139.69   1
   5  -3  -8 2149.12 664.531   1
   3  -5  -8 3115.62 559.978   1
   2  -5   8 3880.12 868.573   1
  -2   5  -8 2764.98 609.083   1
  -3   5   8 2667.58 443.459   1
   5  -3  -9 9144.59 760.801   1
   5  -2   9 8278.19 1238.33   1
  -2   5  -9 8058.11 765.614   1
   2  -5   9 8317.04 1003.52   1
   3  -5  -9 8606.41 724.314   1
  -3   5   9 7566.65 573.341   1
   5  -2  10 1038.11 1020.56   1
   5  -3 -10 1089.83 674.361   1
   3  -5 -10 921.967 675.700   1
   2  -5  10-84.2176 883.869   1
  -3   5  10 81.8240 403.056   1
  -2   5 -10-69.8539 595.315   1
   5  -3 -11 440.911 765.404   1
   5  -2  11 905.950 808.923   1
   3  -5 -11 1303.08 727.115   1
  -2   5 -11 971.976 597.666   1
  -3   5  11 1110.45 506.708   1
   5  -3 -12 15935.9 1147.26   1
   5  -2  12 15970.4 1179.11   1
  -2   5 -12 18162.0 1019.36   1
  -3   5  12 17171.6 998.100   1
   5  -3 -13 1064.47 647.657   1
   5  -2  13 542.233 902.518   1
  -2   5 -13-103.759 531.301   1
   5  -2  14 2152.96 961.844   1
  -2   5 -14 1400.51 533.707   1
   5  -2  15 3632.63 928.191   1
  -2   5 -15 4614.00 668.318   1
   5  -2  16-339.606 574.333   1
   2   3 -16 301.422 718.526   1
  -2   5 -16 121.576 648.934   1
   5  -2  17 47.6904 561.563   1
  -2   5 -17 597.130 593.197   1
   2   3 -17 243.548 557.296   1
   3   2  18 8825.80 813.420   1
   2   3 -18 9798.01 716.881   1
  -2   5 -18 10304.8 742.562   1
   5  -2  18 11409.1 800.336   1
  -2   5 -19 458.472 694.120   1
   2   3 -19 436.962 478.492   1
   5  -2  19 1554.34 588.285   1
   5  -2  20 168.443 443.556   1
   2   3 -20 438.873 487.655   1
  -2   5 -21 1882.46 776.899   1
   5  -2  21 948.227 512.090   1
  -2   5 -22 618.039 723.793   1
   5  -2  22 86.7412 542.028   1
  -2   5 -23-108.121 964.784   1
   5  -4  23 1391.40 849.058   1
   5  -4  22-659.079 660.950   1
  -4   5 -21 4587.47 842.559   1
   5  -4  21 4445.04 674.675   1
  -4   5 -20 2349.26 1194.64   1
   5  -4  20 158.402 631.479   1
  -4   5 -19 2873.26 1184.72   1
   5  -4  19 3110.37 631.791   1
   4  -5  19 2871.19 926.675   1
  -4   5 -18 1233.62 1078.11   1
   4  -5  18 1818.62 817.198   1
   5  -4  18 2184.36 655.605   1
  -4   5 -17 1236.25 785.503   1
   4  -5  17 1285.09 682.140   1
   5  -4  17 1645.78 575.247   1
  -5   4 -16 418.881 777.612   1
  -4   5 -16 153.949 836.617   1
   5  -1 -16 2040.86 957.270   1
   4  -5  16-130.560 673.965   1
   5  -4  16 252.433 537.880   1
  -4   5 -15 9893.92 1181.15   1
  -5   4 -15 11719.3 1219.04   1
   5  -1 -15 12115.2 890.530   1
  -1   5  15 12764.1 786.472   1
   4  -5  15 11724.4 911.491   1
   5  -4  15 11327.8 796.988   1
  -4   5 -14 1498.30 1025.70   1
  -5   4 -14 888.175 1363.62   1
  -1   5  14 758.924 545.329   1
   4  -5  14 611.417 699.601   1
   5  -4  14-173.510 543.729   1
  -4   5 -13 2632.33 990.718   1
  -5   4 -13 3821.82 1354.25   1
   4  -5  13 3682.51 713.170   1
  -1   5  13 4353.38 626.339   1
   5  -4  13 4135.10 735.904   1
  -4   5 -12 14633.8 1122.76   1
  -5   4 -12 17946.3 1557.77   1
   4  -5  12 18512.7 1068.37   1
  -1   5  12 17437.9 1035.52   1
   5  -4  12 15479.7 1101.83   1
   5  -4  11 638.744 691.202   1
  -4   5 -11 1016.05 628.407   1
  -5   4 -11 1814.78 1295.49   1
  -1   5  11 841.311 684.276   1
   4  -5  11 224.792 686.789   1
  -4   5 -10 40.6707 565.526   1
   5  -4  10 640.463 627.146   1
  -5   4 -10-648.481 1110.71   1
  -1   5  10 236.279 743.582   1
   4  -5  10 218.744 606.366   1
  -5   4  -9 34592.4 1820.98   1
  -1   5   9 33921.5 1781.93   1
   4  -5   9 32793.6 1685.95   1
  -4   5  -9 30072.3 1693.87   1
   5  -4   9 30947.3 1670.53   1
  -4   5  -8 1149.00 640.664   1
   5  -4   8 389.891 571.580   1
  -5   4  -8 607.075 804.726   1
  -1   5   8 182.373 770.984   1
   4  -5   8 473.982 545.842   1
  -5   4  -7 11895.7 1029.21   1
   5  -4   7 13637.4 911.570   1
  -4   5  -7 13700.4 933.687   1
   4  -5   7 12918.8 839.220   1
   5  -4   6 31925.2 1750.31   1
  -5   4  -6 30406.8 1800.22   1
  -4   5  -6 34726.9 1739.89   1
   4  -5   6 33522.4 1679.89   1
  -5   4  -5 240.505 890.151   1
   5  -4   5 1227.71 864.045   1
  -4   5  -5 1681.43 731.144   1
   4  -5   5 1009.43 560.847   1
  -5   4  -4-540.942 918.433   1
   5  -4   4 567.451 968.663   1
  -4   5  -4-175.821 740.705   1
   4  -5   4 1133.90 548.800   1
  -5   4  -3 80964.4 3836.00   1
   5  -4   3 75023.3 3851.50   1
   4  -5   3 77946.0 3719.16   1
  -4   5  -3 72478.5 3785.52   1
  -5   4  -2 365.362 1050.25   1
   5  -4   2 908.225 1049.50   1
   4  -5   2 786.429 540.463   1
  -4   5  -2 60.8235 753.589   1
  -5   4  -1 4807.85 1039.95   1
   5  -4   1 5233.25 1022.96   1
   4  -5   1 4555.67 604.685   1
  -4   5  -1 4781.55 738.034   1
  -4   5   0 94104.5 4493.19   1
   4  -5   0 91805.8 4467.05   1
  -5   4   1 5506.30 1025.40   1
   5  -4  -1 5678.86 1056.33   1
   4  -5  -1 6086.66 611.130   1
  -4   5   1 5652.40 766.603   1
  -5   4   2 311.261 879.412   1
   5  -4  -2-649.507 982.905   1
  -4   5   2-206.775 661.801   1
   4  -5  -2 625.756 511.524   1
   5  -4  -3 75352.6 3670.28   1
  -5   4   3 74679.7 3624.67   1
  -1   5  -3 75596.1 3682.58   1
  -4   5   3 68801.2 3557.77   1
   4  -5  -3 72277.6 3519.82   1
   5  -4  -4 773.371 972.733   1
  -5   4   4 5.19147 841.536   1
  -1   5  -4 958.973 972.821   1
   4  -5  -4 813.960 525.099   1
  -4   5   4 18.3923 730.254   1
   5  -4  -5 1425.18 889.736   1
  -4   5   5 848.294 656.880   1
  -5   4   5 780.522 759.918   1
  -1   5  -5 530.940 996.176   1
   4  -5  -5 1020.86 516.233   1
   5  -4  -6 31427.8 1734.47   1
  -5   4   6 33846.0 1751.21   1
   4  -5  -6 30429.7 1601.55   1
  -1   5  -6 30855.6 1763.27   1
  -4   5   6 31438.1 1637.24   1
   5  -4  -7 13671.4 960.539   1
  -5   4   7 13234.9 1241.13   1
   4  -5  -7 14356.5 861.597   1
  -1   5  -7 15576.0 1020.90   1
  -4   5   7 12571.0 879.272   1
   5  -4  -8 96.3529 553.036   1
  -4   5   8 788.971 515.175   1
  -5   4   8 1753.24 996.920   1
  -1   5  -8 843.913 647.743   1
   4  -5  -8 169.545 526.546   1
  -5   4   9 32690.9 1920.48   1
   4  -5  -9 33339.5 1707.23   1
  -1   5  -9 37044.6 1759.68   1
   5  -4  -9 33727.4 1682.15   1
  -4   5   9 30536.3 1676.60   1
   5  -4 -10-129.898 486.645   1
  -4   5  10 325.316 489.531   1
   5  -1  10 335.625 771.459   1
  -5   4  10 935.987 1025.36   1
  -1   5 -10 829.774 647.419   1
   4  -5 -10 128.597 518.911   1
  -4   5  11 616.993 705.488   1
   5  -4 -11 963.346 546.014   1
   4  -5 -11 870.454 540.941   1
  -1   5 -11 531.210 665.426   1
   5  -1  11 149.171 994.148   1
  -5   4  11 672.734 683.429   1
   5  -1  12 16608.9 1582.80   1
  -4   5  12 16933.4 1210.36   1
   4  -5 -12 18142.5 1040.62   1
  -1   5 -12 19123.8 1106.97   1
  -4   5  13 3125.72 756.504   1
   5  -1  13 5941.48 1216.81   1
   4  -5 -13 4526.22 610.368   1
   1   4 -13 4807.97 908.326   1
  -1   5 -13 4467.69 669.273   1
   5  -4 -13 4087.49 538.515   1
   5  -1  14 1816.53 1190.10   1
   1   4 -14 235.190 837.088   1
  -1   5 -14 246.385 683.449   1
   5  -1  15 10634.0 1006.84   1
  -1   5 -15 11843.5 825.425   1
   1   4 -15 10534.9 857.071   1
   4   1  16 1043.01 680.154   1
   5  -1  16-827.049 756.805   1
   1   4 -16 815.019 585.080   1
  -1   5 -16 630.387 524.111   1
   5  -1  17 1397.44 887.203   1
   4   1  17 1920.56 1009.78   1
   1   4 -17 1714.52 550.665   1
  -1   5 -17 1943.10 483.096   1
   4   1  18 749.488 959.931   1
   1   4 -18-471.252 527.571   1
  -1   5 -18-114.293 529.903   1
   4   1  19 2457.96 738.193   1
   5  -1  19 3087.39 563.337   1
   1   4 -19 1933.59 556.723   1
  -1   5 -19 1915.24 644.127   1
   4   1  20 63.3544 688.213   1
   5  -1  20 416.260 565.659   1
  -1   5 -20 760.307 584.431   1
   1   4 -20 478.995 478.016   1
   4   1  21 5557.00 746.684   1
  -1   5 -21 5090.91 592.878   1
   1   4 -21 4175.03 467.804   1
   5  -1  21 3714.67 652.094   1
   5  -1  22 538.871 420.171   1
   1   4 -22 702.552 553.545   1
  -1   5 -23-1075.18 760.742   1
   5  -5  22-1591.57 935.561   1
   5  -5  21-211.059 759.849   1
   5  -5  20 3862.82 737.818   1
   5  -5  19 839.734 679.631   1
  -5   5 -19-207.647 1004.82   1
   5   0 -19-149.831 602.489   1
   0   5  18 39753.6 1990.81   1
   5  -5  18 42201.0 2062.34   1
  -5   5 -17-561.544 1222.71   1
   5  -5  17 58.4103 635.150   1
   0   5  17 220.730 553.421   1
  -5   5 -16 933.087 1291.74   1
   0   5  16 771.095 639.446   1
   5  -5  16-243.014 672.726   1
  -5   5 -15 375.380 1115.30   1
   0   5  15-507.304 802.946   1
   5  -5  15-1218.00 679.967   1
  -5   5 -14 4374.91 957.266   1
   5  -5  14 6508.40 728.578   1
  -5   5 -13-461.336 921.416   1
   5  -5  13 172.252 632.518   1
   5  -5  12 119064. 5723.79   1
  -5   5 -11 396.905 1027.08   1
   5  -5  11-55.6113 548.786   1
  -5   5 -10 3930.58 1038.18   1
   5  -5  10 1518.28 557.957   1
  -5   5  -9 786.966 970.711   1
   5  -5   9 254.306 615.061   1
  -5   5  -8 9561.64 1047.93   1
   5  -5   8 7975.33 825.225   1
  -5   5  -7-1217.19 873.750   1
   5  -5   7 75.7789 710.422   1
  -5   5  -6 627510. 29684.2   1
   5  -5   6 620695. 29677.1   1
   5  -5   5 973.142 709.264   1
  -5   5  -5-135.655 701.547   1
   5  -5   4-150.932 798.423   1
  -5   5  -4-453.965 742.943   1
  -5   5  -3 2483.94 765.395   1
   5  -5   3 1913.44 744.893   1
   5  -5   2 4479.33 804.555   1
  -5   5  -2 5925.38 751.762   1
  -5   5  -1-49.4512 710.801   1
   5  -5   1 757.385 793.300   1
   5  -5   0 512460. 24447.7   1
  -5   5   0 515203. 24444.3   1
   5  -5  -1 277.098 710.013   1
  -5   5   1-245.466 660.125   1
   5  -5  -2 3568.36 778.662   1
  -5   5   2 3259.12 755.521   1
  -5   5   3 2920.97 733.259   1
   5  -5  -3 2474.81 779.795   1
  -5   5   4 270.136 760.412   1
   5  -5  -4-813.678 724.089   1
   5  -5  -5-618.406 668.284   1
  -5   5   5 198.873 786.726   1
  -5   5   6 655521. 31100.7   1
   5  -5  -6 652409. 31080.2   1
  -5   5   7-494.141 807.413   1
   5  -5  -7-112.113 622.717   1
  -5   5   8 9157.56 1014.80   1
   5  -5  -8 9813.37 772.973   1
  -5   5   9 1062.24 782.833   1
   5  -5  -9 645.335 478.180   1
  -5   5  10 2127.60 752.616   1
   5  -5 -10 1158.25 458.842   1
  -5   5  11 401.448 736.044   1
   0   5 -11 672.297 922.251   1
   5  -5 -11 166.570 473.871   1
  -5   5  12 121392. 5800.05   1
   0   5 -12 120368. 5757.01   1
   5  -5 -12 117347. 5703.03   1
  -5   5  13-839.468 1056.89   1
   0   5 -13 751.416 740.571   1
   5  -5 -13-410.523 549.981   1
  -5   5  14 3237.87 1108.11   1
   5   0  14 4390.75 848.401   1
   0   5 -14 5784.45 744.392   1
   5  -5 -14 4112.54 597.237   1
  -5   5  15 622.733 661.092   1
   5   0  15 268.661 1055.28   1
   0   5 -15 318.049 649.020   1
   5  -5 -15 396.544 516.115   1
   5   0  16 1470.71 1156.13   1
   0   5 -16 1440.18 604.126   1
   5   0  17 1623.33 1119.01   1
   0   5 -17 148.955 591.181   1
   5   0  18 38060.2 2008.35   1
   0   5 -18 37000.7 1905.76   1
   5   0  19 1082.26 751.131   1
   0   5 -19 964.448 546.927   1
   5   0  20 2178.22 885.641   1
   0   5 -20 2509.21 484.211   1
   5   0  21 1000.86 706.835   1
   0   5 -21 379.082 564.384   1
   5   0  22 48.4976 508.112   1
   0   5 -22 251.492 602.254   1
   0   5 -23 278.970 505.018   1
   5   0  23 883.363 577.774   1
   0   5 -24 7617.67 868.263   1
   3  -6   0 307647. 14436.2   1
  -3   6   0 311248. 14434.2   1
  -6   3   0 296841. 14458.7   1
   6  -3   0 279124. 14536.1   1
  -3   6   1 2089.19 789.760   1
   3  -6   1 1154.22 792.831   1
  -3   6  -1 1493.15 760.877   1
   3  -6  -1 1176.11 785.627   1
  -6   3   1-32.9914 1088.86   1
  -6   3  -1 2115.15 1036.81   1
   6  -3  -1 1596.16 1432.93   1
   6  -3   1 391.537 1649.18   1
  -3   6  -2 971.799 790.144   1
   3  -6  -2 349.562 810.965   1
   3  -6   2 654.204 796.849   1
  -3   6   2 867.193 799.892   1
  -6   3  -2-128.035 1054.29   1
  -6   3   2 435.445 1035.24   1
   6  -3   2 132.328 1609.84   1
   6  -3  -2 1545.13 1445.66   1
   6  -3   3 221465. 10949.8   1
  -6   3  -3 235768. 10853.7   1
   6  -3  -3 199253. 10899.3   1
   3  -6  -3 226339. 10808.9   1
   3  -6   3 227083. 10815.1   1
  -3   6  -3 231212. 10815.6   1
  -3   6   3 227556. 10805.0   1
   6  -3   4 2140.90 1370.58   1
   6  -3  -4 3028.06 1398.21   1
  -6   3  -4 3241.34 960.753   1
   3  -6   4 1914.00 729.976   1
   3  -6  -4 2625.19 789.048   1
  -3   6   4 2645.64 736.899   1
  -3   6  -4 2785.54 748.020   1
   6  -3   5 884.393 1348.70   1
   6  -3  -5 1301.11 1242.12   1
  -6   3  -5 1176.57 923.543   1
   3  -6  -5 744.629 717.371   1
   3  -6   5 637.975 669.910   1
  -3   6   5 84.1511 641.206   1
  -3   6  -5 523.430 719.925   1
   6  -3  -6 255051. 12003.2   1
   6  -3   6 235379. 12018.7   1
  -3   6  -6 254698. 11931.5   1
   3  -6  -6 255923. 11927.2   1
   3  -6   6 248835. 11931.8   1
  -3   6   6 253321. 11916.0   1
  -6   3  -6 234627. 11957.0   1
   6  -3   7 15892.2 1621.83   1
   6  -3  -7 14229.7 1504.28   1
   3  -6   7 18011.5 1185.08   1
   3  -6  -7 21109.2 1179.31   1
  -3   6   7 19370.0 1087.34   1
  -3   6  -7 18319.6 1148.30   1
   6  -3  -8 1492.16 1055.09   1
   6  -3   8 698.059 1057.92   1
   3  -6   8 490.730 735.527   1
   3  -6  -8 6.05371 838.854   1
  -3   6   8 18.2057 599.675   1
  -3   6  -8 648.887 653.492   1
   6  -3  -9 156967. 7022.49   1
   6  -3   9 143050. 6979.33   1
   3  -6  -9 148068. 6971.22   1
  -3   6  -9 148241. 6928.75   1
   3  -6   9 139749. 6954.16   1
  -3   6   9 137260. 6916.87   1
   6  -3 -10 4780.37 1189.63   1
   6  -3  10 6972.45 931.523   1
   3  -6  10 6624.20 837.747   1
  -3   6  10 6975.51 659.414   1
  -3   6 -10 5369.27 709.231   1
   6  -3  11 11601.8 1165.07   1
   6  -3 -11 11126.1 1282.96   1
  -3   6  11 12316.5 860.171   1
  -3   6 -11 13410.3 882.323   1
   6  -3  12 43826.7 2411.55   1
   6  -3 -12 44313.6 2327.57   1
   3  -6  12 46261.0 2404.47   1
  -3   6 -12 44072.9 2232.92   1
  -3   6  12 45166.7 2208.99   1
   6  -3  13 2747.08 1086.22   1
   6  -3 -13 4059.64 774.358   1
   3  -6  13 5208.32 1064.96   1
  -3   6  13 3801.37 499.885   1
  -3   6 -13 3773.70 624.590   1
   6  -3 -14 1587.97 793.549   1
   6  -3  14 1619.84 1037.14   1
   3  -6  14 1738.79 1080.29   1
  -3   6  14 1687.43 496.395   1
  -3   6 -14 613.186 718.254   1
   6  -3 -15 35686.3 1938.73   1
   6  -3  15 38063.1 1937.72   1
  -3   6 -15 34048.2 1915.38   1
  -3   6  15 34448.1 1822.64   1
  -3   6 -16 2172.60 712.518   1
  -3   6  16 2274.32 534.305   1
   6  -3  16 2575.92 619.741   1
   6  -3 -16 2859.22 757.842   1
  -3   6  17 8277.08 615.603   1
   6  -3  17 8746.09 784.549   1
  -3   6 -17 8306.28 790.154   1
   6  -3 -17 8753.44 627.518   1
   6  -3  18 22126.5 1343.59   1
  -3   6 -18 23641.5 1290.78   1
  -3   6 -19 5898.89 841.499   1
   3   3 -19 5733.45 764.728   1
   6  -3  19 4212.41 791.187   1
  -3   6 -20 995.948 959.757   1
   3   3 -20 758.440 537.864   1
   6  -3  20 1297.68 534.819   1
  -3   6 -21 8377.83 1112.48   1
   3   3  21 9124.60 1037.22   1
   3   3 -21 10361.0 723.023   1
   6  -3  21 12067.4 763.674   1
  -3   6 -22 2283.91 821.305   1
   3   3 -22 1555.57 476.344   1
   6  -3  22 319.370 593.489   1
  -3   6 -23 3852.99 1034.33   1
   6  -3  23 6246.93 724.843   1
  -3   6 -24 2269.98 1152.23   1
   6  -3  24 1533.39 621.509   1
  -3   6 -25-110.774 1015.00   1
   6  -3  25 850.416 611.635   1
   6  -4  25-155.127 802.388   1
  -4   6 -24 442.158 818.186   1
   6  -4  24 126.894 697.172   1
  -4   6 -23 1499.20 1282.69   1
   6  -4  23 2534.28 702.700   1
   6  -4  22 1526.33 650.786   1
   4   2 -22 790.206 464.468   1
  -4   6 -21 5387.30 1030.69   1
   4   2 -21 3194.06 623.750   1
   6  -4  21 4034.47 715.644   1
  -4   6 -20 637.726 810.405   1
   6  -4  20 473.601 610.175   1
  -4   6 -19 95.5546 953.317   1
   6  -4  19-574.035 561.391   1
   6  -2 -18 680.721 690.476   1
  -4   6 -18 1387.80 1050.17   1
   4  -6  18 1953.37 976.395   1
   6  -4  18 766.418 529.490   1
   6  -2 -17 2912.89 664.125   1
   4  -6  17 2502.47 990.707   1
   6  -4  17 3745.46 626.696   1
  -2   6  17 3662.39 439.060   1
  -4   6 -16 217.839 815.426   1
   6  -2 -16 799.585 959.830   1
   4  -6  16 354.542 808.079   1
   6  -4  16 621.676 756.005   1
  -2   6  16 1394.01 468.389   1
   6  -2 -15 9326.61 1167.10   1
  -2   6  15 9044.64 724.809   1
   4  -6  15 9606.25 951.195   1
  -4   6 -15 9208.82 823.593   1
   6  -4  15 8703.06 879.556   1
  -4   6 -14 1467.44 664.935   1
   6  -4  14 644.798 705.193   1
   6  -2 -14 370.144 1168.99   1
  -6   4 -14-524.549 1004.87   1
   4  -6  14 649.000 801.510   1
  -2   6  14 390.473 593.325   1
   6  -4  13-297.659 659.735   1
  -4   6 -13 715.118 741.323   1
   4  -6  13-503.265 772.090   1
  -2   6  13 4.09518 586.984   1
  -6   4 -13-296.921 942.831   1
   6  -2 -13-495.112 1065.18   1
   6  -4  12 4196.61 705.415   1
  -4   6 -12 3404.89 797.023   1
   4  -6  12 3977.79 802.857   1
  -2   6  12 3175.50 659.066   1
   6  -2 -12 3661.34 840.519   1
  -6   4 -12 3237.36 1201.11   1
   6  -4  11 5954.12 916.832   1
  -4   6 -11 5448.33 879.114   1
   6  -2 -11 4609.13 900.186   1
  -6   4 -11 5045.06 1507.01   1
   4  -6  11 7085.35 826.091   1
  -2   6  11 5135.14 702.326   1
   6  -4  10 946.131 953.980   1
  -6   4 -10 1367.94 1432.75   1
   4  -6  10 2868.22 705.380   1
  -2   6  10 2208.97 641.621   1
  -4   6 -10 1404.80 771.432   1
  -6   4  -9 36773.8 2342.33   1
   6  -4   9 36230.8 2112.04   1
  -2   6   9 37537.0 1929.02   1
   4  -6   9 37261.1 1953.86   1
  -4   6  -9 37133.3 1938.51   1
   6  -4   8 1209.08 1045.75   1
  -6   4  -8 2748.69 1283.50   1
  -2   6   8 2484.84 688.273   1
  -4   6  -8 1098.56 564.873   1
   4  -6   8 2103.90 641.773   1
   6  -4   7-751.634 994.302   1
  -6   4  -7-366.665 1264.15   1
  -2   6   7 1381.16 690.970   1
   4  -6   7 1690.41 677.186   1
  -4   6  -7 1349.64 538.074   1
   6  -4   6 4619.64 981.905   1
  -6   4  -6 3717.27 1316.37   1
  -2   6   6 4731.24 746.658   1
  -4   6  -6 4343.37 573.297   1
   4  -6   6 4517.89 716.857   1
   6  -4   5 2940.35 995.318   1
  -6   4  -5 3888.70 1355.08   1
  -2   6   5 4804.05 786.861   1
   4  -6   5 4484.69 782.215   1
  -4   6  -5 4249.15 585.906   1
   6  -4   4 3279.51 939.952   1
  -6   4  -4 2605.17 1483.23   1
  -2   6   4 3631.89 807.551   1
   4  -6   4 3460.49 766.611   1
  -4   6  -4 3806.22 671.413   1
   6  -4   3 72089.8 4196.70   1
  -6   4  -3 70243.7 4385.93   1
  -2   6   3 84800.5 4163.21   1
   2  -6  -3 87804.5 4199.66   1
   4  -6   3 88640.6 4132.83   1
  -4   6  -3 88283.6 4098.97   1
  -6   4  -2 4050.69 1610.41   1
   6  -4   2 5548.63 1017.89   1
   2  -6  -2 5108.07 1212.63   1
  -2   6   2 5928.62 946.923   1
  -4   6  -2 4819.01 748.358   1
   4  -6   2 5566.00 819.541   1
   6  -4   1 815.770 962.687   1
  -6   4  -1 795.054 1598.98   1
   2  -6  -1 1023.52 1118.19   1
  -2   6   1 1824.26 969.810   1
   4  -6   1 1439.84 804.876   1
  -4   6  -1 731.562 678.186   1
   6  -4   0 32365.2 1816.53   1
  -6   4   0 25897.2 2175.70   1
   2  -6   0 27487.4 1951.03   1
  -2   6   0 31899.3 1788.22   1
   4  -6   0 30817.5 1695.76   1
  -4   6   0 33247.7 1678.54   1
  -6   4   1-506.105 1557.47   1
   6  -4  -1 429.974 975.824   1
  -2   6  -1 2760.13 909.716   1
   2  -6   1 362.363 1126.54   1
  -4   6   1 867.900 724.153   1
   4  -6  -1 1209.39 754.205   1
   6  -4  -2 2632.42 966.688   1
  -6   4   2 3994.61 1490.07   1
   2  -6   2 5573.75 1281.26   1
  -2   6  -2 4957.16 903.896   1
  -4   6   2 4037.03 698.819   1
   4  -6  -2 5101.97 794.427   1
  -6   4   3 109859. 4983.29   1
   6  -4  -3 106657. 4819.07   1
  -2   6  -3 91793.4 4807.60   1
   2  -6   3 98797.4 4892.62   1
   4  -6  -3 94206.0 4778.68   1
  -4   6   3 97010.1 4746.25   1
   6  -4  -4 2759.99 846.943   1
  -6   4   4 3001.31 1395.80   1
   2  -6   4 4813.70 1076.92   1
  -2   6  -4 3842.24 856.410   1
   4  -6  -4 2812.80 736.936   1
  -4   6   4 3000.07 628.716   1
   6  -4  -5 4864.32 833.563   1
  -6   4   5 4282.24 1293.62   1
  -2   6  -5 6914.96 828.760   1
   2  -6   5 5962.23 1108.64   1
   4  -6  -5 5101.43 697.192   1
  -4   6   5 4782.55 579.279   1
   6  -4  -6 6229.52 800.181   1
   6  -2   6 5963.75 988.045   1
  -6   4   6 4046.17 1254.54   1
   2  -6   6 6036.89 1035.23   1
  -2   6  -6 5643.78 750.873   1
   4  -6  -6 6697.40 662.507   1
  -4   6   6 6546.86 580.699   1
   6  -2   7 369.767 846.674   1
   6  -4  -7 864.845 751.931   1
  -6   4   7-685.250 1051.45   1
   4  -6  -7 199.791 606.851   1
   2  -6   7 1871.64 946.645   1
  -2   6  -7 1665.22 682.659   1
  -4   6   7 316.870 455.465   1
  -6   4   8 2220.23 786.709   1
   6  -2   8 2454.64 979.682   1
   6  -4  -8 3295.38 830.017   1
   4  -6  -8 3412.33 616.102   1
  -2   6  -8 3091.84 705.513   1
  -4   6   8 2721.43 513.486   1
   6  -4  -9 35212.7 1960.42   1
  -6   4   9 33156.2 1934.95   1
   6  -2   9 35190.6 2211.57   1
  -2   6  -9 37062.2 1899.65   1
   4  -6  -9 36755.4 1853.61   1
  -4   6   9 36144.8 1819.76   1
   6  -4 -10 2863.21 906.953   1
   6  -2  10 2084.01 1382.38   1
   4  -6 -10 2179.26 646.518   1
  -2   6 -10 2570.54 729.248   1
  -4   6  10 3098.19 630.686   1
   6  -4 -11 4246.15 916.429   1
  -4   6  11 5221.81 700.671   1
   6  -2  11 5648.19 1341.85   1
   4  -6 -11 6245.89 728.339   1
  -2   6 -11 6097.17 757.307   1
  -4   6  12 4569.24 656.338   1
   6  -4 -12 1860.60 814.102   1
   6  -2  12 1940.89 1388.08   1
   4  -6 -12 3134.34 724.697   1
  -2   6 -12 2129.65 760.582   1
  -4   6  13-303.332 543.740   1
   6  -4 -13-917.305 589.357   1
   6  -2  13 327.796 1146.09   1
   4  -6 -13 243.517 811.501   1
  -2   6 -13-738.730 695.667   1
   6  -2  14-775.955 890.057   1
   6  -4 -14 404.575 529.776   1
  -4   6  14 1592.33 548.070   1
  -2   6 -14 452.578 643.382   1
   6  -2  15 9383.65 1020.65   1
  -4   6  15 7291.72 902.314   1
   6  -4 -15 8037.54 719.491   1
  -2   6 -15 8345.24 731.703   1
  -4   6  16 570.994 766.849   1
   6  -2  16 57.8904 991.352   1
  -2   6 -16 1198.01 529.219   1
   6  -4 -16 863.750 572.270   1
   6  -2  17 3950.36 985.443   1
   2   4 -17 4760.49 812.370   1
  -2   6 -17 5425.31 606.536   1
   6  -4 -17 4586.65 461.845   1
   2   4 -18 293.393 605.056   1
  -2   6 -18-1183.83 732.624   1
  -2   6 -19-658.866 688.441   1
   6  -2  19 326.075 589.020   1
   2   4 -19 157.946 574.212   1
   4   2  19-247.615 670.758   1
  -2   6 -20 1035.67 637.425   1
   6  -2  20-437.781 640.812   1
   4   2  20 625.766 1023.47   1
   2   4 -20 433.655 550.228   1
   4   2  21 856.856 981.633   1
   2   4 -21 2514.28 541.687   1
   6  -2  21 2221.11 693.271   1
   4   2  22 631.051 622.983   1
  -2   6 -22-28.9931 899.238   1
   6  -2  22 314.281 541.877   1
   2   4 -22 673.065 509.341   1
   2   4 -23 1647.88 427.604   1
   6  -2  23 490.648 511.620   1
  -2   6 -24 2489.19 787.222   1
   6  -2  24-1219.82 570.857   1
  -2   6 -25 384.936 1074.44   1
   6  -2  25 487.669 556.564   1
   6  -5  24 1458.07 891.846   1
   6  -5  23 3796.82 792.653   1
  -5   6 -22-18.7035 1180.71   1
   6  -5  22 1341.74 715.496   1
  -5   6 -21 6247.75 1387.98   1
   6  -5  21 5398.57 784.519   1
   5  -6  21 6066.96 1079.26   1
   6  -1 -20 595.980 742.982   1
  -5   6 -20-153.897 1284.65   1
   5  -6  20 1751.89 902.075   1
   1   5  20 215.160 566.461   1
   6  -5  20 877.457 673.889   1
  -5   6 -19 7246.60 1243.16   1
   6  -1 -19 4617.09 1008.85   1
   1   5  19 5082.23 810.028   1
  -1   6  19 5522.25 555.698   1
   5  -6  19 5858.47 836.235   1
   6  -5  19 5598.21 789.663   1
  -5   6 -18 21789.2 1339.46   1
   6  -1 -18 15951.8 1425.38   1
  -6   5 -18 18270.3 1336.78   1
  -1   6  18 18948.3 1089.87   1
   5  -6  18 18699.3 1224.87   1
   6  -5  18 20040.6 1165.64   1
  -5   6 -17 2213.44 906.992   1
  -6   5 -17 4366.75 1034.71   1
   6  -1 -17 3510.26 739.238   1
  -1   6  17 3570.40 584.631   1
   5  -6  17 3005.68 740.037   1
   6  -5  17 3278.17 631.679   1
  -5   6 -16 2255.36 1008.90   1
  -6   5 -16 2510.06 1378.18   1
   5  -6  16 1327.26 731.753   1
  -1   6  16 2213.64 594.796   1
   6  -5  16 1174.23 581.531   1
  -6   5 -15 22671.0 1868.76   1
  -5   6 -15 22437.0 1592.57   1
  -1   6  15 20470.3 1224.05   1
   5  -6  15 21967.3 1310.64   1
   6  -5  15 20763.7 1204.12   1
  -5   6 -14 1668.48 1111.06   1
  -6   5 -14 43.9769 1422.53   1
  -1   6  14 1299.31 680.264   1
   6  -5  14 523.709 655.052   1
   5  -6  14 812.214 736.753   1
  -5   6 -13 3853.11 1108.81   1
  -6   5 -13 4713.90 1555.40   1
  -1   6  13 6112.78 789.894   1
   6  -5  13 4120.75 857.161   1
   5  -6  13 5597.17 825.085   1
  -5   6 -12 24596.9 1603.31   1
  -6   5 -12 28545.3 1958.52   1
   5  -6  12 30072.2 1565.48   1
  -1   6  12 26061.2 1617.92   1
   6  -5  12 28598.2 1591.01   1
   6  -5  11 2821.15 802.653   1
  -5   6 -11 1644.46 699.094   1
  -6   5 -11 2893.92 1180.94   1
  -1   6  11 2667.04 968.380   1
   5  -6  11 3441.12 729.100   1
   6  -5  10 2328.64 757.286   1
  -5   6 -10 2819.77 655.386   1
  -6   5 -10 3275.35 905.806   1
  -1   6  10 3722.54 955.867   1
   5  -6  10 2024.96 692.618   1
  -6   5  -9 59220.3 3086.90   1
   5  -6   9 60563.4 2992.27   1
  -5   6  -9 60561.3 2996.26   1
   6  -5   9 60562.3 3001.46   1
  -6   5  -8 1436.85 866.074   1
   6  -5   8 735.402 624.369   1
  -5   6  -8 826.980 689.361   1
   5  -6   8 1146.29 591.196   1
  -6   5  -7 19408.7 1403.79   1
   5  -6   7 20736.9 1197.24   1
   6  -5   7 20706.0 1234.79   1
  -5   6  -7 23001.8 1280.59   1
  -6   5  -6 270233. 13194.9   1
   6  -5   6 283123. 13161.3   1
  -5   6  -6 271663. 13171.0   1
   5  -6   6 275823. 13149.1   1
  -6   5  -5 216.420 1022.41   1
   6  -5   5 117.487 681.460   1
  -5   6  -5-54.1362 762.136   1
   5  -6   5 963.381 546.531   1
  -6   5  -4 1720.75 1008.30   1
   6  -5   4 2281.19 916.976   1
  -5   6  -4 2092.16 799.519   1
   5  -6   4 576.370 580.326   1
   6  -5   3 119105. 5867.05   1
  -6   5  -3 117114. 5911.57   1
  -5   6  -3 121884. 5849.56   1
   5  -6   3 121573. 5803.45   1
   6  -5   2-86.3008 1106.74   1
  -6   5  -2 976.690 1242.00   1
  -5   6  -2 477.366 859.698   1
   5  -6   2 466.745 632.261   1
   6  -5   1 1353.87 1095.28   1
  -6   5  -1 1968.84 1249.02   1
  -5   6  -1 732.927 897.338   1
   5  -6   1 1741.63 658.713   1
   6  -5   0 33523.1 1934.72   1
   5  -6   0 31051.9 1682.40   1
  -5   6   0 31566.1 1769.93   1
  -6   5   1 1479.86 1156.37   1
  -5   6   1 87.1103 845.097   1
   6  -5  -1 430.753 1154.89   1
   5  -6  -1 878.002 617.725   1
  -6   5   2 433.488 1110.48   1
   6  -5  -2 918.958 1093.55   1
  -5   6   2-361.598 837.450   1
   5  -6  -2 492.206 627.323   1
   6  -5  -3 142292. 7076.65   1
  -6   5   3 152728. 7076.80   1
  -5   6   3 146324. 7014.56   1
   5  -6  -3 143676. 6988.66   1
  -6   5   4 1743.07 986.443   1
   6  -5  -4 1308.29 921.922   1
  -5   6   4 1522.79 698.785   1
   5  -6  -4 2032.46 546.066   1
   6  -5  -5-436.291 849.126   1
  -5   6   5-95.3710 692.471   1
  -6   5   5 509.452 858.025   1
  -1   6  -5-590.723 978.566   1
   5  -6  -5-28.5897 530.255   1
  -6   5   6 292314. 13507.6   1
   6  -5  -6 278388. 13491.9   1
  -1   6  -6 267751. 13533.9   1
  -5   6   6 287478. 13490.8   1
   5  -6  -6 283563. 13472.7   1
  -6   5   7 21962.8 1389.00   1
   6  -5  -7 22529.6 1245.97   1
  -1   6  -7 24361.3 1492.46   1
   5  -6  -7 21862.1 1206.77   1
  -5   6   7 21002.1 1247.31   1
  -5   6   8 759.111 556.317   1
   6  -5  -8 1113.58 551.438   1
  -6   5   8 1247.74 981.336   1
  -1   6  -8 1488.59 892.930   1
   5  -6  -8 677.922 576.502   1
  -6   5   9 63379.0 3163.92   1
  -1   6  -9 60632.0 3015.93   1
   5  -6  -9 61758.0 2935.55   1
   6  -5  -9 59855.4 2929.94   1
  -5   6   9 55741.6 2925.25   1
   6  -5 -10 3036.81 622.012   1
  -5   6  10 1920.83 606.897   1
  -6   5  10 1316.05 1176.69   1
  -1   6 -10 1217.27 770.829   1
   5  -6 -10 868.314 632.268   1
  -5   6  11 2193.45 850.914   1
   6  -5 -11 1403.22 668.882   1
  -6   5  11 2270.57 1270.21   1
  -1   6 -11 2883.48 794.145   1
   5  -6 -11 2654.00 657.171   1
  -5   6  12 24629.3 1591.80   1
  -6   5  12 26285.4 1764.04   1
   6  -1  12 29317.2 1597.88   1
  -1   6 -12 27376.3 1494.63   1
   5  -6 -12 24759.0 1432.41   1
  -5   6  13 4909.37 994.970   1
  -6   5  13 6088.59 859.100   1
   6  -1  13 4014.55 1307.61   1
   5  -6 -13 7830.32 716.813   1
  -1   6 -13 5909.52 797.470   1
   6  -5 -13 6132.29 715.939   1
   6  -1  14 350.263 1386.63   1
  -5   6  14 21.6533 772.503   1
   5  -6 -14 1056.48 605.660   1
  -1   6 -14 804.562 713.790   1
   1   5 -14 636.888 973.266   1
   6  -5 -14 1302.80 491.990   1
   6  -1  15 20254.4 1612.75   1
  -5   6  15 16477.1 1192.28   1
   1   5 -15 17891.2 1280.39   1
  -1   6 -15 17777.7 1149.15   1
   5  -6 -15 19801.0 1087.93   1
   6  -5 -15 17905.7 1008.91   1
   6  -1  16 1221.03 1222.02   1
  -5   6  16 1369.58 1025.28   1
   5  -6 -16 2242.09 682.231   1
   1   5 -16 2937.81 686.558   1
   6  -5 -16 2295.75 495.318   1
  -1   6 -16 809.411 701.534   1
  -5   6  17 3512.96 1015.82   1
   5   1  17 3804.07 817.897   1
   6  -1  17 3244.82 874.938   1
   1   5 -17 4072.33 684.944   1
   6  -5 -17 3127.89 563.507   1
  -1   6 -17 5641.23 660.277   1
   6  -1  18 17592.9 1243.61   1
   5   1  18 16690.4 1288.62   1
  -5   6  18 17830.3 1067.70   1
   1   5 -18 17796.1 1090.25   1
  -1   6 -18 17836.2 1069.81   1
   6  -5 -18 19381.6 1010.44   1
   6  -1  19 3643.62 1005.14   1
   5   1  19 3402.70 1168.50   1
   1   5 -19 4838.46 651.042   1
  -1   6 -19 5201.41 585.584   1
   5   1  20 1135.43 1086.85   1
   6  -1  20 2574.35 925.187   1
  -1   6 -20 1850.85 555.583   1
   1   5 -20 1733.54 592.056   1
   5   1  21 6442.12 771.498   1
  -1   6 -21 4901.27 764.759   1
   6  -1  21 6385.91 732.954   1
   1   5 -21 5025.24 637.527   1
  -1   6 -22 106.179 655.832   1
   5   1  22-173.293 776.132   1
   6  -1  22 119.569 601.836   1
   1   5 -22 1435.91 499.094   1
  -1   6 -23 256.397 584.660   1
   6  -1  23 845.104 667.136   1
   1   5 -23 2169.67 483.892   1
   5   1  24 2316.49 508.835   1
   1   5 -24 1643.53 619.492   1
   6  -1  24 816.076 521.738   1
  -1   6 -25 2108.66 938.884   1
   1   5 -25 867.972 496.298   1
   6  -1  25 2492.75 516.546   1
   6  -6  24 3284.15 1089.50   1
   6  -6  23-337.151 984.131   1
   6   0 -22-180.285 940.479   1
   6  -6  22-129.044 824.495   1
  -6   6 -21-1086.18 910.611   1
   6   0 -21 799.895 959.346   1
   6  -6  21 722.090 762.409   1
   0   6  21 3.61449 531.273   1
  -6   6 -20 1141.09 1351.07   1
   0   6  20 59.6908 564.050   1
   6  -6  20-1481.53 753.949   1
  -6   6 -19 1467.40 1447.75   1
   0   6  19-4.32388 605.957   1
   6  -6  19 1184.48 742.689   1
  -6   6 -18 3181.63 1359.22   1
   0   6  18 3150.22 677.649   1
   6  -6  18 2294.15 730.482   1
  -6   6 -17 647.978 1394.64   1
   0   6  17-759.053 726.952   1
   6  -6  17-53.3781 741.434   1
  -6   6 -16 498.905 1119.67   1
   0   6  16 1330.82 847.342   1
   6  -6  16 1124.54 729.997   1
  -6   6 -15-1802.67 984.597   1
   6  -6  15 53.5420 702.079   1
  -6   6 -14 1152.35 969.736   1
   6  -6  14 1232.85 684.597   1
  -6   6 -13-817.029 1079.87   1
   6  -6  13 79.9352 633.091   1
  -6   6 -12 16346.7 1377.79   1
   6  -6  12 14925.8 991.237   1
  -6   6 -11-1064.31 1245.81   1
   6  -6  11-219.088 636.714   1
  -6   6 -10-454.563 1157.95   1
   6  -6  10-245.110 649.357   1
  -6   6  -9 328.070 1059.74   1
   6  -6   9-380.669 711.546   1
  -6   6  -8 1525.56 1021.17   1
   6  -6   8 279.008 816.490   1
   6  -6   7 828.109 814.844   1
  -6   6  -7-661.679 988.409   1
  -6   6  -6 28011.7 1603.54   1
   6  -6   6 26129.2 1525.40   1
  -6   6  -5 336.626 761.624   1
   6  -6   5-517.653 752.379   1
   6  -6   4 860.388 778.323   1
  -6   6  -4 577.715 737.726   1
   6  -6   3 672.939 856.972   1
  -6   6  -3 176.022 814.249   1
   6  -6   2 2327.86 826.054   1
  -6   6  -2 1476.93 810.399   1
  -6   6  -1 138.083 738.215   1
   6  -6   1 72.9143 815.971   1
  -6   6   0 3711.44 780.770   1
   6  -6   0 3055.69 832.351   1
  -6   6   1 323.937 794.068   1
   6  -6  -1-470.287 816.894   1
  -6   6   2 1683.56 805.463   1
   6  -6  -2 499.806 852.836   1
   6  -6  -3 420.187 754.869   1
  -6   6   3 648.682 812.858   1
  -6   6   4 557.932 813.483   1
   6  -6  -4 136.032 764.135   1
   6  -6  -5 314.632 681.668   1
  -6   6   5-337.769 859.650   1
  -6   6   6 24459.2 1583.97   1
   6  -6  -6 25972.8 1440.02   1
  -6   6   7 1244.18 949.280   1
   6  -6  -7 17.7016 730.704   1
  -6   6   8 811.430 979.749   1
   6  -6  -8 262.781 673.833   1
  -6   6   9 378.230 950.458   1
   6  -6  -9 449.237 596.888   1
  -6   6  10 384.951 917.333   1
   6  -6 -10 118.425 534.615   1
  -6   6  11 101.539 868.692   1
   0   6 -11-80.8656 1060.99   1
   6  -6 -11 398.764 525.859   1
  -6   6  12 15610.4 1180.21   1
   0   6 -12 15023.5 1304.01   1
   6  -6 -12 15927.1 963.568   1
  -6   6  13-358.674 1123.86   1
   0   6 -13 262.075 882.345   1
   6  -6 -13-141.967 617.526   1
  -6   6  14 1958.36 1217.96   1
   0   6 -14 1441.21 798.808   1
   6  -6 -14-8.96039 619.768   1
  -6   6  15-478.706 1179.96   1
   6   0  15-1761.95 907.835   1
   0   6 -15 334.369 728.523   1
   6  -6 -15 884.008 614.002   1
  -6   6  16-1813.90 817.925   1
   6   0  16 138.863 880.495   1
   0   6 -16 699.563 673.090   1
   6  -6 -16-521.806 556.435   1
   6  -6 -17-155.118 533.815   1
   0   6 -17-103.201 675.859   1
   6   0  18 806.906 1196.83   1
   6  -6 -18 2509.89 556.028   1
   0   6 -18 2725.47 662.659   1
   6   0  19-478.767 1174.86   1
   6  -6 -19-518.702 612.959   1
   0   6 -19 5.68310 668.513   1
   6   0  20 1128.36 788.698   1
   0   6 -20-164.070 594.253   1
   6   0  21 2649.85 867.151   1
   0   6 -21 1302.62 572.422   1
   6   0  22 279.718 963.702   1
   0   6 -22 505.894 512.746   1
   6   0  23-385.540 742.863   1
   0   6 -23-1054.85 664.250   1
   0   6 -24 446.050 670.092   1
   6   0  24 1951.78 580.792   1
   0   6 -25-354.409 563.622   1
   6   0  25 884.872 638.295   1
  -4   7 -25-1406.57 1306.77   1
   7  -4  25-137.615 715.043   1
   4   3 -24 367.586 482.234   1
   7  -4  24 438.545 739.830   1
  -4   7 -23 261.584 885.860   1
   3   4  23 74.2482 687.438   1
   4   3 -23-412.469 519.683   1
   7  -4  23-513.402 687.539   1
  -4   7 -22 187.745 992.976   1
   4   3 -22-524.714 604.270   1
   7  -4  22-537.574 620.209   1
  -4   7 -21-432.115 1116.80   1
   4   3 -21-149.578 705.846   1
   7  -4  21 985.453 576.111   1
  -4   7 -20 1802.85 1060.38   1
  -3   7  20 1346.78 525.736   1
   7  -3 -20 484.804 472.610   1
   7  -4  20 588.314 640.674   1
  -4   7 -19 2232.88 850.963   1
   7  -3 -19 853.601 692.354   1
  -3   7  19 1366.89 528.984   1
   7  -4  19 2314.41 804.401   1
   7  -4  18 1371.86 771.284   1
  -4   7 -18 1767.12 682.427   1
   7  -3 -18 2999.46 863.138   1
  -3   7  18 2424.59 602.951   1
   7  -4  17 605.657 721.624   1
  -4   7 -17-506.624 682.080   1
   7  -3 -17-36.9133 788.083   1
   4  -7  17 1366.41 1017.84   1
  -3   7  17 310.466 527.201   1
   7  -4  16 848.426 656.279   1
  -4   7 -16-606.420 755.684   1
   7  -3 -16 571.842 727.983   1
   4  -7  16 1640.43 1090.87   1
  -3   7  16 580.223 458.891   1
  -4   7 -15 1385.21 804.358   1
   7  -4  15 1200.19 757.833   1
   7  -3 -15 52.7994 869.855   1
   4  -7  15 1567.17 1049.61   1
  -3   7  15 1212.48 523.041   1
   7  -4  14 2156.41 987.793   1
   7  -3 -14-856.039 1242.88   1
   4  -7  14 1400.99 956.139   1
  -4   7 -14-766.865 873.608   1
  -3   7  14 833.590 606.823   1
   7  -4  13 1510.20 1137.80   1
   7  -3 -13 2630.84 1261.90   1
   4  -7  13 2693.42 889.211   1
  -4   7 -13 2191.46 785.773   1
  -3   7  13 2417.55 667.959   1
   7  -4  12 7187.06 1274.28   1
   7  -3 -12 10689.0 1322.79   1
   4  -7  12 8855.18 973.293   1
  -3   7  12 7835.01 825.515   1
  -4   7 -12 8142.78 783.575   1
   7  -4  11-616.289 1178.01   1
  -7   4 -11 1951.19 1131.62   1
   7  -3 -11 973.333 1369.85   1
   4  -7  11 221.140 865.836   1
  -3   7  11 516.997 668.053   1
  -4   7 -11 563.393 591.662   1
   7  -4  10 1973.47 1053.98   1
   7  -3 -10 2299.67 1319.94   1
  -7   4 -10-298.814 1070.12   1
   4  -7  10 541.173 815.948   1
  -3   7  10 1214.71 663.647   1
  -4   7 -10 425.955 620.663   1
  -7   4  -9 5707.67 1009.61   1
   7  -4   9 2602.47 991.632   1
   7  -3  -9 2786.08 1185.30   1
  -3   7   9 2608.37 702.491   1
   4  -7   9 2276.41 776.194   1
  -4   7  -9 2979.70 638.486   1
  -7   4  -8-637.428 1042.47   1
   7  -3  -8 714.482 1009.41   1
   7  -4   8 721.759 882.324   1
   3  -7  -8 1809.12 861.736   1
  -3   7   8-103.030 657.731   1
   4  -7   8 376.797 758.490   1
  -4   7  -8 888.886 646.630   1
  -3   7   7 9531.78 837.792   1
  -4   7  -7 8875.19 822.862   1
   3  -7  -7 8672.20 1077.36   1
   4  -7   7 9270.59 896.590   1
  -7   4  -7 6870.93 1312.87   1
   7  -3  -7 7894.30 1010.74   1
   7  -4   7 8385.17 1057.81   1
   7  -4   6 50085.8 2801.56   1
  -7   4  -6 52275.6 2927.76   1
   7  -3  -6 56851.3 2721.85   1
  -4   7  -6 52273.0 2656.97   1
  -3   7   6 54821.5 2667.89   1
   4  -7   6 52737.1 2692.65   1
   3  -7  -6 51598.6 2763.94   1
  -7   4  -5 4457.01 1506.35   1
   7  -3  -5 4917.05 956.637   1
   7  -4   5 3414.21 1207.65   1
   4  -7   5 5026.98 803.677   1
  -3   7   5 7065.25 793.529   1
   3  -7  -5 5309.65 993.519   1
  -4   7  -5 6006.22 750.642   1
   7  -3  -4 2339.91 938.428   1
  -7   4  -4-11.9162 1604.74   1
   7  -4   4 2508.09 1427.77   1
  -3   7   4 2571.84 785.455   1
   3  -7  -4 2507.44 982.879   1
   4  -7   4 2608.47 802.471   1
  -4   7  -4 995.544 779.686   1
   7  -4   3 16229.4 1822.23   1
   7  -3  -3 17674.3 1332.24   1
  -7   4  -3 16960.8 1822.40   1
  -3   7   3 16392.1 1159.06   1
   4  -7   3 16460.1 1153.86   1
   3  -7  -3 15809.5 1214.99   1
  -4   7  -3 17387.5 1137.53   1
   7  -3  -2 467.078 1081.03   1
   7  -4   2 187.803 1685.02   1
  -7   4  -2 1394.85 1632.54   1
   3  -7  -2 1047.49 958.428   1
   4  -7   2 1540.86 852.530   1
  -3   7   2 552.003 877.516   1
  -4   7  -2 319.311 791.868   1
   7  -3  -1 3571.44 1138.05   1
  -7   4  -1 4070.78 1731.12   1
   7  -4   1 2294.12 1696.62   1
   3  -7  -1 4223.83 994.752   1
   4  -7   1 3648.59 901.873   1
  -3   7   1 3391.40 910.580   1
  -4   7  -1 5071.23 899.994   1
   7  -3   0 13478.0 1306.01   1
   7  -4   0 12007.3 1755.57   1
  -7   4   0 9385.29 1804.13   1
  -3   7   0 11539.9 1076.46   1
   3  -7   0 12815.5 1130.99   1
  -4   7   0 12594.3 1065.84   1
   4  -7   0 14166.0 1037.70   1
   7  -4  -1 981.885 1540.79   1
   7  -3   1 3208.48 1113.12   1
  -7   4   1 3405.14 1608.67   1
   4  -7  -1 4867.55 865.742   1
   3  -7   1 4053.62 928.489   1
  -3   7  -1 5334.86 913.114   1
  -4   7   1 3971.10 916.146   1
   7  -4  -2 54.4482 1463.76   1
  -7   4   2 1139.34 1367.18   1
   7  -3   2 1728.35 1035.42   1
   4  -7  -2 1538.16 825.550   1
   3  -7   2 1628.54 901.071   1
  -3   7  -2 1114.38 867.458   1
  -4   7   2 1075.54 820.914   1
   7  -4  -3 15184.7 1679.84   1
   7  -3   3 15892.7 1403.11   1
  -7   4   3 15329.8 1447.87   1
  -4   7   3 14722.3 1112.20   1
  -3   7  -3 16449.1 1118.94   1
   4  -7  -3 13131.3 1131.42   1
   3  -7   3 15691.3 1194.07   1
  -7   4   4 2672.84 1021.92   1
   7  -4  -4 2078.36 1327.37   1
   7  -3   4 87.4966 1065.59   1
   3  -7   4 1963.39 855.822   1
  -3   7  -4 2118.59 813.445   1
   4  -7  -4 2174.35 746.828   1
  -4   7   4 1538.79 680.037   1
   4  -7  -5 5270.13 738.254   1
  -4   7   5 6800.12 729.486   1
   3  -7   5 6191.23 910.230   1
  -3   7  -5 6128.91 774.426   1
   7  -3   5 3667.90 1336.43   1
  -7   4   5 4248.71 953.762   1
   7  -4  -5 4953.18 1384.71   1
   7  -3   6 49768.4 2937.03   1
   7  -4  -6 49728.3 2828.62   1
  -7   4   6 50152.1 2650.70   1
  -3   7  -6 50424.6 2579.25   1
   4  -7  -6 48415.8 2573.91   1
   3  -7   6 54466.4 2635.47   1
  -4   7   6 53165.8 2559.33   1
   7  -4  -7 7266.55 1333.81   1
   7  -3   7 9121.95 1563.93   1
   4  -7  -7 9024.88 861.157   1
  -4   7   7 11315.8 817.259   1
   3  -7   7 10201.7 1013.69   1
  -3   7  -7 10235.9 925.178   1
   7  -3   8 69.6571 1383.79   1
   7  -4  -8-1190.87 1129.07   1
   4  -7  -8 450.304 702.250   1
   3  -7   8 1208.05 960.654   1
  -4   7   8-107.462 604.806   1
  -3   7  -8 815.635 702.219   1
   7  -3   9 6063.47 1404.96   1
   7  -4  -9 4990.16 1012.79   1
   4  -7  -9 4865.93 791.054   1
   3  -7   9 4166.16 1061.05   1
  -4   7   9 4032.59 657.179   1
  -3   7  -9 3891.12 798.433   1
   7  -4 -10 533.034 845.211   1
   7  -3  10-527.796 1485.71   1
   3  -7  10 1556.42 1091.33   1
   4  -7 -10 262.957 843.335   1
  -4   7  10 1176.13 559.223   1
  -3   7 -10 1300.34 826.419   1
   7  -3  11 203.817 1353.58   1
   7  -4 -11 1268.58 851.485   1
   4  -7 -11-468.964 911.294   1
   3  -7  11-550.276 1199.13   1
  -3   7 -11 177.925 754.069   1
  -4   7  11 869.057 547.842   1
   7  -3  12 8781.53 1125.03   1
   7  -4 -12 7207.62 984.389   1
   4  -7 -12 8004.36 1043.30   1
  -3   7 -12 6740.86 850.922   1
  -4   7  12 8476.41 680.412   1
   7  -3  13 1602.64 965.088   1
   7  -4 -13 1032.60 926.011   1
  -4   7  13 2243.70 592.039   1
  -3   7 -13 2965.11 728.565   1
   7  -3  14-467.115 1015.31   1
   7  -4 -14-1626.76 981.903   1
  -3   7 -14-255.107 652.153   1
  -4   7  14 1080.25 685.088   1
   7  -4 -15 1929.53 891.557   1
  -4   7  15-19.3634 635.156   1
   7  -3  15-1046.44 1075.07   1
  -3   7 -15 419.314 580.333   1
   7  -4 -16 384.539 598.870   1
   7  -3  16 199.341 1058.77   1
  -4   7  16 732.436 556.180   1
  -3   7 -16 237.064 591.594   1
   7  -4 -17-367.106 516.973   1
  -4   7  17 27.3026 523.251   1
   7  -3  17-223.312 1016.75   1
  -3   7 -17-263.160 718.533   1
   7  -3  18 154.682 740.153   1
  -4   7  18 2726.11 800.964   1
   7  -4 -18 2548.13 590.015   1
  -3   7 -18 1879.80 787.545   1
  -4   7  19 2669.58 752.828   1
  -3   7 -19 2861.89 755.156   1
   7  -3  19 2466.12 667.050   1
   3   4 -19 1240.06 779.475   1
   7  -4 -19 679.470 576.932   1
  -3   7 -20 1260.04 660.255   1
  -4   7  20 595.517 610.944   1
   3   4 -20 199.052 721.028   1
   7  -4 -20 1644.70 396.764   1
   7  -3  21-171.601 763.397   1
  -3   7 -21-779.346 673.280   1
   3   4 -21-307.130 586.857   1
  -3   7 -22-784.178 964.418   1
   4   3  22-1323.85 916.540   1
   3   4 -22-84.9505 561.830   1
   7  -3  22-993.717 701.681   1
  -3   7 -23-621.421 1090.70   1
   4   3  23 20.5869 967.167   1
   3   4 -23 48.6159 543.517   1
   7  -3  23-1117.75 570.838   1
   4   3  24-1190.14 656.599   1
  -3   7 -24 1575.10 989.595   1
   7  -3  24 619.795 620.550   1
   3   4 -24-236.563 540.178   1
  -3   7 -25 1081.76 886.329   1
   3   4 -25 822.243 448.107   1
   7  -3  25 1379.29 678.677   1
  -5   7 -25-872.904 964.447   1
   7  -5  25-246.193 770.599   1
  -5   7 -24 6836.18 1506.78   1
   5   2 -24 4459.41 562.623   1
   7  -5  24 7304.31 842.761   1
  -5   7 -23-1367.99 1377.31   1
   2   5  23 71.0594 602.791   1
   5   2 -23 761.418 655.451   1
   7  -5  23-325.090 738.063   1
   7  -2 -22 1026.39 525.408   1
  -5   7 -22 1153.32 1282.72   1
   2   5  22 669.525 784.531   1
   7  -5  22 1265.38 776.880   1
  -5   7 -21-215.444 952.123   1
  -2   7  21-330.121 548.274   1
   7  -2 -21 848.638 787.723   1
   7  -5  21 508.036 693.805   1
   7  -2 -20 2085.57 753.067   1
  -5   7 -20 2856.53 976.069   1
   5  -7  20 5688.11 1127.92   1
  -2   7  20 2670.38 527.908   1
   7  -5  20 4940.45 688.948   1
  -5   7 -19 1572.07 1104.16   1
   7  -2 -19 517.255 742.961   1
   5  -7  19 178.157 1030.85   1
   7  -5  19-10.6717 602.807   1
  -2   7  19-829.281 450.934   1
   7  -2 -18 43345.5 2428.96   1
  -5   7 -18 42754.5 2441.22   1
   5  -7  18 50287.6 2329.97   1
  -2   7  18 38837.3 2176.48   1
   7  -5  18 47389.6 2214.89   1
  -5   7 -17 195.874 1101.93   1
   7  -2 -17-605.832 1075.40   1
   5  -7  17 1002.62 836.931   1
   7  -5  17 1315.67 745.916   1
  -2   7  17-992.061 609.040   1
  -5   7 -16 2678.64 916.527   1
   7  -5  16 1659.11 821.307   1
  -7   5 -16 1775.42 947.480   1
   5  -7  16 1617.97 831.640   1
  -2   7  16 2564.38 615.924   1
  -5   7 -15 1154.19 739.632   1
   7  -5  15 142.001 803.779   1
  -2   7  15 638.149 633.861   1
   5  -7  15 567.129 794.512   1
  -7   5 -15 1150.57 1024.89   1
   7  -2 -15 1871.07 991.011   1
  -5   7 -14 4287.00 785.663   1
   7  -5  14 5754.86 838.060   1
  -2   7  14 5855.11 764.410   1
   5  -7  14 4474.51 876.706   1
   7  -2 -14 4197.35 891.386   1
  -7   5 -14 6803.31 1444.26   1
  -5   7 -13-26.5946 802.870   1
   7  -5  13-891.922 738.453   1
  -7   5 -13 1001.33 1619.10   1
   5  -7  13 60.1677 827.358   1
  -2   7  13 83.0077 702.579   1
  -7   5 -12 114670. 6066.21   1
   5  -7  12 116854. 5832.29   1
  -2   7  12 121669. 5817.78   1
  -5   7 -12 123431. 5844.61   1
   7  -5  12 121946. 5827.88   1
   7  -5  11 552.920 786.184   1
  -5   7 -11-232.414 823.961   1
  -7   5 -11 1778.93 1553.79   1
  -2   7  11 250.519 770.275   1
   5  -7  11 82.9456 801.978   1
  -5   7 -10 2821.19 850.514   1
   7  -5  10 1626.69 892.442   1
  -7   5 -10 4117.03 1524.72   1
  -2   7  10 1446.93 796.086   1
   5  -7  10 2299.90 802.189   1
   7  -5   9 6557.40 1115.36   1
  -7   5  -9 4363.67 1573.82   1
  -2   7   9 4760.52 800.531   1
  -5   7  -9 3430.23 871.419   1
   5  -7   9 4978.51 834.058   1
   7  -5   8 3094.78 1117.46   1
  -7   5  -8 4070.70 1502.24   1
  -2   7   8 4855.63 835.221   1
   5  -7   8 4093.18 807.264   1
  -5   7  -8 3724.31 813.123   1
   7  -5   7 2250.87 1099.62   1
  -7   5  -7 1841.03 1451.41   1
  -2   7   7 3435.26 925.649   1
   5  -7   7 2561.86 715.603   1
  -5   7  -7 1852.12 715.138   1
  -7   5  -6 565167. 28083.7   1
   7  -5   6 601064. 28078.0   1
   5  -7   6 592390. 28026.6   1
  -2   7   6 579456. 28043.4   1
  -5   7  -6 597926. 28018.1   1
   7  -5   5 1738.18 1128.93   1
  -7   5  -5 1398.66 1150.78   1
  -2   7   5 1876.89 1030.32   1
   5  -7   5 2901.00 658.112   1
  -5   7  -5 2157.01 640.794   1
   7  -5   4-368.353 1054.34   1
  -7   5  -4 444.876 1191.15   1
  -2   7   4 625.490 1068.60   1
  -5   7  -4 939.131 619.787   1
   5  -7   4 1385.55 675.169   1
   7  -5   3 6113.86 1175.24   1
  -7   5  -3 5616.01 1351.93   1
  -2   7   3 7074.65 1189.31   1
  -5   7  -3 6908.32 705.514   1
   5  -7   3 6856.73 800.852   1
  -7   5  -2 2172.02 1255.70   1
   7  -5   2 1515.88 1181.12   1
  -2   7   2 181.260 1142.76   1
  -5   7  -2 919.076 632.927   1
   5  -7   2 408.217 780.785   1
   7  -5   1 1381.40 1088.19   1
  -7   5  -1 46.1012 1278.07   1
  -2   7   1 1346.17 1223.75   1
   5  -7   1 1062.07 764.685   1
  -5   7  -1 920.207 666.138   1
  -7   5   0 368744. 18237.8   1
  -2   7   0 368215. 18216.4   1
   5  -7   0 387118. 18176.2   1
  -5   7   0 389024. 18163.9   1
  -7   5   1 1450.63 1367.18   1
   7  -5  -1 899.977 1063.57   1
  -2   7  -1 3238.93 1243.62   1
  -5   7   1 1567.84 669.869   1
   5  -7  -1 949.055 755.961   1
   7  -5  -2 1874.36 1028.31   1
  -7   5   2 521.662 1443.85   1
  -2   7  -2 640.514 1138.56   1
  -5   7   2 521.359 627.931   1
   5  -7  -2 631.927 760.045   1
  -7   5   3 5378.11 1445.96   1
   7  -5  -3 6439.71 1077.08   1
  -2   7  -3 4987.53 1048.04   1
  -5   7   3 4890.58 687.060   1
   5  -7  -3 4956.34 788.621   1
   7  -5  -4 925.616 941.256   1
  -7   5   4 2373.13 1483.26   1
  -2   7  -4 1725.78 941.543   1
  -5   7   4 1138.65 582.688   1
   5  -7  -4 1010.34 691.155   1
   7  -5  -5 2326.51 903.810   1
  -7   5   5 3463.47 1388.75   1
  -2   7  -5 3469.92 871.327   1
   5  -7  -5 2718.43 703.558   1
  -5   7   5 3155.90 565.727   1
   7  -5  -6 609078. 28360.1   1
  -7   5   6 612840. 28396.9   1
  -2   7  -6 587467. 28338.9   1
   5  -7  -6 582349. 28327.0   1
  -5   7   6 597538. 28312.4   1
   7  -5  -7 1506.58 1039.56   1
  -7   5   7 1496.46 1321.93   1
  -2   7  -7 2921.91 802.927   1
  -5   7   7 2250.51 597.210   1
   5  -7  -7 2496.14 706.054   1
   7  -5  -8 2952.66 1056.80   1
   7  -2   8 3830.34 1057.83   1
  -7   5   8 3418.49 1361.31   1
  -2   7  -8 5358.21 836.045   1
   5  -7  -8 3281.08 689.122   1
  -5   7   8 3447.58 677.591   1
   7  -5  -9 6290.09 1042.77   1
  -7   5   9 5339.96 1375.78   1
   7  -2   9 6227.88 1001.26   1
  -2   7  -9 4928.31 823.858   1
   5  -7  -9 4300.33 709.052   1
  -5   7   9 5312.87 792.067   1
  -5   7  10 1548.38 733.207   1
   7  -5 -10 3501.11 1029.22   1
   5  -7 -10 2429.43 695.891   1
  -2   7 -10 2620.77 826.275   1
  -7   5  10 1421.12 985.641   1
   7  -2  10 1807.47 1117.85   1
  -5   7  11 346.341 712.147   1
   7  -5 -11 1350.94 924.372   1
  -7   5  11-771.144 911.713   1
   7  -2  11-1257.99 1453.91   1
  -2   7 -11 240.446 824.942   1
   5  -7 -11-36.8819 717.386   1
   7  -5 -12 128187. 5658.87   1
   7  -2  12 125823. 5877.51   1
  -2   7 -12 116066. 5676.55   1
   5  -7 -12 116045. 5656.17   1
  -5   7  12 107760. 5643.96   1
   7  -5 -13 737.940 613.684   1
  -5   7  13-653.750 603.624   1
   7  -2  13-1200.10 1420.21   1
   5  -7 -13 829.414 715.476   1
  -2   7 -13 122.889 757.061   1
   7  -5 -14 3113.77 663.015   1
  -5   7  14 3698.20 684.136   1
   7  -2  14 4081.53 1496.73   1
   5  -7 -14 3832.29 778.443   1
  -2   7 -14 2651.18 789.768   1
  -5   7  15 391.086 883.651   1
   7  -5 -15 1493.15 652.650   1
   7  -2  15 957.090 1231.34   1
   5  -7 -15 1333.94 832.276   1
  -2   7 -15 224.550 728.703   1
   7  -2  16 981.989 917.160   1
  -5   7  16 968.516 900.759   1
   7  -5 -16 2300.57 682.832   1
  -2   7 -16 2807.53 664.524   1
  -5   7  17 325.730 781.695   1
   7  -2  17-133.516 885.459   1
   2   5 -17 71.3653 862.732   1
   7  -5 -17 7.91980 506.064   1
  -2   7 -17-667.247 610.300   1
  -5   7  18 38714.4 2127.60   1
   7  -2  18 41679.7 2269.20   1
   2   5 -18 42212.5 2180.05   1
   7  -5 -18 39929.7 2038.24   1
  -2   7 -18 44421.3 2083.00   1
   7  -2  19 1029.27 1056.34   1
   2   5 -19 1551.06 667.610   1
  -2   7 -19-464.438 575.496   1
   7  -5 -19 17.9664 490.321   1
   7  -2  20 3204.29 956.494   1
  -5   7  20 2065.39 959.440   1
   5   2  20 1751.49 742.007   1
   2   5 -20 3536.11 643.461   1
   7  -5 -20 3250.45 537.960   1
  -2   7 -20 2554.68 745.382   1
  -2   7 -21 1529.77 744.625   1
   7  -2  21 2286.36 659.911   1
   2   5 -21-296.863 594.498   1
   5   2  21 2423.43 1130.81   1
  -2   7 -22 536.127 698.194   1
   7  -2  22 428.726 693.953   1
   5   2  22 2746.03 1061.70   1
   2   5 -22 1538.65 598.990   1
   7  -2  23 245.727 760.331   1
  -2   7 -23-86.4399 641.713   1
   2   5 -23 788.308 617.810   1
   5   2  24 6230.00 844.908   1
  -2   7 -24 4263.10 933.712   1
   7  -2  24 4770.46 746.068   1
   2   5 -24 4631.28 607.489   1
  -2   7 -25 162.240 1043.52   1
   5   2  25 16.9726 796.580   1
   7  -2  25-604.289 543.403   1
   2   5 -25 195.555 452.423   1
   7  -6  25 683.055 872.521   1
   7  -6  24 1099.16 827.861   1
   6   1 -24-148.110 1034.82   1
  -6   7 -24 2578.74 950.435   1
   7  -1 -23 859.077 745.718   1
   1   6  23 929.037 561.788   1
   6  -7  23-597.636 1174.66   1
   7  -6  23 218.018 786.060   1
   7  -1 -22 809.328 743.769   1
  -6   7 -22-2086.01 1496.30   1
   6  -7  22 71.6427 1047.08   1
   1   6  22 300.801 615.048   1
   7  -6  22 60.9766 780.462   1
  -1   7  22 1341.16 436.312   1
  -6   7 -21-765.033 1468.11   1
   7  -1 -21-75.6750 1106.35   1
   6  -7  21 15.1354 864.465   1
   1   6  21-319.684 659.774   1
  -1   7  21 108.255 529.026   1
   7  -6  21-73.5794 747.871   1
   7  -1 -20 1357.78 1136.59   1
   6  -7  20 37.2367 839.329   1
   1   6  20 859.025 825.805   1
   7  -6  20-382.733 808.701   1
  -1   7  20-418.178 598.591   1
   7  -1 -19 4444.87 948.094   1
  -6   7 -19 519.431 1032.09   1
  -7   6 -19 2691.00 1030.25   1
   6  -7  19 2398.12 841.364   1
   1   6  19 4349.81 880.646   1
  -1   7  19 2426.23 616.633   1
   7  -6  19 3102.02 757.144   1
   7  -1 -18 3373.41 839.625   1
  -7   6 -18 5407.26 1357.22   1
  -6   7 -18 5835.05 1001.71   1
  -1   7  18 5382.04 697.249   1
   6  -7  18 4851.13 841.475   1
   7  -6  18 2288.75 741.804   1
  -6   7 -17 320.636 1056.73   1
  -7   6 -17 752.162 1514.14   1
  -1   7  17 769.075 645.321   1
   6  -7  17-389.621 780.997   1
   7  -6  17 974.517 638.947   1
  -6   7 -16 158.838 1165.71   1
  -7   6 -16-13.0802 1482.31   1
  -1   7  16-981.157 699.185   1
   6  -7  16 379.083 754.650   1
   7  -6  16-89.4097 613.055   1
  -6   7 -15 1789.41 1208.84   1
  -7   6 -15-503.847 1515.81   1
  -1   7  15-143.350 734.406   1
   7  -6  15 137.731 632.591   1
   6  -7  15 420.485 782.044   1
  -6   7 -14 2615.94 1237.35   1
  -7   6 -14 2815.44 1610.61   1
  -1   7  14 827.104 870.410   1
   7  -6  14 2060.34 785.543   1
   6  -7  14 957.496 841.667   1
  -6   7 -13 6519.38 1197.67   1
  -7   6 -13 6514.49 1528.07   1
  -1   7  13 7035.35 1082.01   1
   6  -7  13 6127.67 893.330   1
   7  -6  13 5806.15 1019.04   1
  -6   7 -12 22684.0 1571.99   1
  -7   6 -12 27710.2 1717.81   1
  -1   7  12 24221.9 1623.23   1
   6  -7  12 24034.6 1460.27   1
   7  -6  12 24517.3 1504.62   1
   7  -6  11 2011.28 892.498   1
  -6   7 -11 3061.44 835.208   1
  -7   6 -11 3753.30 1096.24   1
  -1   7  11 4059.88 1086.62   1
   6  -7  11 2055.91 796.930   1
  -7   6 -10 842.032 992.641   1
  -6   7 -10 214.363 733.034   1
   7  -6  10 413.133 812.029   1
   6  -7  10 381.314 699.604   1
  -7   6  -9 835.838 1037.00   1
   7  -6   9 1076.99 789.613   1
  -6   7  -9 1400.16 714.720   1
   6  -7   9 1358.62 676.492   1
  -7   6  -8 807.375 1040.38   1
  -6   7  -8 1372.07 715.499   1
   7  -6   8 1258.66 752.808   1
   6  -7   8 870.448 637.407   1
  -7   6  -7 13277.3 1274.65   1
   6  -7   7 12003.4 864.370   1
  -6   7  -7 12902.4 988.387   1
   7  -6   7 12782.1 970.215   1
  -7   6  -6 53670.6 2802.77   1
   7  -6   6 56093.8 2654.08   1
   6  -7   6 49771.4 2606.08   1
  -6   7  -6 52271.8 2679.05   1
  -6   7  -5 10420.0 890.795   1
   6  -7   5 10183.8 784.027   1
   7  -6   5 8655.38 857.169   1
   7  -6   4-273.253 753.534   1
  -7   6  -4-293.395 1137.65   1
  -6   7  -4-6.97603 809.207   1
   6  -7   4 719.730 643.811   1
  -7   6  -3 55044.3 3047.99   1
   7  -6   3 59473.2 2898.23   1
  -6   7  -3 53124.4 2902.70   1
   6  -7   3 59702.8 2848.77   1
  -6   7  -2 600.062 833.193   1
  -7   6  -2 1014.65 1219.78   1
   7  -6   2 745.555 927.931   1
   6  -7   2 342.248 662.897   1
   7  -6   1 14383.7 1239.80   1
  -7   6  -1 12221.3 1496.32   1
  -6   7  -1 15824.5 1140.71   1
   6  -7   1 14178.6 999.512   1
  -7   6   0 92332.3 5010.51   1
   7  -6   0 101952. 4918.57   1
   6  -7   0 100207. 4862.51   1
  -6   7   0 102943. 4892.47   1
  -7   6   1 14071.6 1500.73   1
   7  -6  -1 14360.7 1190.79   1
   6  -7  -1 13478.0 982.355   1
  -6   7   1 14273.7 1113.18   1
  -6   7   2 528.523 847.045   1
  -7   6   2 101.251 1137.91   1
   7  -6  -2-455.950 967.366   1
   6  -7  -2 731.588 695.561   1
  -7   6   3 48188.3 2640.64   1
   7  -6  -3 48807.0 2522.59   1
  -6   7   3 50835.7 2490.82   1
   6  -7  -3 46568.6 2429.85   1
   7  -6  -4 960.999 711.923   1
   6  -7  -4 727.795 587.776   1
  -7   6   5 6799.83 1092.16   1
   7  -6  -5 8564.38 823.301   1
   6  -7  -5 8372.05 673.074   1
  -6   7   5 8293.08 857.038   1
  -7   6   6 55041.2 2867.92   1
  -1   7  -6 57907.4 2941.58   1
   6  -7  -6 54432.6 2745.97   1
  -6   7   6 53139.0 2791.10   1
   7  -6  -6 59418.2 2781.21   1
  -7   6   7 11998.1 1111.63   1
  -6   7   7 13107.0 960.870   1
   7  -6  -7 11852.7 939.386   1
   6  -7  -7 14447.3 894.441   1
  -6   7   8 405.019 633.370   1
   7  -6  -8 52.9023 620.155   1
  -7   6   8-72.2078 872.215   1
  -1   7  -8 245.708 1084.72   1
   6  -7  -8 1369.74 583.785   1
  -6   7   9 977.326 628.693   1
   7  -6  -9 1042.06 661.903   1
  -7   6   9 455.278 1085.86   1
  -1   7  -9 869.192 1055.93   1
   6  -7  -9 878.392 636.672   1
  -6   7  10 1014.12 727.272   1
   7  -6 -10 340.439 709.797   1
  -7   6  10 3101.22 1313.51   1
  -1   7 -10 700.513 955.722   1
   6  -7 -10 501.129 646.944   1
  -6   7  11 1886.26 909.146   1
   7  -6 -11 101.059 753.634   1
  -7   6  11 773.294 1437.63   1
  -1   7 -11 2054.51 911.616   1
   6  -7 -11 2937.23 719.980   1
  -6   7  12 23227.7 1561.16   1
  -7   6  12 27521.2 1825.54   1
  -1   7 -12 26149.1 1456.00   1
   6  -7 -12 21309.1 1365.91   1
   7  -6 -12 22066.3 1382.25   1
  -6   7  13 8043.61 1139.09   1
  -7   6  13 8460.60 1472.70   1
   7  -1  13 5310.58 1073.81   1
   6  -7 -13 6804.40 785.868   1
  -1   7 -13 8241.36 923.144   1
   7  -6 -13 7942.95 863.358   1
  -6   7  14-681.896 950.709   1
   7  -1  14 192.869 1040.70   1
  -7   6  14 580.252 996.006   1
   6  -7 -14 1225.66 681.301   1
  -1   7 -14 341.521 775.277   1
   7  -6 -14 605.499 594.753   1
  -7   6  15 433.499 831.327   1
   7  -1  15 95.5230 1389.87   1
  -6   7  15 674.148 816.398   1
   1   6 -15 240.318 985.638   1
  -1   7 -15 491.015 749.349   1
   6  -7 -15 545.867 643.295   1
   7  -6 -15 598.729 502.319   1
  -6   7  16-851.532 849.445   1
   7  -1  16 1106.35 1389.54   1
   6  -7 -16-444.326 619.774   1
  -1   7 -16 120.587 722.436   1
   1   6 -16 1528.66 891.529   1
   7  -6 -16-45.6211 513.297   1
   7  -1  17 57.9171 1285.70   1
  -6   7  17-98.0488 1144.51   1
   1   6 -17-255.748 728.817   1
   6  -7 -17 130.733 619.175   1
  -1   7 -17 1004.59 704.322   1
   7  -6 -17 187.786 548.148   1
   7  -1  18 5530.73 1293.52   1
  -6   7  18 2940.38 1132.27   1
   1   6 -18 3671.75 734.729   1
   6  -7 -18 3068.37 740.238   1
  -1   7 -18 4374.61 757.223   1
   7  -6 -18 2202.48 636.600   1
   6   1  19 875.305 942.549   1
   7  -1  19 2893.70 894.428   1
  -6   7  19 2462.00 705.038   1
   7  -6 -19 1881.31 558.609   1
   1   6 -19 1373.29 673.162   1
  -1   7 -19 3842.03 664.785   1
   6   1  20 31.4432 1247.63   1
   7  -1  20 1026.57 900.225   1
   7  -6 -20 377.910 511.943   1
   1   6 -20-529.156 647.797   1
  -1   7 -20 187.115 594.430   1
   6   1  21 2056.12 1146.96   1
   1   6 -21 492.654 620.496   1
   7  -6 -21 150.771 486.996   1
  -1   7 -21 562.479 554.716   1
   6   1  22-62.6762 950.738   1
   7  -1  22-269.379 992.659   1
   1   6 -22 103.739 646.088   1
  -1   7 -22 286.607 622.622   1
   6   1  23-58.7847 808.568   1
   7  -1  23 897.391 729.258   1
  -1   7 -23 107.168 780.668   1
   1   6 -23-705.314 602.447   1
   7  -1  24 331.199 677.672   1
  -1   7 -24 1345.64 730.284   1
   6   1  24 1002.57 978.942   1
   1   6 -24 626.045 519.778   1
   6   1  25 1852.03 851.299   1
  -1   7 -25 844.131 636.615   1
   1   6 -25 116.449 565.442   1
   7  -1  25-81.3682 732.546   1
   7   0 -25-1239.19 646.769   1
   7  -7  25-530.049 1173.12   1
   7  -7  24 20206.4 1341.22   1
   0   7  24 17293.6 990.245   1
   7  -7  23 715.301 896.375   1
   0   7  23 364.298 608.452   1
  -7   7 -22 1690.50 1098.28   1
   7  -7  22 1172.30 858.505   1
   0   7  22 3183.35 615.767   1
  -7   7 -21-547.369 1556.11   1
   7  -7  21-290.491 835.988   1
   0   7  21-232.160 649.741   1
  -7   7 -20 6455.42 1613.26   1
   0   7  20 4882.03 734.285   1
   7  -7  20 6578.89 885.431   1
  -7   7 -19-273.927 1519.52   1
   0   7  19 112.864 707.765   1
   7  -7  19 72.3412 773.493   1
  -7   7 -18 54762.8 3412.95   1
   0   7  18 62219.9 3089.40   1
   7  -7  18 62967.6 3104.65   1
  -7   7 -17-96.1664 1277.98   1
   0   7  17 667.728 954.369   1
   7  -7  17 1573.34 789.021   1
  -7   7 -16 3528.95 1065.31   1
   0   7  16 4252.36 984.270   1
   7  -7  16 5013.05 790.200   1
  -7   7 -15-208.748 1035.02   1
   7  -7  15-500.179 732.883   1
  -7   7 -14 6542.75 1244.79   1
   7  -7  14 6108.10 783.743   1
  -7   7 -13 136.890 1196.38   1
   7  -7  13-316.970 685.845   1
  -7   7 -12 243835. 12513.3   1
   7  -7  12 266175. 12410.6   1
  -7   7 -11-307.452 1349.10   1
   7  -7  11-443.771 704.022   1
  -7   7 -10 5910.97 1361.94   1
   7  -7  10 5313.33 853.297   1
  -7   7  -9-535.134 1206.78   1
   7  -7   9 195.798 859.653   1
  -7   7  -8 3815.55 1149.76   1
   7  -7   8 4970.00 933.399   1
   7  -7   7-229.973 887.689   1
  -7   7  -7-571.517 1100.11   1
  -7   7  -6 827111. 39683.6   1
   7  -7   6 840212. 39672.3   1
  -7   7  -5-86.0019 903.198   1
   7  -7   5 37.5156 863.207   1
  -7   7  -4 6171.66 885.825   1
   7  -7   4 5911.43 863.391   1
  -7   7  -3 963.462 805.124   1
   7  -7   3-444.812 839.653   1
   7  -7   2 3259.54 903.181   1
  -7   7  -2 3697.93 855.278   1
  -7   7  -1 140.477 842.349   1
   7  -7   1 169.637 848.218   1
  -7   7   0 799255. 37926.7   1
   7  -7   0 795668. 37929.5   1
  -7   7   1 624.225 770.291   1
   7  -7  -1-27.7823 819.143   1
  -7   7   2 4904.82 838.697   1
   7  -7  -2 3610.81 839.277   1
   7  -7  -3 332.641 795.889   1
  -7   7   3 323.125 756.098   1
  -7   7   4 7596.19 984.757   1
   7  -7  -4 6607.82 880.570   1
   7  -7  -5-301.416 796.957   1
  -7   7   5 308.336 906.901   1
  -7   7   6 831191. 40499.3   1
   7  -7  -6 865838. 40474.2   1
   7  -7  -7-356.254 805.466   1
  -7   7   7-192.403 1025.38   1
  -7   7   8 4524.30 1120.62   1
   7  -7  -8 4075.11 823.859   1
  -7   7   9-503.323 1134.50   1
   7  -7  -9 773.634 723.113   1
  -7   7  10 3254.20 1108.49   1
   7  -7 -10 5031.18 701.302   1
  -7   7  11 1075.46 1064.61   1
   0   7 -11 1832.78 1109.14   1
   7  -7 -11-24.0598 598.770   1
  -7   7  12 256148. 12272.2   1
   0   7 -12 258171. 12309.0   1
   7  -7 -12 255622. 12225.8   1
  -7   7  13-608.410 997.625   1
   0   7 -13-351.548 1154.17   1
   7  -7 -13 612.983 639.129   1
  -7   7  14 5086.74 1323.48   1
   0   7 -14 8180.83 1030.86   1
   7  -7 -14 5516.44 740.750   1
  -7   7  15-266.237 1272.82   1
   0   7 -15 1626.00 810.955   1
   7  -7 -15-542.665 647.039   1
  -7   7  16 3035.95 1274.58   1
   0   7 -16 4733.19 799.865   1
   7  -7 -16 4163.28 713.147   1
   7   0  17 1581.45 916.972   1
  -7   7  17 108.998 1063.34   1
   0   7 -17-448.436 723.607   1
   7  -7 -17-575.273 613.751   1
   7   0  18 46449.6 2935.02   1
   7  -7 -18 54913.0 2650.88   1
   0   7 -18 53652.3 2696.40   1
   7   0  19-808.567 1343.81   1
   0   7 -19 63.2496 693.535   1
   7  -7 -19 654.074 584.775   1
   7   0  20 4409.94 1365.11   1
   7  -7 -20 6155.47 673.051   1
   0   7 -20 5776.51 757.548   1
   7   0  21-384.049 1072.43   1
   7  -7 -21-817.109 682.402   1
   0   7 -21-655.858 698.290   1
   7   0  22 4283.70 879.984   1
   0   7 -22 2082.85 672.699   1
   7   0  23-774.952 1003.14   1
   0   7 -23-387.184 581.021   1
   7   0  24 17749.9 1390.34   1
   0   7 -24 17416.4 1042.05   1
   7   0  25-986.904 762.550   1
   0   7 -25 737.890 774.445   1
   8  -4   0 65737.2 3564.62   1
  -8   4   0 65027.7 3363.09   1
   4  -8   0 61951.3 3223.48   1
  -4   8   0 65131.9 3216.23   1
   8  -4   1-1192.15 1703.46   1
  -8   4   1-271.640 1156.02   1
   8  -4  -1-379.392 1728.46   1
  -8   4  -1-993.476 1223.27   1
   4  -8  -1 583.611 894.722   1
  -4   8   1 26.6564 809.180   1
   4  -8   1 186.391 863.631   1
  -4   8  -1 202.108 856.303   1
   8  -4   2 256.319 1710.21   1
  -8   4  -2 27.3515 1134.32   1
   8  -4  -2 271.580 1663.67   1
   4  -8  -2-414.086 903.857   1
   4  -8   2 319.611 876.115   1
  -4   8   2 462.169 782.486   1
  -4   8  -2 274.807 816.321   1
   8  -4   3 152597. 7783.10   1
  -8   4  -3 160258. 7667.35   1
   8  -4  -3 143603. 7790.50   1
   4  -8   3 165000. 7602.43   1
   4  -8  -3 154904. 7610.30   1
  -4   8  -3 160641. 7604.55   1
  -4   8   3 155426. 7598.34   1
   8  -4   4 1121.92 1462.98   1
   8  -4  -4-897.387 1441.93   1
  -8   4  -4 314.224 1120.96   1
   4  -8   4 923.208 816.685   1
   4  -8  -4 1211.37 846.716   1
  -4   8  -4 247.871 773.424   1
  -4   8   4 410.551 704.628   1
   8  -4  -5 15792.3 1800.99   1
   8  -4   5 18644.8 1693.17   1
   4  -8   5 17568.8 1242.37   1
  -4   8   5 18865.8 1185.94   1
  -4   8  -5 18812.7 1213.37   1
   4  -8  -5 20739.9 1224.47   1
  -8   4  -5 14420.0 1407.56   1
   8  -4  -6 147825. 6872.48   1
   8  -4   6 150979. 6873.15   1
   4  -8  -6 143644. 6697.40   1
  -4   8  -6 137754. 6694.43   1
   4  -8   6 137891. 6703.34   1
  -4   8   6 143074. 6677.35   1
   8  -4  -7 109.165 1381.04   1
   8  -4   7 944.811 1532.13   1
   4  -8  -7 383.146 849.415   1
   4  -8   7 156.073 870.742   1
  -4   8   7 526.879 732.628   1
  -4   8  -7-550.368 801.526   1
   8  -4  -8 3546.03 1412.39   1
   8  -4   8 4726.36 1581.98   1
   4  -8   8 4706.13 921.302   1
   4  -8  -8 4107.07 960.314   1
  -4   8   8 4611.99 780.148   1
  -4   8  -8 3577.41 805.637   1
   8  -4  -9 73542.1 3618.85   1
   8  -4   9 61518.8 3577.56   1
   4  -8  -9 62683.7 3476.91   1
   4  -8   9 69423.4 3435.84   1
  -4   8   9 68681.2 3368.64   1
  -4   8  -9 68973.6 3389.40   1
   8  -4  10 533.284 1132.07   1
   8  -4 -10-360.848 1394.72   1
   4  -8 -10 1565.80 1132.42   1
   4  -8  10 782.826 944.358   1
  -4   8 -10-276.788 752.597   1
  -4   8  10 746.895 758.907   1
   8  -4  11 7615.15 1178.63   1
   8  -4 -11 9108.65 1547.66   1
  -4   8  11 9500.27 872.973   1
   4  -8  11 10782.4 1114.40   1
  -4   8 -11 7872.92 952.362   1
   8  -4 -12 54065.9 2940.76   1
   8  -4  12 54342.2 2810.09   1
   4  -8  12 52410.9 2819.87   1
  -4   8  12 54764.4 2655.40   1
  -4   8 -12 50271.6 2667.84   1
   8  -4  13-158.279 1155.61   1
   8  -4 -13 3545.96 1058.42   1
   4  -8  13-1391.34 1225.08   1
  -4   8  13 1798.26 636.354   1
  -4   8 -13 1786.04 691.160   1
   8  -4  14 1595.02 1267.26   1
   8  -4 -14 1174.18 881.354   1
   4  -8  14 2650.99 1212.00   1
  -4   8  14 2637.13 607.851   1
  -4   8 -14 2989.90 670.901   1
   8  -4 -15 35259.4 2111.68   1
   8  -4  15 39628.7 2308.04   1
  -4   8  15 39801.7 1972.44   1
  -4   8 -15 37741.5 2029.62   1
   8  -4  16-739.365 1097.49   1
   8  -4 -16 402.060 904.145   1
  -4   8 -16-381.466 764.786   1
  -4   8  16 1094.07 608.043   1
   8  -4  17 9692.03 1077.50   1
   8  -4 -17 10955.3 1131.93   1
  -4   8 -17 12190.2 1050.86   1
  -4   8  17 11380.8 909.425   1
   8  -4 -18 5476.37 994.132   1
  -4   8 -18 5106.34 914.689   1
   8  -4  18 8374.99 811.640   1
  -4   8  18 8677.97 771.828   1
   8  -4  19 1568.48 729.709   1
  -4   8 -19 532.305 778.188   1
  -4   8  19 612.076 558.908   1
   8  -4 -19-651.459 605.517   1
  -4   8  20 1236.71 643.840   1
   8  -4 -20 888.084 564.620   1
  -4   8 -20-570.480 718.389   1
  -4   8  21 5043.12 908.658   1
  -4   8 -21 6752.09 823.955   1
   8  -4  21 3925.83 878.352   1
   8  -4 -21 5569.44 673.012   1
  -4   8  22 2267.16 676.101   1
  -4   8 -22 1241.27 1065.99   1
   4   4 -22-1241.04 799.295   1
   8  -4  22 261.904 804.246   1
   8  -4 -22 309.197 515.548   1
  -4   8 -23 2815.69 1201.87   1
   4   4 -23 3249.26 646.876   1
   8  -4 -23 4371.49 468.815   1
   8  -4  23 3849.63 684.427   1
  -4   8 -24 1870.73 1136.67   1
   4   4  24 4211.98 794.780   1
   4   4 -24 3306.04 596.343   1
   8  -4  24 4510.90 686.797   1
   4   4  25 1008.59 978.370   1
  -4   8 -25 1155.68 980.376   1
   4   4 -25 445.250 531.891   1
   8  -4  25 1378.01 731.053   1
  -5   8 -25-1664.85 1532.19   1
   3   5  25 1322.72 643.457   1
   3   5  25 878.240 741.603   1
   5   3 -25-162.359 526.414   1
   8  -5  25 2582.54 814.784   1
  -5   8 -24 2042.97 1134.04   1
   5   3 -24-59.6812 659.055   1
   8  -5  24 530.147 794.211   1
  -5   8 -23-230.728 1039.30   1
   8  -3 -23 554.101 577.670   1
  -3   8  23 543.039 767.863   1
   8  -5  23 1787.04 748.100   1
  -5   8 -22 92.6098 1146.42   1
  -3   8  22 991.579 520.114   1
   8  -3 -22 1561.48 534.821   1
   8  -5  22 2633.72 663.371   1
   8  -3 -21 3553.78 887.918   1
  -5   8 -21 2205.12 1231.40   1
  -3   8  21 4187.86 634.654   1
   8  -5  21 4276.52 680.114   1
   8  -3 -20 475.901 929.166   1
  -5   8 -20 1684.15 1156.58   1
   8  -5  20-441.760 730.288   1
  -3   8  20-172.184 668.642   1
   8  -3 -19 6393.25 884.206   1
  -5   8 -19 4117.11 994.813   1
   5  -8  19 5683.08 1212.21   1
  -3   8  19 5002.53 600.175   1
   8  -5  19 5071.41 909.924   1
  -5   8 -18 5929.17 822.453   1
   8  -5  18 5562.48 912.825   1
   8  -3 -18 6445.34 854.680   1
   5  -8  18 5654.02 1188.94   1
  -3   8  18 7037.50 617.369   1
  -5   8 -17 2109.36 762.083   1
   8  -5  17 2750.93 807.686   1
   8  -3 -17 1216.95 1027.16   1
   5  -8  17 4520.62 1058.39   1
  -3   8  17 1474.34 585.037   1
  -5   8 -16 4683.46 844.213   1
   8  -5  16 3640.68 750.325   1
   8  -3 -16 3924.84 1311.80   1
   5  -8  16 7334.52 975.360   1
  -3   8  16 4755.41 673.983   1
   5  -8  15 17349.5 1273.80   1
  -3   8  15 17101.1 1127.98   1
   8  -5  15 18342.7 1177.34   1
  -5   8 -15 15067.5 1244.66   1
  -5   8 -14-857.752 903.353   1
   8  -5  14-316.535 910.333   1
   8  -3 -14 255.429 1396.56   1
   5  -8  14-101.359 927.513   1
  -3   8  14 198.146 723.014   1
   8  -5  13 8894.32 1235.54   1
  -8   5 -13 8331.30 1258.95   1
   8  -3 -13 8903.49 1550.46   1
  -3   8  13 10600.0 887.656   1
   5  -8  13 8271.45 1007.57   1
  -5   8 -13 9736.01 1121.05   1
   8  -5  12 4262.56 1274.65   1
  -8   5 -12 3855.18 1170.88   1
   8  -3 -12 2300.81 1182.06   1
   5  -8  12 1382.91 937.361   1
  -3   8  12 4996.94 803.081   1
  -5   8 -12 3955.40 892.748   1
   8  -5  11-431.115 1303.81   1
  -8   5 -11 1589.51 1285.10   1
   8  -3 -11-222.923 999.118   1
   5  -8  11 807.104 896.227   1
  -3   8  11 1488.59 790.866   1
  -5   8 -11-429.569 800.047   1
   8  -5  10 5388.58 1369.37   1
   8  -3 -10 6700.01 1021.55   1
  -8   5 -10 5665.86 1542.24   1
  -3   8  10 5261.52 854.118   1
   5  -8  10 4128.17 911.464   1
  -5   8 -10 6736.10 763.839   1
   8  -5   9 48662.5 2548.73   1
   8  -3  -9 45853.3 2439.93   1
  -8   5  -9 42828.8 2830.96   1
   5  -8   9 44393.0 2375.79   1
  -3   8   9 43325.6 2344.58   1
  -5   8  -9 45493.4 2299.98   1
  -8   5  -8 313.457 1613.63   1
   8  -5   8 707.109 1100.74   1
  -3   8   8 852.291 767.577   1
   5  -8   8 213.985 829.500   1
  -5   8  -8 764.575 669.037   1
   8  -5   7 15309.7 1397.96   1
  -8   5  -7 15211.0 1922.57   1
   5  -8   7 17816.1 1193.05   1
  -3   8   7 19127.0 1189.60   1
  -5   8  -7 16204.0 1105.35   1
  -8   5  -6 116466. 6069.09   1
   8  -5   6 123509. 5883.27   1
  -3   8   6 122253. 5828.21   1
   5  -8   6 119189. 5831.36   1
  -5   8  -6 118735. 5809.19   1
   8  -5   5 3122.01 989.221   1
  -8   5  -5 3094.85 1640.01   1
   3  -8  -5 4577.56 1108.64   1
  -3   8   5 4424.72 859.190   1
  -5   8  -5 3810.88 684.939   1
   5  -8   5 3479.67 803.623   1
  -8   5  -4 3435.84 1474.74   1
   8  -5   4 3903.35 1017.45   1
   3  -8  -4 6488.17 1118.75   1
  -3   8   4 4750.95 872.332   1
  -5   8  -4 4195.25 789.902   1
   5  -8   4 4222.03 837.912   1
  -8   5  -3 101642. 4915.68   1
   8  -5   3 96199.4 4680.84   1
  -3   8   3 95287.9 4629.84   1
   5  -8   3 94684.4 4599.20   1
   3  -8  -3 98132.7 4727.32   1
  -5   8  -3 87161.2 4604.30   1
   8  -5   2 7080.92 1202.11   1
  -8   5  -2 3902.83 1629.04   1
   3  -8  -2 7099.45 1226.35   1
  -3   8   2 7112.19 970.120   1
  -5   8  -2 5933.84 865.724   1
   5  -8   2 6586.85 931.752   1
   8  -5   1 6770.59 1272.92   1
  -8   5  -1 7704.60 1745.86   1
  -3   8   1 7931.16 966.328   1
   3  -8  -1 6458.85 1237.69   1
   5  -8   1 7617.60 940.711   1
  -5   8  -1 6781.25 860.792   1
  -8   5   0 2558.11 1604.05   1
   8  -5   0 294.566 1304.01   1
  -3   8   0 938.011 959.683   1
   3  -8   0-112.250 1205.94   1
  -5   8   0 1081.84 756.586   1
   5  -8   0 565.966 851.219   1
   8  -5  -1 4341.24 1260.40   1
  -8   5   1 5324.55 1742.58   1
  -3   8  -1 7421.69 1008.20   1
  -5   8   1 7712.97 856.465   1
   3  -8   1 8369.89 1265.42   1
   5  -8  -1 6335.20 868.188   1
   8  -5  -2 5474.69 1227.90   1
  -8   5   2 5306.01 1711.74   1
   3  -8   2 8887.13 1210.89   1
  -3   8  -2 8410.77 986.546   1
   5  -8  -2 8026.14 881.642   1
  -5   8   2 7998.58 825.169   1
   8  -5  -3 73856.1 3988.05   1
  -8   5   3 70954.5 4180.04   1
   8  -3   3 63886.4 3935.92   1
   3  -8   3 81496.0 3953.08   1
  -5   8   3 82036.1 3837.84   1
   5  -8  -3 80720.9 3848.63   1
  -3   8  -3 82059.0 3884.74   1
   8  -3   4 4696.68 1176.52   1
  -8   5   4 5035.55 1514.72   1
   8  -5  -4 4162.76 1124.16   1
  -3   8  -4 5161.54 887.493   1
   3  -8   4 7049.22 1184.96   1
  -5   8   4 4802.39 717.055   1
   5  -8  -4 4408.70 780.977   1
  -8   5   5 3746.96 1433.34   1
   8  -3   5 2342.22 1014.88   1
   8  -5  -5 3304.30 1092.96   1
   3  -8   5 3429.02 1069.01   1
  -3   8  -5 3843.49 868.565   1
   5  -8  -5 3910.74 782.390   1
  -5   8   5 3259.31 702.971   1
   8  -5  -6 124563. 5754.13   1
   8  -3   6 126545. 5763.13   1
  -8   5   6 124981. 5792.12   1
   5  -8  -6 115360. 5688.72   1
   3  -8   6 104358. 5779.64   1
  -3   8  -6 113032. 5706.18   1
  -5   8   6 117368. 5670.06   1
   8  -5  -7 14361.7 1266.09   1
  -8   5   7 13961.7 1324.29   1
   8  -3   7 16872.4 1505.30   1
   5  -8  -7 19489.4 1160.12   1
  -3   8  -7 19791.3 1220.35   1
   3  -8   7 19827.8 1462.29   1
  -5   8   7 16196.4 1054.17   1
  -8   5   8 1787.13 927.458   1
   8  -5  -8 679.818 905.096   1
   8  -3   8 3066.92 1487.79   1
   3  -8   8 10.1748 1210.71   1
  -3   8  -8 929.873 832.421   1
   5  -8  -8 476.434 757.126   1
  -5   8   8 698.127 606.712   1
   8  -5  -9 55598.3 2800.06   1
   8  -3   9 51759.4 3172.78   1
  -3   8  -9 56285.5 2747.73   1
   5  -8  -9 53954.0 2726.06   1
   3  -8   9 58840.9 2917.18   1
  -5   8   9 49870.5 2664.78   1
   8  -3  10 4855.85 1655.24   1
   8  -5 -10 3218.95 1058.93   1
  -3   8 -10 5037.11 908.471   1
   5  -8 -10 5647.69 873.376   1
  -5   8  10 4390.00 657.582   1
   8  -5 -11 1768.16 1040.44   1
   8  -3  11 1283.92 1613.76   1
   5  -8 -11 1053.31 820.339   1
  -5   8  11 404.869 617.744   1
  -3   8 -11-55.1179 838.254   1
   8  -5 -12 5533.51 1171.83   1
   8  -3  12 3068.73 1672.64   1
   5  -8 -12 4061.64 871.060   1
  -3   8 -12 4241.23 916.581   1
  -5   8  12 3740.62 732.260   1
   8  -5 -13 10899.4 1254.77   1
  -3   8 -13 9895.94 970.268   1
   5  -8 -13 10843.7 1101.01   1
  -5   8  13 7529.90 921.942   1
  -5   8  14 319.680 731.437   1
   8  -5 -14 602.652 1018.63   1
   8  -3  14-909.954 1138.25   1
   5  -8 -14 52.3967 998.028   1
  -3   8 -14 1205.55 773.365   1
   8  -5 -15 15470.5 1153.61   1
   8  -3  15 12587.5 1251.03   1
  -3   8 -15 14122.6 1080.79   1
  -5   8  15 16692.7 1040.55   1
   8  -3  16 4138.05 1029.08   1
   8  -5 -16 3600.87 640.195   1
  -5   8  16 4229.61 633.458   1
  -3   8 -16 4001.75 697.445   1
  -5   8  17 1267.86 642.915   1
   8  -3  17 2788.64 1050.47   1
   8  -5 -17 2566.09 617.973   1
  -3   8 -17 2330.14 624.971   1
   8  -3  18 7485.79 1196.32   1
   8  -5 -18 5971.81 733.429   1
  -5   8  18 7489.61 984.157   1
  -3   8 -18 5034.46 702.821   1
  -5   8  19 3777.76 980.967   1
   8  -3  19 4936.43 1139.20   1
  -3   8 -19 5385.86 794.610   1
   8  -5 -19 4192.17 729.743   1
   8  -3  20 518.555 835.665   1
  -5   8  20-403.146 744.649   1
   3   5 -20 1237.84 873.048   1
  -3   8 -20-1352.35 844.054   1
   8  -5 -20-440.421 482.631   1
  -3   8 -21 4969.87 868.141   1
   8  -3  21 5045.60 748.387   1
  -5   8  21 4244.70 930.668   1
   3   5 -21 4272.03 781.263   1
   8  -5 -21 4897.15 531.669   1
  -3   8 -22 806.741 771.092   1
   8  -3  22 1295.26 775.762   1
  -5   8  22 1459.92 921.376   1
   3   5 -22-369.575 644.878   1
   8  -5 -22 794.342 502.317   1
  -3   8 -23 1780.05 717.442   1
   8  -3  23 2491.93 820.055   1
   5   3  23 1134.57 929.132   1
   3   5 -23 2426.81 626.599   1
  -3   8 -24 1113.95 971.870   1
   5   3  24-354.611 1075.33   1
   3   5 -24-586.942 599.838   1
   8  -3  24 371.009 839.869   1
   5   3  25-257.403 925.178   1
  -3   8 -25 2053.95 1154.31   1
   8  -3  25 1672.23 617.349   1
   3   5 -25 1535.93 616.442   1
   8  -6  25 2244.48 875.503   1
   2   6  25 1101.05 614.327   1
   6   2 -25-1089.86 664.228   1
  -6   8 -25-125.538 1605.60   1
   8  -2 -24-843.335 584.531   1
   8  -6  24 833.164 817.691   1
   2   6  24 217.500 678.169   1
  -2   8  23 980.268 625.464   1
   8  -2 -23 552.007 908.498   1
  -6   8 -23 3584.97 1571.27   1
   2   6  23 3381.21 829.635   1
   8  -6  23 3040.75 870.220   1
   8  -2 -22 877.904 820.037   1
  -6   8 -22 1673.79 1094.49   1
   6  -8  22-202.017 1228.40   1
   2   6  22 1370.50 890.364   1
  -2   8  22 560.450 565.695   1
   8  -6  22 717.891 792.504   1
  -6   8 -21 6281.78 1066.70   1
   8  -2 -21 4612.28 841.263   1
   6  -8  21 6987.58 1205.03   1
  -2   8  21 4963.40 576.177   1
   8  -6  21 5295.91 819.681   1
  -6   8 -20 1454.29 1133.78   1
   8  -2 -20 1345.50 1174.45   1
   6  -8  20 2087.04 981.482   1
   8  -6  20 2274.10 686.715   1
  -2   8  20 540.369 578.687   1
  -6   8 -19 2371.95 1279.59   1
   8  -2 -19-136.500 1161.77   1
   6  -8  19 753.813 927.811   1
   8  -6  19 615.448 636.303   1
  -2   8  19 890.570 636.662   1
  -6   8 -18 9885.93 1361.77   1
  -8   6 -18 8400.60 1257.24   1
   6  -8  18 10877.6 1072.32   1
  -2   8  18 11549.7 875.570   1
   8  -6  18 9346.27 881.441   1
  -6   8 -17 4243.97 1217.06   1
   8  -2 -17 5295.74 1183.11   1
  -8   6 -17 7025.31 1066.20   1
   6  -8  17 6317.14 913.989   1
  -2   8  17 5357.46 727.227   1
   8  -6  17 5353.10 902.970   1
  -6   8 -16 932.601 976.039   1
   8  -6  16 601.562 871.246   1
   8  -2 -16 317.658 843.567   1
  -8   6 -16 1954.39 1280.98   1
   6  -8  16 670.148 852.818   1
  -2   8  16-524.975 706.372   1
  -8   6 -15 18119.1 1887.62   1
  -2   8  15 16332.9 1111.64   1
   6  -8  15 16726.1 1224.59   1
   8  -6  15 15787.7 1231.99   1
  -6   8 -15 17239.3 1193.45   1
   8  -6  14 560.962 878.255   1
  -6   8 -14 1979.05 801.739   1
  -8   6 -14 1303.38 1713.53   1
   6  -8  14 527.230 878.488   1
  -2   8  14 1169.10 786.713   1
   8  -6  13 1299.71 898.812   1
  -6   8 -13 762.763 817.560   1
  -8   6 -13 4175.85 1744.20   1
  -2   8  13 662.362 836.723   1
   6  -8  13 2000.91 886.756   1
  -8   6 -12 33779.7 2336.23   1
   6  -8  12 30988.3 1761.19   1
  -2   8  12 30207.8 1754.74   1
  -6   8 -12 30996.5 1777.62   1
   8  -6  12 30671.2 1717.99   1
   8  -6  11 4081.38 875.934   1
  -6   8 -11 4592.18 970.162   1
  -8   6 -11 2326.48 1783.30   1
  -2   8  11 5746.05 938.417   1
   6  -8  11 4570.40 935.757   1
  -6   8 -10-544.141 933.654   1
   8  -6  10-222.781 822.635   1
  -8   6 -10-349.530 1712.27   1
  -2   8  10-212.892 951.020   1
   6  -8  10 432.863 902.226   1
  -8   6  -9 39202.8 2595.21   1
   8  -6   9 40123.8 2231.29   1
  -2   8   9 43740.7 2264.93   1
   6  -8   9 38861.6 2142.07   1
  -6   8  -9 38426.1 2166.13   1
  -6   8  -8 802.361 885.921   1
   8  -6   8 360.772 1118.26   1
  -8   6  -8 1531.91 1280.56   1
  -2   8   8-61.1719 1077.15   1
   6  -8   8 742.864 810.930   1
   8  -6   7-631.294 1212.39   1
  -8   6  -7 402.657 1302.03   1
  -2   8   7 326.317 1106.33   1
   6  -8   7 1696.65 754.228   1
  -6   8  -7-526.386 928.605   1
   8  -6   6 133461. 6579.65   1
  -8   6  -6 133834. 6573.12   1
   6  -8   6 133076. 6472.31   1
  -2   8   6 130450. 6551.99   1
  -6   8  -6 138269. 6493.62   1
   8  -6   5 10850.5 1309.38   1
  -8   6  -5 9371.08 1296.29   1
   6  -8   5 11962.0 982.936   1
  -2   8   5 14175.5 1377.09   1
  -6   8  -5 12340.9 998.924   1
   8  -6   4 4493.60 1254.98   1
  -8   6  -4 4676.99 1103.78   1
  -2   8   4 3876.99 1132.45   1
   6  -8   4 6191.06 788.864   1
  -6   8  -4 4213.23 726.262   1
  -8   6  -3 220984. 10318.4   1
   8  -6   3 206860. 10366.9   1
   6  -8   3 212123. 10270.0   1
  -2   8   3 192964. 10345.6   1
  -6   8  -3 226094. 10261.6   1
   8  -6   2 2269.12 1276.88   1
  -8   6  -2 1978.36 1020.17   1
  -2   8   2 564.710 1299.49   1
   6  -8   2 1546.24 754.182   1
  -6   8  -2 1738.21 728.819   1
   8  -6   1 2207.27 1262.61   1
  -8   6  -1 879.598 1038.70   1
  -2   8   1 329.051 1264.17   1
   6  -8   1 2056.61 737.076   1
  -6   8  -1 1589.70 678.374   1
   8  -6   0 103449. 5277.24   1
  -8   6   0 112180. 5215.15   1
  -2   8   0 97902.3 5254.46   1
  -6   8   0 105368. 5119.30   1
   6  -8   0 107039. 5129.23   1
   8  -6  -1-581.396 1205.88   1
  -8   6   1 1398.62 1081.79   1
  -2   8  -1 611.228 1220.01   1
  -6   8   1 2050.22 682.190   1
   6  -8  -1 1173.00 740.618   1
   8  -6  -2 2164.53 1233.03   1
  -8   6   2 1521.04 1114.49   1
  -2   8  -2 1117.19 1187.77   1
  -6   8   2 1854.18 675.374   1
   6  -8  -2 960.992 731.736   1
   8  -6  -3 256297. 12334.3   1
  -8   6   3 258651. 12329.6   1
  -2   8  -3 260528. 12328.1   1
   6  -8  -3 259731. 12257.8   1
  -6   8   3 250607. 12251.6   1
   8  -6  -4 3397.33 1133.87   1
  -8   6   4 5611.21 1118.67   1
  -2   8  -4 4788.19 1181.19   1
  -6   8   4 3993.54 736.175   1
   6  -8  -4 5136.06 734.090   1
   8  -6  -5 9696.06 1252.74   1
  -8   6   5 9889.46 1486.79   1
  -2   8  -5 12081.6 1174.02   1
   6  -8  -5 11161.3 920.067   1
  -6   8   5 10926.6 898.017   1
   8  -6  -6 131382. 6113.85   1
  -8   6   6 121386. 6206.81   1
   6  -8  -6 124716. 6012.93   1
  -2   8  -6 122295. 6052.09   1
  -6   8   6 123124. 6013.71   1
   8  -6  -7 626.215 1100.67   1
  -8   6   7-89.2695 1479.43   1
  -2   8  -7-297.726 930.127   1
   6  -8  -7-376.069 747.861   1
  -6   8   7 506.286 794.819   1
  -6   8   8-204.626 834.600   1
   8  -6  -8-313.106 1067.73   1
  -8   6   8 1264.94 1422.28   1
  -2   8  -8 1561.89 923.731   1
   6  -8  -8 475.344 774.292   1
   8  -6  -9 33503.8 2010.97   1
  -8   6   9 36650.6 2275.17   1
   6  -8  -9 31815.0 1834.14   1
  -2   8  -9 35868.0 1912.26   1
  -6   8   9 33001.0 1838.65   1
  -6   8  10-328.454 778.566   1
   8  -6 -10 502.458 974.204   1
  -8   6  10-2156.80 1620.56   1
   8  -2  10-762.919 1190.27   1
  -2   8 -10 330.447 930.024   1
   6  -8 -10 370.786 742.131   1
  -6   8  11 4242.12 798.115   1
   8  -6 -11 4456.80 824.216   1
  -8   6  11 2789.63 1479.63   1
   8  -2  11 3709.98 1151.68   1
  -2   8 -11 4673.22 914.197   1
   6  -8 -11 2180.79 796.035   1
   8  -2  12 32434.9 2034.96   1
  -8   6  12 31454.3 1911.61   1
   6  -8 -12 31802.7 1758.53   1
  -2   8 -12 34196.8 1811.66   1
   8  -6 -12 33585.3 1729.66   1
  -6   8  12 30203.5 1728.80   1
  -6   8  13 96.6554 678.058   1
   8  -6 -13 246.090 682.153   1
  -2   8 -13 807.023 895.706   1
   6  -8 -13 417.820 753.860   1
   8  -2  13-866.285 1661.11   1
  -8   6  13 1433.11 1023.85   1
  -6   8  14 758.202 727.591   1
   8  -6 -14 1227.39 706.161   1
  -2   8 -14 607.918 807.677   1
   6  -8 -14 1642.77 737.626   1
  -6   8  15 16393.3 1298.47   1
   8  -2  15 16969.9 1695.90   1
  -2   8 -15 18944.5 1147.59   1
   6  -8 -15 15644.0 1120.70   1
   8  -6 -15 15291.4 1128.47   1
  -6   8  16 587.086 987.660   1
   8  -2  16 904.521 1475.87   1
   6  -8 -16-167.603 734.344   1
  -2   8 -16 1183.57 796.447   1
   8  -6 -16 1087.80 740.981   1
  -6   8  17 2671.06 972.972   1
   8  -2  17 6612.58 1239.52   1
   6  -8 -17 4649.54 895.123   1
   8  -6 -17 4861.27 664.590   1
  -2   8 -17 5191.60 807.425   1
   8  -2  18 8465.52 1036.66   1
  -6   8  18 7160.64 911.968   1
   2   6 -18 9065.80 1075.22   1
  -2   8 -18 7982.44 834.621   1
   8  -6 -18 8137.02 657.346   1
   8  -2  19-812.231 963.574   1
  -6   8  19-977.102 928.907   1
   2   6 -19 463.856 847.197   1
  -2   8 -19 194.218 637.189   1
   8  -6 -19-206.417 522.850   1
   8  -2  20 542.501 1062.33   1
  -6   8  20 755.446 1093.61   1
   2   6 -20 1279.96 709.006   1
  -2   8 -20-135.758 604.790   1
   8  -6 -20 160.492 555.906   1
   8  -2  21 4057.55 1152.52   1
  -6   8  21 4519.62 1086.57   1
   6   2  21 3914.00 838.243   1
   2   6 -21 4699.93 746.082   1
  -2   8 -21 5953.51 688.141   1
   8  -6 -21 5648.72 625.514   1
   8  -2  22 1455.43 1016.40   1
   6   2  22 1408.93 1167.73   1
   8  -6 -22 63.5563 529.959   1
   2   6 -22 366.413 669.557   1
  -2   8 -22 1370.91 790.289   1
  -2   8 -23 818.753 818.208   1
   8  -2  23 1960.46 717.308   1
   6   2  23 2080.31 1183.34   1
   8  -6 -23 2772.95 503.962   1
   2   6 -23 1648.20 657.564   1
   6   2  24 2543.71 1164.92   1
  -2   8 -24 1930.40 777.220   1
   8  -2  24 2547.32 764.785   1
   2   6 -24 1601.32 676.293   1
   6   2  25 1180.92 780.205   1
  -2   8 -25 605.578 690.259   1
   8  -2  25 13.8662 811.446   1
   2   6 -25-14.8066 599.211   1
   8  -1 -25 1358.83 886.902   1
  -7   8 -25 411.758 1042.73   1
   7   1 -25 1109.23 1132.82   1
   7  -8  25 1491.46 1257.24   1
   8  -7  25 1266.55 926.435   1
   1   7  25 2351.44 644.726   1
  -1   8  25 1729.95 565.941   1
  -7   8 -24 462.556 1567.89   1
   8  -1 -24 555.414 770.294   1
   8  -7  24 1320.95 897.418   1
   1   7  24 2322.01 669.761   1
   7  -8  24 2728.07 1259.09   1
  -1   8  24 1277.03 508.411   1
  -7   8 -23 1049.24 1642.87   1
   8  -1 -23-1362.81 1155.09   1
   1   7  23 1001.44 702.623   1
   8  -7  23 47.2363 874.083   1
   7  -8  23-942.245 1038.35   1
  -1   8  23-217.180 548.083   1
  -7   8 -22 2813.05 1570.10   1
   8  -1 -22 161.196 1199.40   1
   1   7  22 432.653 747.046   1
   7  -8  22 200.055 960.578   1
   8  -7  22 2022.17 854.597   1
  -1   8  22 655.982 641.415   1
   8  -1 -21 231.582 1272.66   1
  -8   7 -21 760.863 1081.35   1
  -7   8 -21 377.943 1596.50   1
   1   7  21 800.311 886.742   1
   7  -8  21 978.119 905.861   1
   8  -7  21 375.211 888.751   1
  -1   8  21 559.838 667.972   1
  -8   7 -20-555.299 1102.42   1
   8  -1 -20 855.039 889.398   1
  -7   8 -20 1244.07 1159.04   1
   1   7  20 1657.46 974.358   1
   7  -8  20 64.9979 888.068   1
  -1   8  20-882.362 686.269   1
   8  -7  20 2443.96 818.500   1
  -8   7 -19 2313.34 1685.12   1
  -7   8 -19 1764.66 1065.33   1
   7  -8  19 3524.57 908.918   1
  -1   8  19 1876.02 723.380   1
   8  -7  19 3212.50 813.344   1
  -8   7 -18 5378.22 1711.44   1
  -7   8 -18 4881.54 1141.67   1
   7  -8  18 6712.04 909.242   1
  -1   8  18 6415.29 789.932   1
   8  -7  18 4974.70 789.774   1
  -7   8 -17-457.354 1184.32   1
  -8   7 -17 502.841 1583.20   1
  -1   8  17-180.846 764.045   1
   8  -7  17-639.266 675.207   1
   7  -8  17-600.982 824.825   1
  -7   8 -16 1068.22 1281.72   1
  -8   7 -16 2716.20 1648.13   1
  -1   8  16 1824.37 801.784   1
   8  -7  16 2459.73 673.006   1
   7  -8  16 1046.32 850.441   1
  -7   8 -15 2811.23 1326.02   1
  -8   7 -15 1820.69 1619.08   1
  -1   8  15 1636.40 943.120   1
   8  -7  15 2087.07 749.727   1
   7  -8  15 1761.74 872.537   1
  -7   8 -14 1465.16 1312.64   1
  -8   7 -14 398.545 1404.48   1
  -1   8  14-549.669 1075.71   1
   8  -7  14 222.034 835.196   1
   7  -8  14-85.3045 854.941   1
  -7   8 -13 11929.3 1429.49   1
  -8   7 -13 7420.90 1343.00   1
  -1   8  13 10936.2 1288.12   1
   7  -8  13 9627.51 977.357   1
   8  -7  13 8421.49 1168.87   1
  -8   7 -12 18797.3 1489.45   1
  -7   8 -12 17864.3 1424.24   1
  -1   8  12 17842.5 1505.88   1
   7  -8  12 17387.1 1252.98   1
   8  -7  12 19291.9 1347.64   1
  -8   7 -11 1776.42 1153.79   1
   8  -7  11 3862.95 971.822   1
  -7   8 -11 3073.14 977.878   1
   7  -8  11 3086.36 823.623   1
  -8   7 -10 793.893 1208.22   1
   8  -7  10 2308.45 942.327   1
  -7   8 -10 2508.64 844.659   1
   7  -8  10 1185.15 723.465   1
  -8   7  -9 177.359 1167.01   1
  -7   8  -9 1089.24 823.213   1
   8  -7   9 1061.67 880.063   1
   7  -8   9-191.437 717.848   1
  -8   7  -8 647.196 1160.74   1
  -7   8  -8-792.368 797.397   1
   8  -7   8 397.508 798.613   1
   7  -8   8 609.976 688.218   1
   8  -7   7 7395.65 859.033   1
  -8   7  -7 7808.62 1256.23   1
   7  -8   7 8097.19 749.464   1
  -7   8  -7 8263.63 885.224   1
   8  -7   6 98893.9 4705.38   1
  -7   8  -6 98784.1 4723.76   1
   7  -8   6 98223.0 4685.50   1
  -8   7  -5 7462.92 1439.80   1
   8  -7   5 9925.87 888.369   1
  -7   8  -5 10002.8 1005.42   1
   7  -8   5 9963.42 862.357   1
   8  -7   4 1571.81 743.772   1
  -7   8  -4 512.403 832.814   1
  -8   7  -4 362.882 1214.69   1
   7  -8   4 805.491 684.562   1
  -8   7  -3 18314.5 1654.43   1
   8  -7   3 20885.7 1250.80   1
   7  -8   3 18350.9 1239.54   1
  -7   8  -3 19925.5 1343.49   1
  -8   7  -2 217.016 1213.17   1
  -7   8  -2 1798.06 864.172   1
   8  -7   2 1288.04 766.477   1
   7  -8   2 1944.54 732.898   1
   8  -7   1 12850.3 1083.54   1
  -8   7  -1 13007.2 1491.74   1
  -7   8  -1 14646.6 1090.81   1
   7  -8   1 12682.0 1012.50   1
   8  -7   0 99781.5 4855.26   1
   7  -8   0 96882.8 4836.58   1
  -7   8   0 101575. 4855.90   1
  -8   7   1 11236.6 1485.05   1
   8  -7  -1 11916.1 1020.74   1
  -7   8   1 13219.9 1062.57   1
   7  -8  -1 11306.4 935.415   1
  -7   8   2 909.608 825.155   1
   8  -7  -2 2186.89 771.237   1
  -8   7   2 2522.13 1233.05   1
   7  -8  -2 767.924 661.863   1
   8  -7  -3 25204.4 1454.25   1
  -7   8   3 22828.1 1447.84   1
   7  -8  -3 24016.6 1370.22   1
  -8   7   4 484.412 1134.31   1
   8  -7  -4 2047.78 734.759   1
  -7   8   4 425.345 750.735   1
   7  -8  -4 193.123 595.902   1
  -7   8   5 7780.28 930.352   1
  -8   7   5 7880.13 1245.85   1
   7  -8  -5 9890.69 770.344   1
   8  -7  -5 8813.38 900.786   1
  -8   7   6 98432.7 4767.23   1
  -7   8   6 93131.2 4671.60   1
   7  -8  -6 96862.7 4645.05   1
  -8   7   7 7987.98 1146.14   1
   8  -7  -7 8508.34 849.168   1
   7  -8  -7 7434.84 764.294   1
  -7   8   7 7364.86 844.357   1
  -7   8   8 381.583 701.423   1
   8  -7  -8 409.110 706.173   1
  -8   7   8-306.157 994.512   1
  -1   8  -8-467.689 1245.63   1
   7  -8  -8 456.838 633.290   1
   8  -7  -9 326.449 766.682   1
  -7   8   9 1029.93 720.207   1
  -8   7   9 1504.81 1016.28   1
  -1   8  -9 218.231 1212.34   1
   7  -8  -9 513.699 660.111   1
   8  -7 -10 109.956 855.994   1
  -7   8  10 1481.81 850.519   1
  -8   7  10 1139.24 1114.16   1
  -1   8 -10 2516.86 1222.37   1
   7  -8 -10 1113.09 769.474   1
  -7   8  11 1723.79 1081.28   1
   8  -7 -11 1128.39 862.729   1
  -8   7  11 1141.70 1492.87   1
  -1   8 -11 1929.94 1113.53   1
   7  -8 -11 1889.89 754.291   1
  -7   8  12 16274.8 1430.97   1
  -8   7  12 14647.7 1781.37   1
   7  -8 -12 15670.0 1127.35   1
  -1   8 -12 16261.0 1272.37   1
   8  -7 -12 17209.3 1185.24   1
  -7   8  13 11754.5 1310.89   1
  -8   7  13 12379.4 1551.51   1
   7  -8 -13 8870.15 934.224   1
  -1   8 -13 8219.36 1061.49   1
   8  -7 -13 7227.14 954.655   1
  -7   8  14 1413.31 1076.50   1
   8  -1  14-335.892 1123.19   1
  -8   7  14 526.979 1494.23   1
  -1   8 -14-265.158 893.622   1
   8  -7 -14 362.710 675.520   1
   7  -8 -14 367.836 741.323   1
   8  -1  15 2322.75 984.693   1
  -7   8  15 2669.38 950.738   1
  -8   7  15 1486.62 1207.60   1
  -1   8 -15 1478.67 801.831   1
   7  -8 -15 2802.75 709.975   1
   1   7 -15 2111.95 1063.99   1
   8  -7 -15 2152.00 576.451   1
  -8   7  16 2883.95 860.702   1
   8  -1  16 1543.22 1300.30   1
  -7   8  16 1595.85 866.655   1
  -1   8 -16 2922.52 797.497   1
   1   7 -16 1662.86 1034.57   1
   7  -8 -16 1304.52 702.747   1
   8  -7 -16 1453.11 567.279   1
  -7   8  17-189.985 1064.32   1
   8  -1  17-624.831 1529.80   1
   1   7 -17-470.105 897.179   1
  -1   8 -17-395.718 761.137   1
   7  -8 -17 953.671 667.238   1
   8  -7 -17 897.741 601.214   1
  -7   8  18 4428.38 1294.49   1
   7  -8 -18 4912.67 738.762   1
  -1   8 -18 5638.53 800.720   1
   1   7 -18 5445.95 821.198   1
   8  -7 -18 5901.96 702.511   1
  -7   8  19 3400.13 1250.82   1
   8  -1  19 2207.81 1418.01   1
   7  -8 -19 2181.36 693.683   1
   1   7 -19 2148.16 756.820   1
  -1   8 -19 3500.16 780.375   1
   8  -7 -19 980.503 669.215   1
  -7   8  20-1013.60 865.871   1
   7   1  20 8.24350 918.972   1
   8  -1  20-924.393 1088.09   1
   7  -8 -20 2684.94 797.521   1
   1   7 -20-186.936 703.798   1
   8  -7 -20 831.306 605.321   1
  -1   8 -20 1526.95 723.137   1
   8  -1  21 1260.92 921.452   1
   7   1  21 1262.09 1348.92   1
   1   7 -21 32.3426 719.429   1
   8  -7 -21 65.5761 574.661   1
  -1   8 -21 1424.28 721.544   1
   8  -1  22-639.058 1046.04   1
   7   1  22 175.997 1272.65   1
   8  -7 -22 548.795 573.136   1
   1   7 -22 913.291 676.614   1
  -1   8 -22-190.681 628.798   1
   8  -1  23-488.336 1145.80   1
   7   1  23 870.394 1214.77   1
   8  -7 -23-1377.13 638.731   1
   1   7 -23-1509.17 749.327   1
  -1   8 -23-527.241 598.503   1
   7   1  24-1046.04 862.357   1
   8  -1  24 1024.27 1060.27   1
   1   7 -24 683.216 653.587   1
  -1   8 -24 1415.22 705.457   1
   8  -1  25-13.0133 743.659   1
   7   1  25 1526.13 975.751   1
  -1   8 -25 148.487 823.125   1
   1   7 -25 1165.65 587.484   1
   8  -8  25 691.081 1008.62   1
   0   8  25 110.259 602.758   1
  -8   8 -24 879.708 1129.42   1
   8   0 -24-195.696 1300.37   1
   8  -8  24-1193.42 984.103   1
   0   8  24 1744.19 704.857   1
  -8   8 -23 10.9296 1180.15   1
   8   0 -23-426.863 909.154   1
   8  -8  23-550.325 930.413   1
   0   8  23 313.102 700.929   1
  -8   8 -22-459.062 1744.38   1
   8  -8  22 1460.97 931.624   1
   0   8  22 1526.92 734.380   1
  -8   8 -21-376.515 1671.72   1
   8  -8  21-2757.78 885.589   1
   0   8  21 658.058 754.797   1
  -8   8 -20 859.964 1598.16   1
   0   8  20 644.058 779.646   1
   8  -8  20-193.423 828.525   1
  -8   8 -19-791.057 1702.03   1
   0   8  19-490.873 892.336   1
   8  -8  19 773.942 888.779   1
   0   8  18 3594.50 1030.62   1
   8  -8  18 3445.42 894.207   1
  -8   8 -17 2145.79 1169.74   1
   0   8  17 238.540 1047.63   1
   8  -8  17-1018.78 828.216   1
  -8   8 -16 1238.15 1109.56   1
   8  -8  16 1190.05 813.202   1
  -8   8 -15 1044.37 1130.01   1
   8  -8  15-624.717 735.114   1
  -8   8 -14 1523.45 1247.72   1
   8  -8  14 608.390 712.982   1
  -8   8 -13 389.379 1326.82   1
   8  -8  13 153.814 722.990   1
  -8   8 -12 21641.1 1830.69   1
   8  -8  12 21877.5 1348.27   1
  -8   8 -11 423.551 1463.71   1
   8  -8  11-702.787 813.713   1
  -8   8 -10 6651.31 1485.25   1
   8  -8  10 5782.47 930.941   1
  -8   8  -9 36.3760 1372.36   1
   8  -8   9 924.617 903.812   1
  -8   8  -8 2178.58 1229.70   1
   8  -8   8-411.070 932.962   1
   8  -8   7-135.247 985.482   1
  -8   8  -7 924.737 1202.05   1
  -8   8  -6 14027.5 1357.78   1
   8  -8   6 12698.3 1114.47   1
  -8   8  -5 341.185 1019.90   1
   8  -8   5 819.343 850.647   1
  -8   8  -4 2572.16 938.379   1
   8  -8   4 1097.09 900.764   1
  -8   8  -3 473.277 857.565   1
   8  -8   3 498.001 866.990   1
  -8   8  -2 185.732 882.327   1
   8  -8   2 772.419 895.634   1
  -8   8  -1-63.9832 847.941   1
   8  -8   1 567.210 842.602   1
  -8   8   0 173770. 7842.68   1
   8  -8   0 151059. 7846.48   1
  -8   8   1 448.323 903.373   1
   8  -8  -1-364.301 876.441   1
   8  -8  -2 1057.98 841.988   1
  -8   8   2-281.188 825.282   1
   8  -8  -3-145.001 877.956   1
  -8   8   3-536.986 919.325   1
   8  -8  -4 1964.06 904.985   1
  -8   8   4 2610.17 945.037   1
  -8   8   5 99.0355 1068.01   1
   8  -8  -5-945.353 864.152   1
  -8   8   6 11912.3 1342.77   1
   8  -8  -6 11518.0 1023.06   1
   8  -8  -7-72.6096 895.355   1
  -8   8   7-21.1079 1184.61   1
  -8   8   8 1220.98 1253.79   1
   8  -8  -8 549.886 896.760   1
  -8   8   9 1572.91 1283.17   1
   8  -8  -9 385.908 846.964   1
  -8   8  10 4447.67 1340.87   1
   8  -8 -10 5120.39 811.756   1
  -8   8  11 991.116 1191.65   1
   8  -8 -11-269.527 693.473   1
  -8   8  12 24489.4 1644.31   1
   0   8 -12 23748.6 1786.72   1
   8  -8 -12 24459.3 1372.64   1
  -8   8  13-765.779 1009.25   1
   0   8 -13 631.252 1255.05   1
   8  -8 -13 272.283 658.305   1
  -8   8  14 1498.93 1072.38   1
   0   8 -14 301.303 1156.49   1
   8  -8 -14 1803.26 681.596   1
  -8   8  15 128.451 1339.29   1
   0   8 -15 536.061 953.226   1
   8  -8 -15-97.0468 667.953   1
  -8   8  16 1338.46 1385.67   1
   0   8 -16 1839.66 838.950   1
   8  -8 -16 2437.76 726.473   1
  -8   8  17 207.979 1337.51   1
   0   8 -17 641.668 831.222   1
   8  -8 -17 1141.79 725.217   1
  -8   8  18 2057.35 1269.48   1
   8   0  18 3533.81 962.009   1
   8  -8 -18 2443.53 676.835   1
   0   8 -18 4159.32 797.896   1
  -8   8  19-940.446 856.649   1
   8   0  19-972.228 1303.52   1
   0   8 -19-196.382 750.824   1
   8  -8 -19 186.703 675.533   1
   8   0  20-1124.48 1460.26   1
   8  -8 -20-260.842 628.078   1
   0   8 -20 1956.75 747.218   1
   8   0  21 1979.91 1364.24   1
   8  -8 -21 415.595 648.092   1
   0   8 -21 481.143 722.821   1
   8   0  22 1106.87 1317.52   1
   8  -8 -22-148.637 738.506   1
   0   8 -22 1776.26 775.344   1
   8   0  23-640.734 945.490   1
   0   8 -23 580.367 700.197   1
   8   0  24 2019.30 1004.62   1
   0   8 -24 440.233 652.501   1
   8   0  25-351.809 1163.20   1
   0   8 -25-1028.21 590.049   1
  -5   9 -25 629.785 1120.68   1
   5   4 -25-532.577 608.646   1
   9  -5  25-805.224 757.101   1
   9  -4 -25-181.078 425.958   1
  -5   9 -24 4032.89 1347.77   1
  -4   9  24 1831.56 743.450   1
   5   4 -24 1109.30 803.194   1
   9  -5  24 2062.39 700.899   1
   9  -4 -24 1497.76 591.595   1
  -4   9  23-1332.76 918.722   1
   9  -4 -23 500.302 663.679   1
  -5   9 -23 534.946 1263.67   1
   9  -5  23 19.8760 710.326   1
  -5   9 -22-977.842 1138.28   1
  -4   9  22 1339.38 669.063   1
   9  -4 -22 2199.71 595.742   1
   9  -5  22-270.576 909.466   1
  -4   9  21 442.701 635.615   1
  -5   9 -21-302.097 859.023   1
   9  -5  21 206.756 871.864   1
   9  -4 -21-1859.85 724.643   1
   9  -4 -20 1871.22 980.140   1
  -4   9  20 206.581 700.033   1
   9  -5  20 1657.36 856.142   1
  -5   9 -20 1023.94 775.575   1
   9  -5  19-901.898 814.234   1
   9  -4 -19-152.978 1032.10   1
  -5   9 -19-113.776 841.256   1
  -4   9  19-1098.11 703.170   1
   9  -4 -18 6763.74 997.790   1
   9  -5  18 8037.57 850.596   1
  -5   9 -18 5152.21 941.871   1
  -4   9  18 4341.17 660.983   1
  -5   9 -17-208.676 877.472   1
   9  -5  17-267.663 881.894   1
   9  -4 -17 896.951 886.359   1
   5  -9  17 535.737 1257.84   1
  -4   9  17-82.4421 556.059   1
   9  -5  16 884.683 1124.16   1
   9  -4 -16 3059.37 959.394   1
   5  -9  16 2763.08 1200.50   1
  -4   9  16 1003.73 607.727   1
  -5   9 -16 3859.84 968.932   1
   9  -5  15 2389.77 1203.74   1
   9  -4 -15 2395.00 1283.08   1
   5  -9  15 5539.77 1138.62   1
  -4   9  15 3510.30 730.174   1
  -5   9 -15 4372.71 869.113   1
   9  -5  14 393.952 1304.23   1
   9  -4 -14 694.715 1435.26   1
   5  -9  14 327.381 996.888   1
  -4   9  14 469.500 725.888   1
  -5   9 -14 181.662 728.162   1
   9  -5  13-1060.28 1336.16   1
   9  -4 -13-2668.65 1528.40   1
   5  -9  13 623.235 1011.20   1
  -5   9 -13 148.959 722.185   1
  -4   9  13 92.8143 791.880   1
   9  -5  12 31717.0 2034.19   1
   9  -4 -12 32964.1 2232.37   1
   5  -9  12 31804.6 1860.43   1
  -4   9  12 30603.1 1770.70   1
  -5   9 -12 31618.1 1711.34   1
   9  -5  11 106.675 1231.44   1
   9  -4 -11 419.732 1651.68   1
   5  -9  11 918.928 1004.18   1
  -5   9 -11 1977.56 762.644   1
  -4   9  11 846.854 832.658   1
   9  -4 -10 3599.81 1648.29   1
   9  -5  10 3839.45 1170.57   1
  -9   5 -10 2839.25 1332.32   1
   5  -9  10 4739.62 1034.76   1
  -4   9  10 3510.94 847.841   1
  -5   9 -10 3689.34 821.360   1
   9  -4  -9 2084.52 1596.61   1
   9  -5   9 1045.23 1151.70   1
  -9   5  -9 1829.33 1207.21   1
   5  -9   9 2357.84 985.227   1
  -4   9   9 2120.96 827.167   1
   4  -9  -9 409.666 1175.94   1
  -5   9  -9 1513.74 846.577   1
   9  -5   8-31.3479 1165.15   1
   9  -4  -8 1500.91 1414.70   1
  -9   5  -8 638.697 1161.96   1
   4  -9  -8 59.7894 1211.03   1
   5  -9   8-248.363 851.805   1
  -4   9   8 154.162 809.576   1
  -5   9  -8 259.481 847.815   1
  -9   5  -7 1031.19 1188.06   1
   9  -4  -7 882.889 1295.32   1
   9  -5   7 1498.35 1244.19   1
   4  -9  -7 2316.64 1187.72   1
   5  -9   7 2031.47 922.790   1
  -4   9   7 1987.00 807.443   1
  -5   9  -7 1813.57 830.176   1
   9  -5   6 109433. 5666.40   1
  -9   5  -6 119343. 5623.88   1
   9  -4  -6 118350. 5597.77   1
  -5   9  -6 111758. 5500.39   1
   5  -9   6 112206. 5524.75   1
   4  -9  -6 105225. 5579.95   1
  -4   9   6 116179. 5510.55   1
   9  -4  -5 5548.63 1223.44   1
   9  -5   5 2632.00 1579.17   1
  -9   5  -5 5573.19 1287.98   1
  -4   9   5 5788.43 932.942   1
   4  -9  -5 5133.09 1157.62   1
   5  -9   5 5024.74 951.240   1
  -5   9  -5 5863.82 917.444   1
  -9   5  -4 5564.45 1342.88   1
   9  -4  -4 4663.13 1118.76   1
   9  -5   4 5800.19 1723.59   1
   5  -9   4 5688.27 904.062   1
  -4   9   4 6279.63 867.624   1
   4  -9  -4 5685.17 989.399   1
  -5   9  -4 5189.98 856.831   1
   9  -4  -3 11428.5 1308.29   1
  -9   5  -3 15306.1 1391.28   1
   9  -5   3 10583.6 1810.23   1
   4  -9  -3 11965.5 1169.76   1
   5  -9   3 10388.3 1132.26   1
  -4   9   3 11427.2 1093.36   1
  -5   9  -3 12579.1 1046.96   1
   9  -5   2 3548.80 1722.20   1
  -9   5  -2 1962.42 1286.37   1
   9  -4  -2 3009.02 1152.29   1
  -4   9   2 3462.39 890.025   1
   4  -9  -2 2999.83 978.328   1
   5  -9   2 4538.63 856.980   1
  -5   9  -2 2788.87 875.982   1
   9  -5   1 724.431 1645.71   1
   9  -4  -1 1204.08 1085.22   1
  -9   5  -1 2381.30 1220.51   1
  -4   9   1 1506.16 860.840   1
   4  -9  -1 163.757 939.598   1
   5  -9   1 569.748 832.794   1
  -5   9  -1 150.648 902.711   1
   9  -5   0 63520.2 3635.44   1
  -9   5   0 65856.3 3492.23   1
   9  -4   0 67104.6 3459.79   1
  -5   9   0 67815.2 3332.67   1
   4  -9   0 66748.3 3345.44   1
   5  -9   0 66092.2 3337.20   1
  -4   9   0 65770.1 3347.56   1
   9  -5  -1 1192.80 1540.73   1
  -9   5   1 183.789 1128.82   1
   9  -4   1-1431.13 1233.67   1
   4  -9   1 642.559 930.481   1
   5  -9  -1 316.846 849.069   1
  -4   9  -1 1687.35 854.171   1
  -5   9   1 484.031 846.935   1
   9  -5  -2 1427.65 1573.49   1
   9  -4   2 2892.76 1228.35   1
  -9   5   2 3918.36 1132.96   1
  -4   9  -2 3571.89 896.190   1
   5  -9  -2 3775.15 909.849   1
   4  -9   2 4017.24 939.168   1
  -5   9   2 3032.65 858.406   1
   9  -5  -3 15289.7 1717.02   1
  -9   5   3 16381.2 1373.90   1
   9  -4   3 14678.1 1653.63   1
  -5   9   3 14643.5 1202.44   1
   4  -9   3 16868.6 1236.52   1
   5  -9  -3 15309.7 1193.70   1
  -4   9  -3 14818.6 1202.69   1
   9  -5  -4 4486.87 1566.94   1
  -9   5   4 6310.02 1112.98   1
   9  -4   4 5150.99 1679.94   1
  -4   9  -4 6909.49 905.228   1
   4  -9   4 7674.98 988.024   1
   5  -9  -4 6675.01 894.804   1
  -5   9   4 6006.16 919.283   1
   9  -4   5 4372.43 1685.99   1
   9  -5  -5 3115.56 1535.08   1
  -9   5   5 3396.14 1213.38   1
   4  -9   5 6056.83 1005.15   1
  -4   9  -5 7063.63 929.721   1
   5  -9  -5 5435.89 916.881   1
  -5   9   5 5503.72 821.072   1
   9  -5  -6 110313. 5392.65   1
   9  -4   6 106919. 5471.25   1
  -4   9  -6 103496. 5172.20   1
   4  -9   6 109774. 5214.09   1
   5  -9  -6 104368. 5176.67   1
  -5   9   6 106198. 5160.68   1
   9  -4   7 1600.03 1753.38   1
   9  -5  -7 3462.41 1499.36   1
   4  -9   7 1347.65 1012.83   1
   5  -9  -7 902.764 874.689   1
  -4   9  -7 641.441 883.502   1
  -5   9   7 1419.75 806.196   1
   9  -4   8-590.039 1646.49   1
   9  -5  -8 498.701 1508.58   1
   5  -9  -8 330.905 879.461   1
   4  -9   8-514.133 987.253   1
  -5   9   8 78.7428 752.791   1
  -4   9  -8-214.072 866.635   1
   9  -5  -9 438.111 1421.11   1
   9  -4   9 3641.24 1707.99   1
   4  -9   9 1407.74 1219.77   1
   5  -9  -9 1255.22 932.761   1
  -5   9   9 2729.84 756.712   1
  -4   9  -9 1543.28 906.839   1
   9  -4  10 3878.34 1797.93   1
   9  -5 -10 3458.09 1287.26   1
   4  -9  10 4629.14 1276.21   1
   5  -9 -10 4712.04 957.529   1
  -4   9 -10 3241.01 1006.50   1
  -5   9  10 3906.34 791.100   1
   9  -5 -11 1344.59 1110.56   1
   9  -4  11 29.6490 1740.68   1
   4  -9  11-343.426 1363.57   1
   5  -9 -11 2047.37 1032.25   1
  -4   9 -11 1391.77 949.120   1
  -5   9  11 1534.77 694.983   1
   9  -4  12 32479.5 2234.45   1
   9  -5 -12 32136.5 1908.32   1
   4  -9  12 33913.3 2156.05   1
   5  -9 -12 32084.4 1984.57   1
  -4   9 -12 32975.7 1836.09   1
  -5   9  12 31842.4 1712.26   1
   9  -4  13-1285.72 1155.39   1
   9  -5 -13 1587.79 992.998   1
   4  -9  13 807.412 1317.31   1
   5  -9 -13-348.277 1101.04   1
  -5   9  13 911.306 623.832   1
  -4   9 -13 1200.49 839.982   1
   9  -4  14-107.412 1017.10   1
   9  -5 -14-1283.35 1017.39   1
  -4   9 -14 508.229 763.049   1
  -5   9  14 68.1024 620.970   1
   9  -4  15 2497.14 1143.90   1
   9  -5 -15 2742.27 1045.13   1
  -5   9  15 2757.41 710.296   1
  -4   9 -15 2648.43 727.067   1
   9  -4  16 5343.85 1182.35   1
   9  -5 -16 3830.61 1076.09   1
  -4   9 -16 2425.54 666.932   1
  -5   9  16 2152.54 805.168   1
  -5   9  17 218.107 742.103   1
   9  -5 -17-1101.74 1008.85   1
   9  -4  17 487.369 1237.12   1
  -4   9 -17 372.621 676.458   1
   9  -4  18 6828.58 1248.32   1
  -5   9  18 6057.86 772.805   1
   9  -5 -18 4481.55 874.364   1
  -4   9 -18 6539.90 812.206   1
   9  -5 -19-653.248 609.842   1
   9  -4  19-613.829 1009.03   1
  -5   9  19-644.161 607.839   1
  -4   9 -19-257.771 890.029   1
  -5   9  20 851.190 790.025   1
   9  -5 -20-516.181 652.480   1
   9  -4  20-15.6522 807.756   1
  -4   9 -20 68.0010 864.307   1
   9  -5 -21 1452.14 694.152   1
   9  -4  21 761.780 773.325   1
  -5   9  21 2525.81 990.648   1
  -4   9 -21 82.5685 845.701   1
  -5   9  22 3268.17 873.062   1
   9  -4  22 102.770 835.706   1
  -4   9 -22 1164.98 793.693   1
   4   5 -22 147.282 879.011   1
   9  -5 -22 678.973 631.882   1
  -4   9 -23 611.370 793.994   1
   9  -4  23 2697.45 898.259   1
  -5   9  23 1519.27 789.660   1
   4   5 -23-185.506 781.632   1
   9  -5 -23 925.374 482.855   1
  -4   9 -24 1419.36 1071.86   1
  -5   9  24 1773.57 986.138   1
   4   5 -24 1827.49 661.934   1
   9  -5 -24 1230.51 516.455   1
   9  -4  24 234.968 937.931   1
  -4   9 -25-547.514 1248.98   1
   5   4  25-1152.91 912.957   1
   9  -5 -25 205.393 438.727   1
   4   5 -25 645.164 606.332   1
   9  -4  25 501.428 690.343   1
   9  -3 -25-138.242 618.978   1
  -3   9  25-1120.19 826.265   1
  -6   9 -25-1445.25 1377.31   1
   3   6  25 384.006 944.924   1
   9  -6  25 338.314 883.177   1
  -6   9 -24 773.895 1059.95   1
   9  -3 -24 278.238 568.316   1
  -3   9  24-25.0129 567.699   1
   9  -6  24 1702.07 827.691   1
  -3   9  23 2766.54 678.971   1
   9  -3 -23 3979.36 963.564   1
   9  -6  23 1428.10 765.405   1
   9  -3 -22-450.145 1015.51   1
  -3   9  22-53.0989 734.010   1
   9  -6  22 356.037 694.213   1
  -6   9 -21 3030.66 1312.42   1
   9  -3 -21 4034.42 931.288   1
   6  -9  21 6525.19 1329.63   1
   9  -6  21 3932.67 739.385   1
  -3   9  21 3179.38 620.841   1
  -6   9 -20-1776.51 1234.88   1
   9  -3 -20 383.442 835.292   1
   6  -9  20 850.805 1264.05   1
   9  -6  20-33.1721 851.670   1
  -3   9  20-140.186 543.891   1
  -6   9 -19 209.551 993.537   1
   9  -3 -19-9.61618 1084.16   1
   6  -9  19 1500.26 1156.74   1
  -3   9  19 1448.57 616.356   1
   9  -6  19 1662.88 932.061   1
   9  -6  18-1092.54 901.223   1
  -6   9 -18 319.621 811.840   1
   9  -3 -18 1194.90 1329.36   1
   6  -9  18-1425.88 971.893   1
  -3   9  18 599.211 680.649   1
   9  -6  17 4761.42 911.289   1
  -6   9 -17 4153.71 829.974   1
   9  -3 -17 4109.66 1322.52   1
   6  -9  17 6832.01 996.149   1
  -3   9  17 4578.77 783.029   1
   9  -6  16 250.124 819.214   1
  -6   9 -16 1274.63 820.353   1
   9  -3 -16 1663.28 1401.51   1
   6  -9  16 397.283 914.593   1
  -3   9  16 212.551 729.720   1
   9  -3 -15 10994.5 1616.87   1
  -9   6 -15 13873.0 1330.54   1
   6  -9  15 13160.3 1189.29   1
  -3   9  15 12858.9 1031.85   1
   9  -6  15 15615.9 1052.32   1
  -6   9 -15 14431.1 1169.70   1
   9  -6  14 1157.64 833.996   1
  -6   9 -14 1435.64 962.080   1
  -3   9  14 279.006 796.256   1
   6  -9  14 912.732 913.889   1
   9  -3 -14 354.809 1223.34   1
  -9   6 -14 2181.69 1267.39   1
  -6   9 -13 2278.82 1027.31   1
   9  -6  13 1585.68 1040.12   1
  -9   6 -13 4081.60 1475.86   1
   9  -3 -13 4166.36 1047.79   1
  -3   9  13 2413.95 873.125   1
   6  -9  13 1737.17 983.099   1
   9  -6  12 22258.8 1690.14   1
   9  -3 -12 21800.1 1607.13   1
  -9   6 -12 22511.6 2192.31   1
  -3   9  12 24878.6 1446.85   1
   6  -9  12 21411.2 1490.85   1
  -6   9 -12 22371.4 1536.01   1
   9  -6  11 5817.49 1403.49   1
  -9   6 -11 7731.24 2014.99   1
   6  -9  11 5506.51 996.538   1
  -3   9  11 7899.40 949.743   1
  -6   9 -11 6070.85 1018.68   1
   9  -6  10 2869.79 1389.29   1
  -9   6 -10 1688.17 1865.51   1
  -3   9  10 334.393 901.189   1
   6  -9  10 8.12537 927.969   1
  -6   9 -10-238.662 913.704   1
   9  -6   9 40694.5 2489.81   1
  -9   6  -9 40699.5 2770.73   1
  -3   9   9 41550.9 2199.50   1
   6  -9   9 39662.6 2199.25   1
  -6   9  -9 40340.0 2144.49   1
   9  -6   8-497.455 1407.07   1
  -9   6  -8 998.491 1720.51   1
  -3   9   8 1328.80 914.736   1
  -6   9  -8 761.551 703.188   1
   6  -9   8 445.833 889.614   1
   9  -6   7 2126.03 1300.25   1
  -9   6  -7-1467.61 1632.50   1
  -3   9   7 3052.92 896.775   1
   6  -9   7 104.616 856.075   1
  -6   9  -7 1658.77 711.858   1
   9  -6   6 3328.23 1149.21   1
  -9   6  -6 2619.95 1630.91   1
  -3   9   6 4020.13 927.987   1
  -6   9  -6 2929.38 689.104   1
   6  -9   6 2743.46 928.798   1
  -9   6  -5 16080.6 1813.09   1
   9  -6   5 11202.7 1409.75   1
  -3   9   5 15611.5 1193.86   1
   6  -9   5 14770.5 1173.09   1
  -6   9  -5 13966.6 1023.82   1
   9  -6   4 2055.32 1100.78   1
  -9   6  -4 1716.45 1696.59   1
  -3   9   4 1651.14 918.996   1
  -6   9  -4 1434.31 705.885   1
   6  -9   4 2597.30 845.672   1
  -9   6  -3 105480. 5826.39   1
   9  -6   3 122659. 5662.48   1
  -3   9   3 117566. 5610.36   1
   6  -9   3 114160. 5616.44   1
  -6   9  -3 112067. 5565.13   1
   9  -6   2 3571.80 1042.01   1
  -9   6  -2 1843.40 1622.47   1
  -3   9   2 2886.38 957.367   1
   6  -9   2 2204.44 863.282   1
  -6   9  -2 2160.85 729.146   1
   9  -6   1 11900.7 1228.80   1
  -9   6  -1 7224.05 1752.96   1
  -3   9   1 13846.4 1136.89   1
   6  -9   1 13529.9 1096.04   1
   3  -9  -1 17255.5 1356.75   1
  -6   9  -1 11185.2 929.038   1
  -9   6   0 132713. 6532.32   1
   9  -6   0 134035. 6387.12   1
  -3   9   0 133682. 6351.81   1
   6  -9   0 127234. 6339.62   1
   3  -9   0 127805. 6433.03   1
  -6   9   0 130099. 6301.58   1
   9  -6  -1 11476.2 1222.24   1
  -9   6   1 6996.43 1759.34   1
   6  -9  -1 13421.8 1147.77   1
  -3   9  -1 14737.7 1175.47   1
   3  -9   1 17641.2 1395.83   1
  -6   9   1 10963.6 928.732   1
  -9   6   2 2852.41 1652.41   1
   9  -6  -2 3138.07 1052.96   1
  -3   9  -2 4445.29 1006.68   1
   3  -9   2 5033.81 1285.12   1
  -6   9   2 3066.02 685.406   1
   6  -9  -2 2874.98 857.905   1
   9  -6  -3 135939. 7018.77   1
  -9   6   3 156507. 7179.22   1
   3  -9   3 155438. 7068.61   1
  -3   9  -3 146171. 6996.04   1
   6  -9  -3 140853. 6968.55   1
  -6   9   3 141888. 6944.95   1
  -9   6   4 1807.07 1500.60   1
   9  -6  -4 1281.74 988.512   1
   3  -9   4 1271.83 1252.71   1
  -3   9  -4 1915.73 931.596   1
  -6   9   4 1107.88 675.244   1
   6  -9  -4 940.719 797.499   1
   9  -6  -5 9421.85 1145.10   1
  -9   6   5 10670.4 1835.11   1
   6  -9  -5 11841.8 1060.32   1
   3  -9   5 15192.9 1458.24   1
  -3   9  -5 14673.6 1159.61   1
  -6   9   5 12160.3 923.491   1
   9  -6  -6 2578.21 972.690   1
  -9   6   6 3237.85 1727.33   1
   9  -3   6 1225.10 1173.32   1
   3  -9   6 2483.90 1295.27   1
  -3   9  -6 439.767 862.235   1
   6  -9  -6 1832.69 757.396   1
  -6   9   6 1400.67 664.651   1
  -9   6   7 2553.00 1699.88   1
   9  -3   7 2413.87 1064.15   1
   9  -6  -7 1544.69 1048.27   1
   3  -9   7 4032.64 1237.72   1
  -3   9  -7 1549.71 892.325   1
   6  -9  -7 1645.46 774.374   1
  -6   9   7 2224.59 629.548   1
  -9   6   8 2151.03 1573.04   1
   9  -3   8 866.335 1156.02   1
   9  -6  -8 261.249 1119.35   1
  -3   9  -8 1883.02 863.881   1
   6  -9  -8 737.010 820.098   1
  -6   9   8 1259.26 627.590   1
   9  -6  -9 33101.2 1939.75   1
   9  -3   9 31680.2 2002.03   1
  -9   6   9 33610.0 2043.47   1
   6  -9  -9 31055.5 1779.36   1
  -3   9  -9 31361.3 1826.49   1
  -6   9   9 29279.7 1679.41   1
   9  -6 -10 1351.99 1205.92   1
  -9   6  10 733.898 1112.22   1
   9  -3  10-175.009 1634.39   1
  -3   9 -10-529.221 943.418   1
   6  -9 -10-703.963 852.694   1
  -6   9  10 220.036 711.513   1
   9  -6 -11 5429.98 1360.24   1
   9  -3  11 6410.81 1860.89   1
  -9   6  11 4664.09 1219.20   1
   6  -9 -11 5819.76 932.693   1
  -3   9 -11 5118.65 972.338   1
  -6   9  11 5614.98 875.547   1
   9  -6 -12 22512.0 1720.31   1
   9  -3  12 20415.9 2163.16   1
   6  -9 -12 23744.3 1438.67   1
  -3   9 -12 24408.7 1483.26   1
  -6   9  12 22416.0 1464.48   1
   9  -6 -13 1698.98 1150.76   1
  -6   9  13 1737.11 856.915   1
   9  -3  13 1411.44 1612.07   1
   6  -9 -13 2377.00 872.094   1
  -3   9 -13 3238.46 871.428   1
   9  -6 -14-799.033 955.880   1
  -6   9  14 2393.23 824.791   1
   9  -3  14 922.320 1675.29   1
   6  -9 -14 219.669 836.078   1
  -3   9 -14 805.405 908.886   1
   9  -3  15 14494.3 1794.15   1
  -3   9 -15 17720.9 1217.99   1
   9  -6 -15 15390.7 1121.77   1
  -6   9  15 16219.2 1125.44   1
   9  -6 -16 2113.74 658.540   1
  -6   9  16 622.632 646.261   1
   9  -3  16-65.6376 1166.42   1
  -3   9 -16 321.134 786.230   1
   9  -3  17 2635.49 1031.24   1
  -6   9  17 3229.27 730.371   1
   9  -6 -17 4096.68 712.469   1
  -3   9 -17 4288.00 803.853   1
   9  -3  18 2423.15 1075.79   1
   9  -6 -18-2227.35 745.840   1
  -6   9  18 720.728 998.988   1
  -3   9 -18-1020.15 700.959   1
   9  -3  19 1017.56 1163.58   1
  -6   9  19-1588.07 1041.07   1
  -3   9 -19 635.034 669.938   1
   9  -6 -19 749.385 759.068   1
  -6   9  20-346.789 905.652   1
   9  -3  20-119.249 1193.95   1
   3   6 -20-718.833 908.065   1
   9  -6 -20 1467.97 592.170   1
  -3   9 -20 308.078 635.378   1
   9  -3  21 2320.42 1176.70   1
  -6   9  21 3154.36 823.094   1
   3   6 -21 4266.98 940.768   1
   9  -6 -21 2558.40 542.695   1
  -3   9 -21 1935.19 812.868   1
   9  -3  22-454.471 915.679   1
  -6   9  22 446.374 1188.65   1
   3   6 -22 588.371 732.344   1
   9  -6 -22-483.618 574.427   1
  -3   9 -22-541.617 925.346   1
   9  -3  23 1540.07 756.789   1
  -3   9 -23 3283.04 881.525   1
  -6   9  23-48.5615 1129.36   1
   6   3  23 151.021 857.333   1
   3   6 -23 1114.33 702.596   1
   9  -6 -23 236.069 603.402   1
  -3   9 -24 1940.41 827.857   1
   9  -3  24 1470.47 844.920   1
   9  -6 -24 1420.29 537.783   1
   3   6 -24 678.130 660.371   1
   6   3  24 662.815 1085.54   1
  -3   9 -25 517.501 750.783   1
   9  -3  25 56.2937 872.463   1
   9  -6 -25 571.406 442.116   1
   3   6 -25 147.666 630.082   1
   6   3  25 709.871 1196.91   1
   9  -2 -25 59.3549 959.612   1
  -2   9  25 806.429 647.323   1
  -7   9 -25-170.167 1637.32   1
   2   7  25 1791.00 755.559   1
   9  -7  25-1159.22 902.332   1
   9  -2 -24 5265.16 1020.74   1
  -7   9 -24 11098.9 1819.03   1
   2   7  24 9699.78 938.653   1
   7  -9  24 9915.95 1418.18   1
   9  -7  24 9250.07 1047.60   1
  -2   9  24 6014.54 802.967   1
  -7   9 -23 2373.02 1364.90   1
   9  -2 -23 954.605 850.853   1
   7  -9  23 1100.56 1303.65   1
   2   7  23-437.136 1014.06   1
   9  -7  23-393.432 902.647   1
  -2   9  23-234.772 540.355   1
   9  -2 -22 820.869 1198.34   1
  -7   9 -22 1493.09 1157.09   1
   7  -9  22 5151.50 1221.68   1
   9  -7  22 4431.36 862.941   1
  -2   9  22 3540.30 631.750   1
   9  -2 -21-730.807 1305.75   1
  -7   9 -21 969.620 1143.13   1
   7  -9  21-665.441 1020.32   1
  -2   9  21 169.777 677.004   1
   9  -7  21-860.760 761.803   1
  -7   9 -20 3068.75 1267.05   1
   9  -2 -20 4219.63 1355.58   1
   7  -9  20 4096.64 1009.49   1
   9  -7  20 3353.22 761.404   1
  -2   9  20 3270.01 776.225   1
  -7   9 -19 1304.60 1347.03   1
  -9   7 -19 857.446 1111.03   1
   9  -2 -19 1855.10 1346.82   1
   7  -9  19 62.8668 950.873   1
  -2   9  19 697.254 708.906   1
   9  -7  19 34.3900 681.409   1
  -7   9 -18 32865.5 2194.37   1
   9  -2 -18 31801.8 1971.51   1
  -9   7 -18 33203.2 2117.06   1
   7  -9  18 34370.8 1952.39   1
  -2   9  18 35536.8 1866.04   1
   9  -7  18 37175.6 1877.67   1
  -7   9 -17 532.062 1281.87   1
  -9   7 -17 410.378 1659.82   1
   9  -2 -17 341.770 965.568   1
   7  -9  17-595.894 919.948   1
  -2   9  17-229.259 761.427   1
   9  -7  17-1168.71 918.629   1
  -7   9 -16 5983.02 1225.52   1
   9  -7  16 6666.26 1033.97   1
   7  -9  16 8238.79 953.264   1
  -2   9  16 6533.32 873.662   1
  -9   7 -16 6981.39 1825.52   1
  -7   9 -15 1045.57 915.628   1
   9  -7  15 1502.30 884.769   1
  -9   7 -15 1662.78 1797.37   1
  -2   9  15 793.003 811.401   1
   7  -9  15 2353.06 872.024   1
   9  -7  14 1839.95 961.928   1
  -7   9 -14 2378.13 852.143   1
  -9   7 -14 2721.59 1707.55   1
  -2   9  14 1183.99 881.858   1
   7  -9  14 1670.17 851.608   1
  -7   9 -13 1735.41 867.860   1
   9  -7  13 819.406 926.959   1
  -9   7 -13 2022.10 1801.38   1
  -2   9  13 808.200 912.484   1
   7  -9  13 871.414 943.111   1
  -9   7 -12 153462. 7751.47   1
  -2   9  12 161223. 7520.06   1
   7  -9  12 154152. 7519.13   1
  -7   9 -12 153542. 7504.80   1
   9  -7  12 153455. 7497.85   1
   9  -7  11 456.259 852.384   1
  -7   9 -11 530.490 957.994   1
  -9   7 -11 2598.61 1866.08   1
  -2   9  11 1129.14 1100.08   1
   7  -9  11 788.180 957.311   1
  -9   7 -10 10162.1 1769.14   1
   7  -9  10 10578.4 1091.64   1
  -2   9  10 14151.5 1379.11   1
  -7   9 -10 11227.7 1150.05   1
   9  -7  10 11165.9 1099.61   1
  -7   9  -9 1448.41 940.326   1
   9  -7   9 1916.63 913.327   1
  -9   7  -9 2020.13 1488.12   1
  -2   9   9 667.434 1238.99   1
   7  -9   9 513.534 831.071   1
  -7   9  -8-1373.69 990.677   1
   9  -7   8 381.032 1018.44   1
  -9   7  -8-449.207 1260.74   1
  -2   9   8 440.567 1234.69   1
   7  -9   8 1471.63 841.186   1
   9  -7   7-201.161 1146.30   1
  -7   9  -7 1397.87 989.379   1
  -9   7  -7-1444.20 1172.57   1
  -2   9   7-684.851 1291.02   1
   7  -9   7 231.449 786.168   1
   9  -7   6 335545. 15564.8   1
  -9   7  -6 343947. 15548.6   1
   7  -9   6 309218. 15493.0   1
  -2   9   6 325950. 15554.8   1
  -7   9  -6 320376. 15518.6   1
   9  -7   5 966.531 1298.68   1
  -7   9  -5 1648.49 920.487   1
  -9   7  -5-1005.95 1120.83   1
  -2   9   5-478.201 1132.33   1
   7  -9   5-181.131 795.856   1
   9  -7   4 7886.33 1341.93   1
  -9   7  -4 6104.58 1144.83   1
  -2   9   4 7894.24 1362.32   1
   7  -9   4 6809.34 841.927   1
  -7   9  -4 6359.69 967.689   1
   9  -7   3 9466.50 1429.08   1
  -9   7  -3 9218.75 1200.72   1
  -2   9   3 10513.4 1360.88   1
  -7   9  -3 11060.9 1050.55   1
   7  -9   3 12873.7 942.298   1
   9  -7   2 96.7775 1308.67   1
  -9   7  -2 1060.10 1094.09   1
  -2   9   2 584.152 1209.08   1
   7  -9   2 627.983 731.919   1
  -7   9  -2-41.3523 894.075   1
   9  -7   1 3694.38 1300.53   1
  -9   7  -1 4846.31 1127.87   1
  -2   9   1 5203.82 1277.79   1
   7  -9   1 3316.20 773.182   1
  -7   9  -1 4316.40 872.586   1
  -9   7   0 707858. 32644.9   1
   9  -7   0 693618. 32670.9   1
  -2   9   0 672501. 32657.1   1
  -7   9   0 673864. 32611.7   1
   7  -9   0 684412. 32601.4   1
   9  -7  -1 3135.13 1321.06   1
  -9   7   1 4400.90 1063.46   1
  -2   9  -1 2794.48 1304.52   1
   7  -9  -1 3698.00 702.555   1
  -7   9   1 2949.68 825.789   1
   9  -7  -2-858.504 1263.15   1
  -9   7   2 978.520 1029.66   1
  -2   9  -2 254.008 1250.75   1
   7  -9  -2 1417.11 699.400   1
  -7   9   2 127.558 832.201   1
   9  -7  -3 9226.77 1287.47   1
  -9   7   3 8057.19 1124.90   1
  -2   9  -3 7482.38 1312.82   1
  -7   9   3 6966.79 939.065   1
   7  -9  -3 8501.92 820.647   1
   9  -7  -4 8021.02 1366.13   1
  -9   7   4 7476.21 1168.12   1
  -2   9  -4 8443.29 1424.42   1
  -7   9   4 5618.20 1008.39   1
   7  -9  -4 8186.25 818.258   1
   9  -7  -5-302.638 1248.20   1
  -9   7   5-299.551 1222.02   1
  -2   9  -5 234.375 1174.65   1
  -7   9   5 225.769 962.891   1
   7  -9  -5 42.6814 787.317   1
  -9   7   6 336002. 14979.3   1
   9  -7  -6 327535. 14954.9   1
  -2   9  -6 301775. 14948.3   1
   7  -9  -6 297947. 14884.7   1
   9  -7  -7 754.703 1218.81   1
  -7   9   7 596.816 874.809   1
  -9   7   7 622.864 1558.83   1
  -2   9  -7 244.983 1177.80   1
   7  -9  -7 337.249 808.694   1
  -7   9   8 315.239 887.152   1
   9  -7  -8 358.704 1094.65   1
  -9   7   8-1248.30 1712.07   1
  -2   9  -8 410.113 1013.15   1
   7  -9  -8 135.308 813.884   1
  -7   9   9 2348.96 890.586   1
   9  -7  -9 1607.33 980.244   1
  -9   7   9 1552.87 1729.39   1
  -2   9  -9 2416.77 1014.96   1
   7  -9  -9 1864.85 870.651   1
   9  -7 -10 11670.2 1055.97   1
  -9   7  10 11060.3 1749.69   1
  -2   9 -10 10901.3 1197.35   1
   7  -9 -10 10501.2 1075.58   1
  -7   9  10 11750.9 1054.01   1
  -7   9  11 549.670 820.102   1
   9  -7 -11-1535.73 788.536   1
  -2   9 -11 136.092 989.282   1
   7  -9 -11 64.2290 842.270   1
  -9   7  12 150956. 7666.03   1
   9  -2  12 147114. 7550.93   1
  -2   9 -12 156537. 7501.90   1
   7  -9 -12 151303. 7475.13   1
   9  -7 -12 157994. 7468.09   1
  -7   9  12 160512. 7466.95   1
  -7   9  13 1535.41 738.179   1
   9  -7 -13 1234.87 754.409   1
   7  -9 -13 747.843 822.945   1
  -2   9 -13 290.316 907.665   1
   9  -2  13 737.033 1125.14   1
  -9   7  13 263.511 1289.25   1
  -7   9  14 2524.75 823.344   1
   9  -7 -14 2875.73 795.062   1
   7  -9 -14 2788.90 823.242   1
  -2   9 -14 4057.32 888.364   1
  -9   7  14 1820.51 986.371   1
   9  -2  14 3718.95 1528.05   1
  -7   9  15 352.798 1072.40   1
   9  -7 -15 1932.56 816.357   1
   9  -2  15 1677.10 1630.73   1
  -2   9 -15 275.948 814.080   1
   7  -9 -15 1143.12 732.768   1
  -7   9  16 5651.83 1149.30   1
   9  -2  16 4734.00 1598.65   1
  -2   9 -16 8315.07 921.321   1
   7  -9 -16 7338.88 865.455   1
   9  -7 -16 7662.79 911.907   1
  -7   9  17-1063.61 1074.52   1
   9  -2  17 84.8224 1469.21   1
   7  -9 -17 631.413 755.344   1
   9  -7 -17-128.711 733.446   1
  -2   9 -17-517.741 800.911   1
   9  -2  18 25776.6 2217.32   1
  -7   9  18 27767.2 1872.99   1
   7  -9 -18 31122.3 1805.79   1
  -2   9 -18 33838.9 1811.94   1
   2   7 -18 29324.8 1897.40   1
   9  -7 -18 36097.1 1684.29   1
   9  -2  19-193.686 1089.24   1
  -7   9  19-133.577 866.901   1
   7  -9 -19-707.611 879.179   1
   2   7 -19 117.700 988.377   1
  -2   9 -19-1397.06 789.350   1
   9  -7 -19 188.326 556.869   1
   9  -2  20 273.714 984.452   1
  -7   9  20 2769.85 1233.34   1
   2   7 -20 1606.40 824.937   1
  -2   9 -20 2579.91 744.919   1
   9  -7 -20 2379.78 630.198   1
   9  -2  21 457.830 1042.75   1
  -7   9  21 1207.19 1190.11   1
   2   7 -21-464.434 753.893   1
  -2   9 -21 149.151 667.589   1
   9  -7 -21 5.34613 637.607   1
   9  -2  22 5041.67 1265.90   1
   7   2  22 3149.72 887.981   1
  -7   9  22 3620.80 1220.73   1
   2   7 -22 4117.69 757.820   1
   9  -7 -22 4652.19 663.614   1
  -2   9 -22 3072.41 685.522   1
   9  -2  23 418.427 1188.50   1
   7   2  23-320.646 1255.04   1
   2   7 -23 238.283 716.658   1
   9  -7 -23 76.1478 595.641   1
  -2   9 -23-641.110 698.033   1
   9  -2  24 7050.54 1130.46   1
   7   2  24 6084.91 1335.52   1
   2   7 -24 8170.11 790.822   1
   9  -7 -24 6675.11 676.129   1
  -2   9 -24 7418.17 1002.66   1
   9  -2  25 459.357 746.199   1
  -2   9 -25-386.292 856.626   1
   7   2  25-900.222 1267.29   1
   9  -7 -25 221.758 562.122   1
   2   7 -25 2346.02 717.025   1
   9  -1 -24 2793.18 1364.69   1
  -8   9 -24 3393.05 1824.99   1
   1   8  24 1886.07 779.464   1
   8  -9  24 2539.28 1078.98   1
   9  -8  24 2453.07 960.571   1
  -1   9  24 1586.11 680.182   1
  -8   9 -23-330.146 1694.30   1
   9  -1 -23 2638.43 1314.05   1
   8  -9  23 2369.14 1050.27   1
   1   8  23 861.585 831.074   1
   9  -8  23 1921.69 922.899   1
  -1   9  23 1120.33 741.099   1
   9  -1 -22 1322.72 1312.10   1
  -9   8 -22 628.429 1158.34   1
  -8   9 -22-192.796 1801.88   1
   1   8  22-265.646 912.145   1
   8  -9  22 565.619 996.602   1
  -1   9  22 1027.38 729.150   1
   9  -8  22 547.700 982.998   1
  -8   9 -21 2465.84 1472.32   1
   9  -1 -21 1148.87 907.330   1
  -9   8 -21 1981.88 1463.81   1
   8  -9  21 2641.65 950.674   1
  -1   9  21 3146.61 773.318   1
   1   8  21 3723.31 1065.07   1
   9  -8  21 2139.87 918.940   1
  -9   8 -20 1767.80 1805.47   1
  -8   9 -20 244.724 1160.08   1
  -1   9  20-134.063 769.666   1
   1   8  20 285.946 1029.62   1
   8  -9  20-187.344 953.618   1
   9  -8  20 2360.75 840.350   1
  -8   9 -19 1003.75 1145.45   1
  -9   8 -19-211.662 1776.96   1
  -1   9  19 1578.54 808.968   1
   8  -9  19-419.589 924.598   1
   9  -8  19 1460.80 807.428   1
  -9   8 -18 14372.9 1894.57   1
  -8   9 -18 11131.7 1383.17   1
   8  -9  18 14620.8 1132.85   1
  -1   9  18 13134.0 1094.10   1
   9  -8  18 13558.8 1028.28   1
  -8   9 -17 5902.05 1349.20   1
  -9   8 -17 4407.50 1758.22   1
  -1   9  17 4611.50 910.326   1
   8  -9  17 3891.55 992.964   1
   9  -8  17 5544.81 780.612   1
  -8   9 -16 1186.60 1414.93   1
  -9   8 -16-342.492 1675.64   1
  -1   9  16 803.979 1004.20   1
   9  -8  16 484.943 732.000   1
   8  -9  16-457.302 921.849   1
  -8   9 -15 11318.6 1496.47   1
  -9   8 -15 8853.81 1581.57   1
  -1   9  15 10696.9 1267.51   1
   8  -9  15 10802.2 1074.42   1
   9  -8  15 11106.0 983.479   1
  -8   9 -14 649.813 1337.69   1
  -9   8 -14 2685.31 1373.28   1
  -1   9  14 519.190 1194.98   1
   9  -8  14 1713.91 941.095   1
   8  -9  14 1954.08 858.470   1
  -8   9 -13 4099.82 1378.68   1
  -9   8 -13 4428.97 1239.54   1
  -1   9  13 4094.92 1198.45   1
   8  -9  13 3535.88 912.377   1
   9  -8  13 2850.60 1095.55   1
  -9   8 -12 27575.0 1965.63   1
  -8   9 -12 29523.6 1994.93   1
   9  -8  12 30761.4 1863.80   1
   8  -9  12 33555.7 1763.11   1
  -9   8 -11 13413.1 1458.39   1
  -8   9 -11 11767.2 1194.55   1
   9  -8  11 14121.9 1248.64   1
   8  -9  11 9476.34 1035.15   1
  -9   8 -10 3319.97 1369.18   1
  -8   9 -10 1369.13 935.625   1
   9  -8  10 1498.66 1022.02   1
   8  -9  10 678.719 777.998   1
  -9   8  -9 18685.0 1770.23   1
   8  -9   9 18915.1 1264.40   1
   9  -8   9 19629.2 1417.33   1
  -8   9  -9 22306.3 1349.48   1
  -9   8  -8 2074.73 1362.50   1
   9  -8   8 1425.83 992.144   1
  -8   9  -8 452.451 851.036   1
   8  -9   8 1180.35 761.592   1
   9  -8   7 1555.84 920.190   1
  -9   8  -7-143.109 1434.02   1
  -8   9  -7 1156.02 868.020   1
   8  -9   7 999.712 762.409   1
  -9   8  -6 97761.3 5205.43   1
   9  -8   6 107480. 5022.41   1
  -8   9  -6 98304.6 5026.73   1
   8  -9   6 104035. 5004.62   1
  -9   8  -5 13890.4 1566.14   1
   8  -9   5 14583.8 1076.59   1
   9  -8   5 14314.2 1104.18   1
  -8   9  -5 14504.2 1158.01   1
  -8   9  -4 1116.88 945.053   1
   9  -8   4 1413.64 776.478   1
  -9   8  -4 434.657 1348.57   1
   8  -9   4 762.488 804.035   1
  -9   8  -3 56045.5 3439.13   1
   8  -9   3 59752.0 3174.42   1
  -8   9  -3 63159.7 3202.61   1
  -9   8  -2 2356.06 1332.34   1
  -8   9  -2 778.013 911.749   1
   9  -8   2 1770.67 830.295   1
   8  -9   2 1777.46 781.635   1
  -9   8  -1 31838.8 1997.79   1
   8  -9   1 26579.7 1653.14   1
   9  -8   1 30880.9 1650.20   1
  -8   9  -1 28226.2 1683.57   1
  -9   8   0 106088. 5316.72   1
  -8   9   0 101552. 5185.99   1
   8  -9   0 105021. 5160.64   1
   9  -8   0 110897. 5169.68   1
  -9   8   1 26049.5 2018.22   1
  -8   9   1 28921.8 1661.47   1
   9  -8  -1 28697.2 1646.39   1
   8  -9  -1 28325.5 1602.83   1
  -8   9   2 1699.12 848.231   1
  -9   8   2 2190.57 1365.79   1
   9  -8  -2 2389.97 770.944   1
   8  -9  -2 1821.41 792.127   1
  -9   8   3 66393.5 3703.68   1
   9  -8  -3 74665.0 3519.10   1
  -8   9   3 66734.3 3521.80   1
   8  -9  -3 70807.1 3482.49   1
  -8   9   4 1007.36 794.310   1
  -9   8   4 1515.61 1269.59   1
   9  -8  -4 1213.85 743.888   1
   8  -9  -4 1356.26 712.103   1
  -9   8   5 13205.3 1486.57   1
  -8   9   5 12465.0 1080.11   1
   9  -8  -5 14993.4 1027.41   1
   8  -9  -5 14296.5 972.509   1
  -9   8   6 103502. 5269.76   1
   9  -8  -6 106866. 5153.91   1
   8  -9  -6 109643. 5138.45   1
  -8   9   6 101832. 5159.85   1
  -9   8   7 1191.44 1219.23   1
   9  -8  -7 324.434 808.172   1
  -8   9   7 641.786 744.400   1
   8  -9  -7 719.117 671.396   1
  -8   9   8 1386.87 793.056   1
   9  -8  -8 59.9060 817.062   1
  -9   8   8-1048.77 1125.89   1
  -1   9  -8 2159.78 1380.94   1
   8  -9  -8 923.059 689.451   1
  -9   8   9 21275.1 1514.74   1
  -8   9   9 18554.7 1339.67   1
  -1   9  -9 19765.5 1756.93   1
   9  -8  -9 19564.0 1334.39   1
   8  -9  -9 19427.4 1241.23   1
  -8   9  10 626.558 959.180   1
   9  -8 -10 2147.76 941.138   1
  -9   8  10 1469.38 1125.11   1
  -1   9 -10 694.655 1368.29   1
   8  -9 -10 297.628 747.335   1
  -8   9  11 14005.0 1358.07   1
   9  -8 -11 10540.9 1135.45   1
  -9   8  11 10549.4 1405.00   1
  -1   9 -11 13134.7 1473.35   1
   8  -9 -11 13112.8 1045.27   1
  -9   8  12 33034.9 2288.90   1
  -8   9  12 28018.3 2044.08   1
   8  -9 -12 31099.9 1750.76   1
  -1   9 -12 32040.7 1970.99   1
   9  -8 -12 31803.5 1826.21   1
  -8   9  13 3288.13 1272.95   1
  -9   8  13 5062.06 1670.80   1
  -1   9 -13 5410.97 1086.10   1
   9  -8 -13 3752.66 936.744   1
   8  -9 -13 3314.35 842.639   1
  -8   9  14 1137.03 1225.28   1
  -9   8  14 1868.71 1482.13   1
  -1   9 -14 417.490 920.430   1
   8  -9 -14 2119.13 823.180   1
   9  -8 -14 713.641 747.570   1
  -8   9  15 10330.4 1209.63   1
  -9   8  15 8549.00 1628.55   1
   8  -9 -15 9338.83 931.589   1
  -1   9 -15 9356.44 1037.79   1
   9  -8 -15 10269.3 818.100   1
  -9   8  16 996.988 1401.49   1
   9  -1  16 172.739 1031.92   1
  -8   9  16 700.884 932.942   1
  -1   9 -16 526.123 841.059   1
   1   8 -16-243.437 1125.16   1
   8  -9 -16 766.816 741.975   1
   9  -8 -16 964.765 615.059   1
  -9   8  17 4046.27 986.530   1
   9  -1  17 1865.70 1202.51   1
  -8   9  17 2537.47 1036.69   1
  -1   9 -17 5077.05 871.838   1
   1   8 -17 3707.15 1105.51   1
   8  -9 -17 5423.33 808.346   1
   9  -8 -17 5127.51 681.654   1
   9  -1  18 12127.9 1683.17   1
  -8   9  18 10531.1 1464.87   1
  -1   9 -18 13079.9 1008.97   1
   1   8 -18 10811.1 1097.15   1
   9  -8 -18 10818.1 902.274   1
   8  -9 -18 10108.2 928.168   1
   9  -1  19 2596.13 1515.43   1
  -1   9 -19 1554.05 801.714   1
   1   8 -19-46.3572 815.292   1
   8  -9 -19-86.9696 704.862   1
   9  -8 -19 1049.88 697.813   1
   8   1  20 283.284 1007.41   1
   9  -1  20 927.451 1511.94   1
  -8   9  20-1937.84 1362.01   1
   1   8 -20 1729.16 768.958   1
   8  -9 -20 1192.74 709.222   1
  -1   9 -20 910.658 777.635   1
   9  -8 -20 677.071 702.940   1
  -8   9  21 2817.75 974.646   1
   9  -1  21 2880.81 1433.38   1
   8   1  21 3330.98 1010.00   1
   1   8 -21 3028.61 769.970   1
   8  -9 -21 1746.76 843.940   1
   9  -8 -21 2540.75 680.847   1
  -1   9 -21 3543.71 814.576   1
   8   1  22-1074.16 1436.95   1
   9  -1  22-766.239 1007.43   1
   9  -8 -22 25.7343 638.456   1
   1   8 -22-158.107 776.106   1
  -1   9 -22-900.705 737.728   1
   8   1  23 2768.83 1372.38   1
   9  -1  23 1887.66 1017.85   1
   1   8 -23 1822.03 743.330   1
   9  -8 -23 2496.38 649.955   1
  -1   9 -23 1633.85 716.130   1
   9  -1  24 666.445 1129.23   1
   8   1  24 3002.93 1422.76   1
   9  -8 -24 835.210 686.460   1
   1   8 -24 170.560 773.137   1
  -1   9 -24 1658.83 661.533   1
  -9   9 -24 4604.68 1424.07   1
   9   0 -24 5167.45 1024.57   1
   9  -9  24 7929.56 1091.80   1
   0   9  24 6224.02 846.447   1
  -9   9 -23-1146.34 1839.34   1
   0   9  23-531.003 789.898   1
   9  -9  23 368.705 995.842   1
  -9   9 -22 7493.22 1928.25   1
   0   9  22 4876.07 896.588   1
   9  -9  22 4654.95 1019.38   1
  -9   9 -21-3051.97 1757.92   1
   0   9  21-802.815 859.276   1
   9  -9  21-410.057 942.916   1
  -9   9 -20 5694.04 1894.88   1
   0   9  20 3950.64 943.229   1
   9  -9  20 3559.19 1008.36   1
   0   9  19-588.532 1051.14   1
   9  -9  19-161.109 922.937   1
  -9   9 -18 48436.3 2744.28   1
   9  -9  18 51530.0 2533.48   1
   0   9  18 43379.2 2621.11   1
  -9   9 -17 261.068 1153.10   1
   0   9  17 1197.24 1086.07   1
   9  -9  17 1115.61 884.335   1
  -9   9 -16 12816.0 1389.16   1
   9  -9  16 12881.8 1070.04   1
  -9   9 -15-1054.45 1265.89   1
   9  -9  15 534.726 782.940   1
  -9   9 -14 1461.63 1334.43   1
   9  -9  14 1851.15 775.154   1
  -9   9 -13 268.667 1461.57   1
   9  -9  13 37.2305 770.633   1
  -9   9 -12 126133. 6769.33   1
   9  -9  12 139308. 6572.09   1
  -9   9 -11 200.551 1545.44   1
   9  -9  11 682.997 853.279   1
  -9   9 -10 20209.7 1853.66   1
   9  -9  10 19019.3 1399.44   1
  -9   9  -9 556.007 1522.05   1
   9  -9   9 1399.53 1092.46   1
  -9   9  -8 599.219 1381.04   1
   9  -9   8 349.938 1029.48   1
   9  -9   7-10.1030 1103.57   1
  -9   9  -7 1987.45 1210.47   1
  -9   9  -6 310657. 15391.1   1
   9  -9   6 329964. 15370.6   1
  -9   9  -5-127.847 1069.87   1
   9  -9   5 1008.69 1015.24   1
  -9   9  -4 9434.61 1157.45   1
   9  -9   4 7571.44 1127.66   1
  -9   9  -3 1246.09 1032.78   1
   9  -9   3 294.461 1018.88   1
   9  -9   2 6588.53 1073.75   1
  -9   9  -2 9667.02 1062.09   1
   9  -9   1 365.384 917.423   1
  -9   9  -1 182.954 1014.43   1
   9  -9   0 999999. 47565.2   1
   9  -9  -1-304.893 967.038   1
  -9   9   1 388.456 970.687   1
  -9   9   2 8224.26 1132.92   1
   9  -9  -2 8640.21 1041.67   1
   9  -9  -3 1210.75 999.388   1
  -9   9   3 869.543 1080.81   1
  -9   9   4 8116.22 1273.93   1
   9  -9  -4 9201.57 1088.62   1
  -9   9   5-314.102 1203.22   1
   9  -9  -5 223.482 926.483   1
  -9   9   6 316236. 15349.3   1
   9  -9  -6 322792. 15307.8   1
  -9   9   7 1028.43 1352.75   1
   9  -9  -7-1125.20 965.716   1
  -9   9   8-267.083 1381.06   1
   9  -9  -8 27.5624 1010.49   1
  -9   9   9 2535.18 1451.86   1
   9  -9  -9 768.777 988.832   1
  -9   9  10 19648.1 1873.44   1
   9  -9 -10 24278.4 1446.48   1
  -9   9  11-1272.86 1330.85   1
   9  -9 -11-105.894 756.810   1
  -9   9  12 123235. 6470.06   1
   0   9 -12 132140. 6473.04   1
   9  -9 -12 135480. 6358.27   1
  -9   9  13-994.528 1123.33   1
   0   9 -13 920.246 1296.16   1
   9  -9 -13-389.757 718.643   1
  -9   9  14 1958.46 1033.26   1
   0   9 -14 57.5099 1206.66   1
   9  -9 -14 950.150 675.923   1
  -9   9  15 1716.95 1217.69   1
   0   9 -15 528.129 1118.99   1
   9  -9 -15 541.542 736.276   1
  -9   9  16 11200.5 1666.90   1
   9  -9 -16 13076.2 982.491   1
   0   9 -16 12333.0 1184.24   1
  -9   9  17 550.543 1410.91   1
   0   9 -17 694.414 898.356   1
   9  -9 -17-483.864 800.177   1
   0   9 -18 46379.2 2449.42   1
   9  -9 -18 50392.4 2410.57   1
   9   0  19-940.137 978.465   1
  -9   9  19 2311.63 1372.66   1
   0   9 -19 719.651 821.993   1
   9  -9 -19 933.297 712.972   1
  -9   9  20 3316.08 912.804   1
   0   9 -20 3367.87 837.231   1
   9  -9 -20 3564.10 759.429   1
   0   9 -21-799.892 782.922   1
   9  -9 -21 35.8393 689.832   1
   9  -9 -22 5588.83 759.666   1
   0   9 -22 4855.75 821.250   1
   9   0  23 815.743 1496.77   1
   9  -9 -23-215.927 727.419   1
   0   9 -23 734.040 813.199   1
   9   0  24 6114.96 1123.59   1
   9  -9 -24 4039.89 810.258   1
   0   9 -24 4242.65 801.271   1
  10  -5   0 46940.8 2995.03   1
  -5  10   0 47830.2 2452.27   1
   5 -10   0 44945.8 2487.99   1
  10  -5   1 6028.92 1782.76   1
  10  -5  -1 4586.76 1786.79   1
 -10   5  -1 6931.71 1337.29   1
   5 -10   1 7962.61 1023.03   1
   5 -10  -1 8073.97 1022.91   1
  -5  10  -1 6901.31 967.430   1
  -5  10   1 7728.85 994.527   1
   5 -10   2 16240.4 1183.14   1
   5 -10  -2 13859.1 1190.84   1
  -5  10   2 13480.2 1165.55   1
  -5  10  -2 12126.6 1150.93   1
  10  -5   2 11236.1 1884.53   1
 -10   5  -2 10372.4 1443.00   1
  10  -5  -2 13269.0 1925.18   1
  10  -5  -3 25397.7 2250.94   1
  10  -5   3 29117.7 2380.37   1
 -10   5  -3 25911.2 1971.88   1
   5 -10  -3 29660.7 1770.28   1
   5 -10   3 31162.8 1788.90   1
  -5  10  -3 26762.1 1732.36   1
  -5  10   3 31662.7 1702.03   1
 -10   5  -4 10473.5 1466.62   1
  10  -5   4 14370.7 1823.98   1
  10  -5  -4 14365.8 1966.08   1
  -5  10  -4 12459.4 1166.77   1
  -5  10   4 12725.1 1107.93   1
   5 -10   4 15412.8 1185.99   1
   5 -10  -4 13896.7 1166.39   1
  10  -5  -5 2369.59 1634.06   1
  10  -5   5-541.238 1705.92   1
   5 -10   5 2482.05 1003.66   1
   5 -10  -5 621.121 1002.77   1
  -5  10   5 970.045 824.557   1
  -5  10  -5 2015.94 956.660   1
  10  -5   6 25956.6 2136.54   1
  10  -5  -6 25658.4 2100.66   1
  -5  10   6 25193.6 1499.83   1
   5 -10   6 24310.8 1608.09   1
   5 -10  -6 25300.0 1558.27   1
  -5  10  -6 23737.9 1542.30   1
  10  -5   7 4869.79 1931.82   1
  10  -5  -7 3879.57 1696.19   1
   5 -10  -7 5537.79 980.084   1
   5 -10   7 2650.54 1031.59   1
  -5  10  -7 4126.46 1039.99   1
  -5  10   7 4992.30 931.239   1
  10  -5   8 3996.81 1944.48   1
  10  -5  -8 3005.65 1625.74   1
   5 -10  -8 4122.56 1073.32   1
   5 -10   8 3545.04 1110.96   1
  -5  10   8 3884.97 949.958   1
  -5  10  -8 3731.30 1016.13   1
  10  -5  -9 18581.1 1963.61   1
  10  -5   9 16189.2 2022.28   1
   5 -10  -9 16810.0 1547.30   1
  -5  10  -9 18894.3 1332.16   1
  -5  10   9 16299.8 1295.06   1
   5 -10   9 16188.1 1434.89   1
  10  -5  10 3184.77 1524.73   1
  10  -5 -10 8355.97 1748.20   1
   5 -10  10 7976.71 1184.96   1
   5 -10 -10 5791.77 1361.02   1
  -5  10  10 6047.89 976.189   1
  -5  10 -10 6083.14 1005.62   1
  10  -5 -11 2060.22 1707.57   1
  10  -5  11 495.735 1280.01   1
   5 -10  11 484.980 1093.40   1
   5 -10 -11 825.001 1272.69   1
  -5  10  11 220.856 857.524   1
  -5  10 -11 493.337 902.889   1
  10  -5  12 8705.53 1321.67   1
  10  -5 -12 7914.31 1713.64   1
   5 -10  12 11534.6 1381.74   1
  -5  10  12 9735.45 967.801   1
  -5  10 -12 9535.08 1068.94   1
  10  -5 -13 5273.06 1395.90   1
  10  -5  13 6090.66 1268.78   1
   5 -10  13 6804.89 1385.52   1
  -5  10 -13 5841.50 863.820   1
  -5  10  13 5186.04 881.632   1
  10  -5  14 3339.80 1235.46   1
  10  -5 -14 2400.72 1078.98   1
   5 -10  14 1943.43 1316.58   1
  -5  10  14 2690.72 695.143   1
  -5  10 -14 2309.90 764.005   1
  10  -5  15 5420.63 1276.05   1
  10  -5 -15 3158.46 993.943   1
   5 -10  15 6225.76 1421.47   1
  -5  10 -15 4645.32 778.006   1
  -5  10  15 4851.74 697.623   1
  10  -5  16 5807.06 1434.77   1
  10  -5 -16 2223.39 978.214   1
   5 -10  16 2631.54 1360.37   1
  -5  10  16 3688.52 660.598   1
  -5  10 -16 3093.28 735.999   1
  10  -5 -17-134.874 1071.15   1
  10  -5  17 1507.79 1313.04   1
  -5  10 -17 1229.92 790.411   1
  -5  10  17 86.2331 610.258   1
  10  -5  18 5949.29 1304.33   1
  10  -5 -18 8810.18 1212.73   1
  -5  10  18 6821.31 863.734   1
  -5  10 -18 7484.27 1042.31   1
  10  -5  19 3735.12 1002.05   1
  10  -5 -19 3314.36 1105.36   1
  -5  10  19 2685.84 817.453   1
  -5  10 -19 1697.50 972.059   1
  -5  10 -20 416.143 919.013   1
  -5  10  20 1680.43 763.091   1
  10  -5  20 1022.64 813.483   1
  10  -5 -20 730.694 936.897   1
  10  -5  21 1690.64 828.744   1
  -5  10  21 1042.94 679.398   1
  10  -5 -21-278.168 661.337   1
  -5  10 -21 1119.58 891.313   1
  10  -5  22 1766.45 918.536   1
  -5  10 -22 2040.87 801.292   1
  -5  10  22 1326.42 752.874   1
  10  -5 -22 318.705 674.705   1
  -5  10  23-535.849 1040.65   1
  10  -5 -23 1384.49 739.606   1
  -5  10 -23 849.453 844.122   1
  10  -5  23 1107.98 962.898   1
  -5  10 -24 2449.79 1152.74   1
  -5  10  24-304.703 935.305   1
   5   5 -24 220.179 842.356   1
  10  -5  24 1352.50 1009.61   1
  10  -5 -24 323.567 691.866   1
  10  -4 -24-265.805 639.616   1
  -6  10 -24 3686.81 1436.34   1
  -4  10  24 1402.76 721.112   1
  10  -6  24 1947.09 751.815   1
  -6  10 -23 5176.51 1377.01   1
  10  -4 -23 1752.37 805.738   1
  -4  10  23 4049.26 722.596   1
  10  -6  23 4152.31 840.576   1
  10  -4 -22-1105.20 1076.71   1
  -4  10  22 900.416 777.184   1
  -6  10 -22 1074.70 1226.60   1
  10  -6  22 1732.45 980.508   1
  -6  10 -21 7125.75 1023.54   1
  10  -4 -21 5676.62 1139.81   1
  10  -6  21 4950.86 1028.08   1
  -4  10  21 4966.80 829.664   1
  -6  10 -20 2905.69 822.075   1
  10  -4 -20-354.486 1008.23   1
  10  -6  20 1422.01 964.613   1
   6 -10  20 2099.65 1370.39   1
  -4  10  20 246.631 608.805   1
  10  -6  19 2895.42 898.009   1
  -6  10 -19 875.698 855.824   1
  10  -4 -19 1610.68 918.261   1
   6 -10  19 1612.59 1349.64   1
  -4  10  19 4734.08 629.554   1
  10  -4 -18 18904.4 1447.41   1
   6 -10  18 19359.4 1639.89   1
  -4  10  18 18550.6 1159.41   1
  -6  10 -18 19993.8 1344.30   1
  10  -6  18 18992.1 1269.69   1
  10  -6  17 5206.58 923.469   1
  -6  10 -17 9924.30 1054.76   1
  10  -4 -17 8351.76 1464.24   1
   6 -10  17 8357.27 1204.20   1
  -4  10  17 7130.76 827.439   1
  -6  10 -16 1985.70 983.690   1
  10  -6  16 1198.08 946.458   1
  10  -4 -16 580.007 1479.24   1
   6 -10  16 1962.37 1020.68   1
  -4  10  16 1460.84 760.729   1
  10  -4 -15 40034.9 2188.36   1
  10  -6  15 33618.7 2049.60   1
  -4  10  15 28327.4 1787.58   1
   6 -10  15 34839.3 1957.56   1
  -6  10 -15 28441.3 1910.44   1
  10  -6  14 210.658 1319.14   1
  10  -4 -14-739.813 1543.65   1
   6 -10  14 839.858 1003.72   1
  -6  10 -14 843.712 930.737   1
  -4  10  14 1181.80 835.442   1
  10  -6  13 8648.30 1524.78   1
 -10   6 -13 6857.64 1438.80   1
  10  -4 -13 8828.95 1781.04   1
   6 -10  13 10696.1 1176.27   1
  -4  10  13 8400.14 944.723   1
  -6  10 -13 9221.57 995.535   1
  10  -6  12 27138.8 2036.06   1
 -10   6 -12 26792.9 1886.16   1
  10  -4 -12 25265.1 2183.74   1
   6 -10  12 25992.4 1687.40   1
  -4  10  12 26919.8 1622.79   1
  -6  10 -12 28159.3 1563.06   1
  10  -6  11 5252.78 1453.90   1
 -10   6 -11 5325.85 1312.50   1
  10  -4 -11 7509.93 1604.02   1
   6 -10  11 4031.61 1059.23   1
  -4  10  11 4461.79 931.173   1
  -6  10 -11 4233.12 836.955   1
  10  -6  10 1796.53 1394.85   1
 -10   6 -10 2360.79 1432.33   1
  10  -4 -10 4864.35 1307.82   1
   6 -10  10 2397.01 1022.99   1
  -4  10  10 2968.43 942.903   1
  -6  10 -10 2983.63 785.808   1
  10  -6   9 72638.7 3851.71   1
 -10   6  -9 80121.9 4057.68   1
  10  -4  -9 81824.4 3846.35   1
  -4  10   9 74462.9 3745.40   1
   6 -10   9 67480.1 3779.28   1
  -6  10  -9 74376.7 3695.42   1
  10  -4  -8-884.973 1131.41   1
  10  -6   8 11.2956 1185.22   1
 -10   6  -8 367.051 1805.17   1
   6 -10   8 689.306 1001.50   1
  -4  10   8-298.445 908.710   1
  -6  10  -8-967.850 789.272   1
  10  -4  -7 1423.77 1161.04   1
  10  -6   7 1448.80 1164.48   1
 -10   6  -7 902.043 1890.72   1
   6 -10   7 1338.22 1001.89   1
  -4  10   7 1634.48 952.992   1
   4 -10  -7 4137.24 1295.82   1
  -6  10  -7 2364.85 811.646   1
  10  -6   6 140025. 6647.69   1
 -10   6  -6 134074. 6874.97   1
  10  -4  -6 130839. 6622.88   1
   6 -10   6 132220. 6580.49   1
  -4  10   6 137447. 6578.82   1
   4 -10  -6 134404. 6666.44   1
  -6  10  -6 138186. 6564.59   1
  10  -4  -5-215.618 1238.21   1
 -10   6  -5 2069.94 1815.29   1
  10  -6   5 2337.46 1158.24   1
   4 -10  -5 2973.87 1274.30   1
   6 -10   5 1396.95 940.365   1
  -4  10   5 1402.99 953.097   1
  -6  10  -5 3261.51 887.750   1
  10  -6   4 1326.16 1245.10   1
  10  -4  -4 2446.16 1228.09   1
 -10   6  -4 1956.19 1914.31   1
   4 -10  -4 4078.03 1285.73   1
  -4  10   4 2964.78 953.841   1
   6 -10   4 2890.83 898.583   1
  -6  10  -4 1525.39 863.084   1
  10  -6   3 157169. 7426.69   1
 -10   6  -3 160118. 7571.10   1
  10  -4  -3 138387. 7387.16   1
  -6  10  -3 147497. 7312.94   1
   4 -10  -3 151089. 7385.97   1
  -4  10   3 157159. 7325.63   1
   6 -10   3 150259. 7326.42   1
  10  -6   2-589.478 1422.07   1
 -10   6  -2 462.459 1791.99   1
  10  -4  -2-1070.03 1225.43   1
  -4  10   2 738.125 908.407   1
   4 -10  -2 79.0603 1210.68   1
   6 -10   2-599.863 886.335   1
  -6  10  -2-535.612 850.386   1
  -4  10   1 11525.1 1074.32   1
   6 -10   1 11204.6 1063.02   1
  -6  10  -1 10320.7 1015.55   1
   4 -10  -1 13505.5 1368.17   1
  10  -4  -1 9582.07 1351.60   1
  10  -6   1 8088.45 1543.52   1
 -10   6  -1 10896.9 1865.57   1
  10  -6   0 132469. 6666.51   1
  10  -4   0 132443. 6571.91   1
 -10   6   0 121814. 6758.66   1
   6 -10   0 136026. 6492.25   1
  -6  10   0 137605. 6481.15   1
   4 -10   0 136433. 6567.89   1
  -4  10   0 130893. 6502.04   1
 -10   6   1 9225.69 1875.91   1
  10  -6  -1 8018.63 1660.59   1
  10  -4   1 6890.10 1306.47   1
   6 -10  -1 12014.5 1007.44   1
   4 -10   1 12306.8 1310.48   1
  -4  10  -1 10360.9 1054.29   1
  -6  10   1 7925.88 954.533   1
  10  -6  -2-898.767 1536.63   1
 -10   6   2-486.722 1749.28   1
  10  -4   2 485.981 1167.35   1
   4 -10   2 133.646 1176.40   1
   6 -10  -2-8.34120 919.381   1
  -4  10  -2 356.806 946.699   1
  -6  10   2 1325.52 814.533   1
  10  -6  -3 155392. 8544.79   1
  10  -4   3 193670. 8444.86   1
   6 -10  -3 175813. 8383.84   1
   4 -10   3 189426. 8457.74   1
  -6  10   3 163073. 8378.93   1
  -4  10  -3 166558. 8403.57   1
  10  -4   4 3729.41 1210.85   1
  10  -6  -4 4013.64 1469.11   1
 -10   6   4 3202.93 1345.70   1
  -4  10  -4 2725.73 976.968   1
   6 -10  -4 1978.63 938.779   1
   4 -10   4 2966.28 1306.57   1
  -6  10   4 3415.41 798.419   1
 -10   6   5 2441.42 1327.86   1
  10  -6  -5 2057.77 1425.29   1
  10  -4   5 2478.68 1338.55   1
  -4  10  -5 1855.53 902.606   1
   4 -10   5 2332.69 1251.13   1
   6 -10  -5 2142.26 933.541   1
  -6  10   5 2571.16 806.337   1
  10  -6  -6 140149. 6831.22   1
 -10   6   6 161067. 6801.53   1
  10  -4   6 132832. 6878.04   1
  -6  10   6 137254. 6701.11   1
   4 -10   6 130424. 6799.92   1
   6 -10  -6 136365. 6719.92   1
  -4  10  -6 135970. 6737.69   1
 -10   6   7 2050.06 1192.69   1
  10  -6  -7 940.616 1286.75   1
  10  -4   7 2372.34 1723.65   1
   6 -10  -7 1771.86 868.056   1
   4 -10   7 2573.22 1391.05   1
  -4  10  -7 2463.06 896.391   1
  -6  10   7 2308.55 817.809   1
 -10   6   8-699.942 1273.92   1
  10  -4   8 462.684 1853.55   1
  10  -6  -8-383.007 1174.53   1
   4 -10   8 881.462 1367.75   1
  -4  10  -8 685.416 886.795   1
   6 -10  -8-272.456 914.831   1
  -6  10   8 1035.13 783.973   1
  10  -6  -9 68295.2 3474.44   1
  10  -4   9 61463.4 3904.86   1
  -4  10  -9 68137.0 3415.61   1
   4 -10   9 68642.9 3622.97   1
   6 -10  -9 69425.0 3415.90   1
  -6  10   9 64502.6 3343.50   1
  10  -6 -10 1752.29 1102.09   1
  10  -4  10 1297.91 1965.32   1
   4 -10  10 3211.69 1495.72   1
   6 -10 -10 1962.23 981.930   1
  -4  10 -10 2700.75 929.791   1
  -6  10  10 2147.61 745.276   1
  10  -6 -11 4704.36 1136.37   1
  10  -4  11 5488.78 1801.01   1
   6 -10 -11 5971.15 1017.13   1
   4 -10  11 4476.50 1510.58   1
  -6  10  11 4599.29 766.494   1
  -4  10 -11 3708.58 1014.39   1
  10  -4  12 23504.5 2438.65   1
  10  -6 -12 27366.7 1890.38   1
   6 -10 -12 31232.4 1741.91   1
   4 -10  12 34187.7 1997.03   1
  -4  10 -12 27698.1 1759.29   1
  -6  10  12 29381.4 1610.63   1
  10  -6 -13 8129.15 1265.48   1
  10  -4  13 7194.60 1886.55   1
   6 -10 -13 9765.80 1148.62   1
  -6  10  13 9822.21 845.989   1
  -4  10 -13 9207.19 1125.11   1
  10  -6 -14 954.411 1201.01   1
  10  -4  14-593.497 1398.05   1
   6 -10 -14 2444.98 1084.81   1
  -4  10 -14 251.856 879.106   1
  -6  10  14 1476.65 753.838   1
  10  -6 -15 39442.0 2186.07   1
  10  -4  15 34314.6 2153.57   1
  -4  10 -15 39926.9 1991.01   1
  -6  10  15 31730.2 1985.31   1
  10  -4  16 1764.01 1129.53   1
  10  -6 -16 1156.19 1100.65   1
  -6  10  16 3127.78 844.778   1
  -4  10 -16 1281.10 791.833   1
  10  -4  17 6051.92 1199.36   1
  10  -6 -17 5422.60 1025.70   1
  -6  10  17 7641.15 859.125   1
  -4  10 -17 7123.61 824.440   1
  10  -4  18 17931.5 1548.56   1
  10  -6 -18 18667.1 1195.41   1
  -4  10 -18 18356.9 1172.80   1
  -6  10  18 18200.0 1189.34   1
  10  -4  19 3148.49 1329.73   1
  -6  10  19 4273.84 706.928   1
  10  -6 -19 2934.73 689.449   1
  -4  10 -19 1536.80 697.656   1
  10  -4  20 962.486 1277.45   1
  -6  10  20 3454.26 942.951   1
  10  -6 -20 1136.84 751.057   1
  -4  10 -20 3232.39 798.884   1
  10  -4  21 6672.44 1228.76   1
  10  -6 -21 4060.36 817.905   1
  -6  10  21 6855.47 1128.60   1
  -4  10 -21 4966.00 1028.72   1
  10  -4  22 737.397 884.733   1
  -4  10 -22-1286.56 932.524   1
  -6  10  22 323.420 1001.64   1
  10  -6 -22-920.203 707.751   1
  -4  10 -23 1376.56 926.818   1
  10  -4  23 2766.05 847.311   1
  -6  10  23 1913.86 867.427   1
   4   6 -23 2571.70 947.493   1
  10  -6 -23 4318.15 578.410   1
  -4  10 -24 1140.15 842.045   1
  10  -4  24 1536.41 899.788   1
  -6  10  24 507.943 1155.70   1
   4   6 -24 955.218 754.273   1
  10  -6 -24 1240.38 569.564   1
  -7  10 -24 1065.35 1176.11   1
  10  -3 -24-1273.76 1089.51   1
  -3  10  24 546.334 778.107   1
  10  -7  24-113.128 900.076   1
  10  -3 -23 799.533 1007.05   1
  -7  10 -23 1230.22 1293.37   1
   7 -10  23 186.177 1411.54   1
  -3  10  23 362.726 697.630   1
  10  -7  23-15.7014 788.844   1
  -7  10 -22 927.662 1437.94   1
  10  -3 -22-536.966 906.782   1
   7 -10  22 814.803 1432.44   1
  10  -7  22 1583.10 756.517   1
  -3  10  22 1505.83 604.484   1
  -7  10 -21 673.040 1404.61   1
  10  -3 -21 2650.04 1110.98   1
   7 -10  21 1616.71 1291.37   1
  10  -7  21 271.570 784.030   1
  -3  10  21 1340.14 645.171   1
  -7  10 -20 2618.37 1347.70   1
  10  -3 -20-118.451 1383.93   1
   7 -10  20-1046.08 1065.19   1
  -3  10  20 413.806 693.316   1
  10  -7  20 533.417 923.230   1
  -7  10 -19-251.349 1162.96   1
  10  -3 -19-2230.30 1362.77   1
   7 -10  19 61.6717 1045.51   1
  10  -7  19 1811.12 1024.53   1
  -3  10  19 413.254 753.096   1
  10  -7  18 1358.38 947.543   1
  -7  10 -18-120.527 921.036   1
  10  -3 -18 295.697 1434.40   1
   7 -10  18 1234.91 1001.25   1
  -3  10  18 1724.77 804.802   1
  -7  10 -17 34.1865 821.135   1
  10  -7  17-212.049 938.524   1
 -10   7 -17-516.227 1210.56   1
  10  -3 -17 1135.27 1482.24   1
   7 -10  17 482.601 970.685   1
  -3  10  17-1714.42 782.039   1
  10  -7  16 3625.71 916.597   1
  -7  10 -16 3070.40 880.924   1
  -3  10  16 3778.96 820.606   1
   7 -10  16 2751.97 984.480   1
 -10   7 -16 1851.78 1200.72   1
  10  -3 -16 3278.21 1238.71   1
  10  -7  15 7258.06 920.530   1
  -7  10 -15 5845.47 1014.26   1
  -3  10  15 7044.58 932.386   1
   7 -10  15 4380.25 1028.32   1
  10  -3 -15 8220.74 1129.79   1
 -10   7 -15 9880.39 1535.01   1
  10  -7  14 1631.02 847.790   1
  -7  10 -14 192.301 955.997   1
   7 -10  14 1805.58 957.016   1
  -3  10  14 3043.31 852.085   1
  10  -3 -14-134.180 1054.22   1
 -10   7 -14-887.019 1799.75   1
  -7  10 -13 4975.28 1073.46   1
  10  -7  13 4967.44 989.149   1
 -10   7 -13 4350.13 2057.30   1
  -3  10  13 5196.93 946.276   1
   7 -10  13 3258.09 1028.39   1
  10  -7  12 16439.6 1524.23   1
 -10   7 -12 17616.8 2295.03   1
   7 -10  12 19221.4 1370.18   1
  -3  10  12 18616.8 1357.77   1
  -7  10 -12 19193.3 1420.32   1
  -7  10 -11-61.4939 1109.51   1
  10  -7  11 1248.43 1343.63   1
 -10   7 -11-88.5346 1956.02   1
  -3  10  11 790.453 973.986   1
   7 -10  11 1066.84 1007.93   1
  10  -7  10 2449.62 1438.22   1
 -10   7 -10 3710.01 2002.57   1
  -3  10  10 5197.68 1058.81   1
   7 -10  10 4645.09 1005.61   1
  -7  10 -10 2964.59 1110.04   1
  10  -7   9 8935.92 1684.62   1
 -10   7  -9 14979.4 2065.25   1
   7 -10   9 13544.3 1204.33   1
  -3  10   9 12901.3 1241.75   1
  -7  10  -9 13871.8 1181.90   1
  10  -7   8 3212.78 1541.49   1
 -10   7  -8 1854.16 2001.96   1
  -3  10   8 1679.95 1054.81   1
   7 -10   8 1305.21 1052.71   1
  -7  10  -8 2356.83 935.234   1
  10  -7   7 3188.10 1524.60   1
 -10   7  -7 3626.96 1948.38   1
  -3  10   7 3599.90 985.438   1
   7 -10   7 3498.00 1053.38   1
  -7  10  -7 4509.80 866.894   1
  10  -7   6 7231.44 1457.91   1
 -10   7  -6 5507.20 1959.29   1
  -3  10   6 7304.05 1089.66   1
  -7  10  -6 7381.32 832.602   1
   7 -10   6 7950.68 1061.98   1
  10  -7   5 1142.25 1390.48   1
 -10   7  -5 1023.92 1877.50   1
  -3  10   5 1180.51 1107.13   1
   7 -10   5 1598.94 921.027   1
  -7  10  -5 1224.58 725.690   1
  10  -7   4 12921.3 1462.29   1
 -10   7  -4 15086.7 1947.02   1
   7 -10   4 12485.7 1194.32   1
  -3  10   4 17009.1 1313.49   1
  -7  10  -4 12638.7 1005.37   1
  10  -7   3 8073.37 1412.78   1
 -10   7  -3 8988.87 1868.58   1
  -3  10   3 7514.63 1274.49   1
  -7  10  -3 7620.73 822.657   1
   7 -10   3 7827.01 982.312   1
 -10   7  -2 6648.18 1892.43   1
  10  -7   2 6753.71 1327.62   1
  -3  10   2 8811.44 1265.42   1
   7 -10   2 8306.74 1021.24   1
  -7  10  -2 8401.76 889.274   1
  10  -7   1 6759.09 1341.68   1
 -10   7  -1 6601.27 1840.63   1
  -3  10   1 9107.12 1278.90   1
   7 -10   1 9059.21 1035.58   1
  -7  10  -1 7633.65 811.616   1
 -10   7   0 108744. 6264.17   1
  10  -7   0 126011. 6111.16   1
  -3  10   0 124058. 6076.05   1
   7 -10   0 122715. 6015.80   1
  -7  10   0 127005. 5978.93   1
  10  -7  -1 7014.17 1371.79   1
 -10   7   1 7497.14 1871.71   1
  -3  10  -1 7771.15 1211.50   1
   7 -10  -1 9062.82 976.524   1
  -7  10   1 7746.17 814.816   1
  10  -7  -2 7493.14 1389.17   1
 -10   7   2 8178.79 1816.89   1
   7 -10  -2 10192.1 1105.17   1
  -7  10   2 10598.2 872.459   1
  10  -7  -3 7147.56 1286.14   1
 -10   7   3 6792.68 1781.67   1
   7 -10  -3 9122.33 1013.97   1
  -3  10  -3 9731.35 1165.86   1
  -7  10   3 7931.22 854.980   1
  10  -7  -4 11053.4 1356.30   1
 -10   7   4 10375.8 1780.08   1
  -3  10  -4 12692.9 1171.85   1
   7 -10  -4 12016.9 1099.82   1
  -7  10   4 10449.8 932.062   1
  10  -7  -5 2288.07 1128.59   1
 -10   7   5 834.020 1737.41   1
  -3  10  -5 1037.74 1074.44   1
  -7  10   5 1116.55 706.808   1
   7 -10  -5 1345.99 957.122   1
  10  -7  -6 6776.91 1241.72   1
 -10   7   6 6064.71 1708.38   1
  -3  10  -6 6110.90 1067.14   1
  -7  10   6 5794.53 806.242   1
   7 -10  -6 5633.65 931.593   1
  10  -7  -7 2800.81 1304.06   1
 -10   7   7 2903.27 1657.68   1
  -3  10  -7 4832.35 1075.61   1
   7 -10  -7 3746.06 950.542   1
  -7  10   7 3257.88 774.779   1
  10  -7  -8 3220.41 1420.92   1
 -10   7   8 1117.84 1839.31   1
  -3  10  -8 2453.24 1071.28   1
  -7  10   8 2626.56 820.967   1
   7 -10  -8 2202.40 921.460   1
  10  -7  -9 14644.9 1572.98   1
 -10   7   9 9510.50 2030.93   1
  10  -3   9 12688.8 1440.33   1
  -3  10  -9 12278.4 1252.01   1
   7 -10  -9 12825.3 1121.98   1
  -7  10   9 13401.9 1091.61   1
  10  -7 -10 4581.13 1400.90   1
  10  -3  10 4120.91 1333.03   1
 -10   7  10 4813.98 1644.71   1
  -3  10 -10 4886.54 1028.10   1
   7 -10 -10 4855.33 962.023   1
  -7  10  10 4884.30 993.710   1
  -7  10  11 1062.72 1013.09   1
  10  -7 -11 1049.96 1304.64   1
 -10   7  11 1287.35 1289.56   1
  10  -3  11-526.409 1358.67   1
  -3  10 -11 483.215 1027.75   1
   7 -10 -11 1449.53 971.035   1
  10  -7 -12 17192.5 1501.77   1
 -10   7  12 17124.9 1382.31   1
  10  -3  12 13661.1 1896.85   1
  -3  10 -12 15922.5 1292.47   1
   7 -10 -12 15593.1 1228.83   1
  -7  10  12 16209.3 1238.49   1
  -7  10  13 3504.73 941.520   1
  10  -7 -13 5568.69 1142.17   1
  -3  10 -13 4577.65 1020.63   1
   7 -10 -13 5246.25 918.380   1
  10  -3  13 4423.68 1938.55   1
  10  -7 -14 600.980 817.020   1
  -7  10  14 1017.68 803.763   1
  -3  10 -14 824.617 893.827   1
   7 -10 -14 1188.81 853.458   1
  -7  10  15 6165.43 817.732   1
  10  -7 -15 5008.91 803.952   1
  10  -3  15 4761.30 1618.27   1
   7 -10 -15 5869.07 924.572   1
  -3  10 -15 7090.19 936.907   1
  -7  10  16 2179.93 744.138   1
  10  -7 -16 2450.24 739.827   1
  10  -3  16 495.138 1732.70   1
   7 -10 -16 2354.53 850.997   1
  -3  10 -16 2866.10 899.140   1
  10  -7 -17-1542.01 774.516   1
  -7  10  17 763.517 810.598   1
  10  -3  17-275.712 1547.89   1
   7 -10 -17-795.780 981.809   1
  -3  10 -17 860.384 889.103   1
  -7  10  18-131.734 1115.49   1
  10  -7 -18-751.293 815.549   1
  10  -3  18 355.802 1189.32   1
   7 -10 -18 814.457 1009.53   1
  -3  10 -18 818.403 803.917   1
  10  -3  19 10.4681 1043.13   1
  -7  10  19 508.471 1140.45   1
  -3  10 -19 369.150 780.643   1
  10  -7 -19 315.313 818.778   1
  10  -3  20 724.087 1137.07   1
  -7  10  20-1422.57 1053.37   1
  -3  10 -20 1395.79 705.562   1
  10  -7 -20 1314.60 693.366   1
  -7  10  21 547.293 927.228   1
   3   7 -21 2483.69 1023.56   1
  10  -7 -21 847.171 572.490   1
  -3  10 -21 1052.19 694.399   1
  10  -3  22 2683.07 1281.73   1
  -7  10  22-418.678 1073.15   1
   3   7 -22 2805.31 924.945   1
  10  -7 -22 1341.48 596.524   1
  -3  10 -22 945.711 687.784   1
  10  -3  23 1496.49 1213.56   1
  -7  10  23 113.462 1261.70   1
   3   7 -23 546.633 738.262   1
  10  -7 -23 1066.66 647.962   1
  -3  10 -23 686.581 846.214   1
  10  -3  24 948.581 968.414   1
  -3  10 -24 682.655 933.767   1
  -7  10  24 1447.23 1237.56   1
   7   3  24-578.011 852.530   1
   3   7 -24-238.278 730.446   1
  10  -7 -24 1326.62 651.467   1
  10  -2 -24 2379.52 994.698   1
  -8  10 -24-167.774 1672.13   1
   8 -10  24 1357.31 1388.53   1
   2   8  24 1135.97 1051.43   1
  -2  10  24-918.423 636.337   1
  10  -8  24 2649.76 1043.70   1
  -8  10 -23 567.675 1293.04   1
  10  -2 -23 64.2583 1456.88   1
   8 -10  23 1510.06 1174.28   1
   2   8  23 981.179 1091.38   1
  10  -8  23 2365.46 950.789   1
  -2  10  23 1692.89 731.713   1
  -8  10 -22 2114.59 1184.73   1
  10  -2 -22 336.199 1378.37   1
   8 -10  22 4414.91 1096.82   1
  -2  10  22 2229.75 798.237   1
  10  -8  22 2564.62 901.746   1
  -8  10 -21 2916.46 1307.71   1
  10  -2 -21 2378.30 1518.53   1
 -10   8 -21 2513.37 1302.43   1
   8 -10  21 2956.86 1100.78   1
  10  -8  21 5434.15 849.030   1
  -2  10  21 3778.22 852.015   1
  -8  10 -20-1649.38 1374.50   1
  10  -2 -20 1573.41 1288.19   1
 -10   8 -20 340.005 1162.74   1
  -2  10  20 49.8955 782.881   1
   8 -10  20-368.213 971.174   1
  10  -8  20 681.088 733.939   1
  -8  10 -19 1680.06 1436.20   1
 -10   8 -19 74.0406 1457.83   1
  10  -2 -19 2393.78 1015.40   1
   8 -10  19 79.3455 967.176   1
  -2  10  19 52.2887 798.521   1
  10  -8  19-583.423 761.520   1
  -8  10 -18-1686.82 1389.74   1
 -10   8 -18-1468.61 1794.06   1
  10  -2 -18-202.499 1031.86   1
   8 -10  18 468.473 965.059   1
  -2  10  18 290.100 832.914   1
  10  -8  18 276.332 824.878   1
  -8  10 -17 734.094 1362.02   1
 -10   8 -17-1044.28 1855.36   1
   8 -10  17 2523.32 930.582   1
  -2  10  17 2446.98 857.724   1
  10  -8  17 2363.33 997.833   1
  10  -8  16 2780.58 1024.32   1
  -8  10 -16 1775.52 1182.13   1
 -10   8 -16 3749.99 1912.13   1
  -2  10  16 1725.48 894.753   1
   8 -10  16 1987.25 941.945   1
  -8  10 -15 15730.6 1278.96   1
  -2  10  15 14570.6 1199.93   1
   8 -10  15 15983.8 1225.20   1
  10  -8  15 13191.2 1290.94   1
  -8  10 -14-1247.34 944.594   1
  10  -8  14 235.166 991.765   1
 -10   8 -14 2697.66 1890.17   1
  -2  10  14-872.636 912.219   1
   8 -10  14 1118.67 980.274   1
  -8  10 -13 1176.69 902.781   1
  10  -8  13 4424.44 1038.96   1
 -10   8 -13 371.174 1980.93   1
  -2  10  13 3938.02 1077.81   1
   8 -10  13 2572.29 1043.70   1
 -10   8 -12 34065.3 2601.82   1
   8 -10  12 34914.9 1993.45   1
  -2  10  12 37265.3 2101.46   1
  -8  10 -12 33016.7 1940.46   1
  10  -8  12 34156.4 1972.33   1
  10  -8  11 252.555 952.667   1
  -8  10 -11 375.429 969.640   1
 -10   8 -11 305.821 1740.94   1
  -2  10  11-1454.61 1304.36   1
   8 -10  11 723.739 958.474   1
  10  -8  10 6507.45 1040.97   1
  -8  10 -10 7790.97 1128.19   1
 -10   8 -10 7095.94 1539.83   1
  -2  10  10 4927.05 1392.64   1
   8 -10  10 6590.91 1066.63   1
 -10   8  -9 23449.1 1908.45   1
  -2  10   9 21986.9 1865.46   1
   8 -10   9 23213.1 1577.93   1
  10  -8   9 26093.4 1578.00   1
  -8  10  -9 24254.1 1656.78   1
  -8  10  -8 1438.94 1089.56   1
  10  -8   8 3156.39 1023.63   1
 -10   8  -8 1373.75 1219.64   1
  -2  10   8 3422.11 1322.92   1
   8 -10   8 1281.78 876.753   1
  -8  10  -7 1112.51 1060.56   1
  10  -8   7 2423.69 1046.99   1
 -10   8  -7 2575.82 1286.73   1
  -2  10   7 2641.41 1374.69   1
   8 -10   7 2636.54 891.025   1
  -8  10  -6 3744.72 992.025   1
  10  -8   6 3412.94 1199.77   1
 -10   8  -6 4165.14 1183.61   1
  -2  10   6 7163.72 1344.17   1
   8 -10   6 3943.64 883.086   1
  -8  10  -5-99.2741 964.370   1
  10  -8   5 233.663 1190.06   1
 -10   8  -5 238.939 1147.83   1
   8 -10   5 342.359 807.792   1
  -8  10  -4 5560.99 1070.91   1
  10  -8   4 5973.87 1330.31   1
 -10   8  -4 5805.05 1235.30   1
   8 -10   4 7016.68 850.656   1
  10  -8   3 92158.6 4987.02   1
  -2  10   3 101735. 4963.15   1
   8 -10   3 101328. 4803.68   1
  -8  10  -3 94812.9 4876.74   1
  10  -8   2 3822.66 1332.69   1
  -8  10  -2 4862.71 1056.42   1
 -10   8  -2 5684.03 1286.33   1
  -2  10   2 7153.30 1303.07   1
   8 -10   2 5177.84 796.027   1
  10  -8   1 2335.82 1309.82   1
  -8  10  -1 1856.52 1056.23   1
 -10   8  -1 515.864 1238.03   1
   8 -10   1 1733.03 804.135   1
  10  -8   0 292638. 13823.7   1
  -2  10   0 292768. 13819.6   1
   8 -10   0 283068. 13731.6   1
  -8  10   0 286210. 13768.1   1
  10  -8  -1 2674.72 1308.55   1
  -8  10   1 2388.75 1040.88   1
 -10   8   1 967.690 1133.26   1
  -2  10  -1 3316.30 1414.21   1
   8 -10  -1 1329.16 739.671   1
  -8  10   2 4422.52 1013.87   1
  10  -8  -2 6097.27 1336.26   1
 -10   8   2 3271.23 1144.20   1
  -2  10  -2 3759.99 1377.25   1
   8 -10  -2 3347.53 799.838   1
  10  -8  -3 87441.3 4181.55   1
 -10   8   3 83219.6 4098.27   1
  -2  10  -3 74400.4 4185.10   1
   8 -10  -3 78505.0 3975.16   1
  -8  10   3 82547.7 4051.64   1
  -8  10   4 5850.38 980.839   1
  10  -8  -4 5055.35 1287.31   1
 -10   8   4 6074.58 1212.44   1
  -2  10  -4 7902.49 1514.99   1
   8 -10  -4 6117.02 811.801   1
  -8  10   5-1414.56 893.804   1
  10  -8  -5 1267.88 1316.00   1
 -10   8   5-218.228 1113.01   1
  -2  10  -5 845.394 1443.01   1
   8 -10  -5-96.5102 749.912   1
  -8  10   6 5405.50 1018.60   1
  10  -8  -6 4765.22 1290.51   1
 -10   8   6 5419.07 1247.96   1
  -2  10  -6 5498.67 1427.85   1
   8 -10  -6 4282.56 889.187   1
  10  -8  -7 872.959 1170.32   1
  -8  10   7 1142.42 991.319   1
 -10   8   7 139.194 1450.21   1
  -2  10  -7 2807.88 1296.62   1
   8 -10  -7 2304.13 836.441   1
  -8  10   8 2105.17 990.476   1
  10  -8  -8 991.030 1029.01   1
 -10   8   8 3025.72 1680.84   1
  -2  10  -8 1057.75 1293.57   1
   8 -10  -8 1024.10 886.060   1
  10  -8  -9 28223.4 1728.93   1
 -10   8   9 31217.3 2395.33   1
   8 -10  -9 28231.7 1711.98   1
  -2  10  -9 30438.6 1926.88   1
  -8  10   9 31334.5 1765.56   1
  10  -8 -10 6505.94 937.561   1
  -8  10  10 6879.22 993.291   1
 -10   8  10 4746.79 1938.16   1
  -2  10 -10 8222.62 1214.83   1
   8 -10 -10 8391.83 1030.19   1
  -8  10  11 380.708 839.163   1
  10  -8 -11-375.431 827.400   1
 -10   8  11-896.961 1698.93   1
  -2  10 -11 530.760 1106.84   1
   8 -10 -11 976.702 958.419   1
 -10   8  12 36204.0 2466.81   1
  -2  10 -12 35559.6 1990.53   1
   8 -10 -12 34304.2 1906.71   1
  10  -8 -12 33177.8 1863.88   1
  -8  10  12 32394.4 1842.18   1
  -8  10  13 3662.56 845.195   1
  10  -8 -13 4987.62 893.589   1
  10  -2  13 3019.84 1304.09   1
 -10   8  13 5781.82 1782.90   1
  -2  10 -13 4874.34 1018.74   1
   8 -10 -13 2703.03 875.848   1
  10  -8 -14 624.993 847.067   1
  -8  10  14 1070.40 983.725   1
  10  -2  14-445.810 1097.30   1
 -10   8  14-70.1750 1572.47   1
  -2  10 -14-640.236 898.443   1
   8 -10 -14 719.712 828.320   1
  -8  10  15 9804.56 1352.32   1
 -10   8  15 12874.5 1250.57   1
  10  -2  15 10128.9 1379.70   1
   8 -10 -15 11910.7 1051.12   1
  -2  10 -15 10712.6 1081.52   1
  10  -8 -15 13793.2 1071.96   1
  -8  10  16 2778.64 1224.68   1
 -10   8  16 2362.36 1082.14   1
  10  -2  16 1720.13 1689.50   1
   8 -10 -16 2004.82 805.014   1
  -2  10 -16 3145.33 915.223   1
  10  -8 -16 2345.42 913.646   1
  -8  10  17 1390.09 1207.87   1
  10  -2  17 1741.93 1725.61   1
  -2  10 -17 2625.55 863.792   1
   8 -10 -17 2092.72 798.142   1
  10  -8 -17 1718.80 783.582   1
  -8  10  18 237.386 1065.48   1
  10  -2  18-974.507 1515.73   1
   2   8 -18 1405.56 1022.02   1
   8 -10 -18-310.846 828.352   1
  10  -8 -18-90.8204 647.262   1
  -2  10 -18-617.751 832.043   1
  10  -2  19-437.540 1606.58   1
  -8  10  19 2042.19 958.904   1
   8 -10 -19 573.658 829.106   1
   2   8 -19 1485.54 1074.68   1
  10  -8 -19 1177.13 618.753   1
  -2  10 -19 479.011 876.111   1
  -8  10  20-874.927 1062.51   1
  10  -2  20 129.122 1433.91   1
   8 -10 -20 408.929 922.896   1
   2   8 -20-1727.25 977.056   1
  -2  10 -20-1829.26 838.564   1
  10  -8 -20-631.805 649.871   1
  10  -2  21 5104.71 1104.88   1
  -8  10  21 4823.02 1452.93   1
   8 -10 -21 4146.45 932.868   1
   2   8 -21 3466.15 849.740   1
  10  -8 -21 4982.63 732.618   1
  -2  10 -21 4390.53 855.670   1
  10  -2  22 2734.97 1052.40   1
  -8  10  22 2604.14 1371.39   1
   2   8 -22 1590.11 794.358   1
  10  -8 -22 2282.89 757.481   1
  -2  10 -22 1220.08 764.407   1
  10  -2  23 904.885 1183.04   1
  -8  10  23 1621.43 1157.37   1
   8   2  23 507.020 933.445   1
   2   8 -23 628.469 747.231   1
  10  -8 -23 353.068 652.261   1
  -2  10 -23 1807.10 685.704   1
  10  -2  24 115.804 1305.15   1
   8   2  24 2076.41 1416.29   1
  10  -8 -24 1111.62 660.853   1
   2   8 -24-758.983 752.055   1
  -2  10 -24 1805.48 680.675   1
  10  -1 -24-945.525 1497.44   1
  -9  10 -24-3034.49 1901.15   1
   1   9  24 838.552 863.346   1
   9 -10  24 669.728 1124.95   1
  -1  10  24 684.307 845.328   1
  10  -9  24-549.900 986.748   1
  -9  10 -23 2642.74 1884.27   1
  10  -1 -23 1214.39 1350.40   1
 -10   9 -23 36.5421 1215.54   1
  -1  10  23-7.13061 812.132   1
   1   9  23-127.827 895.579   1
   9 -10  23 1503.91 1071.25   1
  10  -9  23 2536.80 1053.07   1
  -9  10 -22 1125.98 1682.71   1
 -10   9 -22 478.513 1550.13   1
  10  -1 -22 685.209 975.211   1
   1   9  22 1700.54 1110.32   1
   9 -10  22 971.101 1023.83   1
  -1  10  22-382.625 835.855   1
  10  -9  22-761.708 1029.00   1
  -9  10 -21 1945.73 1374.49   1
 -10   9 -21 375.921 2005.76   1
   9 -10  21 2321.23 1035.01   1
  -1  10  21 3580.61 863.974   1
   1   9  21 473.668 1155.65   1
  10  -9  21 2695.94 970.665   1
  -9  10 -20-1732.44 1189.81   1
 -10   9 -20-453.461 1907.29   1
   9 -10  20 376.624 974.803   1
  -1  10  20 748.236 859.414   1
  10  -9  20 707.772 898.840   1
 -10   9 -19-1244.60 1815.76   1
  -9  10 -19 1184.71 1244.43   1
  -1  10  19-722.770 908.839   1
   9 -10  19-216.122 944.119   1
  10  -9  19 803.675 832.486   1
  -9  10 -18 5423.10 1400.83   1
 -10   9 -18 5194.27 1928.13   1
  -1  10  18 5263.04 974.165   1
   9 -10  18 7051.23 1049.23   1
  10  -9  18 5645.00 875.140   1
  -9  10 -17 2200.84 1442.74   1
 -10   9 -17 898.103 1881.70   1
  -1  10  17 2130.46 1027.81   1
  10  -9  17 1876.29 758.640   1
   9 -10  17 1541.37 979.922   1
  -9  10 -16 1377.76 1489.58   1
 -10   9 -16 16.1970 1648.40   1
  -1  10  16 355.161 1152.19   1
   9 -10  16 898.562 941.021   1
  10  -9  16 1076.75 788.080   1
  -9  10 -15 3787.95 1470.86   1
 -10   9 -15 3393.90 1422.27   1
  -1  10  15 3715.70 1247.18   1
   9 -10  15 4238.82 982.610   1
  10  -9  15 5317.31 926.235   1
  -9  10 -14-1942.96 1412.69   1
 -10   9 -14 64.0435 1284.47   1
  -1  10  14 506.123 1255.98   1
   9 -10  14-297.327 899.523   1
  10  -9  14-857.723 1021.66   1
  -9  10 -13 342.710 1439.30   1
 -10   9 -13 2620.25 1254.82   1
  -1  10  13 2876.43 1196.97   1
   9 -10  13 2392.97 872.777   1
  10  -9  13-1558.35 1105.73   1
 -10   9 -12-102.039 1349.51   1
  10  -9  12 1975.75 1124.85   1
  -9  10 -12 2675.69 1369.79   1
   9 -10  12 2591.65 897.040   1
 -10   9 -11 4932.91 1376.38   1
  10  -9  11 2659.64 1107.90   1
  -9  10 -11 6365.35 1249.71   1
   9 -10  11 3524.45 914.949   1
 -10   9 -10 1698.15 1402.15   1
  -9  10 -10 814.059 1012.68   1
  10  -9  10 2871.51 1101.57   1
   9 -10  10 1628.85 887.072   1
 -10   9  -9 12416.9 1759.24   1
   9 -10   9 16204.0 1164.15   1
  -9  10  -9 15418.5 1280.66   1
  10  -9   9 16233.2 1341.43   1
 -10   9  -8 1579.01 1513.75   1
  -9  10  -8 514.126 978.640   1
  10  -9   8 953.093 1078.75   1
   9 -10   8 153.912 844.793   1
  10  -9   7-380.344 962.747   1
  -9  10  -7-166.586 901.585   1
 -10   9  -7-1116.66 1433.47   1
   9 -10   7-387.182 789.667   1
 -10   9  -6 68338.5 3908.77   1
  10  -9   6 71190.0 3690.00   1
  -9  10  -6 74187.1 3659.57   1
   9 -10   6 75612.0 3642.95   1
  -9  10  -5 1866.95 874.843   1
  10  -9   5 1954.43 944.586   1
 -10   9  -5-44.3680 1566.37   1
   9 -10   5 715.329 832.810   1
  10  -9   4 1321.12 905.773   1
 -10   9  -4 4220.38 1549.08   1
  -9  10  -4 2616.64 927.199   1
   9 -10   4 846.673 834.464   1
 -10   9  -3 32497.4 2122.21   1
  10  -9   3 28333.2 1722.13   1
   9 -10   3 29419.8 1741.95   1
  -9  10  -3 30646.5 1744.64   1
  10  -9   2 273.949 838.535   1
 -10   9  -2 114.362 1421.90   1
  -9  10  -2 134.714 942.835   1
   9 -10   2-705.971 873.777   1
  10  -9   1 6139.20 927.668   1
 -10   9  -1 6394.32 1542.59   1
  -9  10  -1 7505.75 952.308   1
   9 -10   1 7046.78 1011.60   1
  -9  10   0 1996.22 868.653   1
 -10   9   0-281.432 1364.65   1
  10  -9   0 1560.75 840.415   1
   9 -10   0 2328.43 938.106   1
  10  -9  -1 7687.39 911.770   1
  -9  10   1 7023.80 989.551   1
 -10   9   1 8052.18 1450.28   1
   9 -10  -1 5759.95 962.523   1
  -9  10   2 104.540 874.492   1
  10  -9  -2 348.764 829.935   1
 -10   9   2 237.082 1432.88   1
   9 -10  -2 825.378 808.497   1
 -10   9   3 36985.1 2404.01   1
   9 -10  -3 35709.9 2039.02   1
  10  -9  -3 39844.6 2004.33   1
  -9  10   3 34589.4 2036.13   1
 -10   9   4 1270.62 1425.92   1
  -9  10   4 626.021 826.150   1
  10  -9  -4 2176.60 834.460   1
   9 -10  -4 2589.28 832.067   1
 -10   9   5 1728.03 1429.13   1
  10  -9  -5-65.6229 858.367   1
  -9  10   5 805.895 792.387   1
   9 -10  -5 1635.23 796.513   1
 -10   9   6 76574.0 3773.51   1
  -9  10   6 73204.2 3600.00   1
   9 -10  -6 70720.6 3589.81   1
  10  -9  -6 71311.2 3627.24   1
 -10   9   7-1905.29 1374.64   1
  10  -9  -7-25.4956 877.417   1
  -9  10   7-173.385 888.171   1
   9 -10  -7-233.409 741.825   1
  10  -9  -8 587.377 979.924   1
  -9  10   8 607.891 898.902   1
 -10   9   8 46.5400 1326.42   1
   9 -10  -8 885.924 782.630   1
 -10   9   9 11893.9 1424.64   1
  -9  10   9 11787.4 1167.67   1
  -1  10  -9 10146.5 1539.05   1
  10  -9  -9 12297.9 1179.65   1
   9 -10  -9 10487.8 1007.83   1
  10  -9 -10 1957.90 1007.39   1
  -9  10  10 1561.03 1127.71   1
 -10   9  10 1529.38 1219.96   1
  -1  10 -10 1515.48 1535.02   1
   9 -10 -10 1436.73 795.068   1
  10  -9 -11 5303.72 1035.82   1
  -9  10  11 4361.72 1349.51   1
 -10   9  11 5501.11 1245.67   1
  -1  10 -11 5172.02 1495.82   1
   9 -10 -11 4830.40 877.301   1
  10  -9 -12 2842.10 1011.11   1
  -9  10  12 887.907 1359.99   1
 -10   9  12 677.583 1439.09   1
  -1  10 -12 2044.89 1368.70   1
   9 -10 -12 2080.08 865.165   1
  -9  10  13 1999.43 1312.82   1
 -10   9  13 492.948 1571.43   1
  -1  10 -13 1988.25 1144.04   1
   9 -10 -13 698.498 824.263   1
  10  -9 -13 1191.86 982.387   1
  -9  10  14 820.518 1328.97   1
 -10   9  14 854.880 1661.91   1
  -1  10 -14-164.511 981.646   1
  10  -9 -14-555.149 852.924   1
   9 -10 -14-119.388 832.904   1
  -9  10  15 4930.13 1215.51   1
 -10   9  15 6252.26 1588.13   1
  -1  10 -15 2713.47 990.982   1
   9 -10 -15 3481.04 894.852   1
  10  -9 -15 3690.02 726.108   1
 -10   9  16 531.911 1649.30   1
  -9  10  16 907.548 1088.09   1
  -1  10 -16 1442.96 913.867   1
   1   9 -16 1570.78 1136.58   1
  10  -9 -16 1725.99 671.410   1
   9 -10 -16 2184.71 839.864   1
  -9  10  17 930.061 1045.19   1
  10  -1  17 870.503 1066.98   1
 -10   9  17 1191.28 1574.18   1
   1   9 -17 1747.91 1171.73   1
  -1  10 -17 1513.97 905.791   1
   9 -10 -17 1699.29 808.241   1
  10  -9 -17 2277.99 662.644   1
 -10   9  18 5713.58 1069.82   1
  -9  10  18 8068.81 1277.53   1
  10  -1  18 6097.67 1260.05   1
   1   9 -18 2594.35 1084.16   1
  -1  10 -18 5940.42 935.414   1
   9 -10 -18 5253.19 854.077   1
  10  -9 -18 6133.63 777.998   1
  10  -1  19 835.845 1576.48   1
  -9  10  19 1205.65 1557.76   1
   1   9 -19 567.119 886.504   1
   9 -10 -19-1621.44 752.744   1
  -1  10 -19-764.828 879.337   1
  10  -9 -19 353.017 733.907   1
  -9  10  20-1188.38 1435.26   1
  10  -1  20-1453.91 1609.50   1
   1   9 -20 348.217 854.075   1
   9 -10 -20-216.506 767.550   1
  -1  10 -20-690.157 815.823   1
  10  -9 -20 472.705 771.653   1
   9   1  21-135.786 1046.56   1
  -9  10  21-13.0904 1480.15   1
  10  -1  21 2696.91 1504.89   1
   1   9 -21 1880.78 825.442   1
   9 -10 -21 1930.02 793.490   1
  -1  10 -21 3687.48 824.310   1
  10  -9 -21 1403.47 762.611   1
   9   1  22-1674.37 1119.04   1
  -9  10  22-2201.87 1004.77   1
  10  -1  22 1221.59 1560.19   1
   1   9 -22-304.057 784.634   1
  10  -9 -22 253.707 725.032   1
   9 -10 -22 865.810 874.135   1
  -1  10 -22 817.950 855.154   1
   9   1  23 1179.87 1533.64   1
  10  -1  23 1240.78 1143.89   1
  10  -9 -23 1092.35 694.113   1
   1   9 -23-235.763 800.679   1
   9 -10 -23 1477.30 899.938   1
  -1  10 -23 426.691 820.723   1
  10  -1  24 1009.64 1051.84   1
   9   1  24 68.8695 1440.82   1
  10  -9 -24-301.381 689.582   1
   1   9 -24-784.162 762.175   1
  -1  10 -24 1209.44 780.936   1
  10 -10  24 188.944 1078.39   1
   0  10  24 1843.65 885.674   1
 -10  10 -23-1138.06 2042.56   1
   0  10  23-522.576 894.752   1
  10 -10  23 856.108 1052.62   1
   0  10  22 1399.78 927.863   1
  10 -10  22 1647.78 997.301   1
 -10  10 -21-2072.23 1968.37   1
   0  10  21-34.9885 947.459   1
  10 -10  21 980.731 1063.74   1
 -10  10 -20 154.618 1805.85   1
   0  10  20 1077.29 1131.34   1
  10 -10  20-85.9435 1023.90   1
 -10  10 -19 901.452 1479.34   1
   0  10  19-454.634 1177.18   1
  10 -10  19 244.228 940.728   1
 -10  10 -18 720.249 1250.78   1
   0  10  18 3135.05 1169.59   1
  10 -10  18 1787.58 946.862   1
 -10  10 -17-1525.89 1235.40   1
  10 -10  17-2045.81 908.657   1
 -10  10 -16 4796.17 1380.09   1
  10 -10  16 4166.32 867.772   1
 -10  10 -15 636.658 1336.63   1
  10 -10  15-326.278 795.897   1
 -10  10 -14 2033.62 1514.68   1
  10 -10  14 1912.90 804.698   1
 -10  10 -13 1109.99 1577.80   1
  10 -10  13-541.161 794.078   1
 -10  10 -12-998.561 1649.66   1
  10 -10  12 300.183 871.753   1
 -10  10 -11-1527.55 1599.28   1
  10 -10  11-1554.86 980.977   1
 -10  10 -10 11997.3 1809.78   1
  10 -10  10 9476.56 1245.64   1
 -10  10  -9-225.167 1602.09   1
  10 -10   9-199.291 1165.74   1
 -10  10  -8 8868.23 1693.08   1
  10 -10   8 8447.25 1312.26   1
 -10  10  -7-14.4372 1534.91   1
  10 -10   7 45.3093 1111.22   1
 -10  10  -6 40649.5 2535.42   1
  10 -10   6 42461.7 2347.22   1
 -10  10  -5 1050.69 1326.00   1
  10 -10   5-1169.51 1071.56   1
 -10  10  -4 11001.7 1333.10   1
  10 -10   4 12212.6 1210.74   1
 -10  10  -3 1185.57 1199.54   1
  10 -10   3 2568.81 1096.34   1
 -10  10  -2 8511.27 1220.27   1
  10 -10   2 12747.7 1212.06   1
 -10  10  -1-665.803 1080.61   1
  10 -10   1 427.554 1064.46   1
 -10  10   0 12819.5 1268.60   1
  10 -10   0 12490.6 1253.68   1
 -10  10   1-191.847 1073.77   1
  10 -10  -1-442.692 1042.57   1
 -10  10   2 13378.2 1354.95   1
  10 -10  -2 12863.0 1221.24   1
 -10  10   3 1693.47 1220.48   1
  10 -10  -3 465.623 1050.82   1
 -10  10   4 13638.4 1411.75   1
  10 -10  -4 13317.4 1237.98   1
 -10  10   5-198.327 1299.10   1
  10 -10  -5 1325.84 1004.88   1
 -10  10   6 44893.0 2682.89   1
  10 -10  -6 44725.5 2473.14   1
 -10  10   7 1190.43 1406.55   1
  10 -10  -7 942.256 1028.61   1
 -10  10   8 7986.86 1577.43   1
  10 -10  -8 7787.67 1166.01   1
 -10  10   9 1068.93 1533.48   1
  10 -10  -9 625.199 1032.23   1
 -10  10  10 9652.38 1637.96   1
  10 -10 -10 12658.4 1140.35   1
 -10  10  11-992.792 1432.63   1
  10 -10 -11-247.035 851.577   1
 -10  10  12 1467.21 1302.66   1
  10 -10 -12 370.603 784.464   1
 -10  10  13-306.570 1153.16   1
   0  10 -13-435.928 1281.05   1
  10 -10 -13-118.900 709.039   1
 -10  10  14 2203.27 1112.95   1
   0  10 -14 902.213 1308.54   1
  10 -10 -14 1542.34 719.626   1
 -10  10  15-157.593 1173.28   1
   0  10 -15 86.3683 1226.91   1
  10 -10 -15-376.242 748.104   1
 -10  10  16 4682.52 1425.03   1
   0  10 -16 5141.49 1221.16   1
  10 -10 -16 5139.56 850.561   1
 -10  10  17-1059.59 1610.74   1
   0  10 -17 87.8772 962.518   1
  10 -10 -17-1007.85 788.532   1
 -10  10  18 3839.22 1542.47   1
   0  10 -18 2472.22 919.739   1
  10 -10 -18 2944.72 853.478   1
 -10  10  19-1859.04 1621.39   1
   0  10 -19 381.947 886.376   1
  10 -10 -19-529.181 818.966   1
  10   0  20 1013.67 1014.47   1
  10 -10 -20-163.239 794.523   1
   0  10 -20 1621.48 863.400   1
  10   0  21 1711.83 1415.07   1
 -10  10  21 161.894 968.415   1
   0  10 -21 416.887 865.121   1
  10 -10 -21 210.980 804.912   1
  10   0  22 529.132 1617.51   1
  10 -10 -22 2034.18 761.154   1
   0  10 -22 2882.62 843.200   1
  10   0  23 29.8972 1494.87   1
  10 -10 -23 373.230 759.641   1
   0  10 -23-98.3252 810.822   1
  10   0  24-1556.52 1567.79   1
  10 -10 -24 917.775 786.016   1
   0  10 -24-1622.37 839.125   1
  11  -5 -24-163.306 720.422   1
  -5  11  24-343.099 789.838   1
  -6  11 -24-1308.61 1207.03   1
  11  -6  24 1741.50 1047.33   1
  11  -5 -23 688.414 741.767   1
  -6  11 -23 514.801 936.661   1
  -5  11  23 1405.89 728.465   1
  11  -6  23-609.311 1027.37   1
  11  -5 -22 447.301 1062.42   1
  11  -6  22-436.758 990.794   1
  -6  11 -22-259.379 880.892   1
  -5  11  22 721.676 818.190   1
  -6  11 -21 2510.09 921.202   1
  -5  11  21 2348.63 881.805   1
  11  -5 -21 3238.15 1199.88   1
  11  -6  21 1630.78 937.935   1
  11  -6  20-872.959 858.570   1
  11  -5 -20-160.440 1184.88   1
  -6  11 -20-936.711 951.063   1
  -5  11  20 667.213 782.183   1
  11  -5 -19-654.662 1105.51   1
  11  -6  19 9.65613 919.179   1
  -6  11 -19-271.080 993.287   1
  -5  11  19-277.031 655.168   1
  11  -6  18-530.983 1115.94   1
  -6  11 -18 1495.28 1005.63   1
  11  -5 -18 1284.46 990.807   1
   6 -11  18 2457.39 1466.50   1
  -5  11  18 842.299 641.964   1
  11  -6  17 1719.47 1358.84   1
  11  -5 -17 933.337 1012.71   1
   6 -11  17 3194.75 1425.14   1
  -5  11  17 52.3980 688.163   1
  -6  11 -17 2531.78 968.997   1
  11  -6  16 1532.00 1374.88   1
  11  -5 -16 2813.59 1207.04   1
   6 -11  16 1689.02 1344.54   1
  -6  11 -16 1623.91 847.739   1
  -5  11  16 288.238 741.912   1
  11  -6  15 6478.46 1475.24   1
  11  -5 -15 5877.58 1513.97   1
   6 -11  15 6034.00 1258.40   1
  -5  11  15 7041.76 866.285   1
  -6  11 -15 6382.19 884.860   1
  11  -6  14-404.408 1404.29   1
  11  -5 -14 2632.67 1646.95   1
   6 -11  14 570.610 1094.14   1
  -6  11 -14 2009.59 774.472   1
  -5  11  14 548.359 815.592   1
  11  -6  13 254.007 1341.78   1
  11  -5 -13 1847.88 1657.17   1
   6 -11  13 2347.93 1123.60   1
  -5  11  13 622.799 895.954   1
  -6  11 -13 2001.27 785.295   1
  11  -6  12 2364.32 1342.94   1
  11  -5 -12 5470.45 1763.35   1
   6 -11  12 3739.35 1165.76   1
  -6  11 -12 2055.85 872.116   1
  -5  11  12 2855.54 980.481   1
  11  -6  11 2149.62 1355.02   1
  11  -5 -11 2188.68 1811.59   1
   6 -11  11 2924.84 1188.13   1
  -5  11  11 2330.74 1008.65   1
  -6  11 -11 1403.52 878.718   1
  11  -5 -10 3558.39 1861.73   1
  11  -6  10 3136.84 1309.59   1
   5 -11 -10 4709.21 1414.46   1
   6 -11  10 5371.56 1156.65   1
  -5  11  10 3056.09 1008.27   1
  -6  11 -10 5029.99 974.452   1
  11  -5  -9 19276.0 2246.57   1
  11  -6   9 22077.6 1640.25   1
 -11   6  -9 20407.5 1758.97   1
   6 -11   9 18380.0 1526.95   1
   5 -11  -9 19531.0 1806.48   1
  -5  11   9 16668.3 1368.46   1
  -6  11  -9 18123.7 1367.13   1
  11  -6   8 1882.81 1414.68   1
 -11   6  -8 815.875 1310.11   1
  11  -5  -8-1811.82 1957.34   1
   6 -11   8 1611.01 997.134   1
   5 -11  -8-1342.79 1351.94   1
  -6  11  -8 737.004 963.317   1
  -5  11   8 164.521 954.606   1
 -11   6  -7 730.142 1280.24   1
  11  -6   7 1393.80 1696.03   1
  11  -5  -7 3726.00 1854.93   1
   6 -11   7 932.648 1063.92   1
  -5  11   7-618.671 977.273   1
   5 -11  -7 2038.72 1307.89   1
  -6  11  -7 1101.60 995.330   1
  11  -6   6 1447.02 1729.32   1
 -11   6  -6 3527.10 1284.96   1
  11  -5  -6 3598.62 1861.48   1
   5 -11  -6 4738.32 1364.65   1
   6 -11   6 4034.04 1010.57   1
  -5  11   6 2888.82 1006.79   1
  -6  11  -6 3505.61 956.198   1
 -11   6  -5-1585.80 1322.48   1
  11  -5  -5 1504.93 1679.86   1
  11  -6   5 681.048 1927.21   1
   6 -11   5 603.293 940.305   1
   5 -11  -5 983.993 1243.72   1
  -5  11   5 1209.65 958.072   1
  -6  11  -5 949.146 936.605   1
 -11   6  -4 2135.22 1240.92   1
  11  -6   4 877.591 1773.11   1
  11  -5  -4 6078.60 1576.21   1
   6 -11   4 3710.57 1040.94   1
   5 -11  -4 3691.57 1177.72   1
  -5  11   4 3765.10 952.898   1
  -6  11  -4 2561.04 959.033   1
  11  -6   3 67960.1 4126.55   1
  11  -5  -3 76643.0 3931.04   1
 -11   6  -3 75748.8 3853.63   1
  -6  11  -3 74549.8 3756.93   1
  -5  11   3 72289.5 3759.80   1
   5 -11  -3 78548.1 3811.61   1
   6 -11   3 73234.6 3754.77   1
  11  -6   2 4291.83 1924.29   1
  11  -5  -2 4457.11 1463.33   1
 -11   6  -2 4096.13 1241.32   1
   6 -11   2 4808.53 1000.08   1
  -5  11   2 4696.30 953.292   1
   5 -11  -2 5549.75 1131.18   1
  -6  11  -2 4376.87 1021.83   1
  11  -5  -1 1498.95 1503.68   1
 -11   6  -1 1614.92 1238.11   1
  11  -6   1 1946.63 1793.71   1
   5 -11  -1 1405.49 1008.66   1
  -5  11   1 1485.91 948.028   1
   6 -11   1 951.357 988.388   1
  -6  11  -1 1241.27 993.152   1
 -11   6   0 3427.06 1290.58   1
  11  -5   0 4250.29 1647.13   1
  11  -6   0 5991.00 1772.77   1
   5 -11   0 2304.35 1064.72   1
  -5  11   0 2011.09 1003.68   1
   6 -11   0 3174.62 974.492   1
  -6  11   0 2178.57 1020.73   1
  11  -5   1 2438.11 1620.67   1
 -11   6   1 1737.86 1231.81   1
  11  -6  -1 1342.72 1732.58   1
  -5  11  -1 896.471 943.503   1
   6 -11  -1 1795.18 1003.86   1
   5 -11   1 615.809 1033.11   1
  -6  11   1 1886.09 967.480   1
  11  -5   2 5198.99 1953.13   1
 -11   6   2 3798.36 1256.64   1
  11  -6  -2 6520.11 1773.90   1
  -5  11  -2 6261.01 1067.27   1
   6 -11  -2 6453.19 1009.53   1
   5 -11   2 5026.49 1093.93   1
  -6  11   2 6147.68 1049.02   1
  11  -6  -3 62006.8 3269.47   1
  11  -5   3 48738.2 3432.04   1
 -11   6   3 53634.7 2982.96   1
  -6  11   3 56393.6 2880.51   1
  -5  11  -3 54168.4 2854.02   1
   5 -11   3 53274.4 2896.55   1
   6 -11  -3 54799.2 2842.53   1
  11  -5   4 1476.88 2064.39   1
  11  -6  -4 4743.26 1851.25   1
 -11   6   4 2180.25 1282.67   1
   5 -11   4 2634.38 1117.22   1
  -5  11  -4 3812.55 985.883   1
   6 -11  -4 2692.12 977.323   1
  -6  11   4 2749.07 992.799   1
  11  -6  -5 1894.49 1704.32   1
  11  -5   5-1276.32 1972.93   1
   5 -11   5 1734.55 1046.88   1
   6 -11  -5 1766.17 1043.19   1
  -5  11  -5-75.7880 955.502   1
  -6  11   5-487.382 920.813   1
  11  -6  -6 6711.75 1915.30   1
  11  -5   6 2260.78 1952.33   1
   5 -11   6 3054.47 1168.45   1
   6 -11  -6 3980.59 971.038   1
  -5  11  -6 3417.71 1022.19   1
  -6  11   6 3375.87 968.089   1
  11  -6  -7 591.635 1896.69   1
  11  -5   7-109.900 2043.06   1
   6 -11  -7 663.919 1062.77   1
   5 -11   7-352.146 1194.05   1
  -5  11  -7-166.835 928.430   1
  -6  11   7-769.478 915.136   1
  11  -6  -8 2326.06 1894.51   1
  11  -5   8 352.421 2013.38   1
   6 -11  -8 130.915 1107.37   1
   5 -11   8 1431.50 1284.89   1
  -6  11   8 257.037 937.053   1
  -5  11  -8 328.943 1056.65   1
  11  -6  -9 22570.1 2167.35   1
  11  -5   9 24365.4 2443.95   1
   6 -11  -9 27151.7 1723.38   1
   5 -11   9 28072.6 1916.31   1
  -6  11   9 24784.5 1581.69   1
  -5  11  -9 25377.4 1709.69   1
  11  -6 -10 3173.24 1625.87   1
  11  -5  10 3531.69 2018.76   1
   6 -11 -10 2699.25 1133.32   1
   5 -11  10 4199.44 1382.95   1
  -5  11 -10 2984.91 1142.17   1
  -6  11  10 2539.65 914.318   1
  11  -6 -11 1825.22 1418.73   1
  11  -5  11 1684.06 1968.11   1
   6 -11 -11 1220.68 1165.49   1
   5 -11  11 2012.49 1439.71   1
  -6  11  11 1668.82 888.482   1
  -5  11 -11 1623.08 1063.73   1
  11  -5  12 1961.94 1717.25   1
  11  -6 -12 1607.55 1230.53   1
   6 -11 -12 4035.47 1293.06   1
   5 -11  12 2889.49 1521.75   1
  -6  11  12 1477.43 785.626   1
  -5  11 -12 2304.45 973.053   1
  11  -6 -13 1201.81 1070.31   1
  11  -5  13 1383.40 1368.67   1
   6 -11 -13 246.202 1300.51   1
   5 -11  13 1289.65 1466.33   1
  -5  11 -13 1314.00 923.822   1
  -6  11  13 616.131 736.864   1
  11  -5  14 730.676 1135.24   1
  11  -6 -14 2537.89 1085.81   1
   6 -11 -14 1023.59 1170.24   1
   5 -11  14 912.180 1404.50   1
  -6  11  14 1832.75 709.016   1
  -5  11 -14 1725.45 875.534   1
  11  -6 -15 5027.53 1163.85   1
  11  -5  15 7177.38 1217.87   1
  -5  11 -15 4601.50 919.986   1
  -6  11  15 7185.14 763.545   1
  11  -5  16 1696.93 1185.33   1
  11  -6 -16 3729.12 1157.47   1
  -5  11 -16 1061.01 771.890   1
  -6  11  16 1636.94 705.132   1
  11  -5  17 3465.86 1363.24   1
  11  -6 -17 2297.59 1257.14   1
  -5  11 -17 1782.28 715.213   1
  -6  11  17 1307.87 847.506   1
  11  -6 -18 917.299 1204.74   1
  11  -5  18 1566.18 1377.71   1
  -5  11 -18 415.186 749.182   1
  -6  11  18 1972.95 870.044   1
  11  -6 -19 2598.51 1123.63   1
  -6  11  19 932.393 843.656   1
  11  -5  19-946.007 1347.32   1
  -5  11 -19 419.840 810.607   1
  11  -5  20-1475.40 1303.88   1
  11  -6 -20-297.849 871.337   1
  -6  11  20 1309.27 780.664   1
  -5  11 -20-758.724 984.895   1
  -6  11  21 2198.37 745.680   1
  -5  11 -21 4249.15 1043.86   1
  11  -6 -21 1970.74 719.061   1
  11  -5  21 3222.89 1034.79   1
  11  -6 -22 798.484 782.477   1
  11  -5  22 1642.60 887.525   1
  -6  11  22-618.052 875.317   1
  -5  11 -22 20.4031 959.673   1
  11  -5  23-334.660 865.318   1
  -5  11 -23-9.66836 933.383   1
  11  -6 -23 1934.77 825.775   1
  -6  11  23 826.616 1136.78   1
  -5  11 -24 1175.09 841.821   1
  -6  11  24-736.960 1114.64   1
  11  -5  24 176.431 946.205   1
  11  -6 -24-970.188 780.286   1
  -7  11 -24-2599.16 1539.97   1
  11  -4 -24 1562.42 1144.80   1
  -4  11  24-1400.56 843.430   1
  11  -7  24 961.880 795.106   1
  -7  11 -23-2268.59 1430.38   1
  11  -4 -23-2816.85 1219.53   1
  11  -7  23 644.972 828.964   1
  -4  11  23 654.138 867.655   1
  -7  11 -22 4418.61 1321.96   1
  11  -4 -22 3740.28 1103.54   1
   7 -11  22 6425.08 1467.89   1
  11  -7  22 2515.38 1120.15   1
  -4  11  22 3419.19 734.779   1
  -7  11 -21 1910.48 1072.53   1
  11  -7  21-54.7713 1069.07   1
  11  -4 -21-390.917 989.808   1
  -4  11  21 2690.89 668.179   1
  11  -7  20 1071.67 1006.16   1
  -7  11 -20-688.048 878.132   1
  11  -4 -20 318.520 1047.54   1
   7 -11  20 1511.97 1392.20   1
  -4  11  20 504.960 693.228   1
  11  -7  19 1148.09 968.510   1
  -7  11 -19-292.752 874.607   1
  11  -4 -19 3831.32 1426.43   1
   7 -11  19 1245.16 1211.08   1
  -4  11  19 630.232 761.740   1
  11  -4 -18 14175.7 1778.78   1
   7 -11  18 14739.5 1363.99   1
  -4  11  18 13869.6 1106.12   1
  -7  11 -18 16941.6 1225.43   1
  11  -7  18 14097.2 1179.49   1
  11  -7  17 1757.36 896.662   1
  -7  11 -17 2173.36 982.924   1
  11  -4 -17-777.547 1496.44   1
   7 -11  17-470.574 1114.73   1
  -4  11  17 580.891 852.020   1
  -7  11 -16 3250.31 1053.92   1
  11  -7  16 5749.75 1031.84   1
  11  -4 -16 1810.11 1594.85   1
   7 -11  16 4470.43 1124.76   1
  -4  11  16 6071.75 929.022   1
  -7  11 -15 2963.33 1047.91   1
  11  -7  15 4685.23 1159.17   1
 -11   7 -15 3568.31 1343.84   1
  11  -4 -15 5187.52 1656.68   1
   7 -11  15 3532.66 1063.96   1
  -4  11  15 4031.12 857.808   1
  11  -7  14 1475.38 1297.30   1
  11  -4 -14-1642.09 1593.29   1
 -11   7 -14 970.886 1240.23   1
  -4  11  14-818.904 853.132   1
   7 -11  14 609.792 1007.43   1
  -7  11 -14-1498.93 1089.72   1
  11  -7  13 1637.01 1470.30   1
 -11   7 -13 3739.37 1368.03   1
  11  -4 -13 1630.33 1389.10   1
  -4  11  13 1659.37 919.109   1
   7 -11  13 2433.32 1059.41   1
  -7  11 -13 2376.64 1049.46   1
  11  -7  12 3405.33 1560.95   1
 -11   7 -12 3378.98 1603.39   1
  11  -4 -12 1171.71 1244.31   1
  -4  11  12 2010.12 963.554   1
   7 -11  12-513.035 1073.16   1
  -7  11 -12 2035.89 995.969   1
  11  -7  11-1711.34 1659.90   1
  11  -4 -11 2868.64 1248.42   1
 -11   7 -11 3371.14 1946.27   1
   7 -11  11 949.062 1059.44   1
  -4  11  11 1589.41 990.000   1
  -7  11 -11 1118.99 893.302   1
  11  -7  10 9213.10 1729.68   1
 -11   7 -10 9625.54 2008.90   1
  11  -4 -10 7030.42 1376.67   1
   7 -11  10 7412.91 1198.59   1
  -4  11  10 7867.08 1127.71   1
  -7  11 -10 9415.88 952.228   1
  11  -7   9 21216.6 1865.84   1
 -11   7  -9 19274.2 2535.30   1
  11  -4  -9 19536.5 1689.51   1
   7 -11   9 19230.8 1435.16   1
  -4  11   9 20407.9 1488.48   1
  -7  11  -9 21605.4 1354.46   1
  11  -7   8 431.703 1484.63   1
 -11   7  -8 740.412 2211.53   1
  -4  11   8 425.939 1031.27   1
   7 -11   8 214.878 1081.42   1
  -7  11  -8 566.314 850.921   1
  11  -7   7 815.185 1371.73   1
 -11   7  -7 970.540 2203.05   1
   7 -11   7 2199.63 1052.68   1
  -4  11   7 1562.03 977.103   1
  -7  11  -7 3087.62 807.043   1
 -11   7  -6 130899. 6478.40   1
  11  -7   6 128938. 6221.88   1
  -4  11   6 125620. 6119.56   1
   7 -11   6 119986. 6122.31   1
  -7  11  -6 126431. 6087.56   1
 -11   7  -5 1687.32 1970.04   1
  11  -7   5 961.341 1226.97   1
  -4  11   5 2278.86 1065.08   1
   4 -11  -5 514.545 1244.70   1
   7 -11   5 1636.44 991.858   1
  -7  11  -5 2055.62 863.158   1
  11  -7   4 11049.6 1397.06   1
 -11   7  -4 11024.6 2142.64   1
   7 -11   4 14042.9 1210.11   1
  -4  11   4 16133.3 1270.78   1
  -7  11  -4 13733.2 1133.50   1
  11  -7   3 53649.7 2670.95   1
 -11   7  -3 51102.0 3143.94   1
   4 -11  -3 48695.7 2770.86   1
  -4  11   3 44933.3 2606.63   1
   7 -11   3 45831.4 2556.42   1
  -7  11  -3 47075.9 2497.71   1
  11  -7   2 5122.26 1213.93   1
 -11   7  -2 5151.60 1857.67   1
  -4  11   2 4851.78 1094.64   1
   4 -11  -2 5141.47 1474.23   1
   7 -11   2 5432.57 985.262   1
  -7  11  -2 6867.87 883.846   1
  11  -7   1 8155.92 1324.13   1
 -11   7  -1 7164.76 1986.59   1
  -4  11   1 10560.2 1193.22   1
   7 -11   1 10991.5 1047.25   1
   4 -11  -1 10581.3 1508.78   1
  -7  11  -1 9882.45 1004.53   1
  11  -7   0 15062.4 1475.76   1
 -11   7   0 14270.9 2161.34   1
   7 -11   0 17731.6 1303.80   1
  -4  11   0 17077.9 1398.65   1
   4 -11   0 20058.7 1719.39   1
  -7  11   0 17805.9 1249.04   1
  11  -7  -1 10716.7 1304.90   1
 -11   7   1 6894.16 1959.19   1
   4 -11   1 12736.2 1525.91   1
   7 -11  -1 11093.9 1075.59   1
  -4  11  -1 9148.68 1193.48   1
  -7  11   1 9859.37 1019.31   1
 -11   7   2 2438.31 1899.93   1
  11  -7  -2 5341.70 1208.51   1
  -4  11  -2 3747.12 1123.21   1
   4 -11   2 4020.31 1412.43   1
  -7  11   2 3948.25 901.861   1
   7 -11  -2 5693.54 944.239   1
  11  -7  -3 42092.4 2672.82   1
 -11   7   3 47465.7 3168.77   1
  11  -4   3 38678.7 2749.94   1
   4 -11   3 52281.1 2817.07   1
  -4  11  -3 48371.6 2641.80   1
   7 -11  -3 52078.5 2576.37   1
  -7  11   3 53684.1 2534.52   1
  11  -7  -4 11908.0 1387.80   1
 -11   7   4 10018.6 2046.24   1
  11  -4   4 10968.4 1527.05   1
   7 -11  -4 13174.5 1153.35   1
   4 -11   4 15607.2 1590.57   1
  -4  11  -4 14417.4 1296.73   1
  -7  11   4 12293.6 1065.75   1
  11  -4   5 1772.60 1290.12   1
 -11   7   5-210.814 1805.81   1
  11  -7  -5 1505.16 1148.06   1
   7 -11  -5 1238.61 946.740   1
   4 -11   5 2750.10 1569.43   1
  -4  11  -5 2743.64 1072.46   1
  -7  11   5 817.576 787.706   1
  11  -7  -6 126430. 5976.99   1
 -11   7   6 112099. 6217.91   1
  11  -4   6 129088. 6018.95   1
   7 -11  -6 116568. 5932.35   1
  -4  11  -6 121062. 5944.00   1
   4 -11   6 124866. 6071.52   1
  -7  11   6 119991. 5892.16   1
 -11   7   7 1930.87 1640.39   1
  11  -4   7 2450.03 1394.68   1
  11  -7  -7 2249.30 1101.17   1
  -4  11  -7 2615.73 1061.91   1
   4 -11   7 1589.10 1484.43   1
   7 -11  -7 1578.19 1007.31   1
  -7  11   7 595.887 818.142   1
 -11   7   8 309.325 1429.79   1
  11  -7  -8 1753.61 1221.96   1
  11  -4   8 1661.07 1550.59   1
  -4  11  -8 1062.55 1084.31   1
   4 -11   8 2223.10 1534.19   1
   7 -11  -8 362.869 1006.08   1
  -7  11   8 1684.24 744.551   1
  11  -7  -9 17423.9 1627.77   1
 -11   7   9 22224.3 1613.86   1
  11  -4   9 21234.1 2188.88   1
   7 -11  -9 17080.0 1393.81   1
  -4  11  -9 20461.2 1463.31   1
   4 -11   9 25249.3 1738.07   1
  -7  11   9 16677.4 1239.58   1
  11  -7 -10 6845.26 1363.94   1
 -11   7  10 9016.04 1422.01   1
  11  -4  10 7948.29 2139.66   1
  -4  11 -10 10731.5 1196.87   1
   7 -11 -10 9272.22 1128.49   1
  -7  11  10 9132.95 914.038   1
  11  -7 -11 1259.21 1319.88   1
  11  -4  11 691.186 1984.17   1
   7 -11 -11 140.001 993.846   1
  -4  11 -11 2573.67 1075.51   1
  -7  11  11 1020.99 761.189   1
  11  -7 -12 2809.79 1371.91   1
  11  -4  12 687.956 1946.18   1
   7 -11 -12 756.573 1028.55   1
  -4  11 -12 2245.30 981.977   1
  -7  11  12 2152.96 828.520   1
  11  -7 -13 3045.07 1364.23   1
  11  -4  13 1883.62 1786.82   1
   7 -11 -13 1561.01 982.573   1
  -7  11  13 1205.76 887.319   1
  -4  11 -13 2713.63 982.901   1
  11  -7 -14 1692.79 1256.56   1
  11  -4  14 309.736 1807.86   1
   7 -11 -14-477.685 922.407   1
  -7  11  14-73.0276 927.792   1
  -4  11 -14 542.822 967.434   1
  -7  11  15 3340.72 906.254   1
  11  -7 -15 1949.21 1211.50   1
  11  -4  15 3331.60 1739.84   1
   7 -11 -15 3033.04 1022.05   1
  -4  11 -15 3961.33 961.173   1
  -7  11  16 3209.76 922.696   1
  11  -7 -16 6399.18 1154.82   1
  11  -4  16 4598.37 1440.26   1
   7 -11 -16 4888.64 1144.38   1
  -4  11 -16 4025.12 942.815   1
  -7  11  17 342.157 823.056   1
  11  -7 -17 684.291 847.350   1
  11  -4  17 2679.74 1215.70   1
   7 -11 -17 568.420 1107.49   1
  -4  11 -17 1183.04 834.720   1
  11  -4  18 14161.8 1309.36   1
  -4  11 -18 14010.0 1112.25   1
  -7  11  18 12696.6 1034.34   1
  11  -7 -18 13823.9 1009.18   1
  -7  11  19 1221.32 760.390   1
  11  -7 -19 800.623 755.614   1
  -4  11 -19 775.375 747.567   1
  11  -7 -20 164.061 800.365   1
  11  -4  20-548.290 1277.44   1
  -7  11  20 217.533 1011.56   1
  -4  11 -20-473.595 716.181   1
  -7  11  21 1657.62 1205.83   1
  11  -7 -21 1902.46 844.931   1
  11  -4  21 3094.55 1407.65   1
  -4  11 -21 4039.43 764.170   1
  11  -4  22 1733.02 1348.57   1
  -7  11  22 2068.49 1176.62   1
  11  -7 -22 2820.07 822.243   1
  -4  11 -22 2630.79 867.612   1
  11  -4  23 382.747 1158.40   1
  -7  11  23 766.977 1003.79   1
   4   7 -23-793.017 995.988   1
  11  -7 -23-475.825 619.710   1
  -4  11 -23 241.092 1026.50   1
  11  -4  24 482.759 865.148   1
  -4  11 -24-289.774 957.871   1
  -7  11  24 8.70963 1023.26   1
   4   7 -24-575.544 892.993   1
  11  -7 -24-750.083 619.140   1
  11  -3 -24 2063.16 1028.13   1
  -8  11 -24 1206.08 1306.92   1
   8 -11  24 2345.64 1566.25   1
  -3  11  24 1200.27 658.927   1
  11  -8  24 1119.48 916.663   1
  11  -3 -23 3031.88 1084.54   1
   8 -11  23 5596.59 1525.96   1
  -3  11  23 4682.37 721.294   1
  11  -8  23 3558.98 853.540   1
  -8  11 -22-947.650 1515.93   1
  11  -3 -22-3504.86 1460.03   1
   8 -11  22-868.270 1283.76   1
  11  -8  22 412.582 792.217   1
  -3  11  22 860.298 779.672   1
  -8  11 -21 9625.17 1608.69   1
  11  -3 -21 8046.14 1648.93   1
   8 -11  21 10063.2 1238.45   1
  -3  11  21 8007.74 930.679   1
  11  -8  21 7042.94 979.627   1
  -8  11 -20-880.180 1417.74   1
  11  -3 -20 1990.58 1474.81   1
   8 -11  20 1866.29 1098.81   1
  11  -8  20 806.175 1024.80   1
  -3  11  20 553.853 875.805   1
  -8  11 -19-2822.31 1235.00   1
 -11   8 -19 350.620 1289.79   1
  11  -3 -19-552.103 1578.30   1
   8 -11  19 174.932 1069.59   1
  -3  11  19 872.944 812.489   1
  11  -8  19-1886.61 1099.42   1
  -8  11 -18 12403.7 1196.58   1
  11  -8  18 11228.0 1251.89   1
  -3  11  18 14104.7 1085.79   1
   8 -11  18 13302.2 1242.15   1
  11  -3 -18 12077.5 1660.05   1
 -11   8 -18 11870.0 1373.21   1
  -8  11 -17 6099.83 996.509   1
  11  -8  17 8023.47 1121.56   1
  -3  11  17 8939.31 978.474   1
   8 -11  17 9048.31 1106.97   1
 -11   8 -17 4837.27 1404.21   1
  11  -3 -17 7380.37 1225.41   1
  11  -8  16-175.335 962.733   1
  -8  11 -16 1134.92 886.364   1
 -11   8 -16 720.694 1784.46   1
  11  -3 -16 392.057 1078.12   1
   8 -11  16 454.065 997.329   1
  -3  11  16 434.252 890.976   1
 -11   8 -15 16304.1 2214.28   1
  11  -3 -15 17504.9 1532.30   1
  -3  11  15 19924.4 1299.61   1
   8 -11  15 16771.0 1407.27   1
  -8  11 -15 19743.0 1378.97   1
  11  -8  15 16957.1 1340.32   1
  -8  11 -14 1512.67 994.752   1
  11  -8  14 2437.88 901.844   1
 -11   8 -14 2044.87 2001.50   1
   8 -11  14 1014.45 990.863   1
  -3  11  14 968.942 906.464   1
  11  -8  13 1742.12 923.438   1
  -8  11 -13 664.467 1019.93   1
  -3  11  13 1448.05 968.671   1
   8 -11  13-59.9753 989.984   1
  11  -8  12 25110.0 1590.24   1
 -11   8 -12 24270.1 2367.35   1
   8 -11  12 25655.3 1583.81   1
  -3  11  12 21132.6 1598.97   1
  -8  11 -12 21717.3 1624.35   1
  11  -8  11 6900.45 1255.76   1
  -8  11 -11 7997.97 1248.61   1
 -11   8 -11 10848.2 2072.66   1
  -3  11  11 9948.31 1222.14   1
   8 -11  11 9861.28 1194.55   1
  11  -8  10 475.527 1342.25   1
  -8  11 -10 1191.87 1125.89   1
 -11   8 -10-77.2344 2157.45   1
  -3  11  10 570.084 1114.39   1
   8 -11  10-239.238 1137.11   1
 -11   8  -9 54952.8 3411.27   1
  11  -8   9 51690.0 3007.42   1
  -3  11   9 54970.2 2821.27   1
   8 -11   9 49571.6 2804.29   1
  -8  11  -9 48821.8 2804.01   1
  11  -8   8 102.413 1620.63   1
 -11   8  -8 1013.60 2145.83   1
  -3  11   8 417.964 1236.35   1
   8 -11   8 2790.55 1072.61   1
  -8  11  -8 2395.96 1174.79   1
  11  -8   7-1105.25 1482.84   1
 -11   8  -7 1364.54 2121.74   1
  -3  11   7-319.442 1262.43   1
  -8  11  -7 61.5784 1003.57   1
   8 -11   7-78.5566 1073.14   1
 -11   8  -6 93510.9 5283.11   1
  11  -8   6 102708. 5168.45   1
  -3  11   6 104366. 5066.72   1
   8 -11   6 98734.8 4964.85   1
  -8  11  -6 101231. 4946.17   1
  11  -8   5 5443.40 1594.97   1
 -11   8  -5 5314.16 1818.18   1
  -3  11   5 6476.49 1400.31   1
  -8  11  -5 5286.56 933.816   1
   8 -11   5 5273.55 1043.01   1
  11  -8   4-1977.33 1483.01   1
 -11   8  -4-578.959 1825.50   1
  -3  11   4-122.047 1278.94   1
  -8  11  -4-527.908 837.446   1
   8 -11   4-294.996 895.577   1
 -11   8  -3 128293. 6323.21   1
  11  -8   3 122981. 6232.67   1
  -3  11   3 139485. 6199.05   1
   8 -11   3 119632. 6089.08   1
  -8  11  -3 120738. 6049.09   1
  11  -8   2 1763.19 1430.87   1
 -11   8  -2-1110.43 1572.48   1
  -3  11   2 753.540 1298.35   1
  -8  11  -2 723.667 821.454   1
   8 -11   2 1468.62 895.682   1
  11  -8   1 987.256 1406.15   1
 -11   8  -1-317.043 1704.16   1
  -3  11   1 2684.34 1364.22   1
  -8  11  -1 1625.22 804.939   1
   8 -11   1 1524.41 895.050   1
 -11   8   0 86215.7 4543.62   1
  11  -8   0 80167.5 4460.38   1
   8 -11   0 83363.5 4279.11   1
  -3  11   0 86145.9 4410.90   1
  -8  11   0 91232.4 4243.46   1
  11  -8  -1 1984.18 1358.53   1
 -11   8   1 527.055 1709.67   1
  -3  11  -1 2974.00 1317.78   1
  -8  11   1 1336.03 769.538   1
   8 -11  -1 1867.22 929.976   1
  11  -8  -2 2065.35 1355.20   1
 -11   8   2 1629.83 1791.60   1
  -3  11  -2 172.059 1324.96   1
   8 -11  -2 866.098 867.323   1
  -8  11   2 1048.45 810.415   1
  11  -8  -3 108800. 5355.30   1
 -11   8   3 105461. 5494.31   1
   8 -11  -3 99800.7 5205.35   1
  -3  11  -3 105913. 5307.41   1
  -8  11   3 108356. 5149.16   1
  11  -8  -4-141.335 1491.66   1
 -11   8   4-1013.51 1837.51   1
  -3  11  -4 586.695 1220.59   1
  -8  11   4-574.790 840.219   1
   8 -11  -4-327.729 939.706   1
  11  -8  -5 5330.19 1410.35   1
 -11   8   5 4457.31 2013.78   1
  -3  11  -5 7264.59 1232.75   1
  -8  11   5 5594.99 921.081   1
   8 -11  -5 5440.83 1044.25   1
  11  -8  -6 106510. 5213.17   1
  -3  11  -6 99734.5 5090.83   1
   8 -11  -6 104172. 5058.83   1
  -8  11   6 101907. 5039.74   1
  11  -8  -7-123.848 1430.45   1
 -11   8   7-439.519 1952.35   1
  -3  11  -7 741.756 1193.78   1
  -8  11   7-753.080 986.407   1
   8 -11  -7 676.513 1064.00   1
  11  -8  -8 1216.26 1521.24   1
 -11   8   8 2335.48 1969.41   1
  -3  11  -8-62.5677 1121.26   1
  -8  11   8 1702.51 999.078   1
   8 -11  -8 1164.18 997.367   1
  11  -8  -9 57955.2 3046.85   1
 -11   8   9 56365.0 3405.16   1
   8 -11  -9 50813.8 2820.20   1
  -3  11  -9 58492.0 2882.04   1
  -8  11   9 47659.1 2853.62   1
  11  -8 -10 746.810 1452.66   1
  -8  11  10 153.571 1065.19   1
  11  -3  10-78.5836 1504.16   1
 -11   8  10 296.600 1963.03   1
  -3  11 -10-969.488 1140.21   1
   8 -11 -10 800.805 958.545   1
  11  -8 -11 10094.2 1493.63   1
  -8  11  11 10493.8 1140.77   1
 -11   8  11 8223.77 2026.40   1
  11  -3  11 7677.16 1404.07   1
   8 -11 -11 9749.71 1097.61   1
  -3  11 -11 9030.27 1208.68   1
  11  -8 -12 21026.6 1607.87   1
  11  -3  12 22725.0 1726.59   1
 -11   8  12 22038.6 1865.78   1
   8 -11 -12 21839.9 1436.38   1
  -3  11 -12 20034.3 1492.35   1
  -8  11  12 20219.3 1456.34   1
  11  -8 -13-1037.91 935.891   1
  -8  11  13-326.966 895.926   1
   8 -11 -13 453.474 911.228   1
  -3  11 -13 832.237 1008.39   1
 -11   8  13 1137.15 1235.86   1
  11  -3  13-437.470 1504.46   1
  11  -8 -14 2263.64 809.227   1
  -8  11  14 113.406 797.340   1
 -11   8  14 623.387 1199.57   1
  11  -3  14 144.748 1805.50   1
   8 -11 -14 2498.90 864.529   1
  -3  11 -14 780.260 943.289   1
  11  -3  15 15514.8 2101.03   1
  -3  11 -15 20693.5 1345.21   1
   8 -11 -15 17387.6 1304.41   1
  -8  11  15 19464.3 1225.48   1
  11  -8 -15 16503.0 1238.60   1
  -8  11  16-605.261 777.493   1
  11  -8 -16 490.891 807.981   1
  11  -3  16-572.297 1694.68   1
   8 -11 -16 723.799 877.471   1
  -3  11 -16-340.578 888.955   1
  -8  11  17 7045.32 1069.98   1
  11  -8 -17 6832.46 950.726   1
  11  -3  17 5176.90 1714.05   1
   8 -11 -17 7164.64 939.949   1
  -3  11 -17 7186.77 971.103   1
  -8  11  18 11325.4 1404.99   1
  11  -3  18 11907.3 1796.54   1
  -3  11 -18 13530.8 1175.68   1
   8 -11 -18 13870.7 1163.24   1
  11  -8 -18 11552.2 1086.98   1
  -8  11  19 1695.58 1218.07   1
  11  -3  19-117.190 1395.17   1
   8 -11 -19-370.263 1003.67   1
  11  -8 -19 87.9944 917.673   1
  -3  11 -19 427.983 886.867   1
  -8  11  20 1108.80 1167.62   1
  11  -3  20-34.9687 1154.17   1
   8 -11 -20-207.017 1011.78   1
  11  -8 -20 925.602 750.778   1
  -3  11 -20 439.486 823.729   1
  -8  11  21 6081.44 1158.91   1
  11  -3  21 8183.98 1231.56   1
   3   8 -21 7007.68 1142.97   1
  11  -8 -21 7138.89 754.485   1
  -3  11 -21 7369.68 899.437   1
  11  -3  22 2288.56 1265.50   1
  -8  11  22-1022.11 1021.40   1
   3   8 -22 167.724 1005.32   1
  11  -8 -22 95.0930 644.678   1
  -3  11 -22-1009.68 742.452   1
  11  -3  23 2831.79 1362.15   1
  -8  11  23 5049.82 1465.87   1
   3   8 -23 2495.91 854.230   1
  -3  11 -23 3797.82 735.188   1
  11  -8 -23 2100.90 729.060   1
  11  -3  24-623.498 1355.80   1
  -8  11  24 730.472 1340.02   1
   3   8 -24 150.767 783.514   1
  -3  11 -24 929.486 797.377   1
  11  -8 -24 1400.54 723.978   1
  11  -2 -24 1499.02 1574.82   1
  -9  11 -24 164.019 1569.40   1
   2   9  24 1368.85 1168.06   1
   9 -11  24 2552.69 1244.11   1
  11  -9  24 1752.58 1017.61   1
  -2  11  24 3492.22 808.297   1
  11  -2 -23-294.455 1531.90   1
  -9  11 -23 426.879 1270.67   1
   9 -11  23 59.1039 1175.11   1
  11  -9  23 230.569 930.245   1
  -2  11  23 63.3140 865.300   1
 -11   9 -22 1523.88 1348.41   1
  11  -2 -22 1817.57 1652.52   1
  -9  11 -22 1682.01 1343.78   1
   9 -11  22 6865.82 1172.30   1
  -2  11  22 6060.69 907.817   1
  11  -9  22 5343.59 971.938   1
  -9  11 -21-475.649 1397.18   1
 -11   9 -21 1583.90 1340.37   1
  11  -2 -21 2440.68 1310.51   1
  -2  11  21 1447.05 879.285   1
   9 -11  21 2199.06 1097.34   1
  11  -9  21 2959.61 866.075   1
  -9  11 -20-1116.88 1509.57   1
  11  -2 -20 3364.48 1044.40   1
 -11   9 -20-32.9159 1616.65   1
   9 -11  20 2165.24 1063.29   1
  -2  11  20-59.4807 901.678   1
  11  -9  20 607.910 814.941   1
  -9  11 -19 548.934 1496.18   1
 -11   9 -19 3530.78 2044.61   1
  -2  11  19 1021.54 889.411   1
   9 -11  19 1586.68 1048.06   1
  11  -9  19 1589.44 801.205   1
  -9  11 -18 7490.83 1541.42   1
 -11   9 -18 9937.46 2097.24   1
  -2  11  18 10100.0 1046.84   1
   9 -11  18 8805.77 1112.83   1
  11  -9  18 10199.6 1031.61   1
  -9  11 -17-809.901 1403.88   1
 -11   9 -17-881.758 1905.25   1
  -2  11  17 2690.41 962.243   1
   9 -11  17 2024.84 979.998   1
  11  -9  17 442.804 1068.19   1
  11  -9  16 11414.5 1292.91   1
  -9  11 -16 10180.0 1521.32   1
 -11   9 -16 10744.0 2046.04   1
   9 -11  16 13992.1 1222.42   1
  -2  11  16 11274.3 1185.77   1
  11  -9  15 1805.39 1071.03   1
  -9  11 -15 1836.59 1104.37   1
 -11   9 -15 2490.03 1966.22   1
  -2  11  15 3436.14 1021.47   1
   9 -11  15 2564.37 1056.22   1
  11  -9  14 2279.04 1076.08   1
  -9  11 -14 771.679 983.563   1
 -11   9 -14 61.6622 1970.90   1
  -2  11  14-115.306 1085.37   1
   9 -11  14 829.310 1044.51   1
  11  -9  13 109.089 1081.57   1
  -9  11 -13 1253.72 928.067   1
 -11   9 -13 691.040 1850.52   1
  -2  11  13 1680.13 1197.72   1
   9 -11  13 573.106 959.748   1
 -11   9 -12 63615.7 3434.71   1
   9 -11  12 56745.2 3038.78   1
  -2  11  12 58227.0 3196.71   1
  11  -9  12 61848.0 3083.38   1
  -9  11 -12 57134.7 3033.18   1
  -9  11 -11 2548.53 1006.28   1
  11  -9  11 2461.01 1040.09   1
 -11   9 -11 2971.13 1638.97   1
  -2  11  11 4054.33 1490.44   1
   9 -11  11 2956.67 974.737   1
 -11   9 -10 15152.3 1703.61   1
   9 -11  10 16796.6 1404.72   1
  -2  11  10 21217.2 1786.66   1
  11  -9  10 18270.2 1373.16   1
  -9  11 -10 17011.5 1351.83   1
  -9  11  -9 5942.58 1196.94   1
  11  -9   9 7257.30 1120.99   1
 -11   9  -9 8526.22 1473.01   1
  -2  11   9 6017.76 1587.68   1
   9 -11   9 6135.85 1034.87   1
  11  -9   8 1078.44 990.247   1
  -9  11  -8 982.663 1021.55   1
 -11   9  -8 1338.67 1396.40   1
  -2  11   8 1234.51 1500.76   1
   9 -11   8 1746.62 1007.21   1
  -9  11  -7 2400.41 1127.88   1
  11  -9   7 2695.10 1056.81   1
 -11   9  -7 2874.57 1422.89   1
  -2  11   7 5737.25 1458.28   1
   9 -11   7 3642.38 916.984   1
 -11   9  -6 58201.8 3186.61   1
  11  -9   6 56988.8 3034.73   1
  -2  11   6 61718.0 3208.21   1
  -9  11  -6 57218.9 3092.22   1
   9 -11   6 58720.2 2970.43   1
 -11   9  -5 5072.98 1458.17   1
  11  -9   5 6096.40 1102.73   1
  -9  11  -5 5402.75 1169.54   1
   9 -11   5 7780.84 912.168   1
 -11   9  -4 16914.5 1625.36   1
  -9  11  -4 17930.8 1423.12   1
   9 -11   4 19030.4 1281.50   1
 -11   9  -3 18989.3 1807.56   1
  11  -9   3 21510.7 1681.32   1
  -9  11  -3 25468.3 1605.00   1
   9 -11   3 27004.8 1474.82   1
 -11   9  -2 6166.99 1444.29   1
  -9  11  -2 7541.10 1122.02   1
  11  -9   2 6301.87 1382.39   1
   9 -11   2 8135.31 950.690   1
 -11   9  -1 5413.02 1388.83   1
  -9  11  -1 5106.51 1108.60   1
  11  -9   1 6233.88 1257.24   1
   9 -11   1 5215.73 861.707   1
 -11   9   0 249930. 11943.8   1
  11  -9   0 248485. 11938.4   1
  -9  11   0 243333. 11893.4   1
   9 -11   0 248613. 11851.1   1
  -9  11   1 6450.28 1126.00   1
  11  -9  -1 4999.31 1329.60   1
 -11   9   1 5359.23 1310.16   1
  -2  11  -1 9267.44 1341.74   1
   9 -11  -1 5075.05 903.798   1
  11  -9  -2 6636.51 1344.16   1
  -9  11   2 8204.29 1099.82   1
 -11   9   2 7036.86 1410.99   1
   9 -11  -2 9493.05 927.098   1
 -11   9   3 28535.3 1828.63   1
  11  -9  -3 27856.9 1839.31   1
  -2  11  -3 29770.1 1975.82   1
  -9  11   3 26690.0 1700.69   1
   9 -11  -3 23080.2 1580.41   1
 -11   9   4 16027.7 1582.58   1
  11  -9  -4 16831.6 1564.56   1
   9 -11  -4 18528.1 1263.63   1
  -9  11   4 18650.3 1351.26   1
  11  -9  -5 6520.82 1274.33   1
  -9  11   5 4970.31 1087.66   1
 -11   9   5 6667.96 1287.97   1
  -2  11  -5 9227.90 1527.57   1
   9 -11  -5 8197.72 964.394   1
 -11   9   6 64895.9 3334.86   1
  11  -9  -6 66924.8 3248.17   1
  -2  11  -6 62682.5 3484.22   1
   9 -11  -6 62071.4 3156.56   1
  -9  11   6 56594.5 3202.94   1
  -9  11   7 1735.20 1061.41   1
  11  -9  -7 3017.71 1076.10   1
 -11   9   7 2292.70 1425.60   1
  -2  11  -7 1658.04 1439.06   1
   9 -11  -7 3761.98 897.305   1
  11  -9  -8 1593.83 969.004   1
  -9  11   8 465.775 1014.93   1
 -11   9   8 3139.93 1388.15   1
  -2  11  -8 1262.03 1529.27   1
   9 -11  -8 1353.91 981.231   1
  11  -9  -9 4284.99 987.928   1
  -9  11   9 5463.45 1040.28   1
 -11   9   9 6988.99 1774.37   1
  -2  11  -9 5359.44 1462.04   1
   9 -11  -9 5042.26 992.336   1
 -11   9  10 18503.9 2238.25   1
  -2  11 -10 22847.2 1673.32   1
   9 -11 -10 19586.4 1404.79   1
  -9  11  10 17910.9 1360.46   1
  11  -9 -10 19340.3 1353.62   1
  11  -9 -11 3067.59 926.835   1
  -9  11  11 2987.92 912.083   1
 -11   9  11 2298.39 1986.89   1
  -2  11 -11 3529.26 1146.53   1
   9 -11 -11 834.915 965.039   1
 -11   9  12 61027.0 3529.86   1
   9 -11 -12 61737.9 3134.85   1
  -2  11 -12 60864.6 3183.22   1
  11  -9 -12 55725.4 3097.55   1
  -9  11  12 65127.5 3091.85   1
  -9  11  13 289.998 945.021   1
  11  -9 -13 2119.42 940.711   1
 -11   9  13 1927.57 1741.13   1
  -2  11 -13 2104.81 1045.03   1
   9 -11 -13 1475.21 971.176   1
  -9  11  14 286.726 1128.95   1
  11  -9 -14 1177.71 941.954   1
  11  -2  14 643.469 1285.65   1
 -11   9  14 580.895 1739.06   1
  -2  11 -14 1185.56 975.458   1
   9 -11 -14 1125.22 868.116   1
  11  -9 -15 2869.20 923.279   1
  -9  11  15 1074.78 1234.92   1
  11  -2  15 3418.90 1174.04   1
 -11   9  15 1838.48 1655.74   1
  -2  11 -15 2549.62 961.380   1
   9 -11 -15 2502.41 877.751   1
  -9  11  16 8828.09 1429.76   1
  11  -2  16 9976.43 1409.75   1
 -11   9  16 11255.4 1415.81   1
   9 -11 -16 10416.1 1031.95   1
  -2  11 -16 11749.8 1106.86   1
  11  -9 -16 7991.24 1127.45   1
  -9  11  17 941.785 1350.95   1
 -11   9  17 910.891 1117.82   1
  11  -2  17 2298.81 1646.38   1
   9 -11 -17 1033.11 853.368   1
  -2  11 -17 513.574 945.630   1
  11  -9 -17 962.128 856.331   1
  -9  11  18 7825.37 1290.69   1
  11  -2  18 5746.56 1828.49   1
   9 -11 -18 7944.78 958.670   1
  -2  11 -18 9546.34 987.751   1
  11  -9 -18 8051.57 828.049   1
  11  -2  19-237.791 1623.94   1
  -9  11  19 51.6057 1078.30   1
   2   9 -19-839.937 1124.62   1
   9 -11 -19 505.242 864.862   1
  11  -9 -19 804.985 671.384   1
  -2  11 -19 319.769 869.011   1
  -9  11  20-1745.71 1058.21   1
  11  -2  20 768.115 1650.79   1
   9 -11 -20-301.690 835.940   1
   2   9 -20 627.207 1094.16   1
  11  -9 -20 663.436 688.672   1
  -2  11 -20-444.881 868.428   1
  -9  11  21-2684.68 1432.20   1
  11  -2  21-1780.11 1646.82   1
   2   9 -21 533.409 960.965   1
   9 -11 -21 2718.71 985.204   1
  -2  11 -21 1825.11 920.204   1
  11  -9 -21 484.315 762.185   1
  -9  11  22 5190.62 1557.53   1
  11  -2  22 3566.12 1254.72   1
   2   9 -22 5347.72 915.427   1
   9 -11 -22 6750.80 1074.84   1
  -2  11 -22 5175.59 904.183   1
  11  -9 -22 3746.68 818.719   1
  11  -2  23-1380.49 1082.51   1
  -9  11  23-1630.12 1503.00   1
   2   9 -23 269.384 837.329   1
  -2  11 -23 34.0507 838.885   1
  11  -9 -23 527.728 801.008   1
  -9  11  24 800.645 1062.93   1
   9   2  24 2319.70 1044.36   1
  11  -2  24 771.467 1153.75   1
   2   9 -24 1229.64 780.693   1
  11  -9 -24 2758.43 742.464   1
  -2  11 -24 3902.38 777.733   1
 -11  10 -24 3383.32 1301.45   1
  11  -1 -24 3055.00 1419.40   1
  10 -11  24 4405.78 1159.89   1
   1  10  24 2984.05 975.923   1
  -1  11  24 2896.20 896.492   1
  11 -10  24 2766.93 1103.24   1
  11  -1 -23 2361.62 1066.75   1
 -10  11 -23 5761.33 2036.14   1
 -11  10 -23 4319.18 1655.98   1
  -1  11  23 2586.17 929.120   1
  10 -11  23 3820.58 1151.29   1
   1  10  23 2901.45 1124.47   1
  11 -10  23 2661.15 1140.78   1
 -10  11 -22-1262.26 1569.60   1
 -11  10 -22-2039.76 2117.27   1
  -1  11  22-1142.64 917.748   1
   1  10  22 2060.21 1217.30   1
  10 -11  22-274.928 1072.85   1
  11 -10  22 1169.45 1022.37   1
 -11  10 -21 7881.27 2138.55   1
 -10  11 -21 7253.25 1426.02   1
  -1  11  21 5310.23 1002.92   1
  10 -11  21 7797.96 1161.09   1
   1  10  21 5301.63 1269.71   1
  11 -10  21 6464.59 1029.34   1
 -11  10 -20 3323.95 1894.23   1
  -1  11  20 846.488 981.737   1
  11 -10  20 1225.15 950.982   1
  10 -11  20 2905.62 1041.95   1
 -11  10 -19 2754.24 1951.56   1
 -10  11 -19 1551.63 1361.85   1
  -1  11  19 806.197 961.611   1
  10 -11  19 1253.33 1058.18   1
  11 -10  19 1456.61 878.762   1
 -10  11 -18 8999.17 1563.28   1
 -11  10 -18 8745.70 2017.43   1
  -1  11  18 6762.27 1139.34   1
  10 -11  18 7412.76 1183.50   1
  11 -10  18 6381.71 912.353   1
 -10  11 -17 4349.67 1568.78   1
 -11  10 -17 2734.02 1780.61   1
  -1  11  17 7924.17 1234.87   1
  11 -10  17 4053.90 882.856   1
  10 -11  17 6349.44 1055.26   1
 -10  11 -16-1371.94 1604.11   1
 -11  10 -16 157.152 1500.98   1
  -1  11  16 1405.91 1267.11   1
  10 -11  16 1165.24 961.148   1
  11 -10  16 126.736 866.867   1
 -10  11 -15 18165.8 1923.57   1
 -11  10 -15 18973.7 1742.44   1
  10 -11  15 20788.6 1466.94   1
  -1  11  15 20787.5 1719.35   1
  11 -10  15 20908.4 1409.42   1
 -10  11 -14 2058.31 1520.92   1
 -11  10 -14 740.725 1318.54   1
  -1  11  14 3170.08 1247.40   1
  10 -11  14 675.553 933.823   1
  11 -10  14 2228.27 1059.47   1
 -11  10 -13 166.835 1345.05   1
 -10  11 -13 3477.70 1452.37   1
  11 -10  13 660.830 1146.68   1
  10 -11  13 2374.09 910.908   1
 -11  10 -12 44974.6 2682.13   1
 -10  11 -12 45245.1 2659.66   1
  11 -10  12 43309.7 2519.82   1
  10 -11  12 45195.1 2383.37   1
 -11  10 -11 3714.43 1495.98   1
  11 -10  11 3982.80 1216.17   1
 -10  11 -11 5030.18 1419.77   1
  10 -11  11 3599.52 957.404   1
 -10  11 -10 1094.96 1148.62   1
 -11  10 -10 420.861 1569.48   1
  11 -10  10 2715.55 1218.07   1
  10 -11  10 1306.60 912.712   1
 -10  11  -9 39445.8 2340.81   1
  11 -10   9 36411.2 2379.59   1
  10 -11   9 43445.8 2187.52   1
  11 -10   8 777.288 1179.01   1
 -10  11  -8 1757.90 975.124   1
 -11  10  -8 448.876 1713.83   1
  10 -11   8 308.522 916.946   1
 -10  11  -7 1406.90 1040.89   1
  11 -10   7 1089.60 1142.97   1
 -11  10  -7 966.002 1770.86   1
  10 -11   7 2286.02 946.843   1
 -11  10  -6 60882.6 3654.49   1
 -10  11  -6 68681.7 3373.34   1
  10 -11   6 65735.3 3338.25   1
  11 -10   6 65370.6 3392.12   1
 -11  10  -5 244.345 1590.29   1
  11 -10   5 839.963 1024.71   1
 -10  11  -5 2069.19 954.131   1
  10 -11   5-27.2515 927.508   1
 -11  10  -4 627.622 1609.17   1
  11 -10   4-427.408 953.409   1
 -10  11  -4 2163.05 911.737   1
  10 -11   4-374.302 909.821   1
  11 -10   3 74738.9 3930.93   1
  10 -11   3 81098.5 3894.25   1
 -10  11  -3 76507.4 3930.57   1
 -11  10  -2-678.336 1620.86   1
 -10  11  -2-376.781 932.231   1
  11 -10   2-705.191 902.697   1
  10 -11   2 439.290 971.433   1
 -10  11  -1 467.149 944.095   1
 -11  10  -1 328.769 1600.26   1
  11 -10   1 1119.38 905.310   1
  10 -11   1 573.042 967.488   1
 -11  10   0 183874. 9271.95   1
  10 -11   0 190408. 9131.38   1
  11 -10   0 189998. 9127.32   1
 -10  11   0 190136. 9117.70   1
 -10  11   1 110.539 871.945   1
 -11  10   1 1529.40 1497.44   1
  11 -10  -1 1349.12 959.715   1
  10 -11  -1-76.7791 966.621   1
 -10  11   2-302.122 936.787   1
  11 -10  -2-874.100 874.021   1
 -11  10   2 663.134 1601.99   1
  10 -11  -2-9.53254 905.062   1
 -11  10   3 84904.4 4684.09   1
  11 -10  -3 87323.0 4417.28   1
  10 -11  -3 87940.3 4428.51   1
 -10  11   3 93789.1 4422.56   1
 -11  10   4 2215.46 1550.66   1
  11 -10  -4 770.986 993.819   1
 -10  11   4-1752.42 873.270   1
  10 -11  -4 2037.74 819.333   1
 -11  10   5 3255.04 1484.41   1
 -10  11   5 1037.07 956.030   1
  11 -10  -5 1440.45 1019.62   1
  10 -11  -5 2080.59 860.250   1
 -11  10   6 68328.0 3689.55   1
  10 -11  -6 65603.7 3394.66   1
  11 -10  -6 73081.3 3463.60   1
 -10  11   6 65576.4 3448.31   1
  11 -10  -7 1503.27 1108.98   1
 -11  10   7 2299.96 1519.44   1
 -10  11   7 932.466 927.021   1
  10 -11  -7 2244.16 857.910   1
 -11  10   8-657.912 1487.86   1
 -10  11   8 217.065 1006.42   1
  11 -10  -8 355.764 993.170   1
  10 -11  -8-865.595 784.391   1
 -11  10   9 33052.3 2355.90   1
 -10  11   9 37890.5 2202.02   1
  11 -10  -9 37879.5 2190.62   1
  10 -11  -9 35592.8 2051.79   1
 -10  11  10 345.645 1343.49   1
  11 -10 -10-559.479 1084.13   1
 -11  10  10-764.094 1311.63   1
  -1  11 -10-628.832 1509.11   1
  10 -11 -10 842.016 848.682   1
 -10  11  11 3726.54 1415.28   1
  11 -10 -11 5038.16 1103.04   1
 -11  10  11 4499.56 1320.65   1
  -1  11 -11 7863.27 1534.04   1
  10 -11 -11 4676.37 877.319   1
 -10  11  12 44314.8 2639.11   1
 -11  10  12 45091.6 2575.48   1
  -1  11 -12 41836.8 2656.77   1
  11 -10 -12 47523.8 2428.89   1
  10 -11 -12 42362.5 2327.21   1
 -10  11  13 860.954 1365.12   1
 -11  10  13 1373.99 1464.31   1
  -1  11 -13 675.098 1248.30   1
  10 -11 -13 806.701 853.378   1
  11 -10 -13 484.671 994.088   1
 -10  11  14-255.361 1431.55   1
 -11  10  14 845.028 1778.93   1
  -1  11 -14 806.409 1140.99   1
  10 -11 -14 1342.47 825.885   1
  11 -10 -14 3213.00 930.468   1
 -10  11  15 22994.8 1732.96   1
 -11  10  15 22750.6 2123.69   1
  -1  11 -15 17534.7 1489.71   1
  10 -11 -15 21336.5 1407.54   1
  11 -10 -15 21097.9 1335.99   1
 -11  10  16-1346.01 1690.28   1
 -10  11  16 801.207 1167.10   1
   1  10 -16 3576.13 1216.50   1
  -1  11 -16 4085.37 1046.34   1
  10 -11 -16-378.160 925.426   1
  11 -10 -16 1004.41 717.174   1
 -10  11  17 5506.83 1145.59   1
 -11  10  17 7594.81 1754.28   1
   1  10 -17 5278.33 1312.25   1
  -1  11 -17 5487.41 1017.32   1
  11 -10 -17 4320.78 760.068   1
  10 -11 -17 5522.97 917.349   1
 -10  11  18 9425.53 1277.65   1
  11  -1  18 8376.10 1206.69   1
 -11  10  18 7654.06 1729.59   1
  10 -11 -18 7917.03 957.527   1
   1  10 -18 5875.36 1274.97   1
  -1  11 -18 10080.7 1045.75   1
  11 -10 -18 9575.99 883.092   1
 -11  10  19-336.533 1165.15   1
 -10  11  19-551.502 1505.16   1
  11  -1  19-312.667 1269.25   1
  -1  11 -19 84.4310 897.483   1
   1  10 -19 2375.67 1050.79   1
  10 -11 -19 1004.96 837.853   1
  11 -10 -19 622.744 785.246   1
 -10  11  20-999.281 1617.08   1
 -11  10  20-591.283 1125.24   1
  11  -1  20 329.769 1667.16   1
  10 -11 -20-367.784 823.250   1
  -1  11 -20 959.008 898.453   1
   1  10 -20-775.982 907.828   1
  11 -10 -20 322.166 816.692   1
 -10  11  21 4109.55 1611.36   1
  11  -1  21 4254.94 1750.17   1
  -1  11 -21 6119.07 960.461   1
  10 -11 -21 5865.74 912.441   1
   1  10 -21 5602.24 960.937   1
  11 -10 -21 5494.61 926.628   1
  10   1  22 364.741 1013.03   1
 -10  11  22 846.489 1605.02   1
  11  -1  22-1368.02 1602.58   1
  10 -11 -22 1921.83 847.099   1
   1  10 -22 2322.86 857.875   1
  11 -10 -22 884.795 781.423   1
  -1  11 -22 256.441 850.539   1
  11  -1  23 1519.54 1657.92   1
 -10  11  23 2658.43 1032.25   1
  10   1  23 3520.93 1189.83   1
  10 -11 -23 2424.04 885.700   1
  11 -10 -23 2538.64 794.455   1
   1  10 -23 3305.12 855.543   1
  -1  11 -23 2232.50 898.221   1
  11  -1  24 3537.56 1320.60   1
  10   1  24 1503.07 1567.63   1
  10 -11 -24 718.327 970.982   1
  11 -10 -24 2338.28 752.471   1
   1  10 -24 3326.28 830.468   1
  -1  11 -24 3962.40 867.147   1
 -11  11 -24 2979.15 2183.55   1
  11 -11  24 1888.33 1079.80   1
   0  11  24 2033.91 949.796   1
 -11  11 -23 1344.68 2001.24   1
   0  11  23 261.662 996.755   1
  11 -11  23 1284.34 1078.16   1
 -11  11 -22 2761.77 2052.50   1
   0  11  22 4068.98 1014.75   1
  11 -11  22 3762.20 1134.34   1
 -11  11 -21-1533.63 2069.13   1
   0  11  21 1983.11 1101.25   1
  11 -11  21 2004.20 1154.09   1
 -11  11 -20 150.638 1740.85   1
   0  11  20 681.180 1259.89   1
  11 -11  20-866.286 1053.72   1
 -11  11 -19 1412.95 1504.12   1
   0  11  19 670.367 1244.30   1
  11 -11  19-916.380 988.840   1
 -11  11 -18 925.532 1291.66   1
  11 -11  18 2632.99 970.018   1
 -11  11 -17-1191.17 1304.40   1
  11 -11  17-618.426 922.539   1
 -11  11 -16 11469.2 1518.80   1
  11 -11  16 10814.7 1069.72   1
 -11  11 -15-722.061 1498.71   1
  11 -11  15 676.472 843.775   1
 -11  11 -14 364.152 1515.15   1
  11 -11  14-437.396 841.062   1
 -11  11 -13-387.332 1678.31   1
  11 -11  13 292.429 845.713   1
  11 -11  12 47113.0 2492.15   1
 -11  11 -11 1092.75 1608.99   1
  11 -11  11 1696.06 1053.19   1
 -11  11 -10 14957.5 1965.10   1
  11 -11  10 14003.3 1409.14   1
 -11  11  -9 1280.99 1626.38   1
  11 -11   9 1585.42 1159.14   1
 -11  11  -8 859.151 1572.35   1
  11 -11   8 587.898 1311.06   1
 -11  11  -7-1571.60 1531.35   1
  11 -11   7 12.4285 1330.39   1
 -11  11  -6 32615.9 2273.64   1
  11 -11   6 35824.3 2161.61   1
 -11  11  -5 1934.18 1425.52   1
  11 -11   5 1904.49 1251.72   1
 -11  11  -4 14895.1 1665.43   1
  11 -11   4 19461.1 1478.19   1
 -11  11  -3 1739.91 1311.20   1
  11 -11   3-46.4170 1139.17   1
 -11  11  -2 8066.23 1332.42   1
  11 -11   2 10762.8 1228.63   1
  11 -11   1-721.649 1143.69   1
 -11  11  -1-530.553 1197.06   1
 -11  11   0 146641. 7154.32   1
  11 -11   0 145647. 7135.00   1
 -11  11   1 1185.80 1285.75   1
  11 -11  -1-22.6339 1137.45   1
 -11  11   2 11253.0 1524.12   1
  11 -11  -2 11091.0 1243.46   1
 -11  11   3 2375.32 1395.08   1
  11 -11  -3 123.107 1060.80   1
 -11  11   4 16179.5 1636.37   1
  11 -11  -4 17223.8 1427.69   1
 -11  11   5 1243.98 1490.86   1
  11 -11  -5 2159.02 1218.46   1
 -11  11   6 39483.8 2490.67   1
  11 -11  -6 39092.0 2322.61   1
  11 -11  -7 1785.67 1258.18   1
 -11  11   7-1073.28 1502.74   1
 -11  11   8 466.241 1633.46   1
  11 -11  -8 2211.95 1147.75   1
 -11  11   9 667.699 1614.77   1
  11 -11  -9-1175.65 1114.29   1
 -11  11  10 16713.8 1898.57   1
  11 -11 -10 14886.8 1279.81   1
 -11  11  11 394.694 1547.15   1
  11 -11 -11-291.724 893.995   1
 -11  11  12 43977.0 2630.65   1
  11 -11 -12 44729.2 2333.11   1
 -11  11  13 961.576 1267.18   1
   0  11 -13 2157.22 1285.65   1
  11 -11 -13 1053.03 777.920   1
 -11  11  14 228.934 1209.98   1
   0  11 -14 724.006 1371.97   1
  11 -11 -14 827.634 751.804   1
 -11  11  15 1689.09 1132.75   1
   0  11 -15 1595.91 1365.32   1
  11 -11 -15-104.129 794.167   1
 -11  11  16 11105.9 1471.57   1
   0  11 -16 12654.2 1416.79   1
  11 -11 -16 12031.6 1058.56   1
 -11  11  17-350.257 1597.24   1
   0  11 -17 2054.15 1076.85   1
  11 -11 -17-8.56443 828.599   1
 -11  11  18 2051.04 1728.86   1
   0  11 -18 3577.49 1004.13   1
  11 -11 -18 4409.10 899.188   1
 -11  11  19-16.2561 1643.69   1
   0  11 -19 752.737 958.134   1
  11 -11 -19 238.445 921.888   1
  11   0  20-769.045 1165.89   1
 -11  11  20 617.692 1679.20   1
   0  11 -20 252.424 932.063   1
  11 -11 -20-623.813 846.880   1
  11   0  21-659.512 1115.45   1
 -11  11  21-374.343 1450.90   1
  11 -11 -21-668.703 860.472   1
   0  11 -21-306.935 886.999   1
  11   0  22 3221.72 1518.55   1
 -11  11  22 5367.91 1063.87   1
  11 -11 -22 4280.07 898.027   1
   0  11 -22 3989.68 933.001   1
  11   0  23 1019.51 1657.32   1
   0  11 -23 967.909 849.823   1
  11 -11 -23-254.496 812.764   1
  11 -11 -24 1422.01 819.219   1
   0  11 -24 317.149 815.811   1
  12  -6   0 321775. 16295.2   1
  -6  12   0 347150. 16115.6   1
   6 -12   0 331909. 16130.2   1
  -6  12  -1 40501.3 2218.59   1
  -6  12   1 39066.7 2171.12   1
   6 -12  -1 39435.2 2274.25   1
   6 -12   1 43252.1 2220.91   1
  12  -6  -2 723.949 2064.80   1
  12  -6   2-1402.70 1932.63   1
   6 -12   2-1665.52 1082.07   1
   6 -12  -2 2145.84 1054.76   1
  -6  12   2 155.050 941.676   1
  -6  12  -2 1969.91 967.269   1
  12  -6   3 58128.5 3526.20   1
  12  -6  -3 55072.1 3561.43   1
  -6  12  -3 58180.8 3059.80   1
   6 -12   3 61865.5 3069.36   1
   6 -12  -3 59243.1 3055.60   1
  -6  12   3 54600.2 3035.52   1
  12  -6   4 2199.90 1875.89   1
  12  -6  -4 1190.87 1925.24   1
   6 -12   4 1448.26 1108.15   1
   6 -12  -4-10.6422 1084.99   1
  -6  12  -4 639.952 1076.44   1
  -6  12   4 1210.39 967.259   1
  12  -6   5 5577.68 1953.62   1
  12  -6  -5 2037.21 2034.42   1
   6 -12   5 4119.77 1149.10   1
   6 -12  -5 3911.28 1125.42   1
  -6  12   5 3208.76 1032.57   1
  -6  12  -5 2561.96 1119.44   1
  12  -6  -6 41679.0 2883.78   1
  12  -6   6 43401.7 3042.89   1
   6 -12  -6 42824.6 2450.02   1
  -6  12  -6 41010.5 2422.61   1
   6 -12   6 41321.8 2463.83   1
  -6  12   6 46847.5 2370.90   1
  12  -6   7 11279.1 2303.78   1
  12  -6  -7 12076.3 1965.98   1
  -6  12  -7 11947.0 1295.67   1
   6 -12  -7 11406.8 1339.15   1
  -6  12   7 12344.2 1260.63   1
   6 -12   7 13497.5 1349.56   1
  12  -6  -8 2285.30 1763.55   1
  12  -6   8 860.583 2200.61   1
   6 -12  -8 165.684 1233.35   1
   6 -12   8-776.652 1211.48   1
  -6  12   8-68.8401 1110.43   1
  -6  12  -8 933.634 1150.69   1
  12  -6  -9 60889.9 3718.65   1
  12  -6   9 57062.1 3757.50   1
  -6  12  -9 67202.6 3267.70   1
  -6  12   9 62714.3 3246.18   1
   6 -12  -9 59197.1 3398.46   1
   6 -12   9 61864.0 3370.36   1
  12  -6 -10 3192.27 1915.61   1
  12  -6  10 481.894 1816.95   1
   6 -12 -10 2183.82 1424.33   1
   6 -12  10 3473.09 1283.07   1
  -6  12  10 2421.87 1072.44   1
  -6  12 -10 3336.67 1009.85   1
  12  -6 -11 88.8694 1980.20   1
  12  -6  11-1105.49 1522.31   1
   6 -12  11 234.974 1230.99   1
   6 -12 -11 1208.18 1450.94   1
  -6  12 -11 303.735 975.099   1
  -6  12  11-108.030 949.731   1
  12  -6  12 58464.2 3246.99   1
  12  -6 -12 52321.6 3477.52   1
  -6  12 -12 56719.7 3078.56   1
  -6  12  12 61170.2 3059.58   1
   6 -12 -12 63135.1 3268.94   1
   6 -12  12 64709.8 3227.31   1
  12  -6 -13 20340.2 1902.02   1
  12  -6  13 18955.0 1648.28   1
   6 -12  13 24164.1 1770.10   1
   6 -12 -13 24546.1 1646.76   1
  -6  12  13 17967.1 1344.35   1
  -6  12 -13 19252.3 1376.65   1
  12  -6 -14 2100.23 1312.90   1
  12  -6  14-251.612 1248.96   1
   6 -12  14-157.814 1393.84   1
  -6  12 -14-320.477 829.862   1
  -6  12  14 354.421 831.830   1
  12  -6 -15 11654.5 1285.22   1
  12  -6  15 10343.0 1495.11   1
   6 -12  15 12414.4 1614.70   1
  -6  12  15 11162.7 989.291   1
  -6  12 -15 11525.2 1036.75   1
  12  -6  16 1919.13 1398.60   1
  12  -6 -16 1362.64 1082.75   1
   6 -12  16 2600.40 1546.42   1
  -6  12  16 2916.53 740.912   1
  -6  12 -16 316.797 777.503   1
  12  -6  17 387.438 1456.63   1
  12  -6 -17 841.907 1129.20   1
   6 -12  17 1463.43 1459.46   1
  -6  12  17 1089.55 695.640   1
  -6  12 -17 368.750 785.334   1
  12  -6 -18 8244.14 1252.98   1
  12  -6  18 9371.54 1531.12   1
  -6  12 -18 6633.06 953.416   1
  -6  12  18 6617.68 806.612   1
  12  -6 -19 7090.01 1374.50   1
  12  -6  19 7594.61 1492.92   1
  -6  12 -19 9029.72 1066.21   1
  -6  12  19 6548.72 953.023   1
  12  -6 -20 441.370 1270.53   1
  12  -6  20 2326.99 1244.77   1
  -6  12 -20 2338.26 1108.65   1
  -6  12  20-1206.39 962.032   1
  -6  12 -21 2355.98 1061.76   1
  -6  12  21 2628.66 928.463   1
  12  -6  21 4426.89 1013.90   1
  12  -6 -21 931.543 1228.46   1
  12  -6 -22-91.4616 878.823   1
  12  -6  22 738.174 900.780   1
  -6  12 -22 468.666 1013.99   1
  -6  12  22 135.596 847.093   1
  12  -6  23 1430.02 981.813   1
  -6  12 -23 2495.79 978.591   1
  12  -6 -23 1114.54 761.403   1
  -6  12  23 349.778 774.983   1
  -6  12 -24 4891.60 952.905   1
  12  -6 -24 3246.14 850.190   1
  -6  12  24 1839.68 944.700   1
  12  -6  24 5850.73 1069.00   1
  -7  12 -24 6890.76 1413.90   1
  -5  12  24 5995.03 929.413   1
  12  -5 -24 6200.45 1180.95   1
  12  -7  24 5604.76 1204.84   1
  -5  12  23 629.452 929.548   1
  -7  12 -23-1242.98 1040.50   1
  12  -5 -22-683.054 1293.78   1
  -7  12 -22-591.517 917.004   1
  12  -7  22-2168.56 1075.02   1
  -5  12  22 473.580 889.985   1
  -7  12 -21 1645.81 957.789   1
  12  -7  21 458.703 1013.59   1
  12  -5 -21 1227.86 1137.39   1
   7 -12  21 3214.79 1468.84   1
  -5  12  21-158.482 740.479   1
  -7  12 -20 3031.22 999.875   1
  12  -7  20 1303.80 943.239   1
  12  -5 -20 1506.62 1044.52   1
   7 -12  20 1579.70 1574.03   1
  -5  12  20 1320.10 685.412   1
  -7  12 -19 1889.05 1042.46   1
  12  -7  19 2060.06 933.010   1
  12  -5 -19 1757.29 1042.96   1
   7 -12  19-472.931 1477.99   1
  -5  12  19-879.068 715.649   1
  12  -7  18 7553.48 1178.87   1
  -7  12 -18 10146.7 1203.28   1
  12  -5 -18 10296.4 1401.62   1
  -5  12  18 10060.8 934.074   1
   7 -12  18 11125.1 1530.53   1
  -7  12 -17 980.944 1085.12   1
  12  -7  17 1003.15 1251.52   1
  12  -5 -17-827.970 1614.32   1
   7 -12  17 1561.95 1285.78   1
  -5  12  17 1037.61 824.152   1
  12  -7  16 216.001 1388.49   1
  12  -5 -16 1743.11 1716.58   1
   7 -12  16 1469.08 1144.71   1
  -5  12  16 717.989 873.910   1
  -7  12 -16-878.899 1064.87   1
  12  -7  15 2870.01 1494.54   1
  12  -5 -15 518.372 1581.18   1
   7 -12  15 376.693 1114.09   1
  -7  12 -15 20.0608 929.562   1
  -5  12  15 1246.56 947.464   1
  12  -7  14 5846.88 1546.41   1
  12  -5 -14 5788.81 1747.33   1
   7 -12  14 6280.93 1155.66   1
  -7  12 -14 4936.41 892.448   1
  -5  12  14 2842.18 978.557   1
  12  -7  13 1752.68 1551.94   1
  12  -5 -13 877.493 1800.96   1
   7 -12  13 1086.01 1167.41   1
  -7  12 -13 280.775 815.354   1
  -5  12  13-108.168 905.619   1
  12  -5 -12 116575. 5950.63   1
  12  -7  12 118005. 5807.05   1
 -12   7 -12 104819. 5785.78   1
  -5  12  12 117005. 5638.83   1
   7 -12  12 119772. 5705.11   1
  -7  12 -12 114433. 5616.30   1
  12  -7  11 173.017 1481.48   1
 -12   7 -11 190.678 1523.24   1
  12  -5 -11-318.782 1919.19   1
  -5  12  11-668.899 985.824   1
   7 -12  11 2060.74 1169.67   1
  -7  12 -11-759.639 889.698   1
  12  -5 -10 2127.83 1910.21   1
 -12   7 -10 1128.25 1362.55   1
  12  -7  10 782.669 1464.27   1
   7 -12  10 1777.62 1128.90   1
  -5  12  10-610.739 1030.75   1
  -7  12 -10 1394.18 941.314   1
  12  -5  -9 2337.27 1639.62   1
 -12   7  -9 5436.26 1510.04   1
  12  -7   9 3443.68 1482.73   1
  -5  12   9 3859.95 1093.25   1
   7 -12   9 3921.73 1224.33   1
  -7  12  -9 3183.77 988.612   1
  12  -5  -8 5666.50 1682.63   1
 -12   7  -8 5991.87 1721.88   1
  12  -7   8 7141.03 1361.16   1
   5 -12  -8 9566.85 1497.01   1
   7 -12   8 6968.59 1272.69   1
  -5  12   8 6903.98 1144.64   1
  -7  12  -8 6238.83 967.312   1
  12  -5  -7 362.566 1504.16   1
 -12   7  -7 1320.47 1586.06   1
  12  -7   7 636.997 1425.09   1
  -5  12   7 2180.20 1116.27   1
   5 -12  -7 1945.16 1548.62   1
   7 -12   7 321.460 1160.41   1
  -7  12  -7 1176.02 1039.52   1
  12  -7   6 53669.1 3042.99   1
  12  -5  -6 57381.5 3078.98   1
 -12   7  -6 57221.1 3183.74   1
   7 -12   6 54655.3 2920.48   1
  -7  12  -6 53479.6 2882.64   1
  -5  12   6 54603.3 2902.14   1
   5 -12  -6 56602.3 3158.00   1
  12  -5  -5-376.489 1303.96   1
  12  -7   5-233.274 1510.50   1
 -12   7  -5 1633.65 1755.04   1
   7 -12   5-658.835 1074.20   1
  -5  12   5 707.819 1003.23   1
   5 -12  -5 13.8060 1409.35   1
  -7  12  -5-445.850 938.775   1
  12  -7   4 6634.19 1576.29   1
 -12   7  -4 3004.98 1859.92   1
  12  -5  -4 4911.02 1345.47   1
  -5  12   4 4453.66 1120.31   1
   5 -12  -4 2351.64 1391.88   1
   7 -12   4 3377.57 1167.83   1
  -7  12  -4 4478.45 1025.57   1
  12  -5  -3 3099.49 1377.74   1
  12  -7   3 2078.58 1667.50   1
 -12   7  -3 985.110 1835.63   1
   5 -12  -3 932.470 1395.69   1
   7 -12   3 380.288 1029.56   1
  -5  12   3 1981.56 1057.84   1
  -7  12  -3 1869.19 1018.35   1
  12  -7   2 4092.70 1734.33   1
 -12   7  -2 2957.19 1886.71   1
  12  -5  -2 3435.28 1356.41   1
   7 -12   2 5187.10 1051.80   1
   5 -12  -2 3772.35 1439.60   1
  -5  12   2 3839.68 1047.17   1
  -7  12  -2 4385.80 1001.00   1
  12  -7   1 2123.05 1770.88   1
 -12   7  -1 2407.52 1785.13   1
  12  -5  -1 1742.83 1344.92   1
   7 -12   1 2747.53 1042.47   1
  -5  12   1 3532.30 1055.74   1
   5 -12  -1 2503.04 1432.96   1
  -7  12  -1 2252.62 1010.22   1
  12  -7   0 547102. 25588.0   1
 -12   7   0 554207. 25545.8   1
  12  -5   0 588361. 25507.2   1
  -7  12   0 539785. 25449.7   1
   5 -12   0 491437. 25499.0   1
  -5  12   0 527434. 25459.8   1
   7 -12   0 509600. 25459.0   1
  12  -7  -1 3301.67 1780.53   1
 -12   7   1 835.873 1686.70   1
  12  -5   1 2229.63 1373.87   1
   5 -12   1 1478.89 1352.30   1
   7 -12  -1 2639.00 1081.89   1
  -5  12  -1 2965.97 1080.89   1
  -7  12   1 1892.91 919.864   1
 -12   7   2 2657.06 1640.46   1
  12  -5   2 2718.14 1416.62   1
  12  -7  -2 3509.92 1836.73   1
  -5  12  -2 4689.26 1062.96   1
   5 -12   2 5455.36 1419.41   1
   7 -12  -2 6888.18 1072.44   1
  -7  12   2 5092.81 952.736   1
  12  -7  -3 2373.99 1765.60   1
 -12   7   3 2168.73 1371.32   1
  12  -5   3 969.111 1516.85   1
  -5  12  -3 1605.89 1047.46   1
   7 -12  -3 1315.51 1047.11   1
   5 -12   3 2328.17 1375.49   1
  -7  12   3 1007.06 992.973   1
  12  -5   4 5193.06 1668.82   1
  12  -7  -4 2395.80 1676.68   1
 -12   7   4 2876.75 1455.53   1
  -5  12  -4 3727.87 1140.21   1
   7 -12  -4 4478.26 1147.85   1
   5 -12   4 4076.73 1354.93   1
  -7  12   4 5110.35 957.608   1
 -12   7   5-1173.21 1341.15   1
  12  -7  -5 985.885 1784.81   1
  12  -5   5-374.237 1935.89   1
   7 -12  -5 654.068 1094.25   1
  -5  12  -5-618.095 1076.67   1
   5 -12   5-40.5258 1440.37   1
  -7  12   5 173.123 942.156   1
  12  -7  -6 50424.1 3124.11   1
  12  -5   6 45539.3 3323.03   1
  -7  12   6 54855.8 2734.08   1
  -5  12  -6 49604.6 2764.95   1
   5 -12   6 47779.1 2923.89   1
   7 -12  -6 51209.7 2754.24   1
  12  -7  -7 2388.28 1607.18   1
 -12   7   7 897.875 1518.59   1
  12  -5   7-61.4257 2220.22   1
   5 -12   7 1098.88 1486.11   1
  -5  12  -7 1508.23 1138.45   1
   7 -12  -7 374.220 1091.52   1
  -7  12   7 963.565 995.977   1
  12  -5   8 5731.55 2249.09   1
  12  -7  -8 5950.29 1545.93   1
   7 -12  -8 7549.74 1205.98   1
   5 -12   8 4999.80 1705.44   1
  -5  12  -8 6734.49 1102.00   1
  -7  12   8 6965.52 980.126   1
  12  -5   9 3166.81 2272.65   1
  12  -7  -9 2146.16 1400.35   1
   7 -12  -9 3384.70 1152.64   1
   5 -12   9 2516.68 1656.60   1
  -5  12  -9 4460.80 1168.26   1
  -7  12   9 2607.69 968.401   1
  12  -7 -10 2366.55 1276.70   1
  12  -5  10 1008.60 2131.06   1
   7 -12 -10 1005.69 1084.36   1
   5 -12  10-59.7819 1609.02   1
  -5  12 -10 2260.69 1096.16   1
  -7  12  10 260.558 851.401   1
  12  -5  11-2119.56 1930.74   1
  12  -7 -11-79.6763 1209.18   1
   5 -12  11-1922.76 1714.19   1
   7 -12 -11-251.506 1118.34   1
  -5  12 -11-1312.33 1140.63   1
  -7  12  11 604.018 822.122   1
  12  -5  12 105647. 5957.99   1
  12  -7 -12 115244. 5688.15   1
  -5  12 -12 114000. 5637.56   1
   7 -12 -12 119281. 5641.83   1
   5 -12  12 118341. 5796.89   1
  -7  12  12 112788. 5560.35   1
  12  -7 -13-145.149 1229.67   1
  12  -5  13 789.774 1906.77   1
   7 -12 -13-256.118 1112.51   1
   5 -12  13 2034.96 1436.39   1
  -5  12 -13-271.985 1007.31   1
  -7  12  13 417.357 722.826   1
  12  -7 -14 5192.43 1216.77   1
  12  -5  14 5455.04 1732.37   1
   7 -12 -14 4329.29 1208.04   1
  -5  12 -14 5732.18 1013.63   1
  -7  12  14 3547.58 766.507   1
  12  -7 -15-595.201 1314.40   1
  12  -5  15 357.436 1370.93   1
   7 -12 -15-1167.45 1250.68   1
  -7  12  15 1160.91 784.292   1
  -5  12 -15 359.206 909.435   1
  12  -7 -16 1543.37 1341.34   1
  12  -5  16 1214.94 1191.74   1
   7 -12 -16 495.904 1163.59   1
  -7  12  16-509.401 901.062   1
  -5  12 -16 202.155 891.115   1
  12  -5  17-500.593 1183.84   1
  12  -7 -17 1190.23 1284.77   1
  -5  12 -17 27.3893 868.356   1
  -7  12  17 270.978 971.631   1
  12  -7 -18 8658.38 1381.83   1
  -5  12 -18 10137.9 966.064   1
  -7  12  18 11520.4 1086.87   1
  12  -5  19 818.362 1382.76   1
  -7  12  19-336.940 858.369   1
  12  -7 -19 906.697 993.534   1
  -5  12 -19 574.807 753.454   1
  12  -7 -20 2978.45 824.970   1
  -7  12  20 512.234 827.515   1
  -5  12 -20 2054.64 795.575   1
  12  -5  21-1168.44 1422.91   1
  12  -7 -21 144.098 808.026   1
  -7  12  21-151.799 801.859   1
  -5  12 -21-744.667 855.179   1
  12  -5  22-1906.69 1368.27   1
  12  -7 -22-978.657 854.786   1
  -7  12  22 1230.63 1018.33   1
  -5  12 -22-1907.35 1042.10   1
  12  -7 -23-1946.15 880.279   1
  -5  12 -23 1734.43 1023.77   1
  -7  12  23 184.731 1218.96   1
  12  -5  23-410.179 1092.81   1
  -7  12  24 6626.39 1288.13   1
  12  -5  24 5429.54 960.101   1
  -5  12 -24 4145.58 1063.79   1
  12  -7 -24 5892.93 909.436   1
  12  -4 -24 850.446 1167.04   1
  -8  12 -24-936.793 1614.44   1
  -4  12  24-1198.63 808.454   1
  12  -8  24-1066.23 847.906   1
  -8  12 -23 854.647 1536.63   1
  12  -4 -23 857.868 1082.75   1
   8 -12  23 1900.37 1591.28   1
  12  -8  23 1351.64 929.754   1
  -4  12  23 52.2291 704.725   1
  -8  12 -22-445.720 1474.34   1
  12  -4 -22 1893.23 1063.98   1
   8 -12  22 1195.63 1554.60   1
  12  -8  22 3442.38 1145.12   1
  -4  12  22 1230.27 735.720   1
  -8  12 -21 3459.21 1230.83   1
  12  -8  21 1718.66 1115.21   1
  12  -4 -21 1528.83 1378.86   1
   8 -12  21-423.829 1426.07   1
  -4  12  21 1617.87 784.797   1
  12  -8  20 152.976 1102.09   1
  -8  12 -20 52.4785 961.459   1
  12  -4 -20-1237.18 1634.52   1
   8 -12  20 2410.73 1225.48   1
  -4  12  20 1310.38 841.805   1
  12  -8  19 6244.53 1107.34   1
  -8  12 -19 3102.28 920.728   1
  12  -4 -19 3620.32 1591.57   1
   8 -12  19 7501.91 1235.20   1
  -4  12  19 6413.97 929.825   1
  12  -8  18 2471.74 995.517   1
  -8  12 -18 4949.00 959.422   1
  12  -4 -18 5985.84 1644.61   1
   8 -12  18 4925.68 1195.27   1
  -4  12  18 5602.66 971.182   1
  12  -8  17-497.722 886.146   1
  -8  12 -17-662.691 1016.68   1
  12  -4 -17 1915.33 1700.77   1
 -12   8 -17-2439.63 1435.78   1
   8 -12  17-905.179 1076.38   1
  -4  12  17 3563.25 890.874   1
  12  -8  16 2957.64 962.537   1
  -8  12 -16 369.702 1089.11   1
 -12   8 -16 1267.91 1296.76   1
  12  -4 -16-271.342 1731.29   1
  -4  12  16 35.6147 908.993   1
   8 -12  16 1844.12 1097.39   1
  12  -8  15 8543.70 1144.12   1
  12  -4 -15 8998.34 1466.70   1
 -12   8 -15 9412.13 1464.70   1
   8 -12  15 8455.57 1186.53   1
  -4  12  15 9106.78 1063.70   1
  -8  12 -15 10916.7 1218.91   1
  -8  12 -14 177.635 1085.66   1
  12  -8  14 205.559 1221.79   1
   8 -12  14 732.952 1044.22   1
  -4  12  14 417.602 922.117   1
  12  -4 -14-684.436 1179.60   1
 -12   8 -14 1014.86 1531.66   1
  -8  12 -13 12183.6 1393.28   1
  12  -8  13 13034.7 1585.32   1
  12  -4 -13 12877.4 1416.08   1
 -12   8 -13 12674.6 2035.02   1
  -4  12  13 13747.6 1227.63   1
   8 -12  13 16521.9 1324.31   1
  12  -8  12 12967.9 1652.68   1
 -12   8 -12 9524.86 2293.97   1
  12  -4 -12 11963.6 1444.14   1
   8 -12  12 13717.2 1307.22   1
  -4  12  12 12763.2 1224.67   1
  -8  12 -12 13172.8 1353.82   1
  12  -8  11 436.917 1666.82   1
 -12   8 -11 1421.89 2179.03   1
  12  -4 -11 2582.25 1439.64   1
  -4  12  11-618.958 1067.43   1
   8 -12  11-516.977 1124.45   1
  -8  12 -11-888.727 1126.24   1
  12  -8  10 6438.23 1671.23   1
 -12   8 -10 3566.82 2388.18   1
  -4  12  10 5255.33 1175.07   1
   8 -12  10 4639.18 1075.93   1
  -8  12 -10 3346.54 1053.80   1
  12  -8   9 29940.6 2340.18   1
 -12   8  -9 32775.3 2925.96   1
  -4  12   9 31301.7 1884.54   1
   8 -12   9 29497.8 1935.75   1
  -8  12  -9 29997.1 1783.31   1
  12  -8   8 1688.47 1777.47   1
 -12   8  -8-1854.54 2340.19   1
  -4  12   8 279.272 1173.29   1
  -8  12  -8-261.769 930.159   1
   8 -12   8 539.618 1105.83   1
  12  -8   7 11713.8 1831.00   1
 -12   8  -7 15279.6 2391.89   1
   8 -12   7 18007.7 1340.01   1
  -4  12   7 15559.0 1469.75   1
  -8  12  -7 13935.8 1150.04   1
  12  -8   6 27213.8 2262.47   1
   8 -12   6 29627.0 1878.42   1
  -4  12   6 31912.1 1961.26   1
  -8  12  -6 30883.4 1743.18   1
  12  -8   5 2410.38 1505.66   1
 -12   8  -5 3214.47 2021.64   1
  -4  12   5 2876.28 1111.10   1
  -8  12  -5 2252.96 839.494   1
   8 -12   5 2154.07 1112.14   1
  12  -8   4 1163.82 1468.01   1
 -12   8  -4 2589.21 2119.82   1
  -4  12   4 2423.83 1204.77   1
   8 -12   4 2869.66 1054.76   1
  -8  12  -4 2496.97 831.025   1
 -12   8  -3 48687.3 3034.92   1
  12  -8   3 41440.9 2622.80   1
  -4  12   3 45627.4 2503.39   1
   8 -12   3 42116.4 2488.66   1
  -8  12  -3 44536.9 2334.38   1
  12  -8   2-609.469 1323.22   1
 -12   8  -2-194.040 1934.90   1
  -4  12   2 1864.85 1128.56   1
  -8  12  -2 1093.23 848.402   1
   8 -12   2 1971.30 1018.31   1
  12  -8   1 19364.9 1655.61   1
 -12   8  -1 17688.9 2146.44   1
  -4  12   1 23449.6 1556.37   1
   8 -12   1 20852.7 1464.78   1
  -8  12  -1 18339.3 1317.68   1
 -12   8   0 59849.5 3513.10   1
  12  -8   0 55221.0 3096.15   1
   4 -12   0 56981.3 3136.22   1
   8 -12   0 57100.3 2982.81   1
  -4  12   0 55203.2 3035.81   1
  -8  12   0 58124.5 2887.51   1
  12  -8  -1 19343.8 1650.59   1
 -12   8   1 18263.5 2228.02   1
   8 -12  -1 20537.8 1512.91   1
  -4  12  -1 21554.8 1552.39   1
  -8  12   1 18826.7 1320.34   1
  12  -8  -2-193.162 1233.49   1
 -12   8   2-228.919 1992.60   1
  -4  12  -2 235.515 1191.48   1
  -8  12   2 733.023 805.983   1
   8 -12  -2 244.914 1017.36   1
  12  -8  -3 53281.1 2813.49   1
 -12   8   3 46275.1 3295.51   1
  -4  12  -3 53233.8 2719.00   1
   8 -12  -3 48485.4 2684.33   1
   4 -12   3 56966.9 2940.82   1
  -8  12   3 45506.7 2580.40   1
  12  -8  -4 2632.76 1339.84   1
 -12   8   4 2148.67 2059.14   1
  -4  12  -4 5160.56 1164.00   1
   4 -12   4 5405.08 1517.67   1
  -8  12   4 3713.64 846.220   1
   8 -12  -4 3831.51 1068.85   1
 -12   8   5 1300.51 2187.93   1
  12  -8  -5 2914.98 1314.82   1
  -4  12  -5 3700.13 1191.47   1
   8 -12  -5 4510.06 1067.31   1
  -8  12   5 3836.97 797.380   1
  12  -8  -6 30469.0 2051.59   1
 -12   8   6 29423.7 2575.56   1
  12  -4   6 24913.5 2161.47   1
  -4  12  -6 29847.9 1877.64   1
   8 -12  -6 28323.3 1745.57   1
  -8  12   6 27381.1 1594.01   1
  12  -8  -7 13463.8 1671.60   1
 -12   8   7 13866.0 2386.85   1
  12  -4   7 11021.2 1671.98   1
   8 -12  -7 14121.6 1322.43   1
  -4  12  -7 15437.8 1359.68   1
  -8  12   7 14815.8 1101.45   1
  12  -8  -8 1112.57 1466.78   1
  12  -4   8-350.486 1500.30   1
 -12   8   8-2726.07 2048.61   1
   8 -12  -8 820.941 1042.17   1
  -4  12  -8-223.032 1162.72   1
  -8  12   8 229.649 844.035   1
  12  -8  -9 27474.6 2115.15   1
 -12   8   9 30655.7 2334.16   1
  12  -4   9 32344.6 2150.40   1
  -4  12  -9 27379.8 1928.58   1
   8 -12  -9 30952.1 1832.79   1
  -8  12   9 30402.7 1708.63   1
  12  -8 -10 5973.30 1526.51   1
  12  -4  10 1980.24 1669.01   1
 -12   8  10 6510.95 1523.20   1
   8 -12 -10 3982.44 1101.51   1
  -4  12 -10 5628.92 1192.25   1
  -8  12  10 5151.77 919.659   1
  12  -8 -11-816.978 1557.09   1
 -12   8  11-1341.84 1300.69   1
  12  -4  11-1237.52 1913.03   1
   8 -12 -11 501.250 1049.91   1
  -4  12 -11 139.269 1133.60   1
  -8  12  11 43.7843 920.973   1
  12  -8 -12 13011.1 1609.23   1
 -12   8  12 11838.0 1510.64   1
  12  -4  12 11500.1 2156.55   1
  -4  12 -12 13160.9 1245.35   1
   8 -12 -12 13354.0 1225.38   1
  -8  12  12 11386.2 1196.17   1
  12  -8 -13 13788.4 1575.02   1
  12  -4  13 14473.1 2139.70   1
   8 -12 -13 13441.5 1237.84   1
  -4  12 -13 15013.5 1250.34   1
  -8  12  13 13222.3 1251.89   1
  12  -8 -14-803.116 1296.73   1
  -8  12  14-603.786 969.073   1
  12  -4  14 1615.45 1896.79   1
   8 -12 -14 953.177 978.926   1
  -4  12 -14 462.047 941.196   1
  12  -8 -15 11674.8 1384.69   1
  12  -4  15 12279.6 1987.53   1
   8 -12 -15 11495.2 1182.45   1
  -4  12 -15 11116.0 1188.17   1
  -8  12  15 12530.2 1150.11   1
  12  -8 -16 1586.25 907.925   1
  -8  12  16 979.909 899.882   1
  12  -4  16 3369.79 1920.52   1
   8 -12 -16 1027.38 996.993   1
  -4  12 -16 1386.33 1027.97   1
  -8  12  17 2079.20 871.161   1
  12  -8 -17 609.635 822.242   1
  12  -4  17 796.858 1663.46   1
   8 -12 -17 843.963 1099.64   1
  -4  12 -17 133.446 982.016   1
  12  -8 -18 3387.34 827.612   1
  -8  12  18 4821.70 841.563   1
  12  -4  18 3644.70 1431.89   1
   8 -12 -18 3691.27 1157.17   1
  -4  12 -18 5516.31 925.062   1
  -8  12  19 3958.51 951.865   1
  12  -8 -19 6655.15 922.922   1
  12  -4  19 4630.74 1217.99   1
   8 -12 -19 6086.96 1171.31   1
  -4  12 -19 5673.73 929.991   1
  12  -4  20-62.8917 1195.13   1
  -8  12  20-355.845 1173.66   1
  12  -8 -20 1541.40 901.397   1
  -4  12 -20 1532.11 821.373   1
  12  -8 -21 2337.70 923.476   1
  -8  12  21 1483.14 1307.43   1
  12  -4  21 2492.52 1349.06   1
  -4  12 -21 2759.94 809.574   1
  12  -4  22 1271.49 1420.22   1
  -8  12  22 173.664 1312.41   1
  12  -8 -22-1034.96 886.189   1
  -4  12 -22 715.719 750.130   1
  12  -4  23 1192.89 1425.54   1
  -8  12  23 272.925 1133.16   1
   4   8 -23 392.861 1028.16   1
  12  -8 -23 1066.08 690.889   1
  -4  12 -23 787.181 775.347   1
  12  -4  24-1158.97 1396.51   1
  -8  12  24-796.986 1013.75   1
   4   8 -24 49.1499 998.904   1
  -4  12 -24 1692.21 966.182   1
  12  -8 -24 116.056 658.576   1
  -9  12 -24 75.4758 1405.69   1
  12  -3 -24 2460.01 1272.01   1
   9 -12  24 2916.38 1533.99   1
  12  -9  24 2395.89 926.882   1
  -3  12  24 253.455 783.457   1
  -9  12 -23 4389.79 1497.42   1
  12  -3 -23 3077.73 1683.27   1
   9 -12  23-458.883 1296.75   1
  12  -9  23-957.318 848.304   1
  -3  12  23 475.805 829.149   1
  -9  12 -22 1506.78 1653.88   1
  12  -3 -22-277.926 1587.74   1
   9 -12  22 1324.08 1218.30   1
  -3  12  22-996.987 907.681   1
  12  -9  22 554.270 841.321   1
  -9  12 -21 2348.36 1547.81   1
  12  -3 -21 372.954 1653.22   1
   9 -12  21 678.261 1194.29   1
  -3  12  21-1384.87 920.876   1
  12  -9  21-304.900 913.147   1
  -9  12 -20 703.052 1522.03   1
  12  -3 -20-353.779 1690.76   1
 -12   9 -20 242.847 1308.16   1
   9 -12  20 510.556 1143.43   1
  -3  12  20 810.176 883.451   1
  12  -9  20 613.274 1094.89   1
  -9  12 -19-1030.10 1402.14   1
 -12   9 -19-157.084 1327.55   1
  12  -3 -19 1367.08 1338.49   1
  -3  12  19 1021.89 915.506   1
   9 -12  19 1689.28 1105.57   1
  12  -9  19 405.647 1131.23   1
  -9  12 -18 4042.59 1156.75   1
  12  -9  18 5505.02 1129.32   1
  -3  12  18 5748.82 978.962   1
   9 -12  18 4718.98 1144.66   1
 -12   9 -18 5203.87 1681.57   1
  12  -3 -18 5048.01 1166.95   1
  -9  12 -17-1180.81 958.591   1
  12  -9  17 1057.14 1103.20   1
   9 -12  17-1501.70 1086.07   1
  -3  12  17-140.418 912.056   1
  12  -3 -17 708.034 1131.33   1
 -12   9 -17-582.748 1940.05   1
  12  -9  16-11.4575 1060.19   1
  -9  12 -16-215.743 968.036   1
   9 -12  16 502.576 1043.31   1
  -3  12  16 207.645 946.865   1
 -12   9 -16-801.736 2161.18   1
  -9  12 -15 1342.77 964.735   1
  12  -9  15 2739.38 1030.58   1
 -12   9 -15 177.039 2061.56   1
  -3  12  15 2341.25 1007.82   1
   9 -12  15 2783.40 1049.98   1
  12  -9  14-246.370 923.734   1
  -9  12 -14 1190.25 978.109   1
 -12   9 -14-63.5497 1956.24   1
  -3  12  14 409.532 982.728   1
   9 -12  14 1566.82 1015.76   1
  -9  12 -13-444.622 1014.97   1
  12  -9  13-710.627 964.351   1
 -12   9 -13 1616.22 1960.63   1
  -3  12  13 368.760 1049.85   1
   9 -12  13 153.396 1054.17   1
  -9  12 -12 7482.22 1161.79   1
  12  -9  12 7730.24 1121.25   1
 -12   9 -12 10358.9 2134.91   1
  -3  12  12 7055.01 1176.96   1
   9 -12  12 7074.46 1196.66   1
  12  -9  11 964.067 1117.38   1
  -9  12 -11-247.038 1152.04   1
 -12   9 -11-43.5959 2297.91   1
  -3  12  11 1228.98 1164.36   1
   9 -12  11-506.602 1150.67   1
  -9  12 -10-245.471 1227.05   1
  12  -9  10-1198.66 1278.00   1
 -12   9 -10-129.336 2136.28   1
  -3  12  10-383.108 1277.44   1
   9 -12  10 1174.64 1187.04   1
  -9  12  -9 2349.38 1252.45   1
  12  -9   9 865.373 1448.59   1
 -12   9  -9 6480.52 2298.58   1
  -3  12   9 3497.67 1334.92   1
   9 -12   9 1869.42 1188.19   1
  12  -9   8 1421.41 1515.96   1
  -9  12  -8 337.793 1258.06   1
 -12   9  -8 2581.27 2175.54   1
  -3  12   8 2531.37 1380.63   1
   9 -12   8 3192.47 1142.01   1
  12  -9   7 837.238 1564.83   1
  -9  12  -7 48.4177 1209.42   1
 -12   9  -7-303.774 2092.18   1
  -3  12   7-1177.54 1364.54   1
   9 -12   7 490.265 1096.47   1
  12  -9   6 35649.8 2478.88   1
 -12   9  -6 34409.0 2635.03   1
  -3  12   6 37892.7 2388.07   1
   9 -12   6 36310.4 2113.19   1
  -9  12  -6 36777.0 2195.03   1
  12  -9   5 465.044 1631.48   1
 -12   9  -5-49.2784 1649.44   1
  -3  12   5 2002.43 1528.47   1
   9 -12   5 647.088 1045.20   1
  -9  12  -5 1057.19 1126.90   1
  12  -9   4-565.534 1627.85   1
 -12   9  -4 848.343 1713.73   1
  -3  12   4 1559.13 1529.90   1
   9 -12   4 764.710 970.895   1
  -9  12  -4 1869.03 1098.13   1
  12  -9   3 5114.06 1637.36   1
 -12   9  -3 7647.75 1628.80   1
  -3  12   3 3064.30 1519.14   1
   9 -12   3 5060.77 1060.87   1
  -9  12  -3 5236.30 1096.21   1
  12  -9   2-402.961 1505.75   1
 -12   9  -2-542.366 1500.69   1
  -3  12   2 881.512 1479.88   1
   9 -12   2-786.951 940.507   1
  -9  12  -2 1651.77 1014.21   1
  12  -9   1-725.283 1526.46   1
 -12   9  -1-1212.10 1487.67   1
  -3  12   1 653.312 1487.69   1
   9 -12   1 613.387 943.308   1
  -9  12  -1 2127.16 1030.36   1
  12  -9   0 13968.2 1824.16   1
 -12   9   0 17739.4 1726.65   1
   9 -12   0 13763.0 1256.04   1
  -3  12   0 17539.3 1722.95   1
  -9  12   0 14441.1 1200.51   1
  12  -9  -1-954.439 1589.96   1
 -12   9   1 15.7828 1606.93   1
  -3  12  -1-656.164 1493.15   1
  -9  12   1 281.324 901.366   1
   9 -12  -1 116.278 920.418   1
  12  -9  -2 1089.09 1576.92   1
 -12   9   2 1235.70 1650.83   1
  -3  12  -2 1922.49 1530.01   1
  -9  12   2 2153.14 973.874   1
   9 -12  -2 212.072 977.672   1
  12  -9  -3 3286.05 1541.09   1
 -12   9   3 5977.95 1692.65   1
  -3  12  -3 1738.51 1416.17   1
  -9  12   3 3026.54 1088.31   1
   9 -12  -3 4171.30 1028.85   1
  12  -9  -4 1650.44 1521.61   1
 -12   9   4 834.698 1759.26   1
  -3  12  -4 989.429 1403.06   1
  -9  12   4 1211.08 1032.67   1
   9 -12  -4 1848.23 944.730   1
  12  -9  -5-1160.49 1504.92   1
 -12   9   5 1757.39 1967.39   1
  -3  12  -5 1072.95 1421.29   1
  -9  12   5 456.689 1018.82   1
   9 -12  -5-9.83267 1013.94   1
  12  -9  -6 34794.8 2400.41   1
 -12   9   6 36513.6 2846.54   1
   9 -12  -6 35646.0 2032.56   1
  -3  12  -6 34502.8 2190.97   1
  -9  12   6 32099.0 2051.14   1
  -9  12   7 1303.81 1119.99   1
  12  -9  -7-1856.87 1589.64   1
 -12   9   7 1122.17 2124.83   1
  -3  12  -7 1746.23 1216.59   1
   9 -12  -7 381.233 1093.05   1
  12  -9  -8 737.557 1573.58   1
  -9  12   8-377.445 1183.15   1
 -12   9   8 1992.37 2183.05   1
  -3  12  -8 1736.92 1298.96   1
   9 -12  -8 905.123 1101.12   1
  12  -9  -9 2616.43 1439.06   1
  -9  12   9 2519.38 1063.25   1
 -12   9   9 4675.94 2105.72   1
  -3  12  -9 3664.01 1306.85   1
   9 -12  -9 3552.55 1058.99   1
  12  -9 -10 329.036 1396.96   1
  -9  12  10 581.776 1043.54   1
 -12   9  10 370.398 2086.06   1
  -3  12 -10 382.847 1223.85   1
   9 -12 -10 296.300 1021.43   1
  12  -9 -11 366.155 1229.04   1
  -9  12  11 421.457 1030.59   1
 -12   9  11 76.0936 2063.92   1
  -3  12 -11 132.363 1189.46   1
   9 -12 -11-207.970 1004.43   1
  12  -9 -12 8493.37 1086.10   1
  -9  12  12 6894.48 1067.21   1
 -12   9  12 9581.64 2031.01   1
  12  -3  12 6215.34 1400.68   1
  -3  12 -12 6787.10 1168.49   1
   9 -12 -12 6313.12 1062.36   1
  -9  12  13 242.711 916.612   1
  12  -9 -13 1235.20 899.460   1
  -3  12 -13 463.459 1013.47   1
   9 -12 -13 180.333 935.790   1
  12  -3  13 886.630 1281.85   1
 -12   9  13 1370.78 1607.86   1
  -9  12  14 444.503 858.400   1
  12  -9 -14 317.353 824.060   1
   9 -12 -14 633.373 943.585   1
  -3  12 -14 842.290 1008.34   1
  12  -3  14-131.486 1408.71   1
 -12   9  14 499.527 1252.74   1
  -9  12  15 571.615 837.638   1
  12  -9 -15 2089.58 862.775   1
  -3  12 -15 560.753 996.680   1
   9 -12 -15 1649.34 929.068   1
  12  -3  15 594.359 1785.60   1
 -12   9  15-374.965 1246.38   1
  12  -9 -16-1247.58 918.180   1
  -9  12  16-770.374 909.820   1
  -3  12 -16-173.989 947.323   1
   9 -12 -16-915.557 935.928   1
  12  -3  16-729.790 1922.36   1
  12  -9 -17-318.279 916.393   1
  -9  12  17-2349.59 1163.91   1
  12  -3  17-3764.44 1842.15   1
  -3  12 -17 1432.90 935.496   1
   9 -12 -17-464.942 923.920   1
  -9  12  18 4474.27 1339.78   1
  12  -9 -18 5483.39 962.528   1
  12  -3  18 3414.01 1668.82   1
   9 -12 -18 4282.02 962.383   1
  -3  12 -18 3536.70 951.498   1
  -9  12  19 669.716 1302.53   1
  12  -3  19 1284.59 1838.49   1
   9 -12 -19-1776.96 940.226   1
  -3  12 -19-260.788 956.869   1
  12  -9 -19-990.253 976.914   1
  -9  12  20 310.564 1315.22   1
  12  -3  20 691.408 1693.44   1
   9 -12 -20 112.453 1112.56   1
  12  -9 -20 934.277 827.728   1
  -3  12 -20 555.811 940.086   1
  -9  12  21 650.068 1199.76   1
  12  -3  21 384.488 1291.12   1
   3   9 -21 1817.95 1132.07   1
   9 -12 -21 1364.92 1106.65   1
  -3  12 -21-825.737 904.039   1
  12  -9 -21 724.926 718.039   1
  12  -3  22 1371.77 1160.95   1
  -9  12  22-875.950 1058.92   1
   3   9 -22 1042.37 1114.15   1
  12  -9 -22-943.504 698.018   1
  -3  12 -22 343.482 861.605   1
  -9  12  23-3457.11 1374.49   1
  12  -3  23-1183.97 1229.22   1
   3   9 -23-1398.03 989.840   1
  12  -9 -23-426.931 720.689   1
  12  -3  24 2234.31 1345.73   1
  -9  12  24-1997.69 1597.75   1
   3   9 -24 542.210 822.799   1
  -3  12 -24-639.838 740.807   1
  12  -9 -24 56.4338 766.333   1
  12  -2 -23-16.7223 1686.78   1
 -12  10 -23 177.225 1394.29   1
 -10  12 -23-1126.19 1353.40   1
  10 -12  23-1057.39 1180.48   1
  -2  12  23 765.239 907.259   1
  12 -10  23-55.4848 1021.87   1
 -10  12 -22 1626.56 1390.45   1
 -12  10 -22 471.571 1522.33   1
  12  -2 -22 2603.54 1353.56   1
  10 -12  22 1722.16 1151.36   1
  -2  12  22 1217.31 960.401   1
  12 -10  22 1210.00 961.326   1
 -10  12 -21 675.888 1452.69   1
  12  -2 -21 1559.95 1076.27   1
 -12  10 -21-60.0344 1910.32   1
  -2  12  21 638.808 970.473   1
  10 -12  21 940.849 1144.50   1
  12 -10  21 1639.18 875.940   1
 -10  12 -20 442.421 1572.29   1
 -12  10 -20 69.3684 2181.36   1
  10 -12  20-298.864 1049.22   1
  -2  12  20 2454.69 953.615   1
  12 -10  20 384.961 864.411   1
 -10  12 -19 382.035 1546.86   1
 -12  10 -19 1343.06 2175.57   1
  -2  12  19 1596.21 966.656   1
  10 -12  19 2080.34 1070.05   1
  12 -10  19 1068.10 882.573   1
 -10  12 -18 1698.88 1569.84   1
 -12  10 -18 5572.99 2012.31   1
  -2  12  18 3204.51 1015.55   1
  12 -10  18 4376.53 959.595   1
  10 -12  18 5044.37 1040.93   1
 -10  12 -17 1773.99 1568.57   1
 -12  10 -17 2650.06 2032.77   1
  -2  12  17-91.5479 1012.31   1
  12 -10  17 786.788 1095.38   1
  10 -12  17 780.404 1049.60   1
 -10  12 -16 378.548 1406.57   1
 -12  10 -16-341.958 2090.06   1
  -2  12  16 2213.51 1057.39   1
  10 -12  16 1095.64 1092.99   1
  12 -10  16 3155.72 1194.91   1
  12 -10  15 3555.65 1163.50   1
 -10  12 -15 3749.35 1280.08   1
 -12  10 -15 7044.79 2137.70   1
  -2  12  15 3750.37 1231.14   1
  10 -12  15 2193.75 1157.99   1
 -10  12 -14 1912.01 1090.62   1
  12 -10  14 1905.86 1135.01   1
 -12  10 -14 442.916 1921.92   1
  -2  12  14 2389.07 1246.13   1
  10 -12  14 2282.75 1036.90   1
 -10  12 -13 2019.55 983.458   1
  12 -10  13 1987.86 1138.13   1
 -12  10 -13 2625.29 1753.87   1
  -2  12  13 3142.32 1345.60   1
  10 -12  13 3239.15 1001.73   1
 -10  12 -12 3714.88 1000.76   1
  12 -10  12 2166.59 1168.93   1
 -12  10 -12 3071.22 1607.08   1
  -2  12  12 2591.47 1430.11   1
  10 -12  12 1844.71 1040.46   1
 -10  12 -11 1079.41 1069.74   1
  12 -10  11-782.980 1142.64   1
 -12  10 -11-151.873 1510.23   1
  -2  12  11 979.001 1520.59   1
  10 -12  11 362.150 1087.06   1
 -10  12 -10 8240.71 1131.86   1
  12 -10  10 6757.68 1163.25   1
 -12  10 -10 6901.30 1581.44   1
  -2  12  10 7784.48 1647.03   1
  10 -12  10 5211.11 1082.77   1
 -10  12  -9 4765.09 1182.87   1
  12 -10   9 4379.91 1112.91   1
 -12  10  -9 5778.34 1546.12   1
  -2  12   9 4020.98 1571.73   1
  10 -12   9 4665.36 1104.09   1
 -10  12  -8 5365.80 1128.17   1
  12 -10   8 4518.75 1109.84   1
 -12  10  -8 4758.24 1560.87   1
  10 -12   8 3981.94 996.815   1
  12 -10   7 4180.23 1150.38   1
 -10  12  -7 4681.62 1207.67   1
 -12  10  -7 6427.89 1457.78   1
  -2  12   7 2148.62 1486.13   1
  10 -12   7 4210.57 991.589   1
 -12  10  -6 28924.2 2088.03   1
  10 -12   6 26252.7 1716.59   1
 -10  12  -6 30455.1 1834.66   1
  12 -10   6 30774.1 1801.01   1
 -12  10  -5 480.913 1504.29   1
  12 -10   5 986.307 1065.21   1
 -10  12  -5 434.190 1105.69   1
  10 -12   5 860.747 916.716   1
 -12  10  -4 6133.20 1447.54   1
 -10  12  -4 7000.68 1242.53   1
  12 -10   4 7697.40 1190.73   1
  10 -12   4 7336.99 1041.52   1
  12 -10   3 20263.2 1682.86   1
 -12  10  -3 23958.4 1918.27   1
  10 -12   3 23451.9 1481.51   1
 -10  12  -3 25239.1 1668.49   1
 -12  10  -2 8798.16 1503.55   1
  12 -10   2 7283.76 1198.01   1
 -10  12  -2 8091.92 1243.01   1
  10 -12   2 7563.66 1000.07   1
 -12  10  -1 1993.70 1424.22   1
 -10  12  -1 3157.24 1077.32   1
  12 -10   1 1603.92 1184.03   1
  10 -12   1 2811.66 897.701   1
 -12  10   0 14184.0 1585.39   1
  12 -10   0 16363.6 1392.36   1
  10 -12   0 14843.6 1166.46   1
 -10  12   0 13811.7 1343.44   1
 -12  10   1 4106.39 1394.19   1
  12 -10  -1 2809.96 1128.97   1
 -10  12   1 1601.88 1087.34   1
  10 -12  -1 1621.80 882.494   1
 -10  12   2 6703.49 1186.42   1
  12 -10  -2 5375.96 1194.30   1
 -12  10   2 3779.26 1451.16   1
  10 -12  -2 5070.91 892.384   1
 -12  10   3 21387.9 1688.53   1
 -10  12   3 19239.1 1482.45   1
  10 -12  -3 17169.2 1356.28   1
  12 -10  -4 9255.56 1248.26   1
 -10  12   4 6934.74 1227.61   1
 -12  10   4 9880.50 1443.88   1
  -2  12  -4 10672.1 1738.77   1
  10 -12  -4 10113.6 1003.97   1
 -10  12   5-757.815 1130.88   1
  12 -10  -5 1970.37 1027.57   1
 -12  10   5-690.385 1375.19   1
  -2  12  -5 2441.54 1583.22   1
  10 -12  -5-460.289 849.806   1
  12 -10  -6 28931.3 1787.39   1
 -12  10   6 30853.8 2006.48   1
  -2  12  -6 29317.2 2214.38   1
  10 -12  -6 27287.8 1715.88   1
 -10  12   6 29147.9 1836.58   1
  12 -10  -7 3733.76 1005.41   1
 -10  12   7 2678.87 1117.76   1
 -12  10   7 4033.76 1428.65   1
  -2  12  -7 5297.42 1749.41   1
  10 -12  -7 3547.81 1004.29   1
 -10  12   8 4021.05 1010.97   1
  12 -10  -8 3658.14 1062.56   1
 -12  10   8 3957.47 1564.10   1
  -2  12  -8 2512.05 1540.42   1
  10 -12  -8 5876.94 961.925   1
 -10  12   9 7528.08 1094.86   1
  12 -10  -9 5511.18 995.872   1
 -12  10   9 7502.37 1665.03   1
  -2  12  -9 4409.92 1609.35   1
  10 -12  -9 5960.05 1112.77   1
 -10  12  10 6634.14 1056.94   1
  12 -10 -10 6443.66 1064.27   1
 -12  10  10 6997.30 1946.62   1
  -2  12 -10 8104.72 1474.03   1
  10 -12 -10 7559.57 1082.30   1
  12 -10 -11 856.585 987.797   1
 -10  12  11-475.805 936.658   1
  -2  12 -11 64.0720 1277.93   1
  10 -12 -11-839.295 1006.77   1
  12 -10 -12 3545.48 999.940   1
 -10  12  12 2760.38 936.756   1
 -12  10  12 5216.13 1941.31   1
  -2  12 -12 2007.78 1136.29   1
  10 -12 -12 2077.02 992.094   1
  12 -10 -13 3366.81 991.479   1
 -10  12  13 3035.84 1019.50   1
 -12  10  13 3994.92 1790.76   1
  -2  12 -13 3195.25 1140.51   1
  10 -12 -13 3350.42 1010.98   1
  12 -10 -14 1084.17 1030.52   1
 -10  12  14 355.529 1200.54   1
 -12  10  14 3356.64 1840.30   1
  -2  12 -14 167.104 1058.36   1
  10 -12 -14 1709.68 980.078   1
  12 -10 -15 4879.17 1036.67   1
 -10  12  15 2063.64 1383.17   1
  12  -2  15 3817.10 1382.94   1
 -12  10  15 5703.68 1838.70   1
  -2  12 -15 4486.95 1068.29   1
  10 -12 -15 4692.93 987.380   1
 -10  12  16 3994.52 1414.09   1
  12  -2  16 3194.59 1212.91   1
 -12  10  16-737.598 1854.74   1
  10 -12 -16 1763.65 911.247   1
  -2  12 -16 3406.14 992.675   1
  12 -10 -16 1026.78 1024.77   1
 -10  12  17-2034.19 1405.58   1
  12  -2  17 941.931 1243.21   1
 -12  10  17-943.353 1311.24   1
  10 -12 -17-1576.99 930.445   1
  -2  12 -17 1469.72 933.931   1
  12 -10 -17 1094.31 907.444   1
 -10  12  18 6169.61 1301.38   1
 -12  10  18 5415.02 1141.98   1
  12  -2  18 3514.29 1630.54   1
  10 -12 -18 3149.55 934.654   1
  -2  12 -18 4023.60 998.517   1
  12 -10 -18 2692.63 793.946   1
  12  -2  19-1001.95 1829.15   1
 -10  12  19 1610.53 1181.10   1
  -2  12 -19 1155.82 938.723   1
  10 -12 -19 2487.60 887.367   1
   2  10 -19 852.882 1190.24   1
  12 -10 -19 2245.37 721.299   1
 -10  12  20 1639.88 1135.81   1
  12  -2  20 1675.16 1758.01   1
  10 -12 -20 1367.68 923.496   1
   2  10 -20-2213.09 1229.87   1
  12 -10 -20 779.574 741.139   1
  -2  12 -20 1423.52 872.422   1
 -10  12  21-563.470 1361.27   1
  12  -2  21-570.204 1657.77   1
   2  10 -21 1495.13 1069.26   1
  10 -12 -21 844.278 908.449   1
  12 -10 -21 2111.08 797.122   1
  -2  12 -21 795.731 951.832   1
 -10  12  22 1189.32 1710.74   1
  12  -2  22 2676.15 1744.08   1
  10 -12 -22 2670.58 970.974   1
   2  10 -22 748.142 931.571   1
  12 -10 -22 1153.41 835.346   1
  -2  12 -22 1117.07 969.288   1
 -10  12  23-1857.25 1586.72   1
  12  -2  23-14.5246 1377.24   1
   2  10 -23 525.742 849.141   1
  10 -12 -23-604.532 1052.72   1
  -2  12 -23-1181.81 881.486   1
  12 -10 -23 268.341 843.297   1
 -11  12 -23 1156.85 1901.65   1
 -12  11 -23 1824.91 2210.19   1
   1  11  23 155.191 1247.75   1
  11 -12  23-526.481 1198.53   1
  -1  12  23 2510.23 977.063   1
  12 -11  23 529.054 1126.69   1
 -11  12 -22 364.816 1543.10   1
 -12  11 -22-1709.86 2191.98   1
  11 -12  22 1121.29 1125.73   1
   1  11  22 1422.31 1285.34   1
  -1  12  22-603.339 1000.72   1
  12 -11  22-454.133 1044.77   1
 -11  12 -21-641.368 1332.63   1
 -12  11 -21 2163.34 2149.84   1
   1  11  21 1040.18 1242.34   1
  -1  12  21 2091.18 1041.72   1
  12 -11  21 1302.77 1069.13   1
  11 -12  21 2554.32 1099.80   1
 -11  12 -20-558.593 1388.67   1
 -12  11 -20-1441.71 2123.36   1
  -1  12  20 338.422 1039.56   1
  11 -12  20-638.722 1087.91   1
  12 -11  20 200.559 956.722   1
 -12  11 -19-883.839 2149.74   1
 -11  12 -19 2888.31 1446.82   1
  -1  12  19 4384.14 1104.29   1
  12 -11  19 617.695 917.538   1
  11 -12  19 1675.24 1121.53   1
 -11  12 -18 2221.58 1493.23   1
 -12  11 -18 1372.46 1949.73   1
  -1  12  18 3928.24 1224.52   1
  11 -12  18 1924.62 1051.28   1
  12 -11  18 2128.24 870.464   1
 -11  12 -17-399.568 1628.86   1
 -12  11 -17-468.771 1765.81   1
  -1  12  17-131.094 1319.94   1
  12 -11  17 766.965 835.989   1
  11 -12  17 997.345 1069.05   1
 -11  12 -16 355.284 1614.35   1
 -12  11 -16 128.422 1430.12   1
  -1  12  16-489.382 1397.01   1
  11 -12  16 1202.68 1004.93   1
  12 -11  16-1456.75 906.912   1
 -11  12 -15 6208.94 1734.49   1
 -12  11 -15 5734.47 1423.32   1
  -1  12  15 6989.14 1409.87   1
  12 -11  15 5745.77 1056.44   1
  11 -12  15 5339.22 1092.30   1
 -11  12 -14 1908.42 1632.44   1
 -12  11 -14 44.5566 1340.57   1
  -1  12  14 2744.21 1245.72   1
  11 -12  14 1015.43 951.630   1
  12 -11  14 226.240 1048.27   1
 -12  11 -13 4537.35 1498.96   1
 -11  12 -13 4427.32 1682.71   1
  12 -11  13 3709.81 1251.94   1
  11 -12  13 7117.90 1001.29   1
 -12  11 -12 6933.61 1481.49   1
 -11  12 -12 7371.92 1593.14   1
  12 -11  12 10191.7 1300.36   1
  11 -12  12 10034.1 1059.78   1
 -12  11 -11 244.582 1562.86   1
 -11  12 -11-480.832 1452.98   1
  12 -11  11 592.896 1226.69   1
  11 -12  11-324.853 945.741   1
 -12  11 -10-33.4022 1672.58   1
  12 -11  10 614.254 1252.43   1
 -11  12 -10 1606.61 1347.40   1
  11 -12  10 761.577 891.013   1
 -12  11  -9 12162.3 1890.89   1
 -11  12  -9 12324.0 1448.43   1
  12 -11   9 14042.1 1366.16   1
  11 -12   9 11741.9 1172.20   1
 -11  12  -8 3150.81 1071.74   1
 -12  11  -8 909.407 1807.63   1
  12 -11   8 2650.48 1279.13   1
  11 -12   8 937.920 930.067   1
  12 -11   7 6735.10 1367.95   1
 -12  11  -7 6524.09 1922.33   1
 -11  12  -7 9983.75 1215.85   1
  11 -12   7 7678.63 1041.36   1
 -12  11  -6 28640.7 2270.88   1
  11 -12   6 24242.1 1604.52   1
 -11  12  -6 26838.0 1677.87   1
  12 -11   6 25204.4 1791.93   1
  12 -11   5 3429.50 1226.71   1
 -11  12  -5 4705.34 1070.86   1
 -12  11  -5 1881.36 1740.39   1
  11 -12   5 4666.12 1045.35   1
  12 -11   4 741.370 1125.79   1
 -12  11  -4-633.593 1789.20   1
 -11  12  -4 653.460 1101.23   1
  11 -12   4 1404.49 1030.51   1
 -12  11  -3 28785.2 2178.29   1
 -11  12  -3 25199.2 1638.32   1
  12 -11   3 22450.9 1705.83   1
  11 -12   3 24739.7 1623.25   1
  12 -11   2-187.135 1109.96   1
 -11  12  -2-450.121 988.685   1
 -12  11  -2-397.236 1724.69   1
  11 -12   2 342.475 1043.49   1
 -12  11  -1 4012.82 1759.79   1
 -11  12  -1 2447.56 986.491   1
  12 -11   1 4537.17 1072.56   1
  11 -12   1 4058.58 1095.53   1
 -12  11   0 13339.2 1876.25   1
  11 -12   0 12568.4 1304.36   1
  12 -11   0 16626.1 1308.26   1
 -11  12   0 14819.0 1242.74   1
 -11  12   1 3067.76 996.597   1
  12 -11  -1 2611.50 1048.26   1
 -12  11   1 4386.55 1644.40   1
  11 -12  -1 3508.42 1085.13   1
  12 -11  -2 1280.79 1055.03   1
 -11  12   2 378.748 969.007   1
 -12  11   2-947.100 1682.45   1
  11 -12  -2 984.194 979.671   1
 -12  11   3 26489.2 2173.40   1
  11 -12  -3 22517.7 1582.50   1
  12 -11  -3 23672.4 1631.20   1
 -11  12   3 24445.9 1627.86   1
 -11  12   4-422.519 952.428   1
  12 -11  -4 1265.39 1055.54   1
 -12  11   4 33.2681 1571.71   1
  11 -12  -4 1236.52 954.161   1
 -12  11   5 1852.17 1694.83   1
 -11  12   5 741.782 995.380   1
  12 -11  -5 2983.97 1070.72   1
  11 -12  -5 4136.17 972.400   1
 -12  11   6 23962.1 2054.43   1
  11 -12  -6 27496.7 1628.73   1
  12 -11  -6 27268.0 1739.38   1
 -11  12   6 25871.5 1665.29   1
 -11  12   7 8847.33 1212.13   1
  12 -11  -7 7945.27 1168.89   1
 -12  11   7 7080.60 1653.06   1
  11 -12  -7 9351.58 997.953   1
 -12  11   8 2210.30 1564.84   1
  12 -11  -8-124.054 1069.33   1
 -11  12   8 162.712 1117.09   1
  11 -12  -8 502.873 901.174   1
  12 -11  -9 9896.97 1319.51   1
 -11  12   9 9517.67 1438.79   1
 -12  11   9 9852.54 1637.59   1
  11 -12  -9 10202.4 1028.94   1
  12 -11 -10 893.588 1184.58   1
 -11  12  10-2070.86 1478.79   1
 -12  11  10-266.909 1377.59   1
  -1  12 -10-970.951 1572.80   1
  11 -12 -10 803.246 905.520   1
  12 -11 -11-332.946 1070.45   1
 -11  12  11 1552.92 1515.46   1
 -12  11  11-1035.20 1324.29   1
  -1  12 -11 289.355 1501.69   1
  11 -12 -11-148.457 892.897   1
 -11  12  12 6988.04 1534.56   1
  12 -11 -12 6647.13 1191.93   1
 -12  11  12 6595.73 1309.29   1
  -1  12 -12 7337.24 1538.09   1
  11 -12 -12 8099.09 950.838   1
 -11  12  13 8298.34 1519.03   1
 -12  11  13 5984.85 1440.44   1
  -1  12 -13 6474.63 1489.83   1
  12 -11 -13 6475.68 1124.10   1
  11 -12 -13 5205.69 985.546   1
 -11  12  14 1256.90 1500.45   1
 -12  11  14-1343.72 1749.78   1
  -1  12 -14-572.401 1268.66   1
  11 -12 -14 1047.78 892.005   1
  12 -11 -14-324.518 977.302   1
 -11  12  15 4449.61 1399.16   1
 -12  11  15 2615.99 1976.14   1
  -1  12 -15 5340.43 1176.00   1
  12 -11 -15 6569.54 914.091   1
  11 -12 -15 7802.62 992.192   1
 -12  11  16-1063.54 1903.12   1
 -11  12  16-1641.37 1289.48   1
   1  11 -16 2865.27 1224.14   1
  -1  12 -16-78.4224 1032.81   1
  12 -11 -16 954.020 732.235   1
  11 -12 -16 2706.55 935.082   1
 -11  12  17 100.113 1209.04   1
 -12  11  17 1326.11 1708.32   1
   1  11 -17-369.289 1269.12   1
  -1  12 -17 1075.14 1005.41   1
  12 -11 -17 919.581 771.018   1
  11 -12 -17 755.094 994.360   1
  12  -1  18 1979.01 1234.07   1
 -11  12  18 1264.51 1172.05   1
 -12  11  18 4467.01 1860.16   1
   1  11 -18 3213.01 1262.83   1
  -1  12 -18 3695.39 976.209   1
  11 -12 -18 2494.06 927.373   1
  12 -11 -18 3668.33 787.438   1
 -12  11  19 3501.96 1728.66   1
  12  -1  19 974.288 1186.32   1
 -11  12  19 2353.58 1424.84   1
  11 -12 -19 2560.70 918.247   1
   1  11 -19 2162.22 1183.93   1
  -1  12 -19 1575.14 955.591   1
  12 -11 -19 3233.13 854.712   1
 -11  12  20 2946.03 1758.85   1
 -12  11  20 976.940 1176.18   1
  12  -1  20 111.720 1282.59   1
   1  11 -20 710.979 1028.87   1
  11 -12 -20-742.697 921.695   1
  -1  12 -20 467.514 947.294   1
  12 -11 -20 513.691 848.977   1
  12  -1  21 1784.70 1779.57   1
 -11  12  21 919.428 1703.13   1
 -12  11  21 2220.04 1203.95   1
   1  11 -21 1074.16 989.680   1
  -1  12 -21-10.1531 956.868   1
  11 -12 -21 648.554 851.791   1
  12 -11 -21 322.673 898.725   1
  12  -1  22-522.722 1744.69   1
 -11  12  22 3780.13 1740.72   1
  11 -12 -22 401.164 864.283   1
  -1  12 -22 629.808 892.638   1
   1  11 -22 87.1913 909.904   1
  12 -11 -22-895.278 914.104   1
 -11  12  23 15.0314 1571.07   1
  12  -1  23 1482.00 1637.44   1
  11   1  23-1183.76 1041.70   1
  12 -11 -23 366.569 851.705   1
  11 -12 -23 721.605 871.712   1
   1  11 -23 2598.84 867.926   1
  -1  12 -23 208.056 876.708   1
 -12  12 -23 2686.82 2085.02   1
   0  12  23-1114.14 1044.54   1
  12 -12  23 510.551 1140.98   1
 -12  12 -22-501.803 2204.03   1
   0  12  22 253.767 1094.00   1
  12 -12  22 1010.08 1202.17   1
   0  12  21 298.487 1259.09   1
  12 -12  21 380.571 1114.12   1
 -12  12 -20 3074.07 1736.57   1
   0  12  20 1466.58 1356.19   1
  12 -12  20 2295.07 1094.94   1
 -12  12 -19-3310.05 1451.55   1
   0  12  19-1158.04 1299.04   1
 -12  12 -18 20045.5 1774.30   1
   0  12  18 17978.5 1588.60   1
  12 -12  18 20858.9 1443.13   1
 -12  12 -17-584.306 1379.43   1
  12 -12  17-694.305 942.900   1
 -12  12 -16 2875.41 1492.25   1
  12 -12  16 239.740 924.495   1
 -12  12 -15 1045.53 1533.90   1
  12 -12  15-1160.53 888.341   1
 -12  12 -14 5897.82 1708.91   1
  12 -12  14 4757.35 906.717   1
 -12  12 -13-401.899 1750.55   1
  12 -12  13-487.614 874.394   1
  12 -12  12 45267.5 2430.18   1
 -12  12 -11-509.741 1769.35   1
  12 -12  11-1308.26 1065.29   1
 -12  12 -10 2126.69 1789.94   1
  12 -12  10 4314.87 1175.88   1
 -12  12  -9-743.477 1841.73   1
  12 -12   9-380.798 1308.05   1
 -12  12  -8 6843.87 1858.40   1
  12 -12   8 5764.44 1285.83   1
  12 -12   7 419.491 1293.43   1
 -12  12  -7 962.975 1800.85   1
 -12  12  -6 122380. 6234.02   1
  12 -12   6 122893. 6086.84   1
 -12  12  -5-839.301 1580.93   1
  12 -12   5 706.216 1251.95   1
  12 -12   4 7976.01 1429.01   1
 -12  12  -4 6369.88 1712.91   1
 -12  12  -3 698.970 1599.24   1
  12 -12   3 1616.56 1230.33   1
 -12  12  -2 11402.1 1525.37   1
  12 -12   2 8348.06 1382.02   1
  12 -12   1-313.333 1217.47   1
 -12  12  -1 118.276 1419.80   1
 -12  12   0 137015. 6877.90   1
  12 -12   0 140968. 6832.45   1
 -12  12   1-1212.68 1414.62   1
  12 -12  -1-210.692 1248.48   1
  12 -12  -2 8901.15 1355.26   1
 -12  12   2 9313.36 1562.16   1
  12 -12  -3 1283.46 1174.57   1
 -12  12   3-751.235 1467.42   1
  12 -12  -4 9122.52 1384.62   1
 -12  12   4 10243.1 1766.92   1
  12 -12  -5 454.186 1272.57   1
 -12  12   5 1541.06 1723.41   1
 -12  12   6 131963. 6329.38   1
  12 -12  -6 121006. 6158.81   1
 -12  12   7-1963.64 1786.78   1
  12 -12  -7 403.540 1333.85   1
 -12  12   8 8255.36 1664.88   1
  12 -12  -8 5590.10 1339.73   1
 -12  12   9 1965.76 1783.99   1
  12 -12  -9 80.6494 1123.76   1
 -12  12  10 3365.40 1792.42   1
  12 -12 -10 3882.09 1096.17   1
 -12  12  11-3162.13 1584.19   1
  12 -12 -11 415.375 930.726   1
 -12  12  12 43161.1 2613.00   1
  12 -12 -12 42660.8 2278.29   1
 -12  12  13 14.5902 1350.23   1
  12 -12 -13-709.906 780.960   1
 -12  12  14 5530.34 1307.88   1
   0  12 -14 6865.61 1506.42   1
  12 -12 -14 3315.65 839.783   1
 -12  12  15-2281.13 1273.29   1
   0  12 -15-226.467 1443.94   1
  12 -12 -15-140.635 818.846   1
 -12  12  16 1365.19 1298.87   1
   0  12 -16 1938.22 1349.01   1
  12 -12 -16 721.759 837.846   1
 -12  12  17 1720.99 1522.14   1
   0  12 -17-13.3948 1263.65   1
  12 -12 -17 1411.26 907.576   1
 -12  12  18 19805.0 2194.40   1
   0  12 -18 19582.5 1566.96   1
  12 -12 -18 22646.5 1416.07   1
 -12  12  19 822.913 1828.53   1
   0  12 -19 1124.29 1015.76   1
  12 -12 -19-1132.35 937.215   1
 -12  12  20 615.051 1806.54   1
   0  12 -20 715.489 979.165   1
  12 -12 -20 1030.82 992.304   1
 -12  12  21 859.696 1831.79   1
  12   0  21-186.402 1157.88   1
   0  12 -21-30.9062 976.531   1
  12 -12 -21 190.913 892.264   1
  12 -12 -22-396.208 919.120   1
   0  12 -22 59.4663 902.168   1
 -12  12  22-102.577 1326.73   1
  12   0  22 2705.04 1237.89   1
   0  12 -23-838.338 919.456   1
  12 -12 -23-744.073 903.759   1
 -12  12  23-837.554 1135.18   1
  12   0  23-695.331 1615.70   1
  -7  13 -23-1178.54 970.851   1
  13  -7  23-1164.48 1051.13   1
  -6  13  23 2219.69 979.403   1
  13  -6 -23-773.213 1278.94   1
  -7  13 -22-541.107 1017.27   1
  13  -7  22-31.2644 945.721   1
  13  -6 -22-1504.65 1341.78   1
  -6  13  22-2058.10 1025.45   1
  13  -7  21 10.5881 938.833   1
  13  -6 -21 583.118 1365.72   1
  -7  13 -21 742.312 1067.46   1
  -6  13  21 865.320 939.144   1
  13  -7  20-1648.25 1166.43   1
  13  -6 -20-1139.24 1257.68   1
  -7  13 -20-1879.98 1086.57   1
  -6  13  20-1877.25 790.946   1
  13  -7  19 61.2559 1346.28   1
  13  -6 -19 3037.40 1147.57   1
   7 -13  19 560.397 1574.63   1
  -6  13  19 529.616 734.674   1
  -7  13 -19 1425.73 1149.75   1
  13  -7  18 712.962 1442.53   1
  13  -6 -18-517.809 1096.06   1
   7 -13  18 1101.84 1542.26   1
  -6  13  18-845.976 766.130   1
  -7  13 -18 1947.46 1049.98   1
  13  -7  17 1833.85 1504.06   1
  13  -6 -17 1270.93 1143.83   1
  -7  13 -17-690.634 898.300   1
  -6  13  17 395.865 809.751   1
  13  -7  16-962.773 1577.26   1
  13  -6 -16 544.954 1469.59   1
   7 -13  16 151.947 1423.62   1
  -7  13 -16-447.099 827.721   1
  -6  13  16-702.044 868.453   1
  13  -7  15-118.005 1466.89   1
  13  -6 -15 2873.61 1666.56   1
   7 -13  15 308.463 1351.09   1
  -6  13  15-378.193 910.651   1
  -7  13 -15 1605.49 841.262   1
  13  -7  14-577.298 1397.56   1
  13  -6 -14-1134.88 1817.49   1
   7 -13  14 232.209 1230.91   1
  -7  13 -14 1394.10 834.585   1
  -6  13  14 1475.45 933.457   1
  13  -6 -13 6326.24 1865.41   1
  13  -7  13 1338.78 1391.55   1
   7 -13  13 3454.44 1207.84   1
  -6  13  13 3169.07 1033.16   1
  -7  13 -13 5340.29 906.090   1
  13  -6 -12 6607.56 1844.52   1
  13  -7  12 5293.55 1298.05   1
   7 -13  12 4052.23 1270.00   1
  -6  13  12 5204.57 1083.26   1
  -7  13 -12 4280.30 977.189   1
  13  -7  11 3655.24 1379.74   1
  13  -6 -11 5033.26 1939.47   1
   7 -13  11 6341.65 1331.37   1
   6 -13 -11 4530.31 1495.34   1
  -7  13 -11 4031.48 1062.75   1
  -6  13  11 4419.77 1094.30   1
  13  -6 -10 3248.57 2077.66   1
  13  -7  10 2238.12 1445.17   1
   7 -13  10 1054.10 1249.01   1
   6 -13 -10 2303.34 1525.78   1
  -6  13  10 2556.15 1116.61   1
  -7  13 -10 1454.66 1106.19   1
  13  -6  -9 1193.78 2205.18   1
  13  -7   9 3434.36 1442.43   1
   6 -13  -9 7483.25 1564.15   1
   7 -13   9 4910.25 1258.93   1
  -6  13   9 4689.29 1070.22   1
  -7  13  -9 5427.91 1060.69   1
  13  -7   8 2524.69 1808.34   1
  13  -6  -8-1415.61 2221.86   1
 -13   7  -8 2778.62 1676.56   1
   7 -13   8 1724.43 1253.66   1
   6 -13  -8 469.856 1506.65   1
  -7  13  -8 2908.96 1139.58   1
  -6  13   8 1326.08 1122.41   1
  13  -7   7 7507.59 1990.36   1
 -13   7  -7 6035.82 1607.15   1
  13  -6  -7 5029.90 2316.68   1
   6 -13  -7 6032.32 1639.43   1
   7 -13   7 7656.13 1324.91   1
  -6  13   7 6155.85 1197.96   1
  -7  13  -7 5949.34 1144.11   1
  13  -6  -6 3112.11 2342.40   1
 -13   7  -6 1979.73 1645.20   1
  13  -7   6 2371.88 2174.66   1
   7 -13   6 946.433 1174.43   1
   6 -13  -6 790.406 1435.44   1
  -7  13  -6 1715.91 1094.03   1
  -6  13   6 2135.82 1162.95   1
 -13   7  -5 3069.24 1534.90   1
  13  -7   5 401.076 2214.25   1
  13  -6  -5 367.490 2092.06   1
   6 -13  -5 3656.67 1484.71   1
   7 -13   5 3687.07 1241.79   1
  -6  13   5 2597.85 1136.92   1
  -7  13  -5 2692.63 1090.47   1
  13  -7   4 150.891 2172.70   1
  13  -6  -4 3296.70 2220.05   1
 -13   7  -4 28.8890 1516.91   1
   6 -13  -4 2950.83 1388.05   1
   7 -13   4-566.370 1125.43   1
  -6  13   4 3872.74 1090.77   1
  -7  13  -4 2659.33 1122.17   1
  13  -6  -3 2619.24 2202.12   1
  13  -7   3 1195.33 2310.99   1
 -13   7  -3 2419.48 1579.18   1
  -6  13   3 496.016 1055.80   1
   6 -13  -3 1222.43 1295.57   1
   7 -13   3 1081.88 1183.99   1
  -7  13  -3 3416.30 1132.27   1
 -13   7  -2 1922.53 1530.15   1
  13  -7   2 1294.35 2079.24   1
  13  -6  -2 2306.03 2177.58   1
   7 -13   2 1323.92 1157.53   1
   6 -13  -2 2998.83 1203.00   1
  -6  13   2 2357.05 1067.74   1
  -7  13  -2 2604.09 1122.85   1
 -13   7  -1 8896.65 1587.89   1
  13  -7   1 7255.26 2127.52   1
  13  -6  -1 6550.29 2268.13   1
  -6  13   1 8131.23 1188.31   1
   6 -13  -1 9674.51 1301.39   1
   7 -13   1 7801.63 1240.18   1
  -7  13  -1 9250.50 1241.51   1
  13  -7   0 26745.9 2516.58   1
 -13   7   0 26943.0 2079.90   1
  13  -6   0 24430.5 2588.66   1
  -6  13   0 30603.9 1776.49   1
  -7  13   0 29017.4 1806.86   1
   6 -13   0 28982.2 1870.32   1
   7 -13   0 25934.9 1816.58   1
  13  -6   1 7546.47 2273.98   1
 -13   7   1 8487.73 1578.71   1
  13  -7  -1 7910.34 2226.57   1
   7 -13  -1 9982.85 1259.69   1
   6 -13   1 10617.7 1373.70   1
  -6  13  -1 12751.8 1257.40   1
  -7  13   1 10247.6 1243.04   1
 -13   7   2-1086.40 1504.67   1
  13  -6   2-1315.51 2156.98   1
  13  -7  -2 3709.11 2177.69   1
   7 -13  -2 2523.94 1171.64   1
  -6  13  -2 2316.39 1157.61   1
   6 -13   2 1937.90 1258.71   1
  -7  13   2 11.2743 1089.46   1
  13  -6   3 3219.96 2355.91   1
 -13   7   3-618.462 1488.96   1
  13  -7  -3 2905.56 2072.40   1
   7 -13  -3 2084.58 1145.88   1
  -6  13  -3 2122.98 1106.90   1
   6 -13   3 2828.10 1273.78   1
  -7  13   3 1046.75 1129.04   1
  13  -6   4 2296.13 2359.21   1
  13  -7  -4 1530.42 2025.08   1
   7 -13  -4 2089.74 1194.25   1
   6 -13   4 2295.82 1263.49   1
  -6  13  -4 3565.31 1108.94   1
  -7  13   4 3280.91 1175.02   1
  13  -6   5 4074.07 2437.42   1
  13  -7  -5-389.061 2215.45   1
   6 -13   5 3340.04 1301.17   1
   7 -13  -5 2032.03 1198.78   1
  -6  13  -5 2772.06 1105.73   1
  -7  13   5 2366.61 1127.41   1
  13  -6   6 1080.00 2311.45   1
  13  -7  -6-773.027 2018.83   1
   7 -13  -6 1960.55 1278.98   1
   6 -13   6 208.694 1241.12   1
  -7  13   6 1342.84 1073.91   1
  -6  13  -6 2408.06 1097.34   1
  13  -6   7 6774.66 2186.27   1
  13  -7  -7 5618.92 2157.02   1
   7 -13  -7 4982.75 1271.65   1
   6 -13   7 8610.34 1464.35   1
  -6  13  -7 7295.68 1242.79   1
  -7  13   7 6678.58 1102.18   1
  13  -7  -8 2593.98 2162.49   1
  13  -6   8 41.2133 2255.05   1
   6 -13   8-261.407 1441.52   1
   7 -13  -8 868.156 1252.32   1
  -7  13   8 733.694 986.789   1
  -6  13  -8 1328.62 1152.92   1
  13  -7  -9 3903.56 1962.91   1
  13  -6   9 6429.14 2272.78   1
   6 -13   9 2042.94 1540.96   1
   7 -13  -9 3664.47 1269.54   1
  -7  13   9 1447.76 1073.31   1
  -6  13  -9 3504.58 1271.44   1
  13  -7 -10 2353.77 1833.60   1
  13  -6  10 1589.76 2169.88   1
   6 -13  10 634.650 1515.90   1
   7 -13 -10 1955.11 1248.33   1
  -7  13  10 796.586 974.445   1
  -6  13 -10 1284.25 1140.31   1
  13  -6  11 3423.75 2118.35   1
  13  -7 -11 2130.00 1610.39   1
   7 -13 -11 3892.83 1340.12   1
   6 -13  11 2248.95 1617.91   1
  -6  13 -11 3804.85 1120.51   1
  -7  13  11 1978.21 975.411   1
  13  -6  12 6378.84 1893.49   1
  13  -7 -12 4867.65 1430.34   1
   7 -13 -12 4479.37 1389.76   1
   6 -13  12 4112.28 1619.29   1
  -6  13 -12 5404.54 1064.55   1
  -7  13  12 5246.53 933.077   1
  13  -7 -13 7518.98 1246.51   1
  13  -6  13 1471.07 1567.11   1
   7 -13 -13 5194.12 1401.87   1
   6 -13  13 4247.63 1576.45   1
  -7  13  13 3535.10 868.794   1
  -6  13 -13 4128.61 983.386   1
  13  -6  14 1201.50 1301.40   1
  13  -7 -14-862.067 1163.77   1
   7 -13 -14 1344.14 1353.68   1
   6 -13  14-985.577 1548.80   1
  -6  13 -14 314.514 979.428   1
  -7  13  14 24.3567 776.319   1
  13  -7 -15 2257.09 1190.05   1
  13  -6  15 479.733 1253.87   1
   6 -13  15 1064.98 1550.38   1
   7 -13 -15 856.917 1246.29   1
  -7  13  15-841.099 759.244   1
  -6  13 -15 1746.19 939.735   1
  13  -7 -16-76.4453 1214.42   1
  13  -6  16 1639.35 1289.52   1
  -6  13 -16-237.944 866.306   1
  -7  13  16 261.623 756.968   1
  13  -6  17 939.463 1332.75   1
  13  -7 -17 1353.15 1248.71   1
  -7  13  17 1786.70 752.394   1
  -6  13 -17 486.864 835.285   1
  13  -7 -18 832.010 1321.03   1
  13  -6  18-79.2758 1470.01   1
  -6  13 -18 1867.36 818.509   1
  -7  13  18-1058.52 906.551   1
  13  -7 -19 2084.63 1349.12   1
  -7  13  19-539.958 1027.45   1
  -6  13 -19 1087.70 830.803   1
  13  -7 -20 850.425 1304.69   1
  -7  13  20 68.6122 980.773   1
  13  -6  20-1289.29 1550.71   1
  -6  13 -20 69.7984 896.042   1
  13  -6  21 1842.39 1420.53   1
  -7  13  21 597.420 961.055   1
  13  -7 -21 2357.74 1164.30   1
  -6  13 -21 336.187 1049.42   1
  -6  13 -22 1631.99 1113.05   1
  13  -7 -22 610.302 841.181   1
  13  -6  22-450.249 1208.05   1
  -7  13  22-763.573 866.861   1
  13  -7 -23 275.456 814.425   1
  -7  13  23 212.505 846.820   1
  13  -6  23-964.225 970.377   1
  -6  13 -23 35.7082 1056.68   1
  -8  13 -23 1878.42 1156.64   1
  13  -5 -23 1977.94 1245.72   1
  13  -8  23 836.079 1148.57   1
  -5  13  23 1242.84 824.512   1
  -8  13 -22 398.659 1015.14   1
  13  -8  22 2359.69 1137.41   1
  13  -5 -22 1685.81 1108.16   1
   8 -13  22-1944.20 1620.03   1
  -5  13  22 933.698 750.311   1
  -8  13 -21 2987.09 955.019   1
  13  -8  21 4148.15 1114.96   1
  13  -5 -21 2588.89 1124.82   1
   8 -13  21 3664.30 1606.04   1
  -5  13  21 4842.84 806.154   1
  13  -8  20 1372.93 982.596   1
  -8  13 -20-1515.50 1018.37   1
  13  -5 -20 797.423 1243.88   1
   8 -13  20 1229.24 1551.10   1
  -5  13  20-949.932 835.181   1
  -8  13 -19 1712.89 1080.69   1
  13  -8  19 1336.80 942.579   1
  13  -5 -19 2862.98 1611.93   1
   8 -13  19 3716.79 1363.58   1
  -5  13  19 2199.37 882.241   1
  -8  13 -18 1189.44 1091.63   1
  13  -8  18 507.256 966.823   1
  13  -5 -18 2072.38 1723.38   1
   8 -13  18 2857.50 1206.80   1
  -5  13  18 2364.94 904.873   1
  13  -8  17 3207.24 1135.34   1
  -8  13 -17 2571.12 1092.84   1
  13  -5 -17 3841.89 1670.65   1
   8 -13  17 4146.94 1237.86   1
  -5  13  17 1817.69 957.270   1
  -8  13 -16-281.963 1148.97   1
  13  -8  16 966.343 1419.56   1
  13  -5 -16 2593.59 1752.69   1
   8 -13  16 2057.96 1160.78   1
  -5  13  16 628.434 965.143   1
  13  -8  15 8040.24 1625.29   1
  13  -5 -15 8141.70 1879.95   1
  -5  13  15 10056.2 1112.38   1
   8 -13  15 9528.18 1309.57   1
  -8  13 -15 10468.3 1273.82   1
  13  -8  14-1435.12 1509.57   1
  13  -5 -14-2143.74 1846.09   1
 -13   8 -14 1268.40 1499.93   1
   8 -13  14 582.737 1111.43   1
  -5  13  14 291.892 923.775   1
  -8  13 -14 837.739 1009.31   1
  13  -8  13 4486.04 1653.31   1
  13  -5 -13 5687.70 1888.83   1
 -13   8 -13 7694.25 1452.47   1
  -5  13  13 5123.30 1027.30   1
   8 -13  13 5458.49 1160.48   1
  -8  13 -13 5974.42 985.494   1
  13  -8  12 25406.0 2173.09   1
 -13   8 -12 32096.3 2003.74   1
  13  -5 -12 25055.1 2232.66   1
  -5  13  12 27885.7 1705.39   1
   8 -13  12 26398.3 1822.27   1
  -8  13 -12 26058.2 1596.25   1
  13  -8  11 889.965 1728.34   1
 -13   8 -11 708.075 1680.87   1
  13  -5 -11-1115.68 1586.18   1
  -5  13  11 1969.67 1100.17   1
   8 -13  11 1884.21 1153.66   1
  -8  13 -11 1388.70 903.345   1
  13  -8  10 128.817 1653.41   1
 -13   8 -10 249.452 1829.85   1
  13  -5 -10 668.611 1396.42   1
   8 -13  10-659.277 1245.91   1
  -5  13  10 945.164 1153.93   1
  -8  13 -10 237.161 935.281   1
  13  -8   9 34968.9 2387.81   1
 -13   8  -9 37466.4 2573.36   1
  13  -5  -9 35517.1 2287.46   1
   8 -13   9 32844.4 2174.85   1
  -5  13   9 32824.0 2125.65   1
  -8  13  -9 35322.5 1981.80   1
  13  -5  -8-38.7544 1400.11   1
 -13   8  -8-119.322 1995.85   1
  13  -8   8-1293.55 1483.62   1
  -5  13   8 826.184 1134.78   1
   8 -13   8 269.387 1172.94   1
  -8  13  -8-168.360 952.553   1
  13  -5  -7 447.374 1463.69   1
 -13   8  -7 3112.77 2244.14   1
  13  -8   7 2310.01 1519.34   1
  -5  13   7 1051.37 1100.78   1
   8 -13   7 4016.11 1175.12   1
  -8  13  -7 1556.74 907.742   1
  13  -8   6 30453.2 2330.55   1
  13  -5  -6 32129.2 2255.67   1
 -13   8  -6 34063.4 3063.40   1
   8 -13   6 34427.9 2097.71   1
  -5  13   6 32829.5 2087.00   1
  -8  13  -6 35248.3 1959.07   1
  13  -5  -5-556.541 1549.23   1
 -13   8  -5-634.012 2369.26   1
  13  -8   5 1190.56 1330.68   1
   5 -13  -5-888.371 1583.83   1
  -5  13   5 393.957 1188.23   1
   8 -13   5 383.661 1151.95   1
  -8  13  -5 233.514 957.366   1
  13  -5  -4-86.3835 1534.96   1
 -13   8  -4-22.5458 2393.65   1
  13  -8   4 656.424 1426.20   1
   5 -13  -4-856.060 1660.66   1
   8 -13   4 1212.33 1103.61   1
  -5  13   4 342.521 1137.73   1
  -8  13  -4 1433.33 970.713   1
  13  -8   3 42795.6 2793.66   1
  13  -5  -3 47975.3 2772.84   1
 -13   8  -3 41762.9 3432.27   1
   8 -13   3 48407.0 2602.86   1
  -5  13   3 42637.1 2616.49   1
   5 -13  -3 51189.9 2892.06   1
  -8  13  -3 48324.1 2521.46   1
  13  -5  -2 1112.58 1476.92   1
  13  -8   2 142.078 1391.72   1
 -13   8  -2-2455.78 2324.55   1
   8 -13   2 392.107 1129.04   1
   5 -13  -2 2338.55 1596.51   1
  -5  13   2 1450.76 1181.07   1
  -8  13  -2 471.110 973.447   1
  13  -8   1 2700.25 1411.50   1
  13  -5  -1 1917.60 1570.09   1
 -13   8  -1 3662.54 2352.91   1
   8 -13   1 3168.62 1165.04   1
  -5  13   1 4952.22 1222.42   1
   5 -13  -1 5201.35 1733.07   1
  -8  13  -1 3706.47 1052.22   1
  13  -8   0 69722.3 3480.21   1
  13  -5   0 63080.8 3527.84   1
 -13   8   0 60301.3 3930.62   1
   8 -13   0 59800.7 3322.73   1
  -8  13   0 65472.6 3276.24   1
   5 -13   0 64233.1 3566.91   1
  -5  13   0 64685.0 3347.84   1
  13  -8  -1 4046.88 1496.82   1
  13  -5   1 4017.42 1485.83   1
 -13   8   1 2365.66 2123.46   1
   5 -13   1 6468.16 1693.44   1
   8 -13  -1 3954.68 1126.43   1
  -5  13  -1 4642.51 1157.26   1
  -8  13   1 3156.85 973.968   1
  13  -8  -2 617.190 1479.23   1
 -13   8   2-1451.43 2130.68   1
  13  -5   2 390.581 1453.31   1
   8 -13  -2 646.995 1150.51   1
  -5  13  -2 1522.27 1142.19   1
   5 -13   2 1657.69 1704.22   1
  -8  13   2-798.787 1012.90   1
  13  -8  -3 41987.7 2616.48   1
 -13   8   3 41813.0 3203.83   1
  13  -5   3 41771.8 2692.00   1
   5 -13   3 45979.7 2819.57   1
   8 -13  -3 46691.8 2442.01   1
  -5  13  -3 44197.0 2513.61   1
  -8  13   3 41277.2 2399.32   1
 -13   8   4-1398.31 2094.79   1
  13  -5   4-125.632 1556.12   1
  13  -8  -4-40.8591 1393.09   1
   8 -13  -4-832.541 1113.01   1
  -5  13  -4 1275.68 1152.77   1
   5 -13   4-1274.12 1620.80   1
  -8  13   4 708.268 918.183   1
 -13   8   5-1453.54 1863.57   1
  13  -5   5 1800.62 1646.24   1
  13  -8  -5 418.212 1403.19   1
  -5  13  -5 57.5686 1186.52   1
   5 -13   5 2373.23 1716.89   1
   8 -13  -5 2589.02 1141.89   1
  -8  13   5-684.239 947.718   1
  13  -8  -6 35932.0 2235.27   1
  13  -5   6 36384.8 2375.72   1
 -13   8   6 36133.5 2344.57   1
  -5  13  -6 33958.0 2105.36   1
   5 -13   6 34132.1 2443.14   1
   8 -13  -6 32369.8 2064.57   1
  -8  13   6 33418.2 1972.83   1
  13  -5   7 944.027 1957.03   1
  13  -8  -7 1843.22 1424.93   1
 -13   8   7-450.234 1455.90   1
  -5  13  -7 1747.81 1267.31   1
   5 -13   7 1495.29 1811.25   1
   8 -13  -7 1458.47 1219.74   1
  -8  13   7 761.430 962.086   1
  13  -5   8 617.515 1957.12   1
 -13   8   8-690.912 1493.61   1
  13  -8  -8 2406.70 1383.84   1
   5 -13   8 240.885 1718.18   1
  -5  13  -8-34.2480 1122.42   1
   8 -13  -8 1294.17 1086.05   1
  -8  13   8-207.629 886.211   1
  13  -8  -9 34285.9 2332.46   1
  13  -5   9 33222.6 3035.02   1
 -13   8   9 37134.9 2456.58   1
   8 -13  -9 36841.8 2136.37   1
   5 -13   9 42384.5 2618.93   1
  -5  13  -9 39884.9 2181.91   1
  -8  13   9 33956.1 2039.04   1
  13  -5  10 3876.03 2378.18   1
  13  -8 -10 2637.36 1309.64   1
   8 -13 -10 1278.73 1055.20   1
  -5  13 -10 383.512 1192.28   1
   5 -13  10 3203.93 1749.34   1
  -8  13  10 500.088 852.322   1
  13  -8 -11 1415.70 1383.09   1
  13  -5  11 2004.83 2310.26   1
   5 -13  11 3724.36 1629.69   1
   8 -13 -11 181.764 1106.05   1
  -5  13 -11 2208.37 1120.78   1
  -8  13  11 465.437 843.565   1
  13  -5  12 27408.4 2520.00   1
  13  -8 -12 24817.0 1912.57   1
  -5  13 -12 25455.3 1715.56   1
   8 -13 -12 25963.5 1709.11   1
  -8  13  12 26792.2 1526.27   1
  13  -8 -13 7215.39 1468.67   1
  13  -5  13 6873.20 1884.88   1
   8 -13 -13 8245.56 1149.93   1
  -8  13  13 6030.05 873.492   1
  -5  13 -13 5895.50 1143.35   1
  13  -8 -14-1309.36 1409.04   1
  13  -5  14-511.523 1961.63   1
   8 -13 -14 925.576 1073.79   1
  -8  13  14 1015.86 887.650   1
  -5  13 -14 334.111 1047.55   1
  13  -8 -15 11072.9 1579.53   1
  13  -5  15 11037.4 1965.57   1
   8 -13 -15 7572.60 1265.31   1
  -8  13  15 9172.95 1117.71   1
  -5  13 -15 9427.80 1166.26   1
  13  -8 -16 2222.22 1389.58   1
  -8  13  16 53.9269 1062.59   1
  13  -5  16 749.821 1625.74   1
   8 -13 -16 416.938 1252.55   1
  -5  13 -16 585.736 985.712   1
  -8  13  17 4189.87 1012.66   1
  13  -8 -17 5393.66 1321.39   1
  13  -5  17 1673.34 1415.67   1
   8 -13 -17 5770.78 1298.90   1
  -5  13 -17 756.626 952.061   1
  -8  13  18 491.983 967.088   1
  13  -8 -18 592.995 1133.37   1
  13  -5  18 981.887 1224.70   1
   8 -13 -18 1912.07 1156.32   1
  -5  13 -18 1735.50 940.890   1
  13  -5  19 180.178 1238.43   1
  13  -8 -19 559.440 886.641   1
  -8  13  19 1759.97 920.941   1
  -5  13 -19 1347.81 850.313   1
  13  -5  20-2064.82 1393.86   1
  13  -8 -20-33.9133 822.414   1
  -8  13  20 711.415 855.696   1
  -5  13 -20 910.919 832.480   1
  13  -8 -21 2775.47 893.844   1
  13  -5  21 406.150 1468.09   1
  -8  13  21 2555.19 902.770   1
  -5  13 -21 3613.40 812.881   1
  13  -8 -22 158.649 923.689   1
  13  -5  22 568.477 1519.42   1
  -8  13  22-1213.57 1171.20   1
  -5  13 -22 1243.90 825.571   1
  13  -8 -23 1370.68 955.539   1
  -8  13  23 4087.20 1355.50   1
  13  -5  23 916.616 1447.44   1
  -5  13 -23 1675.20 990.434   1
  -9  13 -23 3549.18 1620.15   1
  13  -4 -23 1617.68 1261.47   1
   9 -13  23 1113.43 1630.53   1
  -4  13  23 2933.05 815.347   1
  13  -9  23 2746.74 985.343   1
  -9  13 -22 1338.31 1558.49   1
  13  -4 -22 675.559 1604.56   1
   9 -13  22 4000.77 1397.84   1
  -4  13  22 2120.06 903.333   1
  13  -9  22 2453.37 1183.91   1
  -9  13 -21 4135.07 1329.44   1
  13  -9  21 3593.62 1214.93   1
  13  -4 -21 3762.08 1785.44   1
   9 -13  21 3881.63 1296.55   1
  -4  13  21 2459.49 934.307   1
  -9  13 -20-2280.68 1094.86   1
  13  -9  20 741.125 1128.24   1
  13  -4 -20-1783.48 1671.34   1
   9 -13  20 1334.34 1213.23   1
  -4  13  20-2214.57 999.592   1
  -9  13 -19 1578.93 989.061   1
  13  -9  19 458.199 1078.10   1
  13  -4 -19 1424.92 1739.16   1
   9 -13  19 257.356 1190.78   1
  -4  13  19 311.790 952.779   1
  -9  13 -18-1112.64 985.171   1
  13  -9  18-120.243 1037.60   1
 -13   9 -18-713.100 1440.19   1
  13  -4 -18 2471.61 1769.89   1
   9 -13  18-1336.20 1123.18   1
  -4  13  18 546.119 907.680   1
  -9  13 -17 2134.45 1021.93   1
  13  -9  17 3161.08 1000.56   1
   9 -13  17 3656.67 1129.85   1
  -4  13  17 4019.28 996.222   1
 -13   9 -17 5658.82 1396.39   1
  13  -4 -17 2643.36 1608.06   1
  -9  13 -16 3475.34 1079.65   1
  13  -9  16 2356.41 990.111   1
  -4  13  16 3501.24 999.978   1
   9 -13  16 4160.51 1148.45   1
  13  -4 -16 3620.98 1404.15   1
 -13   9 -16 4103.30 1530.78   1
  -9  13 -15 2976.02 1187.26   1
  13  -9  15 4536.79 1030.19   1
   9 -13  15 5257.21 1161.33   1
  -4  13  15 3939.94 1089.97   1
 -13   9 -15 4746.11 1772.70   1
  13  -4 -15 3913.91 1195.12   1
  -9  13 -14 906.127 1139.57   1
  13  -9  14 1415.22 1108.10   1
  -4  13  14 81.8565 994.407   1
   9 -13  14 1789.39 1081.94   1
 -13   9 -14 3747.74 2048.46   1
  13  -4 -14 891.327 1245.62   1
  13  -9  13 2983.53 1295.93   1
  -9  13 -13 1815.51 1119.23   1
   9 -13  13 2907.54 1062.67   1
  -4  13  13 1840.43 1018.36   1
  13  -4 -13 2194.87 1366.31   1
 -13   9 -13 424.230 2248.03   1
  -9  13 -12 2092.27 1233.32   1
  13  -9  12 3729.63 1544.34   1
 -13   9 -12 2987.71 2255.72   1
  -4  13  12-266.545 1094.11   1
   9 -13  12 3226.29 1092.29   1
  13  -9  11 8448.42 1767.58   1
 -13   9 -11 5324.66 2487.52   1
  -4  13  11 10743.2 1247.84   1
  -9  13 -11 9429.19 1396.21   1
   9 -13  11 10698.4 1290.42   1
  13  -9  10 8026.28 1719.08   1
 -13   9 -10 7054.51 2362.13   1
  -4  13  10 9872.37 1329.38   1
   9 -13  10 9775.88 1200.56   1
  -9  13 -10 4109.35 1293.00   1
  13  -9   9 13852.5 1938.44   1
   9 -13   9 14694.8 1426.05   1
  -4  13   9 14913.5 1393.11   1
  -9  13  -9 13921.0 1411.92   1
  13  -9   8-124.444 1819.42   1
 -13   9  -8 3888.97 2271.68   1
  -4  13   8 2177.37 1215.98   1
   9 -13   8 3517.61 1245.17   1
  -9  13  -8 2887.90 1067.46   1
  13  -9   7 9624.13 1932.28   1
 -13   9  -7 5220.57 2253.67   1
  -4  13   7 8711.09 1296.26   1
   9 -13   7 9105.11 1368.87   1
  -9  13  -7 8270.17 1154.44   1
  13  -9   6 809.353 1719.40   1
 -13   9  -6 1256.54 2259.24   1
  -4  13   6-178.259 1254.21   1
  -9  13  -6 476.191 1022.85   1
   9 -13   6 2185.14 1213.13   1
  13  -9   5 5563.29 1840.23   1
 -13   9  -5 9564.27 2442.01   1
  -4  13   5 11817.9 1454.53   1
  -9  13  -5 10751.8 1150.49   1
   9 -13   5 10644.9 1336.30   1
  13  -9   4 8124.18 1736.28   1
 -13   9  -4 8767.86 2236.78   1
  -4  13   4 11495.0 1382.91   1
   9 -13   4 8856.89 1348.79   1
  -9  13  -4 10693.8 1043.72   1
  13  -9   3 20069.1 1908.87   1
 -13   9  -3 22773.0 2529.51   1
  -4  13   3 18908.5 1600.13   1
   9 -13   3 19862.7 1560.08   1
  -9  13  -3 19289.9 1345.68   1
  13  -9   2 3337.64 1529.40   1
 -13   9  -2 3219.70 2159.17   1
  -4  13   2 5813.80 1280.92   1
   9 -13   2 4840.33 1169.71   1
  -9  13  -2 4346.11 907.174   1
  13  -9   1 7053.55 1627.36   1
 -13   9  -1 3779.70 2263.30   1
  -4  13   1 8157.92 1307.31   1
  -9  13  -1 7037.89 1000.12   1
   9 -13   1 11187.4 1202.08   1
  13  -9   0 1289.23 1526.57   1
 -13   9   0-280.093 2148.62   1
  -4  13   0-380.790 1244.62   1
  -9  13   0 413.802 865.310   1
   9 -13   0 233.554 1129.55   1
  13  -9  -1 7517.56 1575.67   1
 -13   9   1 6510.51 2276.89   1
  -4  13  -1 9260.98 1392.44   1
   9 -13  -1 9194.01 1242.43   1
  -9  13   1 8325.18 983.311   1
 -13   9   2 5127.22 2090.89   1
  13  -9  -2 3404.08 1510.13   1
  -4  13  -2 5753.32 1316.61   1
  -9  13   2 4621.01 952.244   1
   9 -13  -2 4090.28 1204.20   1
  13  -9  -3 19443.1 1870.60   1
 -13   9   3 21040.8 2424.80   1
  -4  13  -3 19506.9 1718.22   1
   9 -13  -3 20564.4 1553.09   1
  -9  13   3 20430.4 1339.37   1
  13  -9  -4 8485.55 1762.38   1
 -13   9   4 12777.4 2285.92   1
   9 -13  -4 12386.8 1293.94   1
  -4  13  -4 11523.1 1435.39   1
  -9  13   4 9367.50 1072.58   1
  13  -9  -5 9276.75 1603.10   1
 -13   9   5 9654.71 2264.94   1
  -4  13  -5 11647.4 1465.63   1
   9 -13  -5 12581.8 1281.99   1
  -9  13   5 10017.5 1058.26   1
  13  -9  -6 4759.95 1701.60   1
 -13   9   6 1276.58 2142.55   1
  -4  13  -6 2638.48 1265.13   1
   9 -13  -6 1343.83 1111.61   1
  -9  13   6 1001.81 849.197   1
  13  -9  -7 6787.95 1750.11   1
 -13   9   7 6877.96 2402.33   1
  -4  13  -7 7454.75 1324.57   1
   9 -13  -7 10603.3 1237.84   1
  -9  13   7 7909.58 982.895   1
  13  -9  -8 2738.32 1702.43   1
  13  -4   8 1383.06 1735.09   1
 -13   9   8 4487.71 2124.13   1
  -4  13  -8 1246.25 1272.75   1
   9 -13  -8 2164.23 1148.76   1
  -9  13   8 1696.78 986.941   1
  13  -9  -9 14491.9 1869.52   1
  13  -4   9 13434.3 1730.00   1
 -13   9   9 16245.6 2279.65   1
   9 -13  -9 12448.1 1373.85   1
  -4  13  -9 12864.2 1399.42   1
  -9  13   9 14212.6 1279.86   1
  13  -9 -10 5557.45 1685.82   1
 -13   9  10 6844.87 2054.22   1
  13  -4  10 6679.90 1476.76   1
   9 -13 -10 5045.25 1214.89   1
  -4  13 -10 8081.74 1209.75   1
  -9  13  10 9086.26 1165.60   1
  13  -9 -11 9241.69 1631.79   1
 -13   9  11 10200.1 1700.92   1
  13  -4  11 8172.88 1625.54   1
  -4  13 -11 7571.45 1223.11   1
   9 -13 -11 10112.1 1229.83   1
  -9  13  11 8384.95 1185.37   1
  13  -9 -12-393.131 1449.90   1
  -9  13  12-113.291 1085.00   1
  -4  13 -12-1153.64 1055.25   1
   9 -13 -12 1135.14 1057.60   1
  13  -4  12-705.198 1728.05   1
 -13   9  12 1276.27 1334.85   1
  13  -9 -13 1031.37 1352.57   1
  -9  13  13 1928.31 1010.26   1
   9 -13 -13 2158.16 1004.96   1
  -4  13 -13 2711.85 1060.52   1
  13  -4  13-2030.89 1911.95   1
 -13   9  13 2500.05 1300.60   1
  13  -9 -14-475.000 1242.35   1
  -9  13  14 1031.59 997.338   1
  13  -4  14-517.509 1995.08   1
   9 -13 -14 1373.74 1013.29   1
  -4  13 -14 544.332 1024.15   1
  13  -9 -15 4743.88 1044.79   1
  -9  13  15 2864.06 1015.34   1
  13  -4  15 2766.94 1991.34   1
   9 -13 -15 7478.94 1073.13   1
  -4  13 -15 3269.52 1055.18   1
  13  -9 -16 3014.27 929.430   1
  -9  13  16 3291.56 995.314   1
   9 -13 -16 4766.23 1049.24   1
  -4  13 -16 3214.87 998.056   1
  -9  13  17 3423.50 896.482   1
  13  -9 -17 3344.44 879.765   1
  13  -4  17 4757.90 1850.57   1
   9 -13 -17 4203.72 1021.19   1
  -4  13 -17 3705.00 1047.85   1
  -9  13  18 474.871 839.073   1
  13  -9 -18-349.314 865.439   1
  13  -4  18-700.772 1816.64   1
   9 -13 -18 1418.32 1083.43   1
  -4  13 -18 1575.41 998.825   1
  13  -9 -19-246.067 933.385   1
  -9  13  19 336.409 952.845   1
  13  -4  19-68.2847 1538.01   1
   9 -13 -19 561.234 1180.31   1
  -4  13 -19 360.221 953.050   1
  -9  13  20-2714.81 1349.04   1
  13  -9 -20 1041.14 995.700   1
  13  -4  20-477.708 1276.93   1
   9 -13 -20-2346.00 1224.08   1
  -4  13 -20-223.702 927.092   1
  13  -4  21 3131.32 1211.98   1
  -9  13  21 3100.51 1434.09   1
  13  -9 -21 1670.12 1035.50   1
  -4  13 -21 2759.73 909.676   1
  13  -4  22 2629.03 1292.16   1
  -9  13  22 2610.73 1425.96   1
  13  -9 -22 1364.50 945.373   1
  -4  13 -22 1976.01 837.129   1
  -9  13  23 12.2488 1229.59   1
  13  -4  23-1006.96 1363.03   1
   4   9 -23 1915.63 1056.34   1
  13  -9 -23 397.340 742.521   1
  -4  13 -23 625.382 794.331   1
 -10  13 -23-1126.83 1610.91   1
  13  -3 -23 3218.60 1657.14   1
  10 -13  23 2981.10 1276.99   1
  -3  13  23 3775.30 976.666   1
  13 -10  23 1370.63 912.811   1
 -10  13 -22 611.838 1711.03   1
  13  -3 -22 2511.16 1818.34   1
  10 -13  22 1302.62 1231.58   1
  -3  13  22-273.432 966.211   1
  13 -10  22 1822.02 879.683   1
 -10  13 -21 4735.69 1682.10   1
  13  -3 -21 6304.49 1850.49   1
 -13  10 -21 7815.28 1512.63   1
  -3  13  21 7220.23 1046.15   1
  10 -13  21 7782.09 1300.68   1
  13 -10  21 8079.88 1041.51   1
 -10  13 -20 1002.75 1552.28   1
 -13  10 -20-880.384 1568.98   1
  13  -3 -20 378.846 1440.97   1
  10 -13  20 442.079 1137.17   1
  -3  13  20 1076.15 987.015   1
  13 -10  20 172.483 1089.25   1
 -10  13 -19 5429.09 1515.58   1
 -13  10 -19 6077.94 1802.33   1
  13  -3 -19 3154.60 1151.40   1
  10 -13  19 5601.18 1192.29   1
  -3  13  19 3593.00 1037.12   1
  13 -10  19 2792.94 1220.43   1
 -10  13 -18 10290.1 1412.98   1
 -13  10 -18 7336.53 2263.78   1
  13  -3 -18 10316.4 1395.68   1
  10 -13  18 11694.2 1315.38   1
  -3  13  18 10377.8 1147.94   1
  13 -10  18 13192.9 1339.79   1
 -10  13 -17 1782.81 1102.59   1
  13 -10  17 4114.22 1147.83   1
  -3  13  17 4870.40 1030.89   1
  10 -13  17 3982.27 1117.34   1
 -13  10 -17 2873.19 2192.81   1
 -10  13 -16 507.916 1007.87   1
  13 -10  16 492.960 1139.56   1
 -13  10 -16 1233.31 2183.00   1
  10 -13  16 2767.99 1107.75   1
  -3  13  16 1681.19 1067.39   1
 -13  10 -15 23417.8 2533.51   1
  10 -13  15 22862.7 1596.13   1
  -3  13  15 23726.7 1592.75   1
 -10  13 -15 21027.4 1526.59   1
  13 -10  15 20765.7 1601.47   1
  13 -10  14-1494.72 1076.69   1
 -10  13 -14 1765.09 1037.13   1
 -13  10 -14-1878.27 2108.12   1
  -3  13  14 345.429 1101.78   1
  10 -13  14-524.894 1095.87   1
  13 -10  13 4875.54 1068.35   1
 -10  13 -13 7083.26 1141.52   1
 -13  10 -13 6471.90 2248.48   1
  -3  13  13 8688.03 1189.87   1
  10 -13  13 7073.83 1183.65   1
 -13  10 -12 17175.1 2438.14   1
  10 -13  12 19419.0 1564.22   1
  -3  13  12 19309.5 1530.09   1
  13 -10  12 19630.5 1414.18   1
 -10  13 -12 19136.6 1501.73   1
 -10  13 -11 4720.02 1260.73   1
  13 -10  11 1975.60 1110.99   1
 -13  10 -11 4849.99 2353.84   1
  -3  13  11 4513.37 1248.81   1
  10 -13  11 4052.38 1211.99   1
  13 -10  10 4341.58 1178.49   1
 -10  13 -10 2641.33 1311.18   1
 -13  10 -10 4787.76 2128.51   1
  -3  13  10 5212.07 1473.68   1
  10 -13  10 3610.33 1159.91   1
  13 -10   9 63055.2 3291.54   1
 -13  10  -9 57617.9 3801.53   1
  10 -13   9 65777.9 3275.48   1
  -3  13   9 63259.9 3502.93   1
 -10  13  -9 57370.6 3357.56   1
 -10  13  -8-2150.61 1246.09   1
  13 -10   8 437.314 1426.48   1
 -13  10  -8-173.816 1983.66   1
  -3  13   8 1751.58 1607.39   1
  10 -13   8-359.312 1182.82   1
 -10  13  -7 7077.58 1330.55   1
  13 -10   7 7157.20 1620.06   1
 -13  10  -7 6434.37 1913.72   1
  -3  13   7 7914.16 1805.68   1
  10 -13   7 9092.66 1240.53   1
 -13  10  -6 74098.7 4058.31   1
  13 -10   6 74565.4 3993.91   1
  -3  13   6 76881.1 4024.95   1
  10 -13   6 73558.9 3806.00   1
 -10  13  -6 73497.1 3863.60   1
 -10  13  -5-2051.99 1284.63   1
  13 -10   5 1634.14 1675.70   1
 -13  10  -5-1083.12 1809.07   1
  -3  13   5 154.711 1609.75   1
  10 -13   5 119.649 1081.42   1
 -10  13  -4 3654.49 1339.99   1
  13 -10   4 3177.40 1776.00   1
 -13  10  -4 2997.63 1683.95   1
  -3  13   4 3976.98 1706.99   1
  10 -13   4 2342.90 1181.88   1
  13 -10   3 94442.4 4938.13   1
 -13  10  -3 99162.6 4919.43   1
  -3  13   3 90790.7 4999.06   1
  10 -13   3 93348.5 4725.80   1
 -10  13  -3 95316.1 4788.32   1
  13 -10   2 441.357 1592.32   1
 -13  10  -2 755.447 1498.40   1
  -3  13   2 1541.66 1768.92   1
  10 -13   2 1612.42 1066.76   1
 -10  13  -2 2478.58 1316.27   1
  13 -10   1 3753.27 1680.08   1
 -13  10  -1 2607.21 1493.56   1
  -3  13   1 6346.32 1729.47   1
  10 -13   1 4439.14 1121.66   1
 -10  13  -1 2359.02 1216.37   1
 -13  10   0 71205.0 3700.44   1
  13 -10   0 68982.8 3746.79   1
  10 -13   0 65231.9 3486.06   1
  -3  13   0 69290.7 3738.41   1
 -10  13   0 67801.7 3543.43   1
  13 -10  -1 2191.45 1651.55   1
 -13  10   1 2783.63 1588.13   1
  -3  13  -1 6225.72 1683.01   1
 -10  13   1 4151.26 1248.86   1
  10 -13  -1 4633.44 1044.07   1
  13 -10  -2 1656.70 1635.53   1
 -13  10   2 544.232 1669.86   1
  -3  13  -2 546.162 1618.07   1
  10 -13  -2 3303.62 1028.72   1
 -10  13   2 2062.24 1240.97   1
  13 -10  -3 94393.6 4721.46   1
 -13  10   3 84138.3 4742.85   1
  10 -13  -3 88776.1 4475.75   1
  -3  13  -3 92548.3 4761.82   1
 -10  13   3 88026.4 4552.21   1
  13 -10  -4 1583.85 1622.78   1
 -10  13   4 5179.88 1293.01   1
 -13  10   4 6245.84 1775.79   1
  -3  13  -4 2521.08 1762.73   1
  10 -13  -4 3860.46 1104.82   1
 -10  13   5-1097.78 1162.82   1
  13 -10  -5-161.788 1614.25   1
 -13  10   5-4836.05 2043.82   1
  -3  13  -5-90.6951 1649.81   1
  10 -13  -5 1178.77 1105.82   1
  13 -10  -6 82748.9 4250.97   1
 -13  10   6 79338.1 4486.17   1
  10 -13  -6 79520.1 4004.80   1
  -3  13  -6 84141.4 4193.06   1
 -10  13   6 72378.1 4040.18   1
 -10  13   7 7169.43 1176.39   1
  13 -10  -7 5686.48 1700.13   1
 -13  10   7 4925.26 2206.64   1
  -3  13  -7 8049.07 1427.48   1
  10 -13  -7 7461.98 1219.87   1
  13 -10  -8 425.020 1542.48   1
 -10  13   8-1190.96 1182.93   1
 -13  10   8 3166.74 2244.68   1
  -3  13  -8 927.049 1369.67   1
  10 -13  -8 98.2947 1031.38   1
  13 -10  -9 58827.1 3375.81   1
 -13  10   9 64470.3 3783.19   1
  10 -13  -9 59494.5 3263.37   1
  -3  13  -9 65056.6 3293.99   1
 -10  13   9 61320.1 3265.35   1
 -10  13  10 4759.52 1188.28   1
  13 -10 -10 3457.11 1199.69   1
 -13  10  10 7050.24 2039.07   1
  -3  13 -10 5690.90 1252.04   1
  10 -13 -10 3209.04 1209.96   1
  13 -10 -11 3071.01 1038.77   1
 -10  13  11 4693.49 1078.10   1
 -13  10  11 4313.56 2051.23   1
  -3  13 -11 3075.09 1223.44   1
  10 -13 -11 4933.12 1172.57   1
 -13  10  12 18644.4 2260.82   1
  10 -13 -12 19578.1 1352.96   1
  -3  13 -12 18173.2 1412.97   1
 -10  13  12 15941.7 1341.48   1
  13 -10 -12 14408.9 1271.90   1
 -10  13  13 6317.19 988.476   1
  13 -10 -13 4260.76 964.866   1
 -13  10  13 5470.83 2052.95   1
  13  -3  13 7064.96 1478.64   1
  -3  13 -13 7267.04 1133.30   1
  10 -13 -13 5891.59 1047.72   1
  13 -10 -14 258.210 887.098   1
 -10  13  14 9.33278 886.864   1
 -13  10  14 1055.70 1822.80   1
  13  -3  14 937.512 1277.73   1
  10 -13 -14 291.385 999.758   1
  -3  13 -14 1074.20 1065.90   1
  13  -3  15 21923.3 1781.80   1
 -13  10  15 21184.6 1871.93   1
  -3  13 -15 19966.0 1517.63   1
  10 -13 -15 22801.2 1474.73   1
 -10  13  15 20218.9 1437.97   1
  13 -10 -15 19156.9 1421.40   1
  13 -10 -16 2450.97 971.836   1
 -10  13  16 2379.56 976.609   1
  -3  13 -16 1569.62 1039.91   1
  10 -13 -16 1652.29 949.744   1
  13  -3  16 1885.87 1706.48   1
 -13  10  16 1322.29 1252.43   1
 -10  13  17 3188.29 1238.51   1
  13 -10 -17 1900.88 1009.05   1
  13  -3  17 3626.16 1908.62   1
  -3  13 -17 3450.50 996.342   1
  10 -13 -17 3447.15 993.788   1
 -10  13  18 11745.5 1512.62   1
  13  -3  18 10305.6 1980.94   1
  10 -13 -18 10766.9 1149.99   1
  -3  13 -18 12089.2 1148.47   1
  13 -10 -18 11018.6 1194.16   1
 -10  13  19 6110.76 1483.37   1
  13  -3  19 1596.26 1722.69   1
  10 -13 -19 4559.51 1008.46   1
  -3  13 -19 3751.86 952.152   1
  13 -10 -19 4197.21 1074.28   1
 -10  13  20-912.059 1412.35   1
  13  -3  20 1059.43 1866.35   1
  10 -13 -20 659.131 968.769   1
  13 -10 -20 356.913 872.678   1
  -3  13 -20-1382.19 1034.98   1
 -10  13  21 3054.02 1376.23   1
  13  -3  21 4450.40 1859.19   1
   3  10 -21 7565.09 1206.29   1
  10 -13 -21 5743.09 1191.00   1
  -3  13 -21 6241.05 1070.08   1
  13 -10 -21 6420.98 856.625   1
  13  -3  22-2122.58 1431.34   1
 -10  13  22 1766.80 1188.14   1
  10 -13 -22 1396.52 1174.57   1
   3  10 -22-587.445 1194.98   1
  -3  13 -22 2394.99 946.297   1
  13 -10 -22-127.856 736.437   1
  13  -3  23 376.331 1195.48   1
 -10  13  23 1920.16 1302.37   1
   3  10 -23 3043.70 1110.78   1
  10 -13 -23 3403.14 1055.58   1
  13 -10 -23 2178.30 793.052   1
  -3  13 -23 1437.92 899.054   1
  13  -2 -23 637.783 1417.27   1
 -11  13 -23-127.795 1416.11   1
 -13  11 -23 1946.15 1557.12   1
  11 -13  23 1437.95 1217.62   1
  -2  13  23 1303.60 992.524   1
  13 -11  23-490.481 1055.94   1
 -11  13 -22 3231.89 1486.04   1
  13  -2 -22 2635.49 1159.39   1
 -13  11 -22 2452.89 2049.36   1
  -2  13  22 867.235 1030.34   1
  11 -13  22 1071.47 1234.82   1
  13 -11  22 2636.57 985.369   1
 -11  13 -21 1592.98 1593.78   1
  13  -2 -21 2406.09 1307.58   1
 -13  11 -21 404.431 2321.31   1
  -2  13  21 2187.02 1034.36   1
  11 -13  21 2408.34 1154.68   1
  13 -11  21 2326.57 945.168   1
 -11  13 -20-1748.39 1709.33   1
 -13  11 -20-177.045 2259.93   1
  11 -13  20 90.5081 1115.24   1
  -2  13  20 1720.24 1048.31   1
  13 -11  20 557.773 887.872   1
 -11  13 -19-1284.09 1719.60   1
 -13  11 -19-3583.99 2184.87   1
  -2  13  19 763.819 1035.37   1
  13 -11  19 664.934 937.507   1
  11 -13  19 1247.40 1115.70   1
 -11  13 -18-1211.53 1680.96   1
 -13  11 -18 1625.23 2031.79   1
  -2  13  18-650.879 1060.15   1
  13 -11  18 623.943 958.937   1
  11 -13  18-727.022 1079.76   1
 -11  13 -17 726.656 1609.77   1
 -13  11 -17 3905.79 2175.80   1
  -2  13  17 2428.28 1048.81   1
  11 -13  17 4377.83 1192.55   1
  13 -11  17 2785.18 1148.58   1
 -11  13 -16 2225.04 1584.51   1
 -13  11 -16 1379.87 2142.36   1
  -2  13  16 5036.95 1164.35   1
  11 -13  16 2146.08 1129.04   1
  13 -11  16 1097.61 1242.85   1
 -11  13 -15 5090.30 1438.60   1
  13 -11  15 5097.08 1231.39   1
 -13  11 -15 6260.93 2141.58   1
  -2  13  15 5673.63 1387.51   1
  11 -13  15 4598.61 1153.77   1
 -11  13 -14 541.501 1204.43   1
  13 -11  14 1784.71 1161.36   1
 -13  11 -14-1422.63 1829.59   1
  -2  13  14 532.482 1383.13   1
  11 -13  14 757.432 1065.34   1
  13 -11  13 866.412 1188.61   1
 -11  13 -13 172.426 1146.48   1
 -13  11 -13 2780.01 1571.99   1
  -2  13  13-14.5482 1421.59   1
  11 -13  13 316.030 1076.22   1
  13 -11  12 3705.90 1193.28   1
 -11  13 -12 2908.40 1074.58   1
 -13  11 -12 6800.27 1643.98   1
  -2  13  12 2152.23 1476.62   1
  11 -13  12 2580.91 1041.94   1
  13 -11  11 3471.19 1113.58   1
 -11  13 -11 5518.01 1062.94   1
 -13  11 -11 4916.99 1438.49   1
  -2  13  11 6242.13 1544.10   1
  11 -13  11 4907.29 1101.35   1
  13 -11  10 8820.50 1310.25   1
 -11  13 -10 7985.87 1219.47   1
 -13  11 -10 8233.08 1664.62   1
  -2  13  10 11127.5 1735.10   1
  11 -13  10 7314.65 1184.70   1
 -13  11  -9 12631.4 1740.42   1
  13 -11   9 11866.7 1330.10   1
  11 -13   9 11476.4 1283.19   1
 -11  13  -9 13265.8 1269.36   1
 -11  13  -8-260.386 1103.99   1
  13 -11   8 1266.82 1160.14   1
 -13  11  -8-857.009 1554.32   1
  -2  13   8 2709.29 1566.25   1
  11 -13   8 1876.87 1022.04   1
 -13  11  -7 2026.08 1613.53   1
 -11  13  -7 2740.38 1196.29   1
  13 -11   7 1941.45 1081.95   1
  11 -13   7 1188.05 982.849   1
 -13  11  -6-414.395 1634.70   1
  13 -11   6-946.019 1086.65   1
 -11  13  -6-669.288 1137.01   1
  11 -13   6 1002.60 969.829   1
 -13  11  -5 8369.84 1683.43   1
  13 -11   5 6700.71 1197.49   1
 -11  13  -5 6466.86 1213.44   1
  11 -13   5 5693.45 1078.36   1
 -13  11  -4 10103.5 1752.43   1
 -11  13  -4 9124.57 1355.35   1
  13 -11   4 8772.77 1269.55   1
  11 -13   4 9581.41 1091.16   1
  13 -11   3 19617.7 1481.72   1
  11 -13   3 18419.6 1351.02   1
 -11  13  -3 20820.8 1596.73   1
 -13  11  -2 5983.75 1645.58   1
  13 -11   2 6919.89 1222.71   1
 -11  13  -2 7291.54 1295.62   1
  11 -13   2 5869.01 1007.53   1
 -13  11  -1 1250.07 1576.73   1
 -11  13  -1 2526.66 1264.01   1
  13 -11   1 3269.16 1080.65   1
  11 -13   1 2212.15 919.285   1
 -13  11   0 13459.7 1662.36   1
  13 -11   0 12575.0 1331.67   1
 -11  13   0 14913.9 1417.69   1
  11 -13   0 12567.8 1152.52   1
 -13  11   1 3071.19 1608.83   1
 -11  13   1 1966.51 1220.21   1
  13 -11  -1 3629.97 1100.58   1
  11 -13  -1 2106.52 946.265   1
 -13  11   2 10408.2 1608.64   1
  13 -11  -2 7726.09 1157.16   1
 -11  13   2 9311.20 1220.30   1
  11 -13  -2 6786.82 1015.22   1
  13 -11  -3 16155.3 1485.03   1
 -13  11   3 17444.5 1858.22   1
  -2  13  -3 13450.8 1825.48   1
 -11  13   3 19035.2 1456.98   1
  11 -13  -3 17952.9 1296.30   1
  13 -11  -4 10273.9 1273.29   1
 -13  11   4 9924.31 1577.79   1
  11 -13  -4 9914.61 1151.01   1
 -11  13   4 12156.3 1316.83   1
 -11  13   5 5655.49 1210.74   1
  13 -11  -5 8433.25 1175.36   1
 -13  11   5 4360.78 1445.18   1
  -2  13  -5 8314.87 1793.37   1
  11 -13  -5 8491.57 1062.30   1
  13 -11  -6 1652.74 1102.32   1
 -11  13   6 377.389 1162.14   1
 -13  11   6-14.1527 1547.70   1
  -2  13  -6-1006.66 1743.96   1
  11 -13  -6 1569.46 1011.83   1
 -11  13   7 161.302 1121.33   1
  13 -11  -7 1400.35 1085.10   1
 -13  11   7 1610.08 1525.91   1
  -2  13  -7 998.522 1850.16   1
  11 -13  -7 1135.82 999.174   1
  13 -11  -8 2600.92 1041.06   1
 -11  13   8-1499.45 973.427   1
 -13  11   8 3120.95 1374.81   1
  -2  13  -8-549.731 1694.30   1
  11 -13  -8 2567.17 1042.01   1
 -13  11   9 11254.8 1633.27   1
  -2  13  -9 13282.4 1926.90   1
  11 -13  -9 13207.9 1281.13   1
  13 -11  -9 11648.7 1256.56   1
 -11  13   9 11297.1 1254.83   1
 -11  13  10 7642.84 1099.13   1
  13 -11 -10 8550.51 1127.09   1
 -13  11  10 8831.56 1833.22   1
  -2  13 -10 8196.07 1729.53   1
  11 -13 -10 8881.95 1119.04   1
  13 -11 -11 3936.27 1089.46   1
 -11  13  11 3611.62 979.905   1
 -13  11  11 5908.12 1924.68   1
  -2  13 -11 5415.17 1395.01   1
  11 -13 -11 4927.39 1038.22   1
  13 -11 -12 3288.27 1062.11   1
 -11  13  12 3036.02 1052.86   1
 -13  11  12 537.288 1948.10   1
  -2  13 -12 2596.56 1312.93   1
  11 -13 -12 3566.50 1005.64   1
  13 -11 -13-422.845 1059.58   1
 -11  13  13 1305.13 1174.85   1
  -2  13 -13 1421.26 1163.40   1
  11 -13 -13-540.337 1002.98   1
  13 -11 -14-1677.24 1069.66   1
 -11  13  14 1367.07 1356.34   1
 -13  11  14-573.589 1892.79   1
  -2  13 -14 1367.53 1153.35   1
  11 -13 -14-55.8421 1035.72   1
  13 -11 -15 6858.73 1142.67   1
 -11  13  15 4656.36 1484.76   1
 -13  11  15 6596.76 1930.27   1
  -2  13 -15 5049.51 1171.92   1
  11 -13 -15 5960.75 1064.23   1
 -11  13  16 2200.40 1544.81   1
 -13  11  16 3393.72 1990.66   1
  13  -2  16 5363.61 1413.24   1
  -2  13 -16 4896.75 1109.26   1
  11 -13 -16 6546.20 1012.81   1
  13 -11 -16 5363.96 1152.94   1
 -11  13  17 1312.12 1470.14   1
  13  -2  17 960.463 1229.20   1
 -13  11  17 5031.62 1907.94   1
  -2  13 -17 6457.07 1046.44   1
  11 -13 -17 2332.81 957.871   1
  13 -11 -17 2345.53 949.024   1
 -11  13  18 2361.60 1417.05   1
 -13  11  18 585.701 1418.61   1
  13  -2  18 2240.54 1304.41   1
  11 -13 -18 1527.57 965.718   1
  -2  13 -18 2017.34 972.299   1
  13 -11 -18 1711.34 814.823   1
 -11  13  19 246.394 1296.49   1
  13  -2  19 216.144 1667.13   1
 -13  11  19 1548.46 1210.79   1
  -2  13 -19 1901.71 1012.62   1
   2  11 -19 170.896 1188.70   1
  11 -13 -19-457.902 962.530   1
  13 -11 -19 226.517 771.050   1
  13  -2  20 3427.47 1941.44   1
 -11  13  20 349.452 1225.41   1
   2  11 -20 94.2682 1299.51   1
  -2  13 -20-385.496 1001.29   1
  11 -13 -20 553.605 929.433   1
  13 -11 -20 549.981 766.407   1
 -11  13  21 2287.24 1319.61   1
  13  -2  21 3368.43 1811.38   1
   2  11 -21 1073.34 1200.07   1
  11 -13 -21 1223.31 954.592   1
  -2  13 -21 1432.29 940.502   1
  13 -11 -21 2310.98 835.469   1
  13  -2  22-474.049 1724.20   1
 -11  13  22 1144.01 1732.23   1
   2  11 -22 3631.09 1053.33   1
  11 -13 -22 478.665 976.238   1
  13 -11 -22 1817.51 899.351   1
  -2  13 -22 912.684 955.525   1
  13  -2  23-3382.58 1802.02   1
 -11  13  23-323.269 1777.13   1
  11 -13 -23-1377.53 1003.26   1
   2  11 -23 1063.23 922.806   1
  13 -11 -23 1840.12 892.347   1
  -2  13 -23 2632.09 990.867   1
 -13  12 -23 739.647 2310.92   1
 -12  13 -23 1493.62 1873.39   1
   1  12  23 1096.21 1335.73   1
  12 -13  23 1016.21 1180.12   1
  -1  13  23 115.990 1043.80   1
  13 -12  23-919.940 1138.02   1
 -12  13 -22 2877.91 1518.38   1
 -13  12 -22-1230.60 2249.56   1
  -1  13  22 402.196 1034.36   1
   1  12  22 1153.42 1348.62   1
  13 -12  22 1363.28 1094.14   1
  12 -13  22-39.7434 1166.03   1
 -12  13 -21 4004.53 1469.38   1
 -13  12 -21 4419.95 2213.61   1
  -1  13  21 2807.14 1110.09   1
  12 -13  21 3724.27 1198.17   1
  13 -12  21 1922.28 1129.01   1
 -13  12 -20 1843.58 2300.28   1
 -12  13 -20 1776.05 1447.27   1
  -1  13  20 674.602 1132.80   1
  13 -12  20 1168.65 1026.57   1
  12 -13  20 2080.29 1194.45   1
 -12  13 -19 3103.89 1589.90   1
 -13  12 -19 3873.53 2199.07   1
  -1  13  19 6408.56 1302.39   1
  12 -13  19 5525.73 1214.57   1
  13 -12  19 5966.34 994.461   1
 -12  13 -18 7626.94 1612.63   1
 -13  12 -18 6800.54 2093.94   1
  -1  13  18 7378.95 1431.96   1
  12 -13  18 6159.44 1193.80   1
  13 -12  18 6029.16 971.904   1
 -12  13 -17-2253.80 1708.76   1
 -13  12 -17 1635.65 1545.54   1
  -1  13  17 1374.63 1324.20   1
  12 -13  17 1794.17 1046.63   1
  13 -12  17 405.531 879.008   1
 -12  13 -16 222.865 1697.81   1
 -13  12 -16 134.700 1479.49   1
  -1  13  16-44.3395 1422.68   1
  12 -13  16 1268.93 1079.13   1
  13 -12  16 2412.73 945.102   1
 -12  13 -15 8459.82 1845.55   1
 -13  12 -15 10890.3 1643.13   1
  -1  13  15 13361.8 1547.35   1
  13 -12  15 12582.1 1221.92   1
  12 -13  15 10212.2 1272.39   1
 -13  12 -14 1239.80 1455.00   1
 -12  13 -14 2457.37 1690.15   1
  12 -13  14 862.526 1013.44   1
  13 -12  14 1470.79 1154.21   1
 -13  12 -13 8461.04 1561.38   1
 -12  13 -13 11369.7 1692.14   1
  13 -12  13 9989.04 1338.73   1
  12 -13  13 9691.48 1135.66   1
 -13  12 -12 27375.2 2254.64   1
 -12  13 -12 30698.5 2348.46   1
  12 -13  12 32920.2 1833.03   1
  13 -12  12 30736.8 2067.29   1
 -13  12 -11 2113.08 1624.09   1
 -12  13 -11-1973.06 1498.67   1
  13 -12  11-2315.61 1202.53   1
  12 -13  11 72.6385 872.528   1
 -13  12 -10 1700.55 1793.64   1
  13 -12  10 586.116 1292.42   1
 -12  13 -10 2372.30 1466.41   1
  12 -13  10 2201.91 988.986   1
 -13  12  -9 25209.1 2370.25   1
 -12  13  -9 29127.1 1981.00   1
  12 -13   9 27305.0 1740.12   1
  13 -12   9 26613.6 1953.28   1
 -12  13  -8 365.546 1265.56   1
 -13  12  -8 3034.03 1849.70   1
  13 -12   8-81.2593 1268.02   1
  12 -13   8-693.079 954.581   1
 -12  13  -7 16920.0 1577.74   1
 -13  12  -7 14737.7 2188.55   1
  12 -13   7 19816.1 1366.62   1
  13 -12   7 15361.7 1644.79   1
 -13  12  -6 39884.6 2957.51   1
 -12  13  -6 46328.4 2516.74   1
  12 -13   6 44983.7 2418.22   1
  13 -12   6 44727.2 2579.18   1
  13 -12   5 2740.10 1226.47   1
 -12  13  -5 3404.15 1173.17   1
 -13  12  -5 2108.22 1894.59   1
  12 -13   5 4186.41 1112.42   1
  13 -12   4 2747.35 1224.32   1
 -13  12  -4 554.599 1988.26   1
 -12  13  -4 878.392 1089.22   1
  12 -13   4 635.507 1058.65   1
 -13  12  -3 51988.7 3153.93   1
  13 -12   3 47386.8 2805.88   1
  12 -13   3 50336.2 2696.20   1
 -12  13  -3 49918.5 2749.62   1
  13 -12   2 448.898 1167.87   1
 -13  12  -2 375.689 1839.08   1
 -12  13  -2 11.1515 1085.26   1
  12 -13   2 791.926 1092.74   1
  13 -12   1 9109.82 1280.31   1
 -13  12  -1 9161.85 1926.79   1
  12 -13   1 9902.60 1303.66   1
 -12  13  -1 13308.8 1248.21   1
  12 -13   0 119285. 6022.21   1
 -12  13   0 130005. 6002.04   1
  13 -12   0 116030. 6021.85   1
 -13  12   1 13418.9 1897.14   1
  13 -12  -1 10464.2 1334.18   1
 -12  13   1 11151.8 1202.84   1
  12 -13  -1 12590.4 1289.35   1
  13 -12  -2 852.544 1125.41   1
 -12  13   2-315.320 1148.77   1
 -13  12   2-405.251 1898.88   1
  12 -13  -2 1225.55 1055.66   1
 -13  12   3 49493.9 3281.08   1
  12 -13  -3 49082.4 2834.26   1
  13 -12  -3 51650.2 2870.17   1
 -12  13   3 57196.6 2821.82   1
 -13  12   4 1449.65 1746.86   1
 -12  13   4 565.717 1049.06   1
  13 -12  -4 1912.00 1201.49   1
  12 -13  -4 2154.53 1025.48   1
 -13  12   5 2685.12 1844.98   1
 -12  13   5 2609.91 1139.07   1
  13 -12  -5 2707.40 1284.05   1
  12 -13  -5 1902.46 1050.16   1
 -12  13   6 47095.1 2527.98   1
  12 -13  -6 43854.1 2440.68   1
  13 -12  -6 48796.0 2552.37   1
 -13  12   7 19735.5 1870.60   1
 -12  13   7 16867.7 1552.83   1
  13 -12  -7 16986.1 1482.93   1
  12 -13  -7 17553.5 1340.79   1
 -13  12   8-31.9108 1676.99   1
  13 -12  -8-1581.58 1268.23   1
 -12  13   8-1519.18 1300.86   1
  12 -13  -8-1100.52 886.046   1
 -13  12   9 24226.7 1969.25   1
 -12  13   9 25157.5 1983.83   1
  12 -13  -9 21278.8 1536.70   1
  13 -12  -9 25339.2 1731.73   1
  13 -12 -10 563.063 1202.95   1
 -12  13  10 2717.66 1557.14   1
 -13  12  10 1136.43 1451.63   1
  12 -13 -10 2050.69 874.377   1
 -12  13  11 1579.33 1458.52   1
  13 -12 -11-846.224 1162.65   1
 -13  12  11-1058.53 1384.74   1
  -1  13 -11 736.789 1448.49   1
  12 -13 -11 1264.52 861.143   1
 -12  13  12 33965.5 2218.25   1
 -13  12  12 29292.9 2076.46   1
  -1  13 -12 29317.0 2160.77   1
  12 -13 -12 31873.8 1789.36   1
  13 -12 -12 29937.1 1968.73   1
 -12  13  13 11185.9 1655.55   1
 -13  12  13 9042.45 1476.42   1
  -1  13 -13 9317.46 1568.79   1
  13 -12 -13 7874.97 1186.76   1
  12 -13 -13 9949.86 1029.58   1
 -12  13  14-689.920 1575.72   1
 -13  12  14 2139.15 1565.65   1
  -1  13 -14 1209.66 1462.38   1
  12 -13 -14-669.007 973.649   1
  13 -12 -14-675.056 953.156   1
 -12  13  15 12955.3 1639.63   1
 -13  12  15 11093.8 2029.90   1
  12 -13 -15 13725.6 1184.21   1
  -1  13 -15 11976.0 1450.49   1
  13 -12 -15 12570.1 1115.92   1
 -12  13  16 2460.39 1413.02   1
 -13  12  16 2313.30 2007.84   1
  -1  13 -16 881.826 1119.39   1
  13 -12 -16 317.927 810.224   1
  12 -13 -16 1470.13 990.744   1
 -12  13  17 480.264 1311.18   1
 -13  12  17 3488.41 1884.62   1
   1  12 -17 2939.32 1359.40   1
  -1  13 -17 1704.15 1087.51   1
  12 -13 -17 739.258 1003.51   1
  13 -12 -17-260.429 777.276   1
 -12  13  18 8429.51 1328.38   1
 -13  12  18 7411.67 1893.64   1
  -1  13 -18 7403.05 1126.77   1
   1  12 -18 8750.03 1425.92   1
  12 -13 -18 7255.47 1115.82   1
  13 -12 -18 8633.19 925.715   1
 -12  13  19 5080.94 1395.37   1
  13  -1  19 3733.68 1336.00   1
 -13  12  19 6000.89 2047.13   1
  -1  13 -19 5944.04 1088.11   1
   1  12 -19 4059.00 1309.31   1
  13 -12 -19 6691.80 922.437   1
  12 -13 -19 7844.69 1024.94   1
 -12  13  20 1091.69 1714.72   1
  13  -1  20 90.3709 1179.69   1
 -13  12  20-2699.98 1698.48   1
  -1  13 -20 433.765 933.817   1
   1  12 -20-380.452 1140.01   1
  12 -13 -20-1699.30 974.125   1
  13 -12 -20-668.117 929.891   1
  13  -1  21 4282.80 1522.33   1
 -12  13  21 2331.21 1946.87   1
 -13  12  21 2399.30 1256.91   1
  12 -13 -21 2638.24 1002.93   1
   1  12 -21 2406.54 990.137   1
  -1  13 -21 247.857 996.140   1
  13 -12 -21-203.599 954.518   1
  13  -1  22-593.250 1805.84   1
 -13  12  22 1563.33 1221.40   1
 -12  13  22-1146.20 1766.35   1
   1  12 -22 1667.79 972.643   1
  12 -13 -22 339.680 951.971   1
  -1  13 -22 2306.14 968.331   1
  13 -12 -22 734.037 995.208   1
  12   1  23-176.890 1136.31   1
 -12  13  23 222.848 1826.91   1
  13  -1  23-277.918 1765.21   1
  -1  13 -23 793.335 928.762   1
  12 -13 -23 2170.83 962.554   1
   1  12 -23 2475.95 945.162   1
  13 -12 -23 2274.02 931.213   1
 -13  13 -23-1554.15 2345.69   1
   0  13  23-457.011 1110.40   1
  13 -13  23-917.206 1229.57   1
 -13  13 -22 4515.14 2255.80   1
   0  13  22 1419.60 1228.46   1
  13 -13  22 1834.49 1206.47   1
   0  13  21-381.295 1372.10   1
  13 -13  21 864.358 1186.17   1
 -13  13 -20-603.403 1662.08   1
   0  13  20-72.9895 1372.92   1
  13 -13  20 490.751 1111.38   1
 -13  13 -19 525.924 1499.62   1
   0  13  19-1082.16 1412.44   1
  13 -13  19-165.877 1079.93   1
 -13  13 -18 626.028 1431.32   1
  13 -13  18 1593.80 1035.36   1
 -13  13 -17-700.776 1443.67   1
  13 -13  17-381.378 955.753   1
 -13  13 -16-54.4603 1560.62   1
  13 -13  16 833.711 937.366   1
 -13  13 -15-2800.55 1604.13   1
  13 -13  15 21.5237 902.903   1
 -13  13 -14 602.129 1708.83   1
  13 -13  14 1557.60 886.744   1
 -13  13 -13-1758.07 1874.76   1
  13 -13  13 318.582 874.094   1
 -13  13 -12 3732.88 1838.93   1
  13 -13  12 1774.35 1000.32   1
 -13  13 -11 1307.34 1855.07   1
  13 -13  11-47.5732 1045.57   1
 -13  13 -10 905.518 1777.96   1
  13 -13  10 3929.95 1111.92   1
 -13  13  -9 432.275 1731.55   1
  13 -13   9-178.499 1224.58   1
 -13  13  -8 2466.90 1735.75   1
  13 -13   8 2803.13 1464.31   1
 -13  13  -7-1795.05 1802.12   1
  13 -13   7-14.7196 1496.56   1
  13 -13   6-102.320 1422.74   1
 -13  13  -6 677.838 1806.73   1
  13 -13   5 259.480 1326.92   1
 -13  13  -5-36.9673 1797.14   1
 -13  13  -4 3154.14 1766.75   1
  13 -13   4 3753.47 1347.87   1
 -13  13  -3 120.858 1651.67   1
  13 -13   3 1572.09 1317.96   1
 -13  13  -2 771.569 1738.83   1
  13 -13   2 1860.25 1373.01   1
 -13  13  -1 1396.98 1732.55   1
  13 -13   1 3454.38 1312.39   1
  13 -13   0 845.648 1345.87   1
 -13  13   0 1913.89 1717.13   1
 -13  13   1 1634.16 1588.82   1
  13 -13  -1 1158.30 1349.64   1
 -13  13   2-1590.90 1669.62   1
  13 -13  -2 1946.33 1305.67   1
  13 -13  -3-1007.73 1336.06   1
 -13  13   3-440.185 1797.21   1
 -13  13   4 1913.89 1754.77   1
  13 -13  -4 3685.87 1366.60   1
  13 -13  -5 499.150 1307.58   1
 -13  13   5-1100.98 1695.71   1
  13 -13  -6 1705.23 1383.66   1
 -13  13   6-1395.93 1707.85   1
 -13  13   7 1548.67 1680.48   1
  13 -13  -7 1713.78 1267.74   1
 -13  13   8 2456.80 1811.74   1
  13 -13  -8 1152.32 1171.29   1
 -13  13   9 2197.27 1800.17   1
  13 -13  -9 626.577 1185.18   1
 -13  13  10 1935.85 1758.75   1
  13 -13 -10 3303.89 1071.91   1
 -13  13  11-1399.73 1610.30   1
  13 -13 -11-381.113 979.516   1
 -13  13  12-1377.83 1488.30   1
  13 -13 -12 9.74250 873.364   1
 -13  13  13 1495.88 1487.40   1
  13 -13 -13 93.5459 847.495   1
 -13  13  14-1785.61 1376.48   1
   0  13 -14 1617.95 1465.22   1
  13 -13 -14-475.667 824.970   1
 -13  13  15 901.260 1291.97   1
   0  13 -15 2611.54 1539.48   1
  13 -13 -15 855.090 877.107   1
 -13  13  16 4150.87 1360.73   1
   0  13 -16 1347.95 1452.82   1
  13 -13 -16 1813.46 876.880   1
 -13  13  17 16.9410 1591.40   1
   0  13 -17 179.933 1336.05   1
  13 -13 -17 188.301 920.090   1
 -13  13  18 423.831 1809.72   1
   0  13 -18 465.748 1172.24   1
  13 -13 -18-93.0124 905.712   1
 -13  13  19-919.343 1939.02   1
   0  13 -19 1647.58 1065.10   1
  13 -13 -19 221.143 988.928   1
 -13  13  20 1679.24 1903.29   1
   0  13 -20 882.189 1004.37   1
  13 -13 -20 736.307 1054.82   1
 -13  13  21 1780.34 1963.90   1
   0  13 -21 955.117 991.077   1
  13 -13 -21-299.229 994.970   1
   0  13 -22 322.047 964.441   1
  13 -13 -22 1607.25 950.771   1
 -13  13  22 487.582 1955.26   1
  13   0  22-775.588 1146.91   1
   0  13 -23-996.398 933.522   1
  13 -13 -23-681.397 911.144   1
  13   0  23-835.301 1246.62   1
 -13  13  23-378.871 1302.29   1
  14  -7   0 550189. 25736.2   1
  -7  14   0 537298. 25542.8   1
   7 -14   0 526437. 25554.9   1
  14  -7  -1-555.160 2192.07   1
  14  -7   1 3279.70 2187.26   1
   7 -14  -1-694.674 1232.75   1
   7 -14   1 1762.45 1327.54   1
  -7  14  -1 1145.05 1176.55   1
  -7  14   1 92.6361 1200.17   1
  14  -7   2 998.318 2241.37   1
  14  -7  -2 3351.24 2182.07   1
   7 -14   2-928.259 1305.35   1
   7 -14  -2-189.121 1318.82   1
  -7  14   2-633.114 1195.69   1
  -7  14  -2-323.077 1208.06   1
  14  -7  -3 174.986 2117.02   1
  14  -7   3-773.173 2164.57   1
   7 -14   3 1020.95 1391.17   1
   7 -14  -3-113.371 1252.02   1
  -7  14   3 1623.69 1140.50   1
  -7  14  -3 659.727 1181.00   1
  14  -7   4 642.137 2213.85   1
  14  -7  -4 216.885 2338.32   1
   7 -14   4 756.358 1265.71   1
   7 -14  -4 25.2826 1255.74   1
  -7  14  -4 1935.87 1244.67   1
  -7  14   4-115.714 1132.29   1
  14  -7   5 1114.52 2237.49   1
  14  -7  -5-2385.50 2211.71   1
   7 -14   5 1393.09 1295.83   1
   7 -14  -5-200.049 1255.74   1
  -7  14  -5 498.574 1305.82   1
  -7  14   5 1308.10 1165.38   1
  14  -7   6 199956. 11134.5   1
   7 -14   6 221723. 10899.8   1
  -7  14  -6 219536. 10890.5   1
   7 -14  -6 232700. 10894.8   1
  -7  14   6 225209. 10872.8   1
  14  -7   7 1247.52 2396.32   1
  14  -7  -7 431.897 2127.97   1
   7 -14   7 875.904 1391.10   1
   7 -14  -7 1371.15 1384.97   1
  -7  14  -7 1353.92 1295.89   1
  -7  14   7 1495.78 1212.52   1
  14  -7  -8 3233.79 2051.47   1
  14  -7   8 2231.78 2442.23   1
   7 -14  -8 4111.92 1325.81   1
   7 -14   8 2380.37 1429.33   1
  -7  14   8 3189.33 1273.96   1
  -7  14  -8 2790.77 1184.13   1
  14  -7   9 1436.14 2199.05   1
  14  -7  -9-186.866 2154.02   1
   7 -14   9 2508.17 1352.41   1
   7 -14  -9 1613.16 1546.61   1
  -7  14  -9-471.727 1204.92   1
  -7  14   9 425.390 1174.60   1
  14  -7  10-674.499 1725.40   1
  14  -7 -10 1603.94 2206.49   1
   7 -14  10 998.292 1360.76   1
   7 -14 -10 2893.82 1577.99   1
  -7  14 -10 2219.88 1077.91   1
  -7  14  10 1751.33 1079.50   1
  14  -7 -11-1256.63 2000.87   1
  14  -7  11 1464.65 1617.54   1
   7 -14  11-54.7703 1373.96   1
   7 -14 -11 462.412 1547.13   1
  -7  14 -11 567.725 1090.30   1
  -7  14  11 234.213 1050.73   1
  14  -7  12 142249. 6864.17   1
  14  -7 -12 134565. 6999.59   1
   7 -14 -12 136297. 6858.02   1
  -7  14 -12 133879. 6740.02   1
   7 -14  12 136913. 6822.00   1
  -7  14  12 142335. 6717.99   1
  14  -7  13-1412.45 1293.85   1
  14  -7 -13 218.321 1679.75   1
   7 -14  13-1562.91 1487.92   1
   7 -14 -13 14.4305 1448.27   1
  -7  14  13-49.6174 934.134   1
  -7  14 -13 167.320 1032.62   1
  14  -7 -14 2923.43 1480.08   1
  14  -7  14 4394.34 1348.15   1
   7 -14  14 5537.39 1599.84   1
  -7  14  14 4177.83 966.121   1
  -7  14 -14 3536.82 992.959   1
  14  -7  15 1139.41 1398.03   1
  14  -7 -15-743.586 1279.05   1
   7 -14  15-1066.75 1552.84   1
  -7  14 -15 562.120 875.882   1
  -7  14  15 1158.74 902.576   1
  14  -7 -16 1907.45 1203.81   1
  14  -7  16 878.121 1423.79   1
   7 -14  16 2370.70 1619.98   1
  -7  14  16 1488.99 810.948   1
  -7  14 -16 97.4286 855.144   1
  14  -7  17 1180.07 1469.88   1
  14  -7 -17 1683.36 1128.92   1
   7 -14  17-2437.65 1582.18   1
  -7  14 -17 922.503 813.143   1
  -7  14  17-736.728 765.844   1
  14  -7  18 26937.4 2361.38   1
  14  -7 -18 30607.7 2134.09   1
   7 -14  18 39122.5 2372.04   1
  -7  14 -18 34683.9 1887.50   1
  -7  14  18 33701.8 1828.22   1
  14  -7  19 1417.15 1568.51   1
  -7  14  19 1451.63 812.197   1
  -7  14 -19 2518.84 954.299   1
  14  -7  20 914.087 1578.66   1
  14  -7 -20 229.675 1423.73   1
  -7  14 -20 4213.25 1103.62   1
  -7  14  20 1591.63 974.441   1
  14  -7 -21-1984.89 1428.36   1
  14  -7  21 1575.45 1457.46   1
  -7  14 -21 1146.41 1148.67   1
  -7  14  21 615.222 1077.99   1
  14  -7  22 40.0531 1184.31   1
  -7  14 -22 1812.33 1129.53   1
  -7  14  22 1884.50 1046.81   1
  14  -7 -23 782.785 1132.77   1
  -7  14  23-1539.11 1004.34   1
  14  -7  23-1496.33 1002.07   1
  -7  14 -23-663.570 1085.78   1
  -8  14 -23-33.8805 985.080   1
  14  -8  23-1760.30 1144.85   1
  14  -6 -23-1147.69 1485.95   1
  -6  14  23-423.007 1025.98   1
  14  -8  22 280.203 1002.39   1
  -8  14 -22 418.803 1075.51   1
  14  -6 -22 110.418 1338.78   1
  -6  14  22-302.408 861.744   1
  14  -8  21-259.259 1008.26   1
  -8  14 -21 2243.95 1130.04   1
  14  -6 -21 928.226 1262.27   1
   8 -14  21 1541.25 1641.30   1
  -6  14  21 1785.96 797.746   1
  -8  14 -20-368.000 1162.14   1
  14  -8  20 971.195 1068.52   1
  14  -6 -20-1118.81 1176.98   1
   8 -14  20 2562.08 1726.78   1
  -6  14  20 603.770 808.436   1
  14  -8  19 8002.73 1374.77   1
  -8  14 -19 4341.47 1194.17   1
  14  -6 -19 5350.41 1304.30   1
   8 -14  19 8005.18 1675.54   1
  -6  14  19 8388.67 939.297   1
  14  -8  18 7155.81 1531.08   1
  14  -6 -18 7995.77 1606.86   1
   8 -14  18 7337.31 1549.33   1
  -8  14 -18 8619.57 1267.12   1
  -6  14  18 6985.62 1023.07   1
  14  -8  17 161.204 1532.57   1
  14  -6 -17 2879.26 1720.90   1
   8 -14  17 1326.61 1381.25   1
  -6  14  17 184.103 916.778   1
  -8  14 -17 318.551 1104.91   1
  14  -8  16-388.399 1587.72   1
  14  -6 -16-1481.85 1870.50   1
   8 -14  16-1050.24 1302.37   1
  -6  14  16 2514.00 1010.50   1
  -8  14 -16 296.252 928.851   1
  14  -8  15 582.551 1664.48   1
   8 -14  15 1139.57 1247.66   1
  -8  14 -15 1984.07 918.935   1
  -6  14  15 879.508 998.332   1
  14  -8  14 4157.54 1643.19   1
  14  -6 -14 3370.39 1772.58   1
   8 -14  14-80.7204 1231.08   1
  -6  14  14 728.626 1060.63   1
  -8  14 -14-716.806 908.406   1
  14  -8  13 17139.7 1762.05   1
  14  -6 -13 16266.3 2103.18   1
  -6  14  13 16920.3 1377.63   1
   8 -14  13 18716.6 1540.93   1
  -8  14 -13 16157.1 1259.42   1
  14  -6 -12 16364.2 2246.97   1
  14  -8  12 17069.7 1762.59   1
  -6  14  12 20048.3 1383.69   1
   8 -14  12 17705.8 1551.81   1
  -8  14 -12 16793.3 1316.63   1
  14  -6 -11 5356.18 2101.01   1
 -14   8 -11 4588.88 1751.92   1
  14  -8  11 4794.43 1526.29   1
   8 -14  11 5143.14 1288.93   1
  -6  14  11 5892.98 1111.21   1
  -8  14 -11 6322.44 1033.28   1
  14  -8  10 93.4175 1390.92   1
  14  -6 -10-2212.91 2258.56   1
 -14   8 -10 1136.96 1635.47   1
   8 -14  10-796.714 1271.20   1
  -6  14  10 973.933 1042.14   1
  -8  14 -10 1848.14 954.411   1
  14  -6  -9 4875.68 2320.96   1
  14  -8   9 7277.15 1556.82   1
 -14   8  -9 5358.87 1750.66   1
   8 -14   9 7578.81 1321.84   1
  -6  14   9 6348.48 1261.74   1
   6 -14  -9 10659.0 1753.25   1
  -8  14  -9 7060.91 1143.94   1
 -14   8  -8 475.011 1603.40   1
  14  -6  -8 40.9303 2238.53   1
  14  -8   8-1659.64 1508.81   1
   8 -14   8-1777.73 1200.33   1
  -6  14   8 439.629 1210.15   1
   6 -14  -8-615.558 1719.27   1
  -8  14  -8-172.315 1001.93   1
  14  -8   7 28256.8 2309.96   1
   8 -14   7 33242.1 2015.55   1
  -8  14  -7 29553.7 1956.30   1
  -6  14   7 34685.6 2028.58   1
   6 -14  -7 33860.8 2455.65   1
 -14   8  -7 29794.2 2337.54   1
  14  -6  -7 28352.2 2733.32   1
  14  -8   6 57669.8 3298.24   1
 -14   8  -6 60045.3 3282.82   1
  14  -6  -6 61322.8 3424.28   1
  -8  14  -6 57566.2 3084.76   1
  -6  14   6 58368.7 3108.75   1
   6 -14  -6 58348.6 3395.77   1
   8 -14   6 55777.1 3138.27   1
  14  -8   5 10807.7 1830.16   1
 -14   8  -5 15427.6 1915.62   1
  14  -6  -5 9523.70 2061.09   1
   8 -14   5 14190.4 1444.30   1
  -6  14   5 14005.3 1401.27   1
   6 -14  -5 13571.0 1957.22   1
  -8  14  -5 14167.2 1309.41   1
  14  -6  -4-284.529 1712.13   1
  14  -8   4 1504.72 1821.46   1
 -14   8  -4 1074.91 1646.09   1
   8 -14   4-920.669 1279.85   1
   6 -14  -4 623.392 1731.26   1
  -6  14   4-622.471 1269.52   1
  -8  14  -4-1105.41 1095.46   1
  14  -6  -3 4032.74 1823.60   1
  14  -8   3 3843.96 2039.26   1
 -14   8  -3 4079.41 1687.48   1
   8 -14   3 8529.01 1273.45   1
   6 -14  -3 3791.53 1682.48   1
  -6  14   3 6394.40 1296.76   1
  -8  14  -3 5652.82 1138.47   1
  14  -8   2-61.7152 1926.46   1
  14  -6  -2 135.991 1818.05   1
 -14   8  -2 376.588 1658.06   1
   8 -14   2-466.948 1245.91   1
   6 -14  -2 430.671 1561.58   1
  -6  14   2-1311.88 1183.72   1
  -8  14  -2 1316.79 1098.79   1
  14  -8   1 24103.6 2475.51   1
  -8  14  -1 28856.6 1794.15   1
   8 -14   1 28441.4 1883.11   1
   6 -14  -1 30975.0 2196.59   1
  -6  14   1 28372.1 1888.47   1
  14  -6  -1 22745.3 2241.49   1
 -14   8  -1 24291.7 2163.06   1
  14  -8   0 74845.3 4193.98   1
  -8  14   0 76871.0 3730.39   1
   8 -14   0 75638.9 3779.24   1
  -6  14   0 75095.7 3787.08   1
   6 -14   0 67309.8 3915.66   1
 -14   8   0 70270.0 3975.94   1
  14  -6   0 67404.6 4006.61   1
  14  -8  -1 24328.4 2599.29   1
  14  -6   1 22416.0 2479.41   1
 -14   8   1 26037.8 2153.09   1
   8 -14  -1 27940.6 1918.12   1
  -8  14   1 30016.2 1799.44   1
  -6  14  -1 29551.9 1927.75   1
   6 -14   1 30079.9 2192.22   1
  14  -8  -2 147.436 2091.04   1
  14  -6   2 516.303 2038.59   1
 -14   8   2-381.078 1539.75   1
   8 -14  -2-817.652 1177.81   1
   6 -14   2 546.902 1602.97   1
  -6  14  -2-1022.01 1222.37   1
  -8  14   2-99.0895 1068.29   1
  14  -8  -3 7419.86 2066.31   1
 -14   8   3 8402.82 1558.29   1
  14  -6   3 6840.43 2115.05   1
   8 -14  -3 7661.18 1340.99   1
  -6  14  -3 6099.16 1316.40   1
   6 -14   3 5687.72 1675.44   1
  -8  14   3 6364.67 1216.86   1
 -14   8   4 844.058 1566.09   1
  14  -8  -4-355.930 1956.33   1
  14  -6   4-1271.57 2267.37   1
   8 -14  -4 813.385 1247.96   1
  -6  14  -4-720.907 1258.49   1
   6 -14   4 1577.91 1559.37   1
  -8  14   4-662.311 1048.08   1
   6 -14   5 16958.9 1798.84   1
  -6  14  -5 13941.6 1430.90   1
   8 -14  -5 13408.0 1465.72   1
  -8  14   5 13265.3 1377.63   1
  14  -6   5 11203.2 2477.13   1
  14  -8  -5 10779.4 2290.21   1
 -14   8   5 12576.7 1780.95   1
  14  -6   6 56426.6 3589.36   1
   6 -14   6 55817.0 3135.71   1
   8 -14  -6 53938.7 2912.04   1
  -8  14   6 54935.8 2826.99   1
  -6  14  -6 54887.6 2904.69   1
 -14   8   6 48709.7 3174.26   1
  14  -8  -7 30367.7 2385.22   1
  -6  14  -7 30652.6 2048.24   1
  -8  14   7 32610.7 1920.11   1
   6 -14   7 30787.2 2448.23   1
   8 -14  -7 34509.3 2028.15   1
  14  -8  -8 3574.86 1634.80   1
  14  -6   8-686.520 2504.24   1
   8 -14  -8 1369.28 1284.40   1
   6 -14   8-1088.68 1735.17   1
  -8  14   8 1404.25 1050.91   1
  -6  14  -8-1438.39 1134.82   1
  14  -8  -9 4870.29 1513.32   1
  14  -6   9 6671.67 2212.59   1
   6 -14   9 8669.16 1792.94   1
   8 -14  -9 6367.29 1349.41   1
  -8  14   9 6588.62 1128.38   1
  -6  14  -9 5737.36 1258.56   1
  14  -6  10 2128.78 2099.20   1
  14  -8 -10 875.222 1413.86   1
   6 -14  10 1190.18 1785.05   1
   8 -14 -10 2113.77 1202.02   1
  -6  14 -10 1898.28 1087.26   1
  -8  14  10-1772.41 890.849   1
  14  -8 -11 2247.17 1290.42   1
  14  -6  11 4741.62 2150.25   1
   6 -14  11 5610.02 1813.43   1
   8 -14 -11 6593.41 1216.41   1
  -6  14 -11 4660.52 1163.74   1
  -8  14  11 5755.00 987.648   1
  14  -8 -12 19596.5 1626.21   1
  14  -6  12 18176.5 2337.33   1
   6 -14  12 18442.8 1845.13   1
   8 -14 -12 19811.2 1534.15   1
  -8  14  12 17018.9 1279.34   1
  14  -8 -13 14565.3 1529.87   1
  14  -6  13 12541.8 2154.19   1
   6 -14  13 18392.3 1924.50   1
   8 -14 -13 16928.1 1538.25   1
  -6  14 -13 14929.7 1406.53   1
  -8  14  13 16628.3 1170.59   1
  14  -6  14 915.432 1829.29   1
  14  -8 -14 749.309 1323.28   1
   8 -14 -14 1570.93 1343.48   1
  -6  14 -14-361.624 1018.12   1
  -8  14  14 186.323 792.123   1
  14  -8 -15 1360.95 1309.89   1
  14  -6  15 4343.33 1597.30   1
   8 -14 -15 3061.61 1420.13   1
  -8  14  15 674.093 830.690   1
  -6  14 -15 953.105 992.442   1
  14  -8 -16-540.070 1355.01   1
  14  -6  16 823.629 1332.84   1
   8 -14 -16 1976.72 1408.31   1
  -8  14  16 2021.04 867.413   1
  -6  14 -16-1170.39 985.474   1
  14  -8 -17 1798.00 1397.28   1
  14  -6  17 203.788 1290.02   1
   8 -14 -17 826.732 1206.50   1
  -8  14  17 10.3382 937.280   1
  -6  14 -17 410.692 896.545   1
  14  -6  18 4977.46 1381.81   1
  14  -8 -18 7779.50 1433.18   1
  -8  14  18 3866.38 1109.14   1
  -6  14 -18 5595.79 938.801   1
  14  -6  19 5509.21 1482.38   1
  14  -8 -19 5725.30 1404.97   1
  -8  14  19 4608.68 1082.16   1
  -6  14 -19 7832.74 947.800   1
  -8  14  20 289.398 1030.48   1
  14  -8 -20 2226.52 1278.87   1
  14  -6  20 2682.61 1565.72   1
  -6  14 -20 1187.70 834.662   1
  -8  14  21-280.210 960.326   1
  14  -6  21 3060.18 1552.77   1
  14  -8 -21 373.068 998.872   1
  -6  14 -21 319.844 857.922   1
  -8  14  22-9.06531 872.826   1
  14  -8 -22-450.442 857.466   1
  14  -6  22 1734.88 1551.85   1
  -6  14 -22 489.369 950.707   1
  14  -8 -23-909.096 882.217   1
  -8  14  23-633.224 917.849   1
  14  -6  23 1456.47 1479.01   1
  -6  14 -23 475.984 1148.63   1
  14  -9  23 473.153 1207.69   1
  -9  14 -23 3353.75 1305.56   1
  14  -5 -23 2048.41 1130.28   1
   9 -14  23 1179.88 1773.25   1
  -5  14  23-1631.54 793.029   1
  14  -9  22-1046.26 1193.94   1
  -9  14 -22 749.675 1077.54   1
  14  -5 -22 1177.57 1270.96   1
   9 -14  22 856.350 1690.88   1
  -5  14  22 797.850 859.845   1
  14  -9  21 934.685 1159.80   1
  -9  14 -21 947.803 1033.65   1
  14  -5 -21-1949.16 1618.39   1
   9 -14  21 615.657 1558.14   1
  -5  14  21-1162.82 942.337   1
  -9  14 -20 1549.81 1060.02   1
  14  -9  20 1898.10 1118.89   1
  14  -5 -20 1142.03 1828.63   1
   9 -14  20 3253.65 1380.67   1
  -5  14  20 2196.23 986.402   1
  -9  14 -19-862.782 1087.62   1
  14  -9  19 452.534 1021.41   1
  14  -5 -19 762.439 1782.43   1
   9 -14  19-1657.77 1266.31   1
  -5  14  19 135.344 984.469   1
  14  -5 -18 18018.0 2064.04   1
  -5  14  18 20265.8 1402.69   1
   9 -14  18 18641.9 1597.32   1
  -9  14 -18 17480.2 1492.56   1
  14  -9  18 18910.0 1379.50   1
  -9  14 -17 495.594 1162.03   1
  14  -9  17-557.633 1071.10   1
  14  -5 -17 669.127 1840.03   1
   9 -14  17-650.257 1197.56   1
  -5  14  17-191.709 997.359   1
  -9  14 -16 2731.36 1188.36   1
  14  -9  16-998.759 1205.80   1
 -14   9 -16-67.0475 1568.81   1
  14  -5 -16-265.199 1877.65   1
   9 -14  16 318.351 1157.87   1
  -5  14  16 2401.08 978.017   1
  14  -9  15 1565.20 1477.16   1
  -9  14 -15 2351.16 1245.87   1
  14  -5 -15-1595.51 1883.86   1
 -14   9 -15 890.747 1451.55   1
   9 -14  15-1175.77 1196.69   1
  -5  14  15 1740.59 1007.75   1
  14  -9  14 1878.81 1600.64   1
 -14   9 -14 638.983 1415.23   1
  14  -5 -14 3761.94 1733.71   1
   9 -14  14 331.474 1147.29   1
  -5  14  14 1346.78 1041.16   1
  -9  14 -14 2471.56 1247.01   1
  14  -9  13 1477.06 1671.77   1
  14  -5 -13 724.371 1474.21   1
 -14   9 -13 957.461 1647.44   1
  -5  14  13 310.915 1041.19   1
   9 -14  13 2923.04 1163.57   1
  -9  14 -13 2066.56 1086.08   1
  14  -9  12 66609.1 3851.43   1
 -14   9 -12 62050.2 3792.39   1
  14  -5 -12 70535.8 3648.52   1
   9 -14  12 69402.2 3575.35   1
  -5  14  12 69273.2 3538.75   1
  -9  14 -12 69743.0 3529.34   1
  14  -9  11 1374.17 1807.02   1
 -14   9 -11 2057.47 2137.89   1
  14  -5 -11-2403.56 1317.65   1
  -5  14  11 1462.75 1079.60   1
   9 -14  11 2066.39 1199.04   1
  -9  14 -11-448.953 1012.67   1
  14  -9  10 5120.08 1730.00   1
  14  -5 -10 2772.49 1497.16   1
 -14   9 -10 4768.63 2415.89   1
  -5  14  10 2657.86 1204.62   1
   9 -14  10 2825.11 1299.76   1
  -9  14 -10 568.342 960.949   1
  14  -9   9 1272.95 1907.34   1
 -14   9  -9 1340.93 2452.39   1
  14  -5  -9 2177.16 1606.05   1
  -5  14   9 1712.85 1176.15   1
   9 -14   9 2718.23 1266.88   1
  -9  14  -9 1424.53 1003.37   1
  14  -9   8 2130.99 1623.22   1
  14  -5  -8 1251.39 1632.72   1
 -14   9  -8 941.449 2581.68   1
  -5  14   8-11.6701 1173.96   1
   9 -14   8 1465.87 1252.12   1
  -9  14  -8 2178.11 949.034   1
  14  -9   7 799.677 1724.94   1
 -14   9  -7-1162.27 2704.01   1
  14  -5  -7 327.525 1557.72   1
   9 -14   7 1123.41 1195.88   1
  -5  14   7 831.592 1169.59   1
  -9  14  -7 215.328 944.124   1
  14  -9   6 152928. 7839.16   1
 -14   9  -6 150571. 8121.34   1
  -5  14   6 164627. 7713.72   1
   9 -14   6 148297. 7705.20   1
  -9  14  -6 164037. 7651.25   1
  14  -9   5-767.177 1557.46   1
 -14   9  -5-1987.82 2550.75   1
  -5  14   5 85.6372 1323.29   1
  -9  14  -5-920.444 971.105   1
   9 -14   5-698.201 1178.55   1
 -14   9  -4-48.6813 2417.06   1
  14  -9   4 524.462 1621.49   1
  -5  14   4 2260.29 1238.85   1
   9 -14   4 1689.28 1221.55   1
  -9  14  -4 1045.06 961.023   1
 -14   9  -3 9622.92 2459.01   1
  14  -9   3 5900.90 1581.98   1
  -5  14   3 9707.31 1331.19   1
  -9  14  -3 8486.81 1102.30   1
   9 -14   3 7721.18 1232.20   1
 -14   9  -2 2653.88 2425.37   1
  14  -9   2-354.919 1494.85   1
  -5  14   2 1304.69 1243.42   1
  -9  14  -2 1925.32 984.952   1
   9 -14   2-566.072 1126.14   1
 -14   9  -1 2064.16 2373.10   1
  14  -9   1 2253.16 1482.95   1
  -5  14   1 1576.35 1268.57   1
   5 -14  -1 4262.14 1724.53   1
  -9  14  -1 2210.51 974.917   1
   9 -14   1 2478.64 1148.30   1
 -14   9   0 190357. 9166.76   1
  14  -9   0 175999. 8886.88   1
  -5  14   0 181705. 8815.46   1
   9 -14   0 179652. 8784.48   1
   5 -14   0 187564. 8924.84   1
  -9  14   0 180095. 8760.32   1
 -14   9   1 1143.16 2530.96   1
  14  -9  -1 1299.67 1418.18   1
  -5  14  -1 2875.39 1325.98   1
   5 -14   1 2466.13 1718.76   1
   9 -14  -1 2326.88 1137.05   1
  -9  14   1 790.337 1007.76   1
 -14   9   2 47.3233 2396.53   1
  14  -5   2-517.001 1700.48   1
  14  -9  -2 1883.44 1451.54   1
   5 -14   2-2507.36 1777.77   1
  -5  14  -2 76.0142 1235.80   1
   9 -14  -2 164.013 1175.64   1
  -9  14   2-461.336 935.015   1
  14  -5   3 7128.80 1759.12   1
 -14   9   3 9250.51 2559.63   1
  14  -9  -3 9355.69 1626.23   1
  -5  14  -3 8371.87 1421.96   1
   5 -14   3 10133.6 1829.51   1
  -9  14   3 7821.55 1043.46   1
   9 -14  -3 7130.46 1239.02   1
 -14   9   4-372.921 2520.74   1
  14  -5   4 833.399 1697.26   1
  14  -9  -4 729.102 1463.38   1
   9 -14  -4 1330.36 1165.63   1
  -5  14  -4 2166.20 1245.57   1
   5 -14   4-1636.25 1745.62   1
  -9  14   4 1315.58 1018.58   1
  14  -9  -5-1336.38 1524.96   1
 -14   9   5 294.988 2520.79   1
  14  -5   5-1983.96 1692.16   1
   5 -14   5 1124.77 1846.25   1
  -5  14  -5-185.721 1274.44   1
   9 -14  -5-825.014 1197.60   1
  -9  14   5 1063.68 932.843   1
  14  -9  -6 158426. 7435.02   1
  14  -5   6 164449. 7459.25   1
   5 -14   6 150108. 7522.26   1
  -5  14  -6 151305. 7391.06   1
   9 -14  -6 143283. 7346.07   1
  -9  14   6 146403. 7295.53   1
  14  -9  -7-59.0750 1558.48   1
 -14   9   7-1431.45 1892.26   1
  14  -5   7 2887.78 1584.17   1
  -5  14  -7 479.530 1281.04   1
   5 -14   7 2399.99 1799.86   1
   9 -14  -7 1192.90 1194.19   1
  -9  14   7-373.996 880.812   1
  14  -5   8 427.460 1712.93   1
 -14   9   8-546.278 1671.17   1
  14  -9  -8 345.837 1571.49   1
   9 -14  -8 1644.88 1233.88   1
  -5  14  -8-162.452 1181.22   1
  -9  14   8-383.678 830.394   1
  14  -5   9 2981.16 1991.65   1
 -14   9   9 2392.93 1554.00   1
  14  -9  -9 1308.12 1570.68   1
   9 -14  -9 291.180 1226.63   1
  -5  14  -9 1669.39 1290.50   1
  -9  14   9 2110.28 941.387   1
  14  -9 -10 2903.86 1439.28   1
 -14   9  10 834.847 1507.80   1
  14  -5  10 2017.54 2162.86   1
   9 -14 -10 2769.61 1094.46   1
  -5  14 -10 3699.83 1144.52   1
  -9  14  10 2993.65 867.363   1
  14  -9 -11 791.733 1511.72   1
  14  -5  11 1343.67 2024.98   1
 -14   9  11 528.698 1506.55   1
  -5  14 -11 1330.74 1050.42   1
   9 -14 -11 756.640 1098.03   1
  -9  14  11 782.018 869.833   1
  14  -9 -12 64353.3 3686.94   1
  14  -5  12 67002.7 3994.62   1
   9 -14 -12 68268.5 3488.44   1
  -5  14 -12 64060.5 3491.98   1
  -9  14  12 70999.7 3422.47   1
  14  -9 -13 1032.87 1506.22   1
  14  -5  13 300.138 2004.44   1
   9 -14 -13 308.305 1077.54   1
  -9  14  13 85.8877 1000.94   1
  -5  14 -13-694.263 1048.13   1
  14  -9 -14 1594.50 1456.54   1
  14  -5  14 2321.69 1970.34   1
   9 -14 -14 3953.31 1122.64   1
  -9  14  14 1290.78 1086.23   1
  -5  14 -14 1281.94 1033.85   1
  14  -9 -15 648.386 1436.33   1
  -9  14  15 1035.18 1129.60   1
  14  -5  15-279.955 1889.47   1
   9 -14 -15 1556.89 1104.84   1
  -5  14 -15 1515.87 1116.58   1
  -9  14  16 526.842 1063.53   1
  14  -9 -16 1293.10 1424.98   1
  14  -5  16 3505.65 2018.72   1
   9 -14 -16 1623.28 1150.72   1
  -5  14 -16 1448.38 1120.25   1
  14  -9 -17 2704.56 1164.50   1
  -9  14  17-166.146 1054.69   1
   9 -14 -17 1646.64 1186.10   1
  -5  14 -17 314.739 1007.88   1
  14  -5  18 14546.9 1786.60   1
  14  -9 -18 17216.9 1306.91   1
  -5  14 -18 16912.1 1306.89   1
   9 -14 -18 15624.2 1524.33   1
  -9  14  18 16542.5 1306.53   1
  -9  14  19 489.233 923.527   1
  14  -9 -19 416.555 891.827   1
  14  -5  19 1245.32 1298.47   1
   9 -14 -19 1498.40 1275.14   1
  -5  14 -19 1673.85 972.150   1
  14  -5  20 1852.21 1235.05   1
  -9  14  20 140.339 892.832   1
  14  -9 -20 2448.23 909.030   1
  -5  14 -20 1486.85 910.549   1
  14  -5  21-209.948 1352.09   1
  14  -9 -21 203.934 959.675   1
  -9  14  21 1235.44 968.443   1
  -5  14 -21-1373.77 837.032   1
  -9  14  22 3345.96 1371.64   1
  14  -9 -22 2458.32 1040.18   1
  14  -5  22 97.2767 1376.20   1
  -5  14 -22 2878.50 832.860   1
  -9  14  23 74.3973 1418.45   1
  14  -5  23-702.348 1632.31   1
  14  -9 -23-278.159 1024.83   1
  -5  14 -23-584.630 795.080   1
 -10  14 -23-972.102 1649.58   1
  14  -4 -23 727.567 1785.58   1
  10 -14  23-1379.99 1388.49   1
  -4  14  23-844.529 925.614   1
  14 -10  23-882.574 1009.08   1
 -10  14 -22 609.871 1586.08   1
  14  -4 -22 470.850 1800.56   1
  10 -14  22-1650.87 1351.28   1
  14 -10  22 763.029 1186.26   1
  -4  14  22-1124.68 1026.83   1
  14 -10  21-476.342 1223.07   1
 -10  14 -21 3492.60 1412.47   1
  14  -4 -21 18.8301 1769.92   1
  10 -14  21-845.229 1274.81   1
  -4  14  21-228.866 1030.92   1
  14 -10  20 416.543 1224.88   1
 -10  14 -20 1617.02 1159.68   1
 -14  10 -20 333.806 1597.18   1
  14  -4 -20-1034.67 1911.95   1
  10 -14  20 390.004 1225.00   1
  -4  14  20 858.031 1013.67   1
  14 -10  19 4150.99 1216.68   1
 -10  14 -19 1829.29 1088.77   1
  10 -14  19 2744.61 1235.44   1
  -4  14  19 2850.71 1014.02   1
 -14  10 -19 3902.76 1444.75   1
  14  -4 -19 4073.54 1834.62   1
  14 -10  18-1068.17 1119.13   1
 -10  14 -18 435.292 994.347   1
  -4  14  18-1704.27 985.147   1
  10 -14  18-317.156 1155.38   1
  14  -4 -18 987.629 1481.42   1
 -14  10 -18 527.019 1428.05   1
 -10  14 -17-236.503 1015.09   1
  14 -10  17-87.1378 1013.24   1
  -4  14  17 44.4729 1015.83   1
  10 -14  17 1456.40 1147.27   1
  14  -4 -17-147.413 1279.81   1
 -14  10 -17-2074.55 1660.33   1
 -10  14 -16-944.840 1103.91   1
  14 -10  16 1169.89 1021.09   1
  10 -14  16-1048.14 1170.20   1
  -4  14  16 300.812 1053.27   1
  14  -4 -16 39.1673 1241.22   1
 -14  10 -16 912.986 2008.67   1
 -10  14 -15 1477.77 1175.78   1
  14 -10  15 2558.22 1025.23   1
  10 -14  15 1768.53 1144.27   1
  -4  14  15 2049.25 1086.48   1
  14  -4 -15 467.270 1323.47   1
 -14  10 -15 201.233 2264.19   1
  14 -10  14-266.613 1028.67   1
 -10  14 -14-1535.31 1216.02   1
  -4  14  14-101.631 1075.20   1
  10 -14  14 217.679 1133.45   1
 -14  10 -14-1868.53 2343.77   1
  14 -10  13 7043.21 1240.39   1
 -10  14 -13 7424.84 1283.58   1
 -14  10 -13 5865.41 2245.52   1
  -4  14  13 6934.43 1171.95   1
  10 -14  13 5184.41 1222.99   1
 -10  14 -12-1445.87 1216.63   1
  14 -10  12-631.218 1295.43   1
 -14  10 -12-198.755 2322.21   1
  -4  14  12 992.639 1103.91   1
  10 -14  12-1702.31 1152.08   1
  14 -10  11 684.339 1435.42   1
 -10  14 -11 2006.28 1247.04   1
 -14  10 -11 1140.09 2262.99   1
  -4  14  11 2281.09 1166.20   1
  10 -14  11 1872.66 1120.92   1
  14 -10  10 72.3569 1737.81   1
 -10  14 -10 1466.58 1363.20   1
 -14  10 -10 2249.43 2276.21   1
  -4  14  10 12.2864 1171.15   1
  10 -14  10-495.615 1200.45   1
  14 -10   9 4403.93 1704.76   1
 -14  10  -9 4411.20 2440.12   1
  -4  14   9 2165.62 1292.97   1
 -10  14  -9 1857.39 1419.33   1
  10 -14   9 811.612 1294.94   1
  14 -10   8 37.3376 1851.96   1
 -14  10  -8-2135.22 2391.10   1
  -4  14   8 907.350 1366.27   1
  10 -14   8 612.324 1341.67   1
 -10  14  -8 481.603 1219.96   1
  14 -10   7 10001.6 2030.47   1
 -14  10  -7 11825.3 2514.64   1
  -4  14   7 14910.8 1534.17   1
  10 -14   7 13913.0 1479.12   1
 -10  14  -7 11295.2 1396.59   1
  14 -10   6-2390.41 1859.46   1
 -14  10  -6 2023.77 2439.98   1
  -4  14   6 1936.22 1341.50   1
 -10  14  -6 620.023 1102.93   1
  10 -14   6 2333.27 1248.10   1
  14 -10   5 6155.68 1962.10   1
 -14  10  -5 6014.28 2629.08   1
  -4  14   5 8553.09 1504.93   1
 -10  14  -5 5580.58 1151.78   1
  10 -14   5 7162.87 1291.02   1
  14 -10   4-496.304 1935.75   1
 -14  10  -4-2207.22 2455.70   1
  -4  14   4 1326.29 1319.87   1
  10 -14   4 925.704 1296.90   1
 -10  14  -4 537.923 1058.54   1
  14 -10   3 10600.2 2022.07   1
 -14  10  -3 10094.7 2494.01   1
  -4  14   3 11561.8 1502.29   1
  10 -14   3 9380.79 1323.53   1
 -10  14  -3 7583.55 1163.85   1
  14 -10   2 2537.03 1846.51   1
 -14  10  -2-840.508 2359.38   1
  -4  14   2 1316.51 1428.36   1
  10 -14   2 2418.37 1195.69   1
 -10  14  -2 2756.00 1022.01   1
  14 -10   1 11377.8 1889.93   1
  -4  14   1 10363.6 1505.52   1
  10 -14   1 10158.4 1282.47   1
 -10  14  -1 8327.82 1124.48   1
  14 -10   0 15182.1 2113.31   1
 -14  10   0 17622.8 2632.58   1
  10 -14   0 16093.0 1486.93   1
  -4  14   0 18313.8 1653.53   1
 -10  14   0 19182.6 1350.96   1
  14 -10  -1 6850.67 1976.24   1
 -14  10   1 9981.11 2599.28   1
  -4  14  -1 10754.8 1579.21   1
  10 -14  -1 10200.3 1313.15   1
 -10  14   1 8816.68 1088.13   1
  14 -10  -2 1283.53 1902.10   1
 -14  10   2-2303.43 2399.12   1
  -4  14  -2 1605.26 1384.93   1
  10 -14  -2 2625.58 1228.35   1
 -10  14   2-132.776 982.393   1
  14 -10  -3 9678.49 1870.43   1
 -14  10   3 10943.6 2544.25   1
  -4  14  -3 11312.7 1500.66   1
  10 -14  -3 10488.3 1337.65   1
 -10  14   3 9308.43 1190.70   1
  14 -10  -4 1340.30 1776.15   1
 -14  10   4-570.010 2420.68   1
  -4  14  -4 308.545 1456.50   1
  10 -14  -4 709.687 1198.98   1
 -10  14   4 393.506 981.954   1
  14 -10  -5 6092.73 1958.25   1
 -14  10   5 7008.02 2450.79   1
  -4  14  -5 7640.81 1513.20   1
 -10  14   5 8453.53 1186.23   1
  10 -14  -5 10005.1 1314.16   1
  14 -10  -6 304.456 1793.25   1
 -14  10   6 2010.13 2339.84   1
  -4  14  -6-346.826 1400.20   1
 -10  14   6 2300.47 1121.06   1
  10 -14  -6 1868.72 1217.10   1
  14 -10  -7 9250.50 1819.31   1
 -14  10   7 12121.4 2308.09   1
  10 -14  -7 12883.8 1362.45   1
  -4  14  -7 11684.0 1536.41   1
 -10  14   7 12387.0 1366.22   1
  14 -10  -8-1233.64 1692.52   1
 -14  10   8 67.6219 2417.88   1
  -4  14  -8-665.521 1296.34   1
  10 -14  -8 576.698 1194.75   1
 -10  14   8-59.0270 1217.34   1
  14 -10  -9 1334.58 1700.54   1
 -14  10   9 457.315 2312.83   1
  -4  14  -9 2735.67 1326.90   1
 -10  14   9 2291.88 1247.14   1
  10 -14  -9 1230.71 1140.11   1
 -10  14  10 12.5059 1267.66   1
  14 -10 -10 1724.91 1625.94   1
 -14  10  10 951.338 2177.12   1
  14  -4  10-437.722 1648.93   1
  -4  14 -10 2588.61 1274.96   1
  10 -14 -10-261.016 1126.78   1
  14 -10 -11 2584.23 1466.52   1
 -10  14  11 1100.12 1143.27   1
  -4  14 -11 1219.11 1191.86   1
  10 -14 -11 1583.59 1124.14   1
 -14  10  11-153.279 2031.38   1
  14  -4  11 823.685 1424.79   1
  14 -10 -12 1341.25 1438.95   1
 -10  14  12 2158.61 1048.83   1
  10 -14 -12 799.062 1051.88   1
  -4  14 -12 1817.96 1124.72   1
 -14  10  12 1076.64 1663.68   1
  14  -4  12 685.272 1428.95   1
  14 -10 -13 3256.53 1324.98   1
 -10  14  13 6146.42 1132.61   1
  -4  14 -13 5781.63 1141.18   1
  10 -14 -13 7231.15 1153.81   1
  14  -4  13 6171.77 1632.10   1
 -14  10  13 8054.68 1456.22   1
  14 -10 -14 1433.89 1026.60   1
 -10  14  14-22.6749 1046.71   1
  10 -14 -14 661.007 1057.66   1
  -4  14 -14 134.937 1135.94   1
 -14  10  14-175.595 1296.88   1
  14  -4  14 382.972 1800.57   1
 -10  14  15 2478.56 1024.62   1
  14 -10 -15 3360.06 967.985   1
  10 -14 -15 3411.96 1077.30   1
  -4  14 -15 4551.01 1062.92   1
  14  -4  15 2503.60 2084.64   1
 -14  10  15 3076.89 1419.71   1
 -10  14  16 957.956 935.816   1
  14 -10 -16 525.276 926.503   1
  14  -4  16-592.188 2033.55   1
  10 -14 -16 541.532 1043.80   1
  -4  14 -16-258.640 1032.46   1
  14 -10 -17 357.380 878.710   1
 -10  14  17-779.086 899.904   1
  14  -4  17 64.5721 1896.84   1
  10 -14 -17-276.327 1035.55   1
  -4  14 -17-353.401 993.199   1
  14 -10 -18 522.226 991.962   1
 -10  14  18-70.5349 918.341   1
  14  -4  18-21.0172 1797.03   1
  10 -14 -18 1512.43 1021.90   1
  -4  14 -18 688.860 1007.10   1
  14 -10 -19 2612.74 1036.43   1
 -10  14  19 2548.46 1194.56   1
  14  -4  19 3155.86 1933.09   1
  10 -14 -19 2790.66 1099.31   1
  -4  14 -19 3025.52 1064.30   1
 -10  14  20-381.072 1449.71   1
  14 -10 -20-155.079 1017.94   1
  14  -4  20 937.562 1831.81   1
  10 -14 -20 833.571 1215.05   1
  -4  14 -20 410.655 998.199   1
 -10  14  21-1217.67 1487.12   1
  14  -4  21-631.463 1405.68   1
  10 -14 -21 725.617 1247.85   1
  -4  14 -21-499.040 978.240   1
  14 -10 -21-230.709 1100.89   1
 -10  14  22 987.267 1479.99   1
  14  -4  22-405.430 1216.29   1
  10 -14 -22 1396.01 1158.26   1
  -4  14 -22 1567.11 960.630   1
  14 -10 -22 192.172 955.347   1
 -10  14  23-2117.30 1366.89   1
  14  -4  23 1642.49 1255.69   1
   4  10 -23-46.4290 1070.31   1
  14 -10 -23 642.447 803.556   1
  -4  14 -23-108.230 840.636   1
 -11  14 -23-3065.47 1693.11   1
  14  -3 -23 751.029 1875.46   1
 -14  11 -23 181.142 1624.75   1
  11 -14  23-234.428 1271.53   1
  -3  14  23-375.534 1043.11   1
  14 -11  23 173.447 922.978   1
 -11  14 -22-1819.85 1813.44   1
  14  -3 -22 3178.76 1828.72   1
 -14  11 -22-1849.23 1435.39   1
  11 -14  22 1941.61 1277.08   1
  -3  14  22-1661.66 1012.57   1
  14 -11  22 1203.35 915.570   1
 -11  14 -21 799.430 1741.69   1
  14  -3 -21-1039.06 1383.15   1
 -14  11 -21-108.524 1592.10   1
  11 -14  21 1863.14 1274.13   1
  -3  14  21 64.6596 1027.84   1
  14 -11  21 799.855 971.285   1
 -11  14 -20 19.9055 1712.50   1
 -14  11 -20-852.553 1888.54   1
  14  -3 -20 178.462 1165.85   1
  -3  14  20-623.998 1073.40   1
  11 -14  20-457.871 1212.32   1
  14 -11  20 625.730 1126.80   1
 -11  14 -19 2200.34 1631.86   1
 -14  11 -19 883.295 2281.46   1
  14  -3 -19 1864.65 1316.64   1
  -3  14  19 4265.12 1066.73   1
  11 -14  19 6136.67 1240.54   1
  14 -11  19 3659.53 1320.65   1
 -11  14 -18 2639.07 1403.24   1
  14 -11  18 5440.51 1278.90   1
 -14  11 -18 6454.87 2326.11   1
  11 -14  18 4111.71 1191.81   1
  -3  14  18 2168.74 1033.89   1
  14 -11  17-633.470 1162.52   1
 -11  14 -17 1168.23 1106.80   1
 -14  11 -17-1628.48 2227.25   1
  -3  14  17 57.5213 1091.52   1
  11 -14  17-984.424 1102.44   1
 -11  14 -16 50.2076 1088.05   1
  14 -11  16 1692.75 1195.13   1
 -14  11 -16 2613.44 2205.64   1
  -3  14  16 1764.03 1085.17   1
  11 -14  16 798.258 1091.38   1
  14 -11  15 26.8530 1111.94   1
 -11  14 -15 1889.49 1059.50   1
 -14  11 -15-1056.62 2143.97   1
  -3  14  15 2269.74 1134.94   1
  11 -14  15 861.312 1152.24   1
  14 -11  14 1302.68 1097.25   1
[truncated: 941,337 more chars]
